# Supplementary material for: PIM1 promotes hepatic conversion by suppressing reprogramming-induced ferroptosis and cell cycle arrest
Source: Nat Commun. 2022 Sep 6;13:5237. doi: 10.1038/s41467-022-32976-9 (PMC9448736; doi:10.1038/s41467-022-32976-9)
Supplement: Supplementary file 4 — Supplementary Data 1 [file 41467_2022_32976_MOESM4_ESM.xlsx]

## Sheet: Summary
Supplementary Data 1. The summary of samples and potentially central PKs predicted by CKI with TMT intensities of their corresponding p-sites, for two drug-resistance studies, including DOX resistance in U-2 OS cells and genistein resistance in breast cancer cells, respectively.
Sheet	Description
Samples-DOX	The summary of transcriptomes and phosphoproteomes in DOX resistance.
DOX	The list of 22 PKs predicted to associated with DOX resistance.
Phos-DOX	The intensities and p values of p-sites in PKs for DOX resistance.
Samples-Genistein	The summary of transcriptomes and phosphoproteomes in genistein resistance.
Genistein	The list of 21 PKs predicted to associated with genistein resistance.
Phos-Genistein	The intensities and p values of p-sites in PKs for genistein resistance.

## Sheet: Samples-DOX
Sample	Transcriptome	Phosphoproteome
	Total mRNAs	Phosphoproteins	p-sites	pS	pT	pY
Control	17302	-	-	-	-	-
Doxorubicin	18714	-	-	-	-	-
Control #1	-	5592	27590	22744	4451	395
Control #2	-	5592	27588	22743	4450	395
Control #3	-	5592	27585	22740	4450	395
Doxorubicin #1	-	5592	27589	22744	4450	395
Doxorubicin #2	-	5592	27587	22742	4450	395
Doxorubicin #3	-	5592	27589	22744	4450	395
Total	19176	5592	27590	22744	4451	395

## Sheet: DOX
Central PK	Number	mRNA	Intensity									Network									PMIDs
		DOX vs. control	DOX #1 vs. control #1	DOX #2 vs. control #1	DOX #3 vs. control #1	DOX #1 vs. control #2	DOX #2 vs. control #2	DOX #3 vs. control #2	DOX #1 vs. control #3	DOX #2 vs. control #3	DOX #3 vs. control #3	DOX #1 vs. control #1	DOX #2 vs. control #1	DOX #3 vs. control #1	DOX #1 vs. control #2	DOX #2 vs. control #2	DOX #3 vs. control #2	DOX #1 vs. control #3	DOX #2 vs. control #3	DOX #3 vs. control #3
ATM	18	0.292424	< 1E-85	< 1E-85	< 1E-85	< 1E-85	< 1E-85	< 1E-85	< 1E-85	< 1E-85	< 1E-85	< 1E-85	5.2414e-35	< 1E-85	< 1E-85	2.0823e-38	< 1E-85	4.5711e-25	6.783e-10	4.0652e-55	32983965
CDK11B	17	0.889861	8.848e-69	6.3235e-38	2.7858e-44	5.7664e-89	2.2748e-53	2.4495e-60	6.4508e-47	1.9103e-22	9.7557e-28	5.8618e-08	1.0007e-06	0.0017193	7.4753e-11	2.8822e-14	6.6851e-06	4.4195e-21	5.8417e-27	9.8897e-06	24007862
ATR	17	0.084075	4.4107e-43	3.486e-56	1.5014e-35	7.522e-32	4.2394e-43	1.6919e-25	9.3744e-33	9.32e-44	1.7353e-26	2.1399e-24	4.2921e-09	1.3698e-27	3.9404e-17	1.5483e-09	4.2982e-26	2.6078e-06	0.0022299	1.6462e-09	32983965
PRKDC	16	NA	5.5861e-61	1.0092e-78	4.5816e-49	9.3815e-52	4.1681e-68	7.2764e-41	5.1342e-51	1.0899e-66	1.6353e-40	1.8405e-36	5.5683e-11	2.4668e-27	3.7768e-19	1.5135e-10	8.6431e-32	0.00011319	0.012899	9.5048e-12	25480831
MAPK1	16	0.744225	3.8009e-35	4.2981e-36	1.285e-20	4.6495e-20	1.6453e-20	8.8027e-10	2.977e-21	1.0366e-21	8.4122e-11	1.7059e-13	3.2812e-14	7.9213e-06	3.0587e-07	2.8369e-08	0.0028163	7.0323e-08	4.1338e-05	7.5604e-07	28295305
MAPK13	16	0.00862084	7.0222e-35	2.2589e-31	5.5291e-21	1.587e-21	1.3543e-18	3.5476e-11	1.5179e-20	1.0085e-17	1.0574e-10	2.0095e-13	5.0652e-12	3.8721e-05	3.079e-08	2.3838e-08	0.0055803	1.4118e-09	1.058e-05	5.4496e-08	32822209
CDK19	16	0.523569	2.9392e-76	6.4632e-45	1.9697e-49	< 1E-85	8.3445e-62	1.7262e-66	3.141e-51	1.924e-26	2.1093e-30	6.3356e-08	1.1301e-08	0.00062975	1.4568e-10	2.5471e-16	2.1136e-05	2.2666e-24	1.4898e-31	4.0104e-07
CDK2	16	NA	< 1E-85	5.1906e-51	2.7514e-53	< 1E-85	1.427e-84	2.518e-86	< 1E-85	1.7902e-47	8.7279e-50	1.1361e-14	6.4805e-10	0.011422	6.8875e-17	6.3607e-15	0.028077	1.7461e-48	2.9627e-38	2.9723e-12	32075913
MTOR	16	NA	7.9928e-80	2.1276e-46	3.0382e-39	5.4345e-87	7.7422e-52	4.8861e-44	2.6651e-66	1.394e-36	1.0924e-30	3.6098e-20	5.6549e-08	0.00015999	1.9877e-19	6.2923e-14	0.00013079	7.2821e-28	2.4197e-27	2.4238e-09	32968631
CDK3	16	NA	< 1E-85	9.858e-54	1.5943e-70	< 1E-85	4.6144e-66	3.5368e-84	6.4062e-56	3.3105e-25	1.2796e-37	8.9332e-08	2.7655e-11	0.0002675	1.2626e-10	7.6429e-15	0.0019836	2.4071e-26	3.7394e-38	5.797e-09
CDK1	16	0.959595	< 1E-85	1.1976e-49	1.1928e-52	< 1E-85	8.173e-79	1.4258e-81	1.2203e-88	1.3625e-38	1.5063e-41	6.7036e-10	2.1744e-12	0.034897	8.1363e-13	2.7138e-15	0.24696	9.4131e-43	8.6892e-40	5.949e-09	19375851
CHEK1	16	NA	1.4736e-36	6.0172e-50	2.2256e-28	1.7827e-32	3.9708e-45	8.2511e-25	5.3623e-30	9.7173e-42	7.2021e-23	1.4501e-21	7.888e-13	7.9334e-26	3.441e-20	1.0077e-14	1.3318e-31	2.8301e-05	0.00018625	3.2341e-12	31759252
SMG1	15	0.256274	6.9232e-11	2.4985e-14	2.2441e-07	1.0494e-13	1.1457e-17	1.254e-09	3.163e-13	5.5425e-17	2.4674e-09	5.3912e-10	7.5936e-07	1.3579e-06	6.1926e-07	1.6097e-05	1.4344e-08	0.00056009	0.029338	4.7709e-09
CSNK2A1	15	0.0581161	2.035e-46	1.4549e-28	2.6156e-26	9.9086e-50	4.0346e-31	1.1476e-28	1.253e-17	1.2653e-07	6.1085e-07	5.2531e-45	6.6358e-21	1.7665e-24	1.4816e-28	7.0019e-20	9.9951e-29	4.2409e-05	0.98689	2.1052e-05
MAPK14	15	NA	5.5187e-34	1.3769e-30	2.39e-20	1.1764e-20	7.805e-18	1.3258e-10	6.8538e-20	3.6556e-17	2.818e-10	3.0449e-13	1.0833e-11	6.0906e-05	4.3588e-08	5.344e-08	0.0071437	5.3766e-09	2.2496e-05	1.4533e-07
TRRAP	15	NA	1.2749e-10	1.0367e-13	2.1457e-06	3.9881e-12	1.726e-15	1.6755e-07	1.3158e-13	4.2971e-17	9.538e-09	1.8269e-11	9.5324e-07	3.1868e-09	1.5894e-08	1.5708e-05	1.7651e-12	0.0034726	0.024027	1.3657e-07
CDK14	14	NA	8.7607e-57	4.4738e-29	4.9139e-29	3.165e-52	1.0388e-25	9.2019e-26	2.3888e-45	2.1249e-21	1.3485e-21	4.7092e-05	0.00028429	0.40696	2.6365e-06	2.3658e-06	0.80143	3.6635e-18	4.5226e-17	1.3969e-07
CDK16	14	NA	9.6718e-62	2.511e-21	5.1486e-34	1.7751e-74	6.5239e-29	2.6862e-43	1.946e-45	9.6039e-13	7.821e-23	0.0002322	0.0085679	0.9002	8.9949e-07	4.7271e-07	0.85811	3.106e-22	1.8066e-17	6.864e-07
CDK17	14	0.093452	2.8089e-62	1.6687e-21	9.7064e-34	1.0951e-76	3.8795e-30	3.4619e-44	1.8587e-46	3.57e-13	5.2735e-23	0.00068464	0.007058	0.96441	1.1419e-06	2.0014e-07	0.88748	1.3005e-22	2.4592e-18	9.2462e-07
CDK4	14	0.758752	2.4966e-62	9.2573e-22	1.4348e-34	1.7616e-78	1.5016e-31	1.8605e-46	9.4501e-46	5.6809e-13	3.7647e-23	0.001887	0.0081121	0.89211	6.7216e-07	9.2299e-08	0.93524	9.7018e-22	6.7361e-18	2.6084e-06
CDK5	14	NA	4.6844e-53	2.7475e-24	8.9078e-23	1.9532e-54	4.1074e-25	1.5508e-23	1.0467e-44	4.005e-19	5.6138e-18	6.997e-05	0.0011271	0.78258	1.7389e-06	3.0568e-06	0.75884	5.0573e-20	3.6803e-17	2.2072e-07
CDK6	14	NA	7.4949e-57	6.0338e-29	1.0727e-28	2.6756e-52	1.36e-25	1.8995e-25	1.2208e-45	1.8883e-21	1.8172e-21	5.151e-05	0.000345	0.42305	2.8956e-06	2.9146e-06	0.81691	2.4552e-18	3.6827e-17	1.7127e-07

## Sheet: Phos-DOX
Central PK	Position	aa	Control #1	Control #2	Control #3	DOX #1	DOX #2	DOX #3	p value
CHEK1	280	S	76983	91318	78484	72877	93043	77814	0.90029
CHEK1	286	S	55731	67377	50537	55334	82107	60893	0.44706
CHEK1	296	S	113476	135390	109206	137097	205505	135887	0.216669
CHEK1	301	S	65567	95909	68542	56654	84061	56416	0.456875
CHEK1	305	S	32864	42849	29752	27717	41989	26183	0.645422
CHEK1	307	S	88745	106608	70357	73990	120083	72219	0.992346
CHEK1	308	S	25109	44447	29024	25724	33762	26015	0.552028
CHEK1	316	S	12521	16003	13681	13539	22667	20147	0.218774
CHEK1	389	S	29744	30849	18241	28794	32408	15231	0.909717
CHEK1	467	S	16773	19028	16800	39037	54982	38217	0.0376048
CHEK1	468	S	69718	87579	70975	150170	186920	176850	0.00444058
CDK14	134	S	304610	298270	261850	276740	258710	246880	0.170759
CDK14	24	S	41405	39791	39166	41173	43415	36736	0.88886
CDK14	78	S	105030	91325	91194	89239	100570	81682	0.497213
CDK14	79	T	65048	62265	57482	61956	63638	62238	0.695351
CDK14	95	S	84518	77831	69433	67912	78720	66563	0.347782
CDK1	14	T	1341820	2081870	1794930	1392340	1874930	1952350	0.999102
CDK1	15	Y	1090750	1639860	1548760	1143900	1428560	1651420	0.938396
CDK1	19	Y	375242	569821	353340	370488	528298	353304	0.870365
CDK1	46	S	13177	15018	13854	12505	12538	12601	0.111585
CDK11B	283	S	76975	72289	57597	68256	76534	59039	0.90229
CDK11B	47	S	2379.3	1550.2	1782.5	2602.2	2872.8	1500.1	0.446662
CDK11B	589	S	191350	258170	235140	204980	226670	223470	0.673569
CDK11B	65	S	31535	30556	19158	25492	27148	17085	0.491351
CDK11B	751	T	195138	185710	136822	175108	227839	130133	0.886866
CDK11B	752	S	380634	372111	289918	340496	417779	261981	0.896759
CDK11B	762	Y	40429	39492	33493	37991	47450	28323	0.98572
CDK2	14	T	910490	1257420	873640	902150	1242150	1012010	0.821094
CDK2	15	Y	667040	863840	659720	658860	797490	720230	0.955674
CDK2	19	Y	396592	611701	410800	400148	565258	459874	0.981849
MAPK1	185	T	388910	310150	333070	436410	359000	423820	0.136168
MAPK1	187	Y	312402	248609	263924	346013	291874	335615	0.12445
MTOR	1261	S	55481	56269	45715	48456	52052	43780	0.356142
MTOR	1262	T	29889	29345	25045	22930	23002	20931	0.0461688
MTOR	1418	S	14259	12318	9380.3	13636	14616	8461	0.921155
MTOR	2448	S	255933	249321	206119	213001	293798	193932	0.924347
MTOR	2450	S	8869	10800	9229.6	7283.9	12862	8261.3	0.935042
MTOR	2454	S	189800	184050	147050	159740	220650	142120	0.985496
MTOR	2474	T	111567	113390	91140	88228	128142	83818	0.759503
MTOR	2478	S	356417	355078	305932	292862	402586	279006	0.760409
MTOR	2481	S	276040	289830	241331	228799	320240	221424	0.750488
MTOR	567	S	22698	28932	20177	22020	25915	24279	0.965135
CSNK2A1	194	S	11558	9868.7	9182.5	12516	9848.5	7649.3	0.90778
CSNK2A1	277	S	6986	6623	5601	6661.8	7141.5	6880.3	0.359457
CSNK2A1	287	S	28251	32642	27441	26826	30353	26779	0.510198
PRKDC	1052	S	18924	16095	11195	16606	15847	11883	0.829257
PRKDC	2612	S	155650	163180	127170	160500	203160	157790	0.247404
PRKDC	2624	S	21411	23131	18036	17448	23753	19183	0.776786
PRKDC	2647	T	12829	17369	10796	15160	13801	13429	0.836211
PRKDC	2672	S	22423	27724	22197	22789	25597	22187	0.794748
PRKDC	3205	S	198787	221207	204037	413486	473778	409870	0.00467797
PRKDC	3215	S	35218	37341	34218	43441	48582	42797	0.0204603
PRKDC	3313	S	10058	10491	9531.5	7914.4	10178	8764.6	0.240662
PRKDC	3366	S	10188	8683	8187.6	8789.2	10742	7478.1	0.989145
PRKDC	4026	S	19991	21766	16353	19010	21046	16947	0.862256
PRKDC	861	S	6426.2	6407.7	5492.7	6833.2	7908.1	5941	0.309513
PRKDC	893	S	3467.6	2660.3	2301.2	3201.8	3066.4	1976.8	0.911641
CDK3	14	T	910490	1257420	873640	902150	1242150	1012010	0.821094
CDK3	15	Y	667040	863840	659720	658860	797490	720230	0.955674
CDK3	19	Y	396592	611701	410800	400148	565258	459874	0.981849
CDK5	15	Y	7078.2	9047.4	6253.3	7702.5	8839.9	6519.9	0.841616
CDK5	17	T	9288.3	7257.1	6414	7214.6	6498.2	5894.4	0.324076
CDK16	111	T	21496	17932	12255	14956	18801	10830	0.541515
CDK16	119	S	74626	75205	69261	69244	74867	60646	0.375415
CDK16	12	S	15411	17332	13908	14153	15604	13007	0.360243
CDK16	138	S	218730	216810	185790	208300	219140	181190	0.798754
CDK16	153	S	132070	117270	99449	117650	128610	99375	0.938107
CDK16	175	T	96095	115320	83422	84870	117120	80139	0.790484
CDK16	176	Y	283020	328610	244300	282980	317430	241330	0.892471
CDK16	178	T	11185	12512	9775.7	9174.8	13238	9346.9	0.734261
CDK16	65	S	27476	23635	18843	25842	23364	18938	0.860504
CDK16	78	S	22925	19678	16558	20625	23953	18813	0.585951
CDK16	95	S	22925	19678	16558	20625	23953	18813	0.585951
CDK17	137	S	133060	161320	111780	122230	139840	108800	0.532197
CDK17	146	S	87694	86937	79577	80516	81732	75337	0.16838
CDK17	165	S	64867	65799	55184	53176	71053	51820	0.674338
CDK17	173	S	26864	29340	20282	23361	27983	20593	0.684657
CDK17	180	S	37552	35343	26128	33301	36429	26693	0.857776
CDK17	182	S	74026	66686	54298	71796	71262	57162	0.828376
CDK17	202	T	146978	191028	154501	137806	186361	163390	0.936759
CDK17	203	Y	339088	413318	323113	341175	388881	329435	0.881163
CDK17	205	T	11185	12512	9775.7	9174.8	13238	9346.9	0.734261
CDK17	9	S	4415.7	4860.3	3638.4	3693.3	4606.5	4189.8	0.767062
CDK17	92	S	36315	36919	26975	33559	31104	23744	0.418807
ATM	1891	S	11187	12299	10590	15729	16256	13186	0.0401887
ATM	1981	S	161587	165736	141207	286610	303280	233075	0.0208263
ATM	1983	S	9184.8	11015	11267	16884	20200	22579	0.0184699
ATM	1984	T	24697	26991	26975	55617	48030	42462	0.0239225
ATM	1987	S	31470	31835	23273	50603	59203	40502	0.0397546
ATM	2996	S	23405	23849	19876	92642	103160	71687	0.0172038
ATR	1989	T	61545	64508	51165	63127	65074	51628	0.888523
ATR	435	S	9478.7	9564.2	8013.6	7526.8	8637	8086.3	0.2044
ATR	436	S	25357	23965	17178	23695	28362	20245	0.60532
ATR	437	S	22422	20981	14890	24134	27895	19738	0.245064
MAPK14	180	T	25246.7	30365.3	21912.6	36277.4	37145.7	24367.5	0.247055
MAPK14	182	Y	42412	54737	35655	58997	61349	39632	0.366802
MAPK14	2	S	104690	134760	112260	223270	278450	237630	0.00572526
MAPK14	32	S	18769	19964	14749	15449	19583	16472	0.760002
SMG1	1158	S	25908	23539	23722	23133	24874	19968	0.363906
SMG1	3550	T	29237.1	37930.3	27804.4	15546.8	23514.5	15512.6	0.0325041
SMG1	3556	S	26489	34204	25412	13342	20013	12772	0.0222087
SMG1	3570	S	62430	69937	60583	26304	33158	27975	0.000902088
SMG1	3573	T	62430	69937	60583	26304	33158	27975	0.000902088
TRRAP	1628	S	18150	14373	16147	14459	17070	13668	0.483157
TRRAP	2051	S	70042	87089	64590	99221	112770	84467	0.0810531
TRRAP	2054	S	44358	57753	46343	62456	69321	59362	0.0558731
TRRAP	2075	S	2867.5	3358.2	1752.4	3453.1	3750.8	1900.5	0.641585
TRRAP	2077	S	24705	29473	20123	29239	33662	22640	0.422931
TRRAP	3791	S	17018	16097	14263	14550	19655	12637	0.942336

## Sheet: Samples-Genistein
Sample	Transcriptome	Phosphoproteome
	Total mRNAs	Phosphoproteins	p-sites	pS	pT	pY
Control #1	16830	-	-	-	-	-
Control #2	16800	-	-	-	-	-
Genistein #1	16334	-	-	-	-	-
Genistein #2	16339	-	-	-	-	-
Control #1	-	7147	17374	15083	2194	97
Control #2	-	7149	17403	15112	2194	97
Genistein #1	-	7148	17401	15110	2194	97
Genistein #2	-	7149	17360	15069	2194	97
Total	18030	7149	17403	15112	2194	97

## Sheet: Genistein
Central PK	Number	mRNA				Intensity				Network				PMIDs
		Genistein #1 vs. Control #1	Genistein #2 vs. Control #1	Genistein #1 vs. Control #2	Genistein #2 vs. Control #2	Genistein #1 vs. Control #1	Genistein #2 vs. Control #1	Genistein #1 vs. Control #2	Genistein #2 vs. Control #2	Genistein #1 vs. Control #1	Genistein #2 vs. Control #1	Genistein #1 vs. Control #2	Genistein #2 vs. Control #2
RPS6KA2	11	1.92828e-10	4.17393e-15	4.17393e-15	6.11157e-13	0.032815	0.064009	0.013713	0.029677	0.0090306	0.0045437	0.0014149	1.3683e-05
CDK2	8	NA	NA	NA	NA	0.0016128	0.0018306	0.0089804	0.009987	4.2872e-13	2.5006e-05	2.9967e-10	0.00011058	9790949, 21843532
ATM	7	0.219111	0.507062	0.507062	0.681307	4.1499e-10	4.6924e-09	4.724e-09	4.8864e-08	0.014886	0.0042231	2.1326e-07	1.6132e-09	23686257
SGK1	7	1.30034e-17	6.93051e-18	6.93051e-18	2.25221e-18	0.069097	0.12463	0.030067	0.060263	0.017998	0.0024441	0.0010901	0.0257	25871428
RPS6KA6	7	1	1	1	1	0.03307	0.063735	0.014182	0.030201	0.0083864	0.0041012	0.0021799	2.1963e-05
KALRN	7	8.25968e-08	1.43132e-09	1.43132e-09	1.08529e-10	0.27347	0.6147	0.048884	0.1736	0.0053189	0.0071845	0.033233	0.010731
SRPK3	6	0.934166	0.378396	0.378396	0.890974	2.7676e-08	3.5728e-07	0.00063142	0.0031953	0.82487	0.87232	2.188e-10	2.4253e-09
SRPK2	6	0.15667	0.181497	0.181497	0.21586	0.00025381	0.00017737	0.0085316	0.0064032	0.24243	0.87831	0.00039087	6.2355e-06
CDKL1	6	0.919675	0.402879	0.402879	0.671057	2.7676e-08	3.5728e-07	0.00063142	0.0031953	0.82487	0.87232	2.188e-10	2.4253e-09
CDKL2	6	1	1	1	1	0.00017404	0.00016092	0.010302	0.009619	0.44846	0.40248	0.00051293	1.4224e-05
RPS6KA3	6	0.294414	0.460054	0.460054	0.257823	0.037316	0.073054	0.014965	0.032754	0.012835	0.00706	0.002135	3.1662e-05
CDKL4	6	1	1	1	1	2.7676e-08	3.5728e-07	0.00063142	0.0031953	0.82487	0.87232	2.188e-10	2.4253e-09
CDKL5	6	NA	NA	NA	NA	0.00022861	0.00014218	0.0086842	0.0059684	0.20428	0.73225	0.0004462	6.6571e-06
NRK	6	0.000418716	4.22639e-06	4.22639e-06	1.32245e-06	0.52856	0.81909	0.2235	0.73701	0.0088329	0.0045171	0.019597	0.0081722
CLK1	6	NA	NA	NA	NA	2.7676e-08	3.5728e-07	0.00063142	0.0031953	0.82487	0.87232	2.188e-10	2.4253e-09
CLK2	6	NA	NA	NA	NA	0.00019147	0.00011652	0.010265	0.0070063	0.29679	0.7059	0.0011096	4.5037e-06
CLK3	6	0.440786	0.444992	0.444992	0.342339	0.00021743	0.00012333	0.0095737	0.0061606	0.20251	0.60626	0.000789	2.0679e-06
CLK4	6	0.578931	0.561802	0.561802	0.801953	0.00021743	0.00012333	0.0095737	0.0061606	0.20251	0.60626	0.000789	2.0679e-06
MAK	6	0.82237	0.581089	0.581089	0.707153	0.00025381	0.00017737	0.0085316	0.0064032	0.24243	0.87831	0.00039087	6.2355e-06
PIM1	6	1.91543e-09	3.48857e-08	3.48857e-08	6.33036e-07	0.38238	0.56681	0.06885	0.13148	0.033596	0.0020418	0.064563	0.0083555	17198876
ICK	6	0.781076	0.423192	0.423192	0.586686	2.5451e-08	3.5381e-07	0.00059972	0.0031857	0.88248	0.8057	1.1796e-10	3.2947e-09

## Sheet: Phos-Genistein
Central PK	Position	aa	Control #1	Control #2	Genistein #1	Genistein #2	p value
CDK2	14	T	33859	47270	54986	52029	0.293238
CDK2	15	Y	36280	49595	53482	51765	0.380269
CDK2	19	Y	16941	21234	25542	23284	0.198619
CLK1	138	T	2744.3	3040.8	3480.3	3090.8	0.258134
CLK1	140	S	4306.1	5001.7	5821.8	5609.5	0.177686
CLK3	173	S	3315.6	3046.4	4464.5	3749.6	0.20309
CLK3	175	S	3315.6	3046.4	4464.5	3749.6	0.20309
