# Supplementary material for: PIM1 promotes hepatic conversion by suppressing reprogramming-induced ferroptosis and cell cycle arrest
Source: Nat Commun. 2022 Sep 6;13:5237. doi: 10.1038/s41467-022-32976-9 (PMC9448736; doi:10.1038/s41467-022-32976-9)
Supplement: Supplementary file 5 — Supplementary Data 2 [file 41467_2022_32976_MOESM5_ESM.xlsx]

## Sheet: Summary
Supplementary Data 2. The transcriptomic and phosphoproteomic profiling, as well as 28 central PKs predicted by CKI for hepatocyte maturation process of mouse liver progenitor cells.
Sheet	Description
Samples	The summary of transcriptomes and phosphoproteomes in the six samples.
Transcriptome	The transcriptomic profiling of hepatic maturation.
DEMs	The DEMs (p < 0.01) of CLiP-Hep vs. MH.
Phosphoproteome	The phosphoproteomic profiling of hepatic maturation.
Central PKs	The list of 28 central PKs predicted by CKI.
Phos-PKs	The TMT intensities and p values of p-sites in PKs.

## Sheet: Samples
Sample	Transcriptome			Phosphoproteome
	Raw reads	Clean reads	mRNAs	Phosphopeptides	Phosphoproteins	p-sites	pS	pT	pY
MH 1	48704916	47200228	17813	9290	3574	10811	9472	1250	89
MH 2	42393134	41254034	17425	9287	3573	10807	9468	1250	89
MH 3	49288750	48576916	17910	9289	3572	10809	9469	1251	89
CLiP-Hep 1	43629774	42559308	18924	9294	3574	10816	9476	1251	89
CLiP-Hep 2	50697292	49854562	19119	9294	3574	10816	9476	1251	89
CLiP-Hep 3	47199960	46320196	19114	9292	3573	10814	9475	1250	89
Total	281913826	275765244	23558	9296	3575	10818	9478	1251	89

## Sheet: Transcriptome
Ensembl gene ID	Gene name	MH 1	MH 2	MH 3	CLiP-Hep 1	CLiP-Hep 2	CLiP-Hep 3
ENSMUSG00000000001	Gnai3	33.2336	32.5893	31.8207	40.0783	40.7092	39.8518
ENSMUSG00000000003	Pbsn	0	0	0	0	0	0
ENSMUSG00000000028	Cdc45	0.889708	0.59956	0.530901	0.476072	0.759197	0.550651
ENSMUSG00000000031	H19	0.27576	0.10325	0.0944084	27.3406	28.4401	56.3627
ENSMUSG00000000037	Scml2	0	0.0265535	0	0.0291131	0.0124144	0.325158
ENSMUSG00000000049	Apoh	2499.62	2068.44	1842.67	411.339	415.778	402.57
ENSMUSG00000000056	Narf	16.1314	16.5626	23.3421	10.1311	6.34092	5.80666
ENSMUSG00000000058	Cav2	1.77699	1.14703	1.7842	2.01439	2.38547	3.18497
ENSMUSG00000000078	Klf6	1.56494	1.31513	2.90209	61.7512	61.4515	61.9513
ENSMUSG00000000085	Scmh1	5.6002	4.71829	5.55235	3.31655	2.35754	3.03398
ENSMUSG00000000088	Cox5a	141.12	130.616	130.639	59.5931	56.2546	53.5953
ENSMUSG00000000093	Tbx2	0.319927	0.315837	0.480022	0.0923836	0.0393848	0.0210045
ENSMUSG00000000094	Tbx4	0	0	0.0461091	0	0	0
ENSMUSG00000000103	Zfy2	0	0	0	0	0	0
ENSMUSG00000000120	Ngfr	0.16903	0.311581	0.25366	0	0.010407	0
ENSMUSG00000000125	Wnt3	0	0	0	0	0	0
ENSMUSG00000000126	Wnt9a	0.215198	0.185506	0.365903	0.534049	0.62908	0.62474
ENSMUSG00000000127	Fer	4.55639	4.75029	4.65208	3.64423	3.64584	3.9536
ENSMUSG00000000131	Xpo6	8.21514	11.5307	16.6208	11.2389	13.4827	11.3394
ENSMUSG00000000134	Tfe3	6.46572	8.01682	8.42932	9.64822	9.35668	9.89622
ENSMUSG00000000142	Axin2	1.57672	1.05869	0.986417	0.77505	0.39213	0.35961
ENSMUSG00000000148	Brat1	2.37401	2.88303	2.09388	3.1033	2.70967	2.67381
ENSMUSG00000000149	Gna12	36.0134	40.034	45.237	12.2612	12.64	12.3064
ENSMUSG00000000154	Slc22a18	56.2233	75.628	74.8945	10.574	12.3113	12.3884
ENSMUSG00000000157	Itgb2l	0.920879	0.850254	0.821294	0.830135	1.03875	0.875718
ENSMUSG00000000159	Igsf5	22.7383	19.0255	23.8836	19.0766	18.7171	18.7671
ENSMUSG00000000167	Pih1d2	0.652566	0.362931	0.189997	0.157392	0.867381	0.610939
ENSMUSG00000000168	Dlat	21.696	23.8523	25.6031	14.3016	14.595	15.727
ENSMUSG00000000171	Sdhd	167.608	143.431	157.882	57.0879	61.2536	58.9649
ENSMUSG00000000182	Fgf23	0	0	0	0	0	0
ENSMUSG00000000183	Fgf6	0	0	0	0	0	0
ENSMUSG00000000184	Ccnd2	0.66479	0.760717	1.03772	27.3933	26.8608	26.7692
ENSMUSG00000000194	Gpr107	6.12653	7.7659	8.63369	10.3731	10.8736	11.3481
ENSMUSG00000000197	Nalcn	0	0	0	0	0	0.00980795
ENSMUSG00000000202	Btbd17	0	0	0	0	0	0
ENSMUSG00000000204	Slfn4	0.280244	0.226389	0.660249	0	0.0428118	0.0102643
ENSMUSG00000000214	Th	0	0	0	0	0	0
ENSMUSG00000000215	Ins2	0	0	0	0	0	0
ENSMUSG00000000216	Scnn1g	0	0	0	0.0427332	0.0121571	0
ENSMUSG00000000223	Drp2	0	0	0	0.0269299	0.0463108	0.030498
ENSMUSG00000000244	Tspan32	0.0970753	0.0753872	0.303109	0	0	0
ENSMUSG00000000247	Lhx2	0.47497	0.431044	0.0839585	0.0271869	0.0342637	0
ENSMUSG00000000248	Clec2g	0	0	0	0	0.3594	0.387037
ENSMUSG00000000253	Gmpr	0.72859	0.380724	0.380303	0.207234	0.220162	0.595708
ENSMUSG00000000263	Glra1	0	0	0	0	0	0
ENSMUSG00000000266	Mid2	1.46599	2.07846	1.76168	4.54649	4.46193	4.92371
ENSMUSG00000000275	Trim25	18.2765	26.4926	27.6284	22.7829	23.558	22.6984
ENSMUSG00000000276	Dgke	0.265949	0.374173	0.276189	1.57275	1.59957	1.59032
ENSMUSG00000000278	Scpep1	20.8959	21.289	20.8454	24.743	22.9132	23.6524
ENSMUSG00000000282	Mnt	1.92083	1.20913	3.85186	3.76757	3.33326	3.92799
ENSMUSG00000000290	Itgb2	2.82782	2.50826	3.50658	0.0180995	0.0618919	0.0165028
ENSMUSG00000000295	Hddc2	1.53348	0.600531	1.45828	5.29269	4.16175	3.53845
ENSMUSG00000000296	Tpd52l1	14.5209	12.6986	12.0155	5.06661	5.48117	4.61249
ENSMUSG00000000301	Pemt	368.9	401.677	377.681	10.7778	15.5078	16.733
ENSMUSG00000000303	Cdh1	17.4711	21.7954	20.35	29.0452	32.6531	32.8915
ENSMUSG00000000305	Cdh4	0.0682427	0.175867	0.060671	0.025331	0.00538947	0
ENSMUSG00000000308	Ckmt1	0	0	0	0.327839	0.390739	0.591897
ENSMUSG00000000317	Bcl6b	0.579212	0.411839	0.601897	0.0125325	0.0106897	0.011402
ENSMUSG00000000318	Clec10a	0.346911	0.441212	0.169758	0	0	0
ENSMUSG00000000320	Alox12	0.314456	0.170231	0.113522	0.0189658	0	0.0129203
ENSMUSG00000000325	Arvcf	1.77144	1.16823	2.30736	6.77931	8.56726	7.55489
ENSMUSG00000000326	Comt	447.384	862.964	911.069	192.736	198.705	173.993
ENSMUSG00000000339	Rtca	10.2593	10.2611	10.8401	11.8286	12.5993	14.7759
ENSMUSG00000000340	Dbt	53.1692	55.0918	50.7296	7.88248	8.00689	12.7638
ENSMUSG00000000346	Dazap2	65.2794	65.9126	68.7263	57.9413	55.8374	56.3868
ENSMUSG00000000355	Mcts1	29.9837	33.1022	29.4636	21.8387	24.7053	25.1539
ENSMUSG00000000359	Rem1	0	0.102214	0.0530845	0.0835172	0.0807065	0.0287097
ENSMUSG00000000365	Rnf17	0	0	0.111537	0.256112	0.0370443	0.0185215
ENSMUSG00000000374	Trappc10	5.61123	5.88765	6.84266	9.9305	10.396	9.91359
ENSMUSG00000000378	Ccm2	9.74353	7.70018	9.85665	12.0897	12.381	11.8924
ENSMUSG00000000381	Wap	0	0	0	0	0	0
ENSMUSG00000000384	Tbrg4	12.4616	16.1314	19.4734	10.7764	10.0218	11.0111
ENSMUSG00000000385	Tmprss2	2.77713	1.78621	1.65986	4.56855	4.37731	4.84105
ENSMUSG00000000386	Mx1	0.866788	1.77149	2.22722	0.060833	0.017001	0.0578116
ENSMUSG00000000392	Fap	0.0962892	0.0716242	0.194425	0.443506	0.424467	0.742784
ENSMUSG00000000394	Gcg	0	0	0	0	0	0
ENSMUSG00000000399	Ndufa9	91.0398	87.4046	93.286	27.5684	25.5509	28.0559
ENSMUSG00000000402	Egfl6	0	0	0	0	0	0
ENSMUSG00000000409	Lck	0.165315	0.0786831	1.74473	0.505027	0.392597	0.418483
ENSMUSG00000000411	Tssk3	0	0	0	0	0	0
ENSMUSG00000000416	Cttnbp2	0	0	0	0.0104397	0	0.0189808
ENSMUSG00000000420	Galnt1	16.6924	16.2221	16.5743	17.2241	16.5366	17.3052
ENSMUSG00000000435	Myf5	0	0	0	0	0	0
ENSMUSG00000000439	Mkrn2	5.13492	2.27582	4.58987	4.59345	3.46028	4.1309
ENSMUSG00000000440	Pparg	4.1586	5.87402	8.90836	3.82384	7.34382	3.91667
ENSMUSG00000000441	Raf1	37.0729	37.2659	39.2149	23.9301	23.8624	24.3252
ENSMUSG00000000486	2021-09-01	0.0981153	0.886641	5.274	0.864533	1.08521	1.55628
ENSMUSG00000000489	Pdgfb	0.219016	0.0370862	0	6.69265	6.03622	6.37342
ENSMUSG00000000530	Acvrl1	1.36468	0.584053	0.684457	0.146196	0.145461	0.110824
ENSMUSG00000000531	Grasp	0.642868	0.281912	0.704952	0.241905	0.188212	0.261055
ENSMUSG00000000532	Acvr1b	4.14148	4.58482	8.0071	4.90804	4.95858	4.56711
ENSMUSG00000000538	Tom1l2	5.18604	9.83831	10.865	15.402	15.2284	14.7788
ENSMUSG00000000544	Gpa33	0	0	0	0.0594241	0.0169396	0.0629518
ENSMUSG00000000552	Zfp385a	6.72959	3.90809	3.16076	4.27637	3.65074	4.35704
ENSMUSG00000000555	Itga5	7.78186	4.45137	4.1539	4.68968	4.78305	4.70674
ENSMUSG00000000560	Gabra2	0.0165826	0	0	0	0	0
ENSMUSG00000000561	Wdr77	10.5896	11.091	12.4817	14.8778	12.271	12.1198
ENSMUSG00000000562	Adora3	0	0	0	0	0	0
ENSMUSG00000000563	Atp5pb	197.42	205.285	232.417	78.452	88.136	83.4927
ENSMUSG00000000567	Sox9	0.246927	0.255782	0.128193	2.95783	3.15286	4.34702
ENSMUSG00000000568	Hnrnpd	32.7735	34.9915	39.5504	26.0041	26.5383	29.5316
ENSMUSG00000000579	Dynlt1c	0.947633	2.21605	0.390484	2.73908	2.31737	4.34089
ENSMUSG00000000581	C1d	14.0905	17.0421	16.976	10.9435	8.30119	8.98733
ENSMUSG00000000594	Gm2a	18.5579	25.0091	21.5973	9.8464	8.82756	9.29661
ENSMUSG00000000600	Krit1	8.30337	7.37696	5.85452	10.9697	11.8085	10.5291
ENSMUSG00000000605	Clcn4	22.5508	27.1276	25.1152	26.2857	26.9514	31.8015
ENSMUSG00000000606	Vmn2r88	0	0	0	0	0	0
ENSMUSG00000000617	Grm6	0	0	0	0.00963741	0	0
ENSMUSG00000000627	Sema4f	0	0	0.016667	0	0	0.0189622
ENSMUSG00000000628	Hk2	0.523337	0.220149	0.319954	2.16965	1.38173	1.36953
ENSMUSG00000000631	Myo18a	21.3205	21.4198	32.5929	29.5236	31.5301	29.9394
ENSMUSG00000000632	Sez6	0	0	0	0	0	0.0111779
ENSMUSG00000000673	Haao	383.542	345.681	375.796	4.84148	4.41497	6.61437
ENSMUSG00000000682	Cd52	17.3284	18.5715	14.5159	0	0	0.465711
ENSMUSG00000000686	Abhd15	4.53183	7.1263	5.29431	0.731681	0.437514	0.533258
ENSMUSG00000000690	Hoxb6	0.0567605	0	0.118749	0	0	0
ENSMUSG00000000693	Loxl3	0.233732	0.415535	0.210333	0.193066	0.133354	0.471503
ENSMUSG00000000701	Tcl1b5	0	0	0	0	0	0
ENSMUSG00000000706	Btn1a1	0	0	0	0.265993	0.0628995	0.0559133
ENSMUSG00000000708	Kat2b	27.167	32.4249	37.1591	14.4573	16.4527	16.6289
ENSMUSG00000000711	Rab5b	41.4797	43.1835	46.8511	30.1977	28.3344	30.1341
ENSMUSG00000000724	Cryba1	0	0	0	0	0	0
ENSMUSG00000000730	Dnmt3l	0	0	0	0	0	0.0424305
ENSMUSG00000000731	Aire	0	0	0	0	0	0
ENSMUSG00000000732	Icosl	0.337273	0.139116	0.168882	1.03977	1.01435	1.37757
ENSMUSG00000000751	Rpa1	14.4572	13.0714	13.3106	8.22381	7.00623	7.32248
ENSMUSG00000000753	Serpinf1	469.262	477.389	502.785	18.8908	19.6512	24.4767
ENSMUSG00000000759	Tubgcp3	6.01563	6.46479	5.82173	6.93388	6.63616	6.4766
ENSMUSG00000000766	Oprm1	0	0	0	0	0	0
ENSMUSG00000000776	Polr3d	3.4649	5.75726	4.53473	8.55648	9.14744	9.10862
ENSMUSG00000000782	Tcf7	0.981358	1.46272	1.2505	0.592485	0.4466	0.375322
ENSMUSG00000000787	Ddx3x	61.7507	74.1203	70.4685	59.6984	63.1834	65.8035
ENSMUSG00000000791	Il12rb1	0.14003	0.25786	0.406932	0.03137	0.0254227	0.295969
ENSMUSG00000000792	Slc5a5	0	0	0	0.0145822	0.0124469	0.0265547
ENSMUSG00000000794	Kcnn3	0	0	0	0.0438695	0.0245814	0.0437098
ENSMUSG00000000804	Usp32	7.75613	8.79663	8.29562	9.17133	8.95605	10.356
ENSMUSG00000000805	Car4	0	0	0	0	0.0831219	0.0864713
ENSMUSG00000000811	Txnrd3	3.20797	3.06172	4.37486	1.54075	1.24349	1.1693
ENSMUSG00000000817	Fasl	0	0	0.0372907	0	0	0
ENSMUSG00000000823	Zfp512b	25.2189	20.5298	20.3406	25.3296	23.0037	28.642
ENSMUSG00000000826	Dnajc5	13.5999	18.8509	20.0249	29.8811	32.1287	30.4007
ENSMUSG00000000827	Tpd52l2	18.4568	11.691	16.6594	34.2559	33.848	33.174
ENSMUSG00000000838	Fmr1	7.48229	8.01857	7.87257	7.09013	8.32564	8.14972
ENSMUSG00000000861	Bcl11a	0	0	0.0612055	0.0135505	0.223443	0
ENSMUSG00000000869	Il4	0	0.276918	0	0	0	0.110011
ENSMUSG00000000876	Pxmp4	34.0626	29.5928	27.3791	26.8667	25.2466	26.6343
ENSMUSG00000000881	Dlg3	10.6559	5.66352	10.8521	5.95822	5.56447	6.45507
ENSMUSG00000000884	Gnb1l	1.22331	0.74935	0.999222	1.19256	1.13692	2.12351
ENSMUSG00000000889	Dbh	0	0	0	0	0	0
ENSMUSG00000000901	Mmp11	0.20679	0.825866	0	0.230525	0.229946	0.262843
ENSMUSG00000000902	Smarcb1	10.0681	8.25818	7.06285	11.8298	12.1541	11.2965
ENSMUSG00000000903	Vpreb3	0.526344	0	0.689019	0	0	0
ENSMUSG00000000915	Hip1r	5.88088	4.46094	6.36488	10.3774	10.052	9.53819
ENSMUSG00000000916	Nsun5	3.44266	4.03855	3.38537	3.23217	3.15882	2.64511
ENSMUSG00000000934	Top1mt	12.3085	10.3215	13.5043	8.3372	7.3786	7.02281
ENSMUSG00000000938	Hoxa10	0	0	0	0	0	0
ENSMUSG00000000942	Hoxa4	0.0450553	0	0.0940621	0	0	0
ENSMUSG00000000948	Gm38393	7.14455	6.80422	7.31657	4.75264	5.21362	5.20979
ENSMUSG00000000957	Mmp14	15.6936	8.84464	10.177	45.6041	44.8302	48.3588
ENSMUSG00000000958	Slc7a7	1.76964	0.957108	1.75974	4.64244	5.22538	3.36656
ENSMUSG00000000959	Oxa1l	19.4349	17.8539	18.4809	11.2139	10.1471	9.97174
ENSMUSG00000000976	Heatr6	3.23408	4.69848	4.32262	7.06005	8.51432	7.75577
ENSMUSG00000000982	Ccl3	0.240588	0.293865	0	0	0	0
ENSMUSG00000000983	Wfdc18	0	0	0	0	0	0
ENSMUSG00000001014	Icam4	0	0	0.0894765	0.0553803	0	0.197427
ENSMUSG00000001016	Ilf2	9.11938	8.59407	9.4236	12.229	12.8134	12.2725
ENSMUSG00000001017	Chtop	31.368	26.972	24.2523	24.5214	20.066	19.6479
ENSMUSG00000001018	Snapin	11.2098	11.124	14.2491	13.5605	15.0603	14.4133
ENSMUSG00000001020	S100a4	2.0879	0	0.849041	0	0	0
ENSMUSG00000001021	S100a3	2.0879	0	0.849041	0	0	0
ENSMUSG00000001023	S100a5	0	0	0	0	0	0
ENSMUSG00000001025	S100a6	0	0.394869	0.146612	87.4971	72.4331	73.2537
ENSMUSG00000001027	Scn4a	0	0	0.019553	0.0244922	0	0.0222277
ENSMUSG00000001029	Icam2	3.63847	1.35183	2.32116	0	0	0.0444195
ENSMUSG00000001034	Mapk7	0.650929	0.324205	0.878281	3.47585	4.38056	4.18516
ENSMUSG00000001036	Epn2	1.65631	2.00041	2.8762	2.91313	3.75996	3.16252
ENSMUSG00000001039	B9d1	0.553179	0.382243	0.298448	2.43113	2.88038	4.18511
ENSMUSG00000001052	Sec24b	8.71324	7.29119	8.00107	13.3545	15.4637	15.3274
ENSMUSG00000001053	N4bp3	0.881814	0.540923	0.61447	0.406695	0.36343	0.634478
ENSMUSG00000001054	Rmnd5b	6.48437	6.19886	4.2933	5.3235	5.70415	5.74206
ENSMUSG00000001056	Nhp2	20.253	16.1196	20.6003	27.954	29.2511	27.9506
ENSMUSG00000001076	C1ql4	0.14864	0	0.155283	0	0	0.0295336
ENSMUSG00000001082	Mfsd10	2.659	3.15303	1.97306	6.36792	6.61305	7.5797
ENSMUSG00000001089	Luzp1	2.93588	3.75111	4.03082	9.19545	10.0474	10.5774
ENSMUSG00000001095	Slc13a2	1.79172	0.736211	1.42551	0	0	0.0174762
ENSMUSG00000001098	Kctd10	3.49662	3.3478	4.38844	24.0368	23.8316	23.7149
ENSMUSG00000001100	Poldip2	40.3814	37.4329	46.4453	17.2781	19.4077	18.6646
ENSMUSG00000001103	Sebox	0.44148	0.528814	0.242382	0.188317	0.259338	0.449842
ENSMUSG00000001105	Ift20	42.3234	38.715	39.3926	26.0429	23.0422	25.0974
ENSMUSG00000001119	Col6a1	0.404923	0.295003	0.452787	0.161891	0.28455	0.128756
ENSMUSG00000001120	Pcbp3	0.35392	0.855146	0.334793	4.81545	5.13507	6.13736
ENSMUSG00000001123	Lgals9	449.077	478.367	492.506	262.62	276.488	239.023
ENSMUSG00000001127	Araf	35.159	33.8013	34.5858	43.6854	42.3676	38.9644
ENSMUSG00000001128	Cfp	36.8117	30.6148	28.4756	11.9122	11.0466	15.0327
ENSMUSG00000001131	Timp1	0	0	0	38.1884	41.0675	36.1155
ENSMUSG00000001134	Uxt	36.8117	30.6148	28.4756	11.9122	11.0466	15.0327
ENSMUSG00000001138	Cnnm3	3.91418	3.52962	2.67142	4.04517	3.30771	3.29283
ENSMUSG00000001143	Lman2l	8.57791	7.28574	5.5081	7.05781	7.18053	6.87297
ENSMUSG00000001150	Mcm3ap	4.44383	5.63009	5.22815	4.36648	5.04489	4.19805
ENSMUSG00000001151	Pcnt	2.5121	2.88791	3.53399	3.98792	2.75271	2.68428
ENSMUSG00000001155	Ftcd	221.98	231.732	239.197	13.9128	13.3951	13.5298
ENSMUSG00000001156	Mxd1	1.28497	1.51246	1.53784	1.44524	1.20529	1.11489
ENSMUSG00000001157	Gmcl1	6.10423	4.57227	3.61292	5.19506	5.39844	5.24881
ENSMUSG00000001158	Snrnp27	17.241	16.8509	16.3476	20.2361	18.445	17.7987
ENSMUSG00000001166	Oas1c	0.986935	0.772729	1.27761	3.17511	2.92191	2.89092
ENSMUSG00000001168	Oas1h	0	0.0496627	0	0	0	0
ENSMUSG00000001173	Ocrl	2.0688	3.18764	2.29458	5.1889	5.2017	5.31321
ENSMUSG00000001175	Calm1	149.732	107.311	117.448	133.853	122.947	124.364
ENSMUSG00000001211	Agpat3	82.3913	65.9352	68.6773	37.6097	34.7376	35.6451
ENSMUSG00000001225	Slc26a3	0.103402	0	0	0	0	0
ENSMUSG00000001227	Sema6b	0.483702	0.326227	0.431991	0.905837	1.08967	0.845039
ENSMUSG00000001228	Uhrf1	0.904621	0.249149	0.454378	0.750879	0.921819	0.831187
ENSMUSG00000001229	Dpp9	14.6552	13.177	10.026	11.8951	11.5307	10.9057
ENSMUSG00000001240	Ramp2	79.672	70.6573	80.7975	45.049	48.7292	46.0879
ENSMUSG00000001247	Lsr	98.8543	76.3395	79.0387	104.054	98.8806	97.2124
ENSMUSG00000001248	Gramd1a	4.39172	3.25266	5.03193	14.9603	15.0448	13.8628
ENSMUSG00000001249	Hpn	212.798	184.352	211.407	75.509	74.6038	69.11
ENSMUSG00000001260	Gabrg1	0	0	0	0	0	0
ENSMUSG00000001270	Ckb	3.11473	2.3146	1.9104	0.376453	0.839724	0.739586
ENSMUSG00000001280	Sp1	6.24946	8.59547	7.12861	9.31608	8.92271	9.18983
ENSMUSG00000001281	Itgb7	1.60424	0.173099	0.488512	0	0	0
ENSMUSG00000001285	Myg1	100.744	69.0144	80.9463	62.5378	68.5479	67.9633
ENSMUSG00000001288	Rarg	1.50752	1.36057	1.31535	1.53617	1.76243	4.11418
ENSMUSG00000001289	Pfdn5	100.744	69.0144	80.9463	62.5378	68.5479	67.9633
ENSMUSG00000001300	Efnb2	0.789163	0.483658	1.34539	3.81107	4.29606	4.86627
ENSMUSG00000001305	Rrp15	8.14223	7.08801	10.4116	9.52895	10.0147	9.34806
ENSMUSG00000001313	Rnd2	8.62503	4.89975	6.26935	4.05404	4.55943	4.28499
ENSMUSG00000001323	Srr	44.9148	48.7672	49.8442	6.86234	6.73641	6.72721
ENSMUSG00000001333	Sync	0.0311779	0.0400615	0.0324644	0.306314	0.20597	0.310797
ENSMUSG00000001334	Fndc5	0.0478538	0.0283965	0.0746441	0.0155479	0	0.0283239
ENSMUSG00000001348	Acp5	78.9942	80.1149	70.1314	22.8907	22.668	20.7453
ENSMUSG00000001349	Cnn1	0.059736	0	0	0.369985	0.0564534	0.0876656
ENSMUSG00000001366	Fbxo9	38.5243	32.1889	34.4897	17.5007	16.5597	20.397
ENSMUSG00000001376	Vps50	4.54446	6.2182	5.44459	5.65457	6.37459	6.55179
ENSMUSG00000001380	Hars	19.8144	15.9474	19.3057	21.9823	21.1131	21.0698
ENSMUSG00000001383	Zmat2	22.6316	20.5603	22.707	22.5282	25.8328	25.3477
ENSMUSG00000001403	Ube2c	1.71191	0.517313	0.360026	1.11398	1.06161	1.08529
ENSMUSG00000001415	Smg5	8.5917	9.63874	9.424	15.7264	14.6849	13.486
ENSMUSG00000001416	Cct3	50.8937	48.3009	47.1845	52.0171	53.6464	55.14
ENSMUSG00000001418	Glmp	71.8136	60.1231	63.2489	95.1112	79.8474	84.1511
ENSMUSG00000001419	Mef2d	5.7347	6.42893	6.42378	14.7817	14.9362	11.8676
ENSMUSG00000001420	Tmem79	0.580924	0.59727	0.521958	0.885302	0.666958	0.938304
ENSMUSG00000001424	Snd1	172.761	208.67	266.035	188.424	228.169	193.29
ENSMUSG00000001435	Col18a1	224.449	242.605	185.08	111.478	108.377	103.818
ENSMUSG00000001436	Slc19a1	3.75792	4.43089	5.57387	10.6694	9.36784	8.18356
ENSMUSG00000001440	Kpnb1	23.1025	17.5166	18.2354	34.4461	34.7178	35.6693
ENSMUSG00000001441	Npepps	10.3611	10.6137	9.44852	18.2654	18.3061	15.9879
ENSMUSG00000001444	Tbx21	0.0268937	0.0319454	0.111926	0	0	0.0477928
ENSMUSG00000001445	Mrpl10	20.9333	18.523	19.4594	13.7869	13.774	15.1883
ENSMUSG00000001467	Cyp51	33.0505	18.0281	40.1883	23.6806	25.7229	26.8605
ENSMUSG00000001473	Tubb6	4.19521	4.31723	4.24297	11.4174	10.6375	8.94268
ENSMUSG00000001493	Meox1	0	0.0724517	0.0317177	0.0593986	0.0677277	0.108386
ENSMUSG00000001494	Sost	0	0	0	0	0	0
ENSMUSG00000001496	Nkx2-1	0	0	0	0	0	0
ENSMUSG00000001497	Pax9	0.0306113	0.144993	0.0794726	0	0	0.00903458
ENSMUSG00000001504	Irx2	0	0	0	0.0390198	0	0.0177975
ENSMUSG00000001506	Col1a1	0.185901	0.0498318	0.291979	0.643648	0.87409	0.981921
ENSMUSG00000001507	Itga3	3.36076	1.52822	1.49762	18.4012	16.8871	17.0856
ENSMUSG00000001508	Sgca	0	0	0	0	0	0
ENSMUSG00000001510	Dlx3	0	0	0	0	0.0141678	0
ENSMUSG00000001517	Foxm1	0.749947	0.289493	0.19534	1.84987	1.4132	1.35039
ENSMUSG00000001518	Itfg2	3.57174	4.39823	3.13938	7.24426	5.77199	5.51825
ENSMUSG00000001520	Nrip2	0.749947	0.289493	0.19534	1.84987	1.4132	1.35039
ENSMUSG00000001521	Tulp3	0.198674	0.420662	0.0399333	4.8275	4.74766	5.67162
ENSMUSG00000001524	Gtf2h4	6.31023	6.28928	4.7018	3.61086	3.83621	3.64295
ENSMUSG00000001525	Tubb5	22.3711	14.9134	19.455	72.0031	72.2627	69.7935
ENSMUSG00000001542	Ell2	21.1509	31.1076	37.282	21.4974	22.949	21.5122
ENSMUSG00000001552	Jup	10.1487	10.1032	12.7383	18.9677	19.9303	22.2123
ENSMUSG00000001555	Fkbp10	0.180941	0	0.1791	0.0979947	0.111346	0.308837
ENSMUSG00000001558	Klhl10	0.0341451	0	0.0355724	0.0604591	0.0189951	0
ENSMUSG00000001566	Mnx1	0	0	0	0	0	0
ENSMUSG00000001569	Nom1	7.09319	9.61336	8.22596	9.7146	8.65604	8.62377
ENSMUSG00000001576	Ergic1	37.8102	38.7361	38.3702	63.2968	67.6883	59.0431
ENSMUSG00000001583	Tnk1	0	0.0638908	0.0853987	0.367864	0.143111	0.13865
ENSMUSG00000001588	Acap1	0.197463	0.547649	0.410622	0.0286775	0.0487719	0
ENSMUSG00000001604	Tcea3	59.0485	50.9428	58.1621	11.3837	10.7215	9.41781
ENSMUSG00000001622	Csn3	0	0	0	0	0	0.0497791
ENSMUSG00000001627	Ifrd1	15.2054	18.1666	31.492	37.5181	34.349	36.0173
ENSMUSG00000001630	Stk38l	5.16033	4.67521	6.12619	14.5547	13.6725	13.7232
ENSMUSG00000001632	Brpf1	3.12205	5.15214	3.81512	4.74451	5.49788	5.73228
ENSMUSG00000001642	Akr1b3	7.63708	6.70009	6.28399	9.12839	10.6346	11.6528
ENSMUSG00000001655	Hoxc13	0	0	0	0	0	0
ENSMUSG00000001656	Hoxc11	0	0	0	0	0	0
ENSMUSG00000001657	Hoxc8	0	0	0.0389104	0	0	0
ENSMUSG00000001661	Hoxc6	0	0	0	0	0	0
ENSMUSG00000001663	Gstt1	199.68	215.04	186.585	39.3679	39.104	32.2024
ENSMUSG00000001665	Gstt3	356.623	350.833	288.204	37.095	34.1935	41.4877
ENSMUSG00000001666	Ddt	356.623	350.833	288.204	37.095	34.1935	41.4877
ENSMUSG00000001670	Tat	929.518	768.496	1138.14	57.9096	47.2361	66.0649
ENSMUSG00000001672	Marveld3	0.0822025	0.0976558	0.115887	3.26369	2.40087	3.08128
ENSMUSG00000001674	Ddx18	12.3718	10.7567	13.0372	14.1488	13.7761	13.0486
ENSMUSG00000001687	Ubl3	32.9413	31.6884	34.069	21.3088	20.5693	22.663
ENSMUSG00000001700	Gramd3	21.8092	22.1034	27.8372	7.64736	7.09985	8.17832
ENSMUSG00000001707	Eef1e1	3.07976	4.48588	4.89757	9.35135	6.87808	6.0113
ENSMUSG00000001729	Akt1	29.4545	19.9105	28.6539	36.0681	41.3877	37.3628
ENSMUSG00000001739	Cldn15	0.0498768	0	0	0	0.0835793	0
ENSMUSG00000001741	Il16	0.737167	0.509825	1.00042	0.140201	0.0369102	0.146663
ENSMUSG00000001750	Tcirg1	21.1854	18.5563	27.4343	23.5521	19.1865	19.1538
ENSMUSG00000001751	Naglu	14.3021	13.023	11.2199	8.83467	7.73437	7.85624
ENSMUSG00000001755	Coasy	48.9438	56.0574	54.4665	16.3015	20.9424	16.1437
ENSMUSG00000001761	Smo	2.14545	1.38163	1.64253	7.90046	7.85554	7.96818
ENSMUSG00000001763	Tspan33	5.72524	4.37791	4.67615	2.25623	2.09677	2.14861
ENSMUSG00000001767	Crnkl1	4.76039	5.75337	5.7458	6.50096	6.15451	6.39755
ENSMUSG00000001768	Rin2	5.74239	4.99021	5.93736	4.17696	5.27765	4.67193
ENSMUSG00000001773	Folh1	0	0	0	0	0.148924	0.0314612
ENSMUSG00000001774	Chordc1	10.3139	15.7721	16.6671	11.4054	14.7277	14.531
ENSMUSG00000001783	Rtcb	40.0839	37.747	43.6814	43.7708	44.8477	44.2957
ENSMUSG00000001785	Pwp1	6.40474	7.60142	7.01783	12.1499	13.0942	12.6467
ENSMUSG00000001786	Fbxo7	12.3454	10.786	11.3732	4.60222	4.72794	4.51053
ENSMUSG00000001794	Capns1	81.4834	64.6484	70.3977	90.2389	89.2642	91.134
ENSMUSG00000001802	Lrp3	5.66683	4.50538	5.59458	3.37676	3.64355	3.17513
ENSMUSG00000001804	Dsg4	0	0	0	0	0	0
ENSMUSG00000001815	Evx2	0	0	0	0	0	0
ENSMUSG00000001819	Hoxd13	0	0	0	0	0	0
ENSMUSG00000001823	Hoxd12	0	0	0	0	0	0
ENSMUSG00000001827	Folr1	0	0	0.171432	0	0	0
ENSMUSG00000001829	Clpb	21.9276	25.8707	27.7124	10.4981	9.94487	9.19979
ENSMUSG00000001833	2021-09-07	24.4596	22.3084	20.4738	22.4736	23.2512	24.0369
ENSMUSG00000001844	Zdhhc4	10.576	7.74479	8.88069	6.69931	5.96214	6.88389
ENSMUSG00000001847	Rac1	91.6736	84.3855	97.9203	111.378	105.792	103.604
ENSMUSG00000001855	Nup214	2.59502	3.3343	3.15776	5.79107	5.25168	5.56872
ENSMUSG00000001864	Aif1l	0	0	0	0.0408411	0.0385349	0.0959174
ENSMUSG00000001865	Cpa3	0	0	0	0	0	0
ENSMUSG00000001870	Ltbp1	0.0777993	0.20292	0.107675	0.140401	0.150664	0.08114
ENSMUSG00000001891	Ugp2	146.103	263.851	272.668	72.1088	71.6364	59.6464
ENSMUSG00000001901	Kcnh6	0	0	0	0	0.0125891	0
ENSMUSG00000001909	Trmt1	12.8325	12.2069	15.581	20.5874	13.0802	14.6315
ENSMUSG00000001910	Nacc1	7.69072	6.45587	7.85928	12.9225	13.9426	13.4993
ENSMUSG00000001911	Nfix	18.94	19.5291	25.2636	6.04488	5.82662	6.3278
ENSMUSG00000001918	Slc1a5	1.78427	0.085139	0.467625	3.83	4.5514	4.47319
ENSMUSG00000001924	Uba1	51.3224	64.6451	60.9802	62.8599	61.9926	61.5487
ENSMUSG00000001930	Vwf	0.153123	0.469345	0.441298	0.034571	0.0117261	0.024284
ENSMUSG00000001942	Siae	22.3411	22.691	18.4942	8.73123	9.71775	8.27066
ENSMUSG00000001943	Vsig2	0	0.184284	0.500234	0.168114	0	0
ENSMUSG00000001946	Esam	3.73994	3.17996	3.2397	0.913354	0.594748	0.8799
ENSMUSG00000001948	Spa17	1.24546	1.18666	0.148749	0.182506	0.640737	0.93535
ENSMUSG00000001962	Fam50a	15.8029	12.9481	13.5374	23.6673	23.8079	23.0559
ENSMUSG00000001964	Emd	8.75241	9.31467	10.2112	15.4371	16.6458	16.3276
ENSMUSG00000001983	Taco1	19.9977	15.4139	14.368	5.49266	5.74986	5.42999
ENSMUSG00000001985	Grik3	0	0	0	0.00445181	0	0
ENSMUSG00000001986	Gria3	0.198489	0.232519	0.840429	0.55256	0.680685	0.590946
ENSMUSG00000001988	Npas1	0	0	0	0.183643	0.0393042	0.083876
ENSMUSG00000001995	Sipa1l2	0.509968	1.54251	1.85129	0.621408	0.558859	0.818429
ENSMUSG00000001998	Ap4e1	2.31251	2.56768	2.187	4.14517	4.07351	4.0581
ENSMUSG00000001999	Blvra	12.2935	11.4459	10.8807	8.40661	7.3833	6.34616
ENSMUSG00000002006	Pdzd4	0.0463998	0.0631843	0.0744444	0.32425	0.390251	0.378837
ENSMUSG00000002007	Srpk3	0	0	0.0254138	0	0	0
ENSMUSG00000002010	Idh3g	56.0368	50.7021	66.541	26.4098	29.7358	25.2118
ENSMUSG00000002012	Pnck	0	0	0	0.0677839	0	0
ENSMUSG00000002014	Ssr4	143.862	94.4206	96.7712	84.3105	63.9457	62.3599
ENSMUSG00000002015	Bcap31	102.968	117.959	97.2968	80.461	76.3797	74.7674
ENSMUSG00000002017	Fam98a	11.0132	12.5476	11.9566	12.0259	11.7365	13.0546
ENSMUSG00000002020	Ltbp2	0.0382041	0	0.040426	0.149539	0.0505976	0.115202
ENSMUSG00000002028	Kmt2a	1.8719	2.62301	2.87253	6.29701	5.711	5.99476
ENSMUSG00000002031	Ift46	26.5286	28.1174	34.8231	20.9331	22.3958	22.8176
ENSMUSG00000002032	Tmem25	600.462	420.437	482.003	22.9359	19.8439	24.5813
ENSMUSG00000002033	Cd3g	0.554601	0	0.499292	0	0	0
ENSMUSG00000002043	Trappc6a	7.99307	7.9229	8.0701	27.3237	23.561	21.4565
ENSMUSG00000002052	Supt6	10.5025	13.6374	12.6353	16.5244	17.4837	17.0632
ENSMUSG00000002055	Spag5	0.280352	0.382759	0.40164	0.609598	0.328777	0.499556
ENSMUSG00000002057	Foxn1	0	0	0	0	0	0.0119802
ENSMUSG00000002058	Unc119	1.73954	1.7467	2.69637	6.91941	5.08874	5.72001
ENSMUSG00000002059	Rab34	2.4015	2.95809	1.87269	16.0619	14.2889	14.4914
ENSMUSG00000002064	Sdf2	43.646	32.0869	30.5366	42.3328	42.5184	42.5041
ENSMUSG00000002068	Ccne1	0.704422	1.52533	1.83074	1.7041	1.36961	1.7486
ENSMUSG00000002076	Hsf2bp	0.0984698	0	0.0675583	1.34463	0.54204	0.538635
ENSMUSG00000002083	Bbc3	5.14604	1.81927	3.04895	2.97636	2.73862	3.87307
ENSMUSG00000002100	Mybpc3	0.0308274	0	0	0	0.00850969	0
ENSMUSG00000002102	Psmc3	103.048	94.6656	103.815	73.0534	75.2616	75.1453
ENSMUSG00000002103	Acp2	21.5751	22.8696	17.2108	12.2872	13.0397	13.2142
ENSMUSG00000002104	Rapsn	0	0	0	0	0	0
ENSMUSG00000002105	Slc39a13	4.23858	4.34317	4.80014	8.27693	7.42702	8.29884
ENSMUSG00000002107	Celf2	1.69907	3.40462	11.7176	1.29132	1.82826	5.03245
ENSMUSG00000002108	Nr1h3	58.5875	46.8314	56.8071	14.2513	13.4023	12.6047
ENSMUSG00000002109	Ddb2	5.44459	5.37936	5.95625	5.35271	5.80766	5.65316
ENSMUSG00000002111	Spi1	4.91069	2.28322	3.11862	0	0	0.0356589
ENSMUSG00000002129	Sf3a1	4.96835	6.41936	5.42988	7.28828	8.27204	8.478
ENSMUSG00000002147	Stat6	20.4811	18.3669	21.4822	23.6004	24.2734	22.3624
ENSMUSG00000002190	Clgn	0	0	0	0	0	0
ENSMUSG00000002204	Napsa	0.23123	0	0.366587	0	0	0
ENSMUSG00000002205	Vrk3	19.1295	15.9069	17.1125	14.727	15.05	15.0889
ENSMUSG00000002210	Smg9	5.02247	3.95431	3.24471	3.91925	5.28491	3.99654
ENSMUSG00000002221	Paxip1	4.2844	4.24608	5.93185	7.20057	6.36047	6.41997
ENSMUSG00000002222	Rmnd5a	29.1886	40.2525	41.4607	10.4202	11.4805	11.3207
ENSMUSG00000002227	Mov10	12.974	15.4504	13.565	6.19625	7.7316	6.61364
ENSMUSG00000002228	Ppm1j	0.082222	0	0.030831	2.51376	1.36611	4.01069
ENSMUSG00000002233	Rhoc	6.65862	5.40272	5.15482	139.814	146.589	144.779
ENSMUSG00000002240	Prr27	0	0	0	0	0	0
ENSMUSG00000002249	Tead3	3.71046	2.80453	4.72561	4.13786	4.70129	4.17378
ENSMUSG00000002250	Ppard	2.63926	1.38003	2.74082	4.44576	4.98107	5.33887
ENSMUSG00000002257	Def6	0.148607	0	0.133543	0.154185	0.0546456	0.22067
ENSMUSG00000002265	Peg3	1.3396	1.11598	1.34499	6.96604	7.31916	13.7472
ENSMUSG00000002266	Zim1	0	0	0	0.0261394	0.00443768	0.0506384
ENSMUSG00000002274	Metrn	27.1305	17.1304	17.0468	17.0053	16.7321	13.4569
ENSMUSG00000002279	Lmf1	20.1565	21.3666	22.6724	10.4378	11.2217	9.94536
ENSMUSG00000002280	Ciao3	9.7479	9.31682	9.20293	7.0588	12.8606	5.80043
ENSMUSG00000002289	Angptl4	19.4874	37.7241	35.5446	90.6998	93.4596	94.1592
ENSMUSG00000002297	Dbf4	1.18232	1.13032	1.27615	2.87771	3.12569	2.59772
ENSMUSG00000002307	Daxx	8.83385	7.39195	6.92971	5.56914	7.32788	4.85067
ENSMUSG00000002308	Cd320	5.91255	2.1965	3.36845	3.36852	2.85443	2.99078
ENSMUSG00000002319	Ipo4	40.9584	40.4132	40.2314	34.1214	33.6171	36.606
ENSMUSG00000002320	Tm9sf1	40.9584	40.4132	40.2314	34.1214	33.6171	36.606
ENSMUSG00000002324	Rec8	0.373988	0.40773	0.908627	0.20256	0.316032	0.363328
ENSMUSG00000002325	Irf9	21.5503	21.6026	25.908	13.7714	14.7028	14.6193
ENSMUSG00000002326	Gmpr2	5.27198	6.86631	6.10177	7.22957	5.54944	5.61333
ENSMUSG00000002329	Mdp1	8.24202	7.60522	6.08445	11.6688	13.0286	11.6453
ENSMUSG00000002332	Dhrs1	104.015	89.7705	97.6362	16.9325	18.7742	17.1446
ENSMUSG00000002341	Ncan	0	0	0	0.0111901	0	0.00507673
ENSMUSG00000002342	Tmem161a	6.49343	8.05194	7.34147	15.293	9.74742	9.45455
ENSMUSG00000002343	Armc6	1.70216	1.06752	0.985659	1.48019	1.70709	1.58877
ENSMUSG00000002345	Borcs8	18.2939	18.0446	20.7774	24.3834	29.6253	27.0511
ENSMUSG00000002346	Slc25a42	23.9217	23.3949	25.103	4.86885	4.49972	4.79651
ENSMUSG00000002365	Snx9	19.4088	20.468	19.2651	11.175	10.3837	10.0966
ENSMUSG00000002372	Ranbp3	12.692	11.7396	11.7444	13.61	13.0774	13.158
ENSMUSG00000002379	Ndufa11	85.7017	81.4123	79.2306	47.3896	37.7539	44.283
ENSMUSG00000002384	Bmp8b	0	0.0145733	0.0255725	3.80796	3.66818	2.52379
ENSMUSG00000002393	Nr2f6	19.5577	13.023	9.04164	10.8842	8.24398	9.62674
ENSMUSG00000002395	Use1	57.5795	35.6566	46.5742	43.1274	36.7273	34.0532
ENSMUSG00000002396	Ocel1	2.7143	1.47977	2.28648	3.15983	3.00632	2.97787
ENSMUSG00000002409	Dyrk1b	3.93494	2.79206	4.94799	3.30341	2.97213	2.93695
ENSMUSG00000002413	Braf	2.50075	6.55816	5.1641	3.76169	4.4849	4.70609
ENSMUSG00000002416	Ndufb2	57.2007	46.7871	39.9181	19.9061	15.6373	19.1099
ENSMUSG00000002428	Hltf	4.26433	4.08138	3.87991	5.58408	4.88299	5.323
ENSMUSG00000002455	Prpf6	24.4627	34.9561	31.7728	15.4167	16.8308	15.971
ENSMUSG00000002458	Rgs19	0.724155	0.299565	0.913727	3.62156	4.56947	3.38638
ENSMUSG00000002459	Rgs20	0.0414542	0	0	0.953643	0.938643	1.39751
ENSMUSG00000002475	Abhd3	31.7303	32.6637	26.05	2.63523	3.14217	3.8973
ENSMUSG00000002477	Snrpd1	14.7314	11.091	12.2336	18.0571	17.0183	17.9547
ENSMUSG00000002486	Tchp	0.808806	0.933508	1.31694	4.08894	4.39885	3.79072
ENSMUSG00000002489	Tiam1	0.244159	0.228746	0.419073	0.158599	0.496334	0.245047
ENSMUSG00000002496	Tsc2	9.0335	11.0902	12.271	13.0029	13.3497	10.2813
ENSMUSG00000002500	Rpl3l	0.0781883	0.0943002	0	0	0	0
ENSMUSG00000002504	Slc9a3r2	4.46196	5.53154	5.29355	3.22604	2.67578	3.30766
ENSMUSG00000002524	Puf60	28.4831	29.824	33.5207	34.4405	32.3678	31.4926
ENSMUSG00000002546	Golga2	9.13381	11.7446	14.9623	14.8452	15.5321	15.1864
ENSMUSG00000002550	Uck1	14.6501	13.6776	11.6736	11.5899	10.5675	10.9283
ENSMUSG00000002565	Scin	0	0	0	0	0	0
ENSMUSG00000002578	Ikzf4	0.30713	0.816723	0.0586953	0.170656	0.053736	0.033214
ENSMUSG00000002580	Mien1	55.5388	49.2688	42.3944	39.5128	31.9201	37.467
ENSMUSG00000002588	Pon1	755.053	614.077	447.515	0.0312026	0.13928	0.0857838
ENSMUSG00000002602	Axl	5.2825	5.24812	7.23687	3.18354	2.4886	4.45657
ENSMUSG00000002603	Tgfb1	4.56613	1.82492	2.64765	4.16157	2.99299	3.37054
ENSMUSG00000002608	Ccdc97	8.39343	7.13803	6.72377	8.81207	8.51472	7.78204
ENSMUSG00000002617	Zfp40	0.557159	0.982794	0.745984	1.11655	1.07431	1.1457
ENSMUSG00000002625	Akap8l	22.3333	21.5331	27.7315	16.7618	18.6351	16.951
ENSMUSG00000002633	Shh	0.0231469	0.0274645	0	0	0	0
ENSMUSG00000002635	Pdcd2l	6.17168	5.63387	7.87003	3.87936	4.36047	3.70368
ENSMUSG00000002658	Gtf2f1	15.3357	10.6221	14.105	16.3206	22.3781	21.3297
ENSMUSG00000002660	Clpp	34.3901	35.1766	33.5111	15.8983	16.7183	16.8678
ENSMUSG00000002661	Alkbh7	10.7719	4.7569	3.59198	2.6139	2.10231	2.44737
ENSMUSG00000002664	Pspn	0	0	0	0	0.172626	0
ENSMUSG00000002668	Dennd1c	0.765809	0.393984	0.527178	0.114249	0.304735	0.156107
ENSMUSG00000002679	Med6	11.0652	11.5979	10.5657	12.0211	10.7669	11.3183
ENSMUSG00000002688	Prkd1	0	0	0.0183145	0.0343672	0.0879054	0.0416721
ENSMUSG00000002699	Lcp2	2.44214	1.79739	2.00203	0	0.0170989	0.0182426
ENSMUSG00000002718	Cse1l	13.2391	11.6908	13.3984	11.4696	12.5112	13.6907
ENSMUSG00000002728	Naa20	11.0766	12.3438	12.4837	14.6028	13.615	11.5814
ENSMUSG00000002731	Prkra	10.1479	7.96537	9.18339	6.58787	5.89114	6.14283
ENSMUSG00000002732	Fkbp7	3.09292	3.15225	3.84286	5.79233	6.00867	5.33644
ENSMUSG00000002733	Plekha3	10.3242	9.45142	9.04596	10.0852	10.9785	10.3898
ENSMUSG00000002741	Ykt6	26.9098	22.7349	28.54	34.2798	34.566	32.8523
ENSMUSG00000002748	Baz1b	11.2917	14.0521	14.5652	13.0351	13.3773	15.0974
ENSMUSG00000002763	Pex6	22.6535	22.8657	23.8873	8.30926	7.34581	7.16973
ENSMUSG00000002767	Mrpl2	39.0992	35.5354	41.58	19.7722	19.6887	17.0667
ENSMUSG00000002768	Mea1	47.1101	37.155	47.0091	39.4102	36.5019	39.4621
ENSMUSG00000002769	Gnmt	2063.73	1649.97	1715.34	12.5985	10.732	14.3662
ENSMUSG00000002771	Grin2d	0.0231148	0	0	0.0525559	0.076708	0.0768969
ENSMUSG00000002778	Kdelr1	63.8024	53.3492	51.122	43.213	46.6979	40.0935
ENSMUSG00000002781	Tmem143	11.6385	11.5026	10.8292	3.72545	3.6537	4.73336
ENSMUSG00000002791	Pdxk-ps	0	0	0	0.0187094	0.0159934	0.0341249
ENSMUSG00000002797	Ggct	6.36899	4.17863	5.15398	5.09914	3.35899	4.38923
ENSMUSG00000002799	Jag2	0	0.0226128	0	0.349429	0.481928	1.15638
ENSMUSG00000002803	Btbd6	6.55913	5.21357	6.10673	5.56838	4.88927	6.91003
ENSMUSG00000002804	Nudt14	12.4537	7.02138	8.58448	7.38916	5.56754	7.4416
ENSMUSG00000002808	Epdr1	0.0570002	0.165939	0.2077	8.3704	10.446	8.04547
ENSMUSG00000002812	Flii	14.3036	16.8904	17.4909	18.5124	17.2609	15.806
ENSMUSG00000002814	Top3a	1.97724	2.74785	2.4953	1.91294	1.87332	1.6052
ENSMUSG00000002820	Atg4d	12.7169	11.2647	14.549	5.84658	5.07686	4.66261
ENSMUSG00000002825	Qtrt1	2.36006	2.33215	1.72936	4.47471	4.87368	4.90006
ENSMUSG00000002831	Plin4	0.333554	0.463794	0.884889	6.33479	5.31067	3.51695
ENSMUSG00000002833	Hdgfl2	17.3679	15.7428	26.6115	17.5849	18.4188	17.2708
ENSMUSG00000002835	Chaf1a	0.912639	1.42253	0.829895	0.506408	0.788199	0.80466
ENSMUSG00000002844	Adprh	2.35758	2.0817	2.00378	3.47287	3.58047	3.66241
ENSMUSG00000002845	Tmem39a	10.1412	11.1586	6.00776	10.1783	13.4882	10.3835
ENSMUSG00000002846	Timmdc1	20.3864	18.4451	17.2823	10.1988	9.53508	10.4693
ENSMUSG00000002847	Pla1a	45.4641	47.8329	43.5819	77.8391	80.1791	64.3418
ENSMUSG00000002870	Mcm2	1.02744	0.638349	0.784445	2.82113	2.97479	2.87971
ENSMUSG00000002871	Tpra1	12.2668	7.65718	8.10166	18.1952	12.5326	14.6142
ENSMUSG00000002881	Nab1	21.2598	25.0411	26.6863	27.4081	27.7973	27.7006
ENSMUSG00000002885	Adgre5	7.23264	5.07693	7.59885	4.0266	3.01166	2.71826
ENSMUSG00000002897	Il17ra	6.27936	5.32582	8.67831	6.88271	7.5223	8.00949
ENSMUSG00000002900	Lamb1	0.492864	0.588895	0.52747	0.442716	0.550664	0.599698
ENSMUSG00000002908	Kcnn1	2.38623	1.31585	1.40861	0.462025	0.923652	0.674786
ENSMUSG00000002910	Arrdc2	3.66716	3.45065	6.79518	6.00317	6.25343	5.33189
ENSMUSG00000002930	Ppp1r17	0	0	0	0	0	0
ENSMUSG00000002944	Cd36	25.2134	20.2375	11.053	80.5966	83.5494	70.8714
ENSMUSG00000002948	Map2k7	10.5774	13.8179	13.5467	12.9631	11.851	14.1964
ENSMUSG00000002949	Timm44	25.1182	28.1883	30.8562	19.318	19.057	18.9752
ENSMUSG00000002957	Ap2a2	21.5157	18.1948	16.275	25.1398	23.4819	23.2347
ENSMUSG00000002963	Pnkp	14.2433	9.56052	9.62611	8.31196	8.92108	9.62708
ENSMUSG00000002968	Med25	10.0502	7.25816	12.7509	8.13272	11.9258	8.82288
ENSMUSG00000002980	Bcam	0.248654	0.414032	0.530496	17.8047	17.8681	18.2044
ENSMUSG00000002981	Clptm1	40.3075	41.1562	44.9449	40.9993	38.031	36.431
ENSMUSG00000002983	Relb	1.00246	0.427987	0.483259	9.18015	8.80016	8.82093
ENSMUSG00000002984	Tomm40	16.4522	14.1524	16.13	11.423	11.3032	11.5106
ENSMUSG00000002985	Apoe	28554.1	27957.8	29784.2	4791.06	5090.29	5887.75
ENSMUSG00000002992	Apoc2	1858.06	1515.37	1462.22	713.948	724.203	791.12
ENSMUSG00000002996	Hbp1	49.3614	58.5656	62.8778	20.7865	21.418	21.3155
ENSMUSG00000002997	Prkar2b	0.0416667	0	0.0433047	0.240764	0.360684	0.340119
ENSMUSG00000003031	Cdkn1b	7.74506	7.76293	5.99878	12.7088	11.9647	10.0377
ENSMUSG00000003032	Klf4	0.259447	0.242625	0.647742	4.99675	4.96332	3.72142
ENSMUSG00000003033	Ap1m1	15.8357	14.1074	16.2738	18.3662	17.9907	20.0294
ENSMUSG00000003037	Rab8a	39.4642	35.9128	46.1561	33.1255	41.9524	39.7065
ENSMUSG00000003038	Hmgn2	32.5172	29.2555	33.4195	8.71132	8.45906	8.20775
ENSMUSG00000003039	Fam32a	17.8344	17.2552	20.5287	16.8739	19.4522	19.7035
ENSMUSG00000003051	Elf3	0.219443	0	0.197994	27.0617	31.1982	27.2164
ENSMUSG00000003053	Cyp2c29	646.109	724.242	344.18	16.4429	16.0859	24.2619
ENSMUSG00000003062	Stard3nl	7.71247	5.94682	6.91919	11.7196	9.91641	8.96367
ENSMUSG00000003068	Stk11	44.0512	41.8804	44.351	21.462	19.722	20.3789
ENSMUSG00000003070	Efna2	0	0.0381321	0	0.145827	0.142574	0.0570427
ENSMUSG00000003072	Atp5d	168.913	122.166	139.005	69.2843	57.9362	62.6321
ENSMUSG00000003099	Ppp5c	24.2138	21.5187	26.0939	15.565	17.452	20.5547
ENSMUSG00000003119	Cdk12	5.85664	7.2151	6.26076	7.82719	7.54974	8.28647
ENSMUSG00000003123	Lipe	5.49575	8.03571	9.24979	2.32533	2.1077	2.41846
ENSMUSG00000003131	Pafah1b2	8.89129	9.41081	9.38786	22.1142	23.0692	21.2547
ENSMUSG00000003134	Tbc1d8	2.66874	3.17557	3.7203	3.45041	3.06722	3.61654
ENSMUSG00000003135	Cnot11	6.59264	5.49155	6.22985	4.42337	4.83163	4.97946
ENSMUSG00000003153	Slc2a3	0.00996947	0.066646	0.202711	0.173364	0.0238753	0.0127139
ENSMUSG00000003154	Foxj2	1.91171	2.22815	1.70876	2.82593	2.78362	2.69951
ENSMUSG00000003161	Sri	29.2968	28.2318	29.3271	33.8059	35.3416	38.9669
ENSMUSG00000003166	Dgcr2	20.4112	22.1214	19.9292	15.6348	12.0461	12.4107
ENSMUSG00000003184	Irf3	32.2443	28.1971	29.8043	19.559	20.0647	18.5655
ENSMUSG00000003190	Bcl2l12	4.99588	5.4428	3.88214	5.74202	4.93101	6.43967
ENSMUSG00000003198	Zfp959	4.00187	4.01372	4.101	3.46611	2.50197	2.67843
ENSMUSG00000003199	Mpnd	44.563	41.843	50.317	37.0968	36.7973	40.3694
ENSMUSG00000003200	Sh3gl1	7.90053	8.49669	7.92083	11.9817	10.7984	11.2133
ENSMUSG00000003206	Ebi3	1.14725	0.567922	0.495113	0.0438961	0	0.0404272
ENSMUSG00000003208	Yju2	2.39633	4.10844	2.83573	2.8563	4.27264	3.72589
ENSMUSG00000003226	Ranbp2	12.7147	17.9747	16.714	13.7346	14.4416	15.1132
ENSMUSG00000003227	Edar	0	0	0	0	0	0
ENSMUSG00000003228	Grk5	0.90052	0.507055	0.327767	2.63265	3.61779	3.35553
ENSMUSG00000003233	Dvl3	3.44221	5.07313	4.48989	7.51645	7.10619	7.38244
ENSMUSG00000003234	Abcf3	20.7541	19.1091	26.9145	13.3472	18.6943	17.8795
ENSMUSG00000003235	Eif2b5	17.5659	16.1697	16.8701	17.7632	18.1054	17.5843
ENSMUSG00000003269	Cyth2	12.1995	10.4615	17.8928	31.1952	35.1118	32.5854
ENSMUSG00000003271	Sult2b1	0	0	0	0.454754	0.292981	0.680858
ENSMUSG00000003273	Car11	0.101467	0.393612	0.107004	0	0	0.115383
ENSMUSG00000003279	Dlgap1	0.520595	0.881842	1.98509	0.0804474	0.084402	0.113252
ENSMUSG00000003282	Plag1	0.0916713	0.0470035	0.06891	0.565936	0.533675	0.444245
ENSMUSG00000003283	Hck	3.57662	2.45656	2.25328	0	0	0
ENSMUSG00000003299	Mrpl4	16.3448	14.1085	15.9723	13.6066	11.7974	11.0343
ENSMUSG00000003308	Keap1	18.651	15.6509	17.5552	13.5879	12.6733	12.5513
ENSMUSG00000003309	Ap1m2	0	0	0	0.431897	0.561756	0.428168
ENSMUSG00000003316	Glg1	7.54351	11.167	11.4841	18.6733	18.2746	19.6759
ENSMUSG00000003341	Atp8b3	0	0.0198815	0	0	0	0.00991677
ENSMUSG00000003344	Btbd2	8.354	7.50885	8.63107	7.75036	7.76806	7.31099
ENSMUSG00000003345	Csnk1g2	25.5055	21.2343	27.8519	23.3617	21.292	21.1779
ENSMUSG00000003346	Abhd17a	17.1226	12.7355	13.2138	10.3407	6.86983	8.00864
ENSMUSG00000003348	Mob3a	2.40617	0.676471	1.02883	4.16486	4.14439	4.39562
ENSMUSG00000003352	Cacnb3	0	0	0.0887953	5.22226	5.38176	5.44982
ENSMUSG00000003354	Ccdc65	0	0	0	0.237876	0	0.0434727
ENSMUSG00000003355	Fkbp11	12.2484	11.851	18.9787	25.6911	23.9436	22.577
ENSMUSG00000003360	Ddx23	19.4881	19.4778	19.468	20.2545	18.864	18.9826
ENSMUSG00000003363	Pld3	9.14001	10.9225	10.0698	24.0951	25.8998	24.6489
ENSMUSG00000003378	Grik5	2.7968	2.82655	2.671	1.30767	1.05994	1.16262
ENSMUSG00000003379	Cd79a	0.201025	0.06011	1.05018	0	0	0
ENSMUSG00000003380	Rabac1	49.9209	29.8016	27.184	49.9128	36.3592	40.5156
ENSMUSG00000003382	Etv3	3.62139	3.5728	4.14137	7.81102	7.06571	7.13068
ENSMUSG00000003402	Prkcsh	56.0107	67.6033	61.3934	74.8382	68.819	70.3525
ENSMUSG00000003410	Elavl3	2.67811	1.94323	3.15962	2.39	1.59504	2.39775
ENSMUSG00000003411	Rab3b	0.456895	0.275513	0.079982	0.148708	0	0.0457388
ENSMUSG00000003418	St8sia6	0	0	0.00841046	0.557211	0.977266	0.791104
ENSMUSG00000003420	Fcgrt	89.5305	96.1743	104.452	20.412	17.8626	17.6743
ENSMUSG00000003421	Nosip	14.2388	14.5791	18.7714	12.5457	11.7634	11.7328
ENSMUSG00000003423	Pih1d1	27.1053	18.835	23.138	10.4066	11.049	12.7601
ENSMUSG00000003429	Rps11	363.798	267.989	358.926	473.915	451.889	446.157
ENSMUSG00000003435	Supt5	15.9008	21.5223	23.7233	37.4209	38.8742	36.0967
ENSMUSG00000003436	Dll3	0	0	0	0	0	0
ENSMUSG00000003437	Paf1	25.3793	27.9935	43.3527	36.7748	39.8562	39.5444
ENSMUSG00000003438	Timm50	18.831	14.6387	17.3536	11.2544	11.9641	9.82173
ENSMUSG00000003444	Med29	8.67396	7.85431	8.83014	7.36773	6.17785	7.40561
ENSMUSG00000003452	Bicd1	0	0	0.00953481	2.16503	2.72971	2.05763
ENSMUSG00000003458	Ncstn	21.0412	23.0232	21.2758	30.0888	29.2282	27.456
ENSMUSG00000003464	Pex19	54.2749	59.6293	71.3645	30.864	28.4653	30.8576
ENSMUSG00000003469	Phyhip	0	0	0	0.0335305	0.0286428	0.0152774
ENSMUSG00000003476	Crhr2	0.0336813	0.288258	0	0	0	0
ENSMUSG00000003477	Inmt	1211.64	1513.53	1616.21	0.769354	0.597485	0.76791
ENSMUSG00000003484	Cyp4f18	0.177967	0.259901	0	0	0	0
ENSMUSG00000003500	Impdh1	0.72352	0.568935	0.916581	9.56969	10.0291	9.67129
ENSMUSG00000003505	Psg18	0	0	0	0	0	0
ENSMUSG00000003518	Dusp3	8.25665	8.7802	10.4422	31.7105	25.8121	27.0463
ENSMUSG00000003526	Prodh	124.725	90.7275	107.588	6.75997	7.79182	6.98452
ENSMUSG00000003527	Ess2	1.97879	2.16563	2.34501	4.95126	4.12854	4.73323
ENSMUSG00000003528	Slc25a1	105.1	92.7784	160.658	82.0622	86.2091	77.9553
ENSMUSG00000003531	Dgcr6	28.0415	17.9965	22.4688	11.8477	9.44073	10.2358
ENSMUSG00000003534	Ddr1	0.0888384	0.0426427	0.610303	21.1086	19.2899	22.6031
ENSMUSG00000003541	Ier3	0.346442	0.500066	0.290576	83.6964	76.8987	77.6576
ENSMUSG00000003545	Fosb	0.427167	0.337906	0.410141	0	0.0105003	0.0312947
ENSMUSG00000003546	Klc4	21.7579	23.4985	25.6613	12.126	12.1565	11.489
ENSMUSG00000003549	Ercc1	3.95467	2.40374	2.20135	4.53758	3.44166	4.89314
ENSMUSG00000003555	Cyp17a1	7.16818	6.24528	4.04457	1.20943	1.1407	2.35242
ENSMUSG00000003559	As3mt	31.5788	24.4627	27.6139	13.2684	14.1609	13.497
ENSMUSG00000003573	Homer3	0.575918	0.275493	0.38138	6.81437	7.34224	6.04814
ENSMUSG00000003575	Crtc1	1.31744	1.52674	2.15363	2.20481	1.58657	1.97042
ENSMUSG00000003581	Rnf215	5.59762	4.93861	3.80918	4.73733	4.30237	4.23981
ENSMUSG00000003585	Sec14l2	237.808	203.688	191.821	4.84622	3.63991	6.56278
ENSMUSG00000003604	Aven	11.1333	11.2281	11.4438	5.28378	7.97227	7.22437
ENSMUSG00000003617	Cp	1597.8	838.554	703.066	3482.33	3908.45	3622.26
ENSMUSG00000003623	Crot	287.227	262.277	161.621	75.7819	83.7423	84.6506
ENSMUSG00000003644	Rps6ka1	4.33811	4.23206	5.8873	10.6172	11.2229	9.9229
ENSMUSG00000003657	Calb2	0	0	0	0.047913	0	0
ENSMUSG00000003660	Snrnp200	16.6819	22.9093	24.0472	18.9972	20.7116	20.3921
ENSMUSG00000003662	Ciao1	19.3497	22.0695	28.1498	12.3238	18.0478	14.3195
ENSMUSG00000003665	Has1	0	0	0	0.0330918	0.0505164	0
ENSMUSG00000003680	Taf6l	14.0893	9.72723	7.90761	7.72318	7.09205	8.05915
ENSMUSG00000003721	Insig2	192.531	116.986	74.9141	99.2529	91.5172	98.1664
ENSMUSG00000003731	Kpna6	10.0789	14.2943	13.6746	10.5292	12.4599	11.4018
ENSMUSG00000003746	Man1a	78.3279	87.5795	70.5534	64.8723	64.6338	66.9787
ENSMUSG00000003752	Itpkc	2.10385	2.35148	2.38787	2.52064	3.56286	3.56601
ENSMUSG00000003762	Coq8b	6.86423	6.21914	8.86911	6.30226	7.40928	8.39948
ENSMUSG00000003778	Brd8	6.56502	9.15281	7.7225	9.70167	12.6547	11.229
ENSMUSG00000003779	Kif20a	0.460776	0.368874	0.31378	0.619711	0.370689	0.481406
ENSMUSG00000003808	Farsa	7.35582	9.49315	9.34232	13.2026	13.4501	11.7879
ENSMUSG00000003809	Gcdh	292.586	281.794	304.608	20.5609	19.8305	24.7249
ENSMUSG00000003810	Mast2	3.05982	4.66853	5.23708	14.1862	14.1959	12.4523
ENSMUSG00000003812	Dnase2a	11.7429	9.11429	9.81969	19.0003	17.7416	18.4726
ENSMUSG00000003813	Rad23a	19.3059	20.4193	29.9172	20.2957	19.4668	18.4042
ENSMUSG00000003814	Calr	700.127	790.637	708.386	377.153	436.276	431.877
ENSMUSG00000003824	Syce2	2.33483	0.814792	1.08481	1.00171	0.77226	0.289461
ENSMUSG00000003847	Nfat5	4.37138	11.911	6.74012	13.724	12.237	14.1377
ENSMUSG00000003848	Nob1	5.73786	7.08008	4.66531	8.39168	8.64115	8.72407
ENSMUSG00000003849	Nqo1	5.71893	5.33277	8.39859	0.967316	0.49301	0.719979
ENSMUSG00000003863	Ppfia3	0	0	0	0.331286	0.334316	0.281852
ENSMUSG00000003865	Gys1	1.20541	0.559787	0.600016	3.07437	2.80604	2.98242
ENSMUSG00000003868	Ruvbl2	6.86976	6.31519	6.08312	11.0494	10.849	10.9295
ENSMUSG00000003872	Lin7b	0	0	0	0.134351	0.512433	0.228548
ENSMUSG00000003873	Bax	57.5752	63.4232	63.6246	52.0861	50.5155	49.2314
ENSMUSG00000003882	Il7r	0.0183456	0.0864502	0.113697	0	0	0
ENSMUSG00000003923	Tfam	17.6022	32.869	24.4455	15.4455	13.3883	13.9895
ENSMUSG00000003929	Zfp81	1.17358	1.9084	1.25154	2.19636	2.04932	2.42143
ENSMUSG00000003934	Efnb3	0.0614306	0.0485547	0.0425611	0.0931353	0.0454061	0.0605423
ENSMUSG00000003948	Mmd	65.6643	48.0292	48.4279	28.5568	27.7802	28.1848
ENSMUSG00000003949	Hlf	13.6171	14.5476	19.7669	4.27319	3.30331	3.97032
ENSMUSG00000003955	Fam162a	52.1015	50.8591	56.5772	52.921	49.3015	42.7927
ENSMUSG00000003970	Rpl8	368.146	262.682	333.702	456.195	413.811	395.748
ENSMUSG00000003974	Grm3	0	0	0	0	0	0
ENSMUSG00000003992	Ssbp2	0.878861	0.418469	0.886854	13.6142	13.4213	17.7683
ENSMUSG00000004018	Fancl	7.75363	3.96131	4.79423	2.35754	2.41621	2.83933
ENSMUSG00000004031	Brinp2	0	0	0.013353	0	0	0.00903769
ENSMUSG00000004032	Gstm5	13.2579	7.91245	6.41616	44.8643	47.1759	43.443
ENSMUSG00000004035	Gstm7	53.7162	66.5477	47.0539	6.31331	6.42823	9.25894
ENSMUSG00000004038	Gstm3	15.4153	23.6964	21.5824	102.37	84.5052	81.4727
ENSMUSG00000004040	Stat3	42.5087	43.7759	61.7518	44.2843	50.878	47.1595
ENSMUSG00000004043	Stat5a	4.27653	2.49096	3.99165	3.93221	3.68152	3.87924
ENSMUSG00000004044	Cavin1	0.57443	0.526636	0.307823	14.1547	13.1955	13.3744
ENSMUSG00000004054	Map3k11	7.98519	7.03429	7.81784	8.74551	7.96234	7.50774
ENSMUSG00000004056	Akt2	36.6465	38.1589	45.7426	21.2564	22.8776	21.7936
ENSMUSG00000004069	Dnaja3	43.6529	42.6298	43.104	25.9104	26.6547	25.0401
ENSMUSG00000004070	Hmox2	53.972	42.2677	44.7738	19.392	20.5967	21.1513
ENSMUSG00000004071	Cdip1	26.5657	34.1831	23.9289	12.496	12.2905	13.1465
ENSMUSG00000004085	Map3k20	3.16123	5.97374	4.74423	6.37219	7.18773	7.42225
ENSMUSG00000004096	Cwc15	49.074	39.8626	51.7286	35.524	42.0025	37.6928
ENSMUSG00000004098	Col5a3	10.2253	6.4273	10.9636	1.03336	1.09797	1.10901
ENSMUSG00000004099	Dnmt1	2.87003	2.79404	3.35048	4.18875	4.68266	4.1914
ENSMUSG00000004100	Ppan	5.58066	9.31188	6.16033	14.9123	13.5972	11.3303
ENSMUSG00000004105	Angptl2	0.698172	1.15181	0.855589	0.125324	0.08297	0.0761733
ENSMUSG00000004110	Cacna1e	0.0275506	0.0773919	0.00994798	0.601622	0.0317705	0
ENSMUSG00000004113	Cacna1b	0.00654277	0	0	0.297738	0.0635775	0.349236
ENSMUSG00000004127	Trmt10a	2.56464	2.35014	3.70121	1.89566	2.05822	2.19381
ENSMUSG00000004151	Etv1	0.336994	0.181925	0.115773	0	0	0.194271
ENSMUSG00000004187	Kifc2	2.90111	2.03577	1.178	2.42742	2.4676	2.34327
ENSMUSG00000004207	Psap	214.601	180.564	182.085	215.524	203.519	200.651
ENSMUSG00000004221	Ikbkg	18.7814	27.0807	37.0747	41.667	42.7237	40.0325
ENSMUSG00000004231	Pax2	0	0	0	0	0	0
ENSMUSG00000004233	Wars2	1.63913	3.18774	1.98619	2.18063	2.94437	2.76681
ENSMUSG00000004263	Atn1	64.3868	41.6917	44.9379	44.1909	31.4177	32.2493
ENSMUSG00000004264	Phb2	104.254	96.67	97.2771	49.6954	44.3371	47.9307
ENSMUSG00000004266	Ptpn6	11.0621	8.49742	11.1432	3.46027	3.91201	3.46545
ENSMUSG00000004267	Eno2	0	0	0	0.456003	0.484907	0.514007
ENSMUSG00000004268	Emg1	52.0464	44.0607	39.3858	29.5636	28.0605	26.3115
ENSMUSG00000004270	Lpcat3	41.4842	53.9866	66.2796	48.7222	51.253	48.3055
ENSMUSG00000004285	Atp6v1f	78.6166	60.6273	69.2069	86.5212	80.0713	80.7943
ENSMUSG00000004296	Il12b	0	0	0	0	0	0
ENSMUSG00000004317	Clcn5	1.30667	1.49226	1.81128	3.47664	4.53222	3.37512
ENSMUSG00000004319	Clcn3	11.7365	13.1602	12.5628	12.8609	12.9903	12.1106
ENSMUSG00000004328	Hif3a	0.00972685	0	0	2.39979	2.99019	1.96271
ENSMUSG00000004341	Gpx6	1.04768	1.03818	1.4578	0	0	0
ENSMUSG00000004344	Gpx5	0.0424878	0.152105	0	0	0	0
ENSMUSG00000004347	Pde1c	0.080899	0.150727	0.134929	0.0414608	0	0.023483
ENSMUSG00000004356	Utp20	3.95774	5.54296	4.17076	5.23191	4.99187	5.75349
ENSMUSG00000004359	Spic	0.950832	0.84464	0.74975	0	0	0
ENSMUSG00000004360	9330159F19Rik	0	0.0259899	0	0.564256	1.25556	1.14445
ENSMUSG00000004364	Cul3	29.2097	36.1448	33.118	32.428	32.9491	31.8791
ENSMUSG00000004366	Sst	0	0	0	0	0	0
ENSMUSG00000004371	Il11	0	0.0449239	0	0.0539123	0.185114	0.0448014
ENSMUSG00000004383	Large1	1.69757	1.54097	2.44181	9.03468	10.2191	9.89114
ENSMUSG00000004393	Ddx56	16.108	13.8108	14.0314	13.7979	14.621	12.7863
ENSMUSG00000004394	Tmed4	32.4668	31.4217	33.1414	40.1442	39.5141	38.822
ENSMUSG00000004415	Col26a1	0	0	0	0.0495524	0	0
ENSMUSG00000004446	Bid	8.73681	7.14615	9.34956	12.8761	11.8997	13.3773
ENSMUSG00000004451	Ralb	4.33371	4.15014	4.96094	18.2174	16.6753	17.7903
ENSMUSG00000004455	Ppp1cc	38.6502	34.3984	34.4103	29.7102	28.5392	29.2436
ENSMUSG00000004460	Dnajb11	61.0849	49.7638	54.0727	36.7641	40.647	40.1301
ENSMUSG00000004462	Tbccd1	13.1363	15.7789	9.56409	5.01807	6.09304	5.33576
ENSMUSG00000004473	Clec11a	0.0660813	0.104509	0.022898	0.143128	0.0244315	0.0390921
ENSMUSG00000004500	Zfp324	1.57562	1.39593	1.13486	1.85068	2.06069	2.00514
ENSMUSG00000004508	Gab2	0.434866	0.334704	0.325208	1.01086	1.04924	1.12203
ENSMUSG00000004530	Coro1c	4.67161	6.85035	7.15829	20.8766	24.446	23.5459
ENSMUSG00000004535	Tax1bp1	59.6493	63.1883	69.0652	31.0285	32.3332	32.8421
ENSMUSG00000004540	Psg17	0	0	0	0	0	0.0386785
ENSMUSG00000004542	Psg19	0	0	0	0	0	0
ENSMUSG00000004552	Ctse	0	0.0382358	0.133886	0	0.0178702	0
ENSMUSG00000004558	Ndrg2	1168.32	1016.97	1173.78	28.8091	28.4424	39.8049
ENSMUSG00000004561	Mettl17	6.68132	11.4098	5.60052	7.04755	6.06577	5.70815
ENSMUSG00000004562	Arhgef40	2.84943	9.01889	2.69171	6.02564	5.7358	6.23135
ENSMUSG00000004565	Pnpla6	20.4379	30.472	27.4168	23.8307	27.39	26.7825
ENSMUSG00000004567	Mcoln1	20.4379	30.472	27.4168	23.8307	27.39	26.7825
ENSMUSG00000004568	Arhgef18	5.20523	4.78772	5.77904	12.0581	11.9681	12.0407
ENSMUSG00000004591	Pkn2	9.76209	12.0099	12.975	10.6236	11.5532	11.9075
ENSMUSG00000004609	Cd33	0.858759	0.240179	0.291538	0	0	0
ENSMUSG00000004610	Etfb	460.243	403.237	448.558	157.524	159.361	165.506
ENSMUSG00000004612	Nkg7	0.488295	0.236916	0.251194	0	0	0
ENSMUSG00000004626	Stxbp2	27.8566	30.2805	34.6782	64.7452	73.8472	74.5028
ENSMUSG00000004630	Pcp2	0.233831	0.30152	0.265665	0.471033	0.295552	0.419479
ENSMUSG00000004631	Sgce	1.61384	1.23615	2.53937	7.38443	7.78577	8.17924
ENSMUSG00000004633	Chn2	21.3018	26.2947	35.8239	6.45703	7.57468	8.00546
ENSMUSG00000004637	Wwox	4.46936	3.252	4.90252	4.16829	4.1196	5.43134
ENSMUSG00000004642	Slbp	7.66582	6.65061	6.718	5.07685	5.0413	5.13274
ENSMUSG00000004651	Tyr	0	0	0	0	0	0
ENSMUSG00000004654	Ghrhr	0	0	0	0	0	0
ENSMUSG00000004655	Aqp1	35.9621	35.8765	36.1424	0.0493369	0.0561873	0.0149848
ENSMUSG00000004661	Arid3b	0.624924	0.620825	1.02345	1.02557	0.796228	1.18098
ENSMUSG00000004665	Cnn2	1.25293	0.776575	1.04862	6.09491	5.85294	6.16464
ENSMUSG00000004667	Polr2e	16.2546	15.0695	19.7037	25.4216	25.1648	25.2045
ENSMUSG00000004668	Abca13	0	0	0	0	0	0
ENSMUSG00000004677	Myo9b	6.47823	6.72146	8.1134	16.9602	16.591	16.7889
ENSMUSG00000004698	Hdac9	0.736881	0.372581	0.22942	0.0823334	0	0.0260074
ENSMUSG00000004707	Ly9	1.4254	1.02476	1.05768	0.0212078	0	0
ENSMUSG00000004709	Cd244a	0.102548	0.114509	0.125417	0.0365626	0.00946649	0
ENSMUSG00000004730	Adgre1	9.24241	6.69033	7.90908	0	0	0
ENSMUSG00000004748	Mtfp1	16.3707	11.2628	11.5304	1.80177	1.13963	1.34109
ENSMUSG00000004768	Rab23	3.65348	4.13156	4.57076	2.94086	3.30606	2.25089
ENSMUSG00000004771	Rab11a	67.2144	52.5189	68.3777	72.8426	67.0815	74.1287
ENSMUSG00000004788	Eif2b2	17.7297	24.1218	19.9118	25.1503	38.1989	29.766
ENSMUSG00000004789	Dlst	67.9123	76.2275	83.8108	37.9528	37.7111	35.8264
ENSMUSG00000004791	Pgf	0.124934	0	0	4.14406	4.97299	3.49226
ENSMUSG00000004798	Ulk2	28.3903	27.2479	27.4055	11.2869	12.6557	11.6454
ENSMUSG00000004814	Ccl24	3.28131	1.78366	1.75518	0	0	0
ENSMUSG00000004815	Dgkq	8.69243	8.64916	13.3149	13.6335	13.5886	14.1545
ENSMUSG00000004821	Tmed11	0	0	0	0	0	0
ENSMUSG00000004837	Grap	1.79987	0.818307	0.983742	0.135863	0.0291953	0.0311605
ENSMUSG00000004842	Pou1f1	0.0418079	0	0	0	0	0
ENSMUSG00000004843	Chmp2b	14.6368	12.9991	11.8828	23.405	22.596	22.9373
ENSMUSG00000004846	Plod3	14.4035	11.387	11.3992	18.7334	19.7754	18.0178
ENSMUSG00000004849	Ap1s1	27.4658	29.0216	24.5913	61.5578	55.3988	56.8416
ENSMUSG00000004864	Mapk13	0	0	0	0.838216	0.873813	1.25924
ENSMUSG00000004865	Srpk1	7.49561	9.65788	10.9664	18.7286	20.1175	20.2454
ENSMUSG00000004872	Pax3	0	0	0	0	0	0
ENSMUSG00000004880	Lbr	3.87367	2.7731	3.36755	3.88904	3.82655	3.42437
ENSMUSG00000004885	Crabp2	0	0	0	0	0	0
ENSMUSG00000004891	Nes	0.224095	0.276929	0.326355	0.390386	0.349278	0.675971
ENSMUSG00000004892	Bcan	0	0	0	0	0	0.0295582
ENSMUSG00000004894	Hapln2	0	0	0	0	0	0
ENSMUSG00000004895	Prcc	9.97991	11.0208	11.2095	10.323	9.57594	10.3329
ENSMUSG00000004896	Rrnad1	5.55481	5.86786	4.54756	6.25019	4.9659	5.12474
ENSMUSG00000004897	Hdgf	74.6035	78.2617	102.723	54.8723	56.2591	57.7988
ENSMUSG00000004902	Slc25a18	0	0.0432996	0.113656	0.0236278	0	0
ENSMUSG00000004929	Thop1	3.15238	2.43118	3.57644	6.13495	6.03827	5.38945
ENSMUSG00000004931	Apba3	13.9392	10.8487	7.72957	8.34136	6.36858	8.50007
ENSMUSG00000004933	Matk	0.0995049	0	0.0469736	0.245001	0.276567	0.225143
ENSMUSG00000004934	Pias4	5.51974	5.45431	6.47893	6.33304	6.60145	5.90986
ENSMUSG00000004936	Map2k1	22.43	18.5521	17.5154	25.7972	24.376	21.0459
ENSMUSG00000004937	Sgta	27.0789	25.5097	28.4039	22.66	25.7188	23.7842
ENSMUSG00000004939	Nmrk2	0	0	0	0	0	0
ENSMUSG00000004945	Tmem242	34.9771	42.2692	32.9712	20.9365	21.4009	21.1073
ENSMUSG00000004947	Dtx2	1.5534	1.27922	1.9404	2.16099	2.27125	1.91914
ENSMUSG00000004948	Zp3	0	0	0	0	0	0
ENSMUSG00000004951	Hspb1	6.11566	5.14001	4.46693	64.5229	52.879	57.493
ENSMUSG00000004952	Rasa4	0.452634	0.612674	1.05512	0.0314543	0.0910418	0.0295518
ENSMUSG00000004961	Syt5	0	0	0	0.0262008	0	0.0239641
ENSMUSG00000004980	Hnrnpa2b1	256.323	280.584	281.526	193.215	225.963	225.308
ENSMUSG00000004988	Fxyd4	0	0	0	0	0	0.0776776
ENSMUSG00000004994	Ccdc130	3.10964	4.74901	6.54911	4.28444	5.07833	5.09082
ENSMUSG00000004996	Mri1	6.31129	5.12277	5.1821	6.88211	6.27714	6.6789
ENSMUSG00000005034	Prkacb	13.2729	13.8812	16.8941	10.9407	9.57928	9.5871
ENSMUSG00000005043	Sgsh	1.5655	2.0055	1.49528	5.41988	5.70838	5.411
ENSMUSG00000005045	Chd5	0	0	0.010355	0.116358	0.110256	0.0921861
ENSMUSG00000005054	Cstb	58.9363	43.8848	54.9853	192.01	182.3	184.32
ENSMUSG00000005057	Sh2b2	0.634409	1.03653	0.676148	0.631512	0.697362	0.782392
ENSMUSG00000005069	Pex5	37.5831	31.8259	36.2725	14.7088	14.4806	12.2451
ENSMUSG00000005078	Jkamp	14.1067	11.8987	9.35674	13.5393	15.7492	12.7619
ENSMUSG00000005087	Cd44	2.10261	2.02221	1.49607	77.0226	80.6404	81.5705
ENSMUSG00000005089	Slc1a2	15.3197	16.8548	27.1274	0.198644	0.140961	0.267628
ENSMUSG00000005102	Eif2ak4	2.63263	2.95322	3.3021	4.53391	4.16612	3.74475
ENSMUSG00000005103	Wdr1	16.4005	17.8648	22.4422	58.5604	62.1457	58.7042
ENSMUSG00000005107	Slc2a9	21.1566	26.0983	25.9284	1.18771	1.35641	1.38397
ENSMUSG00000005124	Ccn4	0.284504	0.252502	0.237796	0.524756	0.471876	0.415577
ENSMUSG00000005125	Ndrg1	7.75108	6.37513	3.22925	14.2868	13.1486	9.94339
ENSMUSG00000005131	4930550C14Rik	0	0	0	0.246169	0.683559	0.687188
ENSMUSG00000005142	Man2b1	33.1493	36.5536	38.2875	42.1242	38.0507	34.719
ENSMUSG00000005148	Klf5	0.023101	0	0	2.34325	1.93468	1.9564
ENSMUSG00000005150	Wdr83	14.863	10.9846	11.1564	9.0974	9.53381	10.2071
ENSMUSG00000005161	Prdx2	63.7264	46.8222	63.2126	84.3493	83.2917	82.9624
ENSMUSG00000005198	Polr2a	7.68784	8.49566	9.61537	19.5994	19.9906	20.988
ENSMUSG00000005202	Shbg	0	0	0	0	0	0
ENSMUSG00000005204	Senp3	18.0817	16.8575	16.3482	19.9783	22.2397	24.7476
ENSMUSG00000005220	Corin	0.100577	0.0509836	0.319738	0.0186525	0.023844	0.00847082
ENSMUSG00000005225	Plekha8	8.63097	8.36129	11.9102	4.00276	4.48124	4.55599
ENSMUSG00000005232	G6pc2	0.0837704	0	0	0	0	0
ENSMUSG00000005233	Spc25	2.12008	2.58533	3.49486	1.72244	1.66414	2.29225
ENSMUSG00000005237	Dnah2	0.00447958	0.00976765	0	0	0	0.327636
ENSMUSG00000005251	Ripk4	1.70631	2.4282	3.9458	5.44975	4.75354	4.68055
ENSMUSG00000005262	Ufd1	31.4818	22.6754	26.7435	22.784	24.5431	22.7364
ENSMUSG00000005267	Zfp287	0.184029	0.113988	0.123248	0.287159	0.485411	0.385085
ENSMUSG00000005268	Prlr	219.22	207.047	172.388	2.1325	2.2301	2.35528
ENSMUSG00000005299	Letm1	19.6844	21.3784	18.339	9.4303	8.80133	8.11843
ENSMUSG00000005312	Ubqln1	41.5317	39.7672	33.1798	27.5021	25.7613	26.8899
ENSMUSG00000005320	Fgfr4	16.6562	11.7883	11.3513	3.75668	4.04004	4.95602
ENSMUSG00000005338	Cadm3	2.23059	1.5153	1.82025	0	0.056104	0.0144079
ENSMUSG00000005339	Fcer1a	0	0	0.113282	0	0	0
ENSMUSG00000005354	Txn2	120.579	108.417	125.886	42.7182	45.5157	45.6897
ENSMUSG00000005355	Casp14	0	0	0	0	0.017177	0
ENSMUSG00000005357	Slc1a6	0	0	0	0.0220387	0	0.0402524
ENSMUSG00000005360	Slc1a3	0.173279	0.126967	0.031815	0	0.00848141	0
ENSMUSG00000005362	Crbn	18.3769	21.02	23.289	9.97775	9.09797	9.83829
ENSMUSG00000005364	Il5ra	0	0	0	0	0	0
ENSMUSG00000005370	Msh6	4.36401	4.14448	4.71388	4.68329	4.69083	4.38981
ENSMUSG00000005371	Fbxo11	11.3579	10.2852	8.20578	11.3361	12.5821	13.0657
ENSMUSG00000005373	Mlxipl	118.477	124.672	113.315	24.5306	25.69	23.2818
ENSMUSG00000005374	Tbl2	5.1867	4.90449	5.08243	3.70806	4.14091	4.19791
ENSMUSG00000005378	Bud23	13.4847	12.0172	11.8346	10.8669	15.4316	18.2622
ENSMUSG00000005397	Nid1	2.6903	2.87455	2.19267	36.1563	32.5614	32.2248
ENSMUSG00000005410	Mcm5	2.68221	0.562204	1.37817	0.790279	1.03388	0.999638
ENSMUSG00000005413	Hmox1	12.2154	7.95414	12.5614	31.4084	30.3547	26.4451
ENSMUSG00000005417	Mprip	30.6877	28.9992	32.0773	56.414	56.9988	60.3418
ENSMUSG00000005442	Cic	4.76772	6.16155	8.34102	11.9753	11.3466	9.19317
ENSMUSG00000005447	Pafah1b3	1.81018	0.802167	1.08528	13.5313	9.81553	8.99001
ENSMUSG00000005465	Il27ra	0.274762	0.354951	0.259149	0	0.096797	0.0442535
ENSMUSG00000005469	Prkaca	28.7548	20.822	20.0897	16.272	14.2285	16.2535
ENSMUSG00000005470	Asf1b	0.746647	0.0936985	0.163909	0.229898	0.437798	0.467154
ENSMUSG00000005474	Myl10	0	0	0	0	0	0
ENSMUSG00000005481	Ddx39	8.25582	6.30611	9.12464	12.268	11.9862	12.2553
ENSMUSG00000005483	Dnajb1	8.34427	5.41752	6.20971	7.07211	6.759	6.00964
ENSMUSG00000005493	Msh4	0	0	0	0	0.0261391	0.0187594
ENSMUSG00000005501	Usp40	8.85165	8.37955	7.52428	11.1143	10.6626	11.3644
ENSMUSG00000005503	Evx1	0	0	0	0	0	0
ENSMUSG00000005505	Kbtbd4	4.00903	3.57028	3.63296	2.63293	2.82473	2.5294
ENSMUSG00000005506	Celf1	20.2077	24.3391	25.0481	27.9534	24.7768	24.6817
ENSMUSG00000005510	Ndufs3	111.735	98.9664	104.476	31.7015	31.2335	30.7371
ENSMUSG00000005514	Por	162.436	163.223	297.068	112.834	106.567	103.541
ENSMUSG00000005533	Igf1r	0.0803219	0.10691	0.14722	0.465839	0.239529	0.453571
ENSMUSG00000005534	Insr	19.4308	30.625	30.7949	17.5127	15.5716	16.4704
ENSMUSG00000005540	Fcer2a	0.0969926	0	0.0964373	0	0.037552	0.0400655
ENSMUSG00000005547	Cyp2a5	237.781	281.057	501.483	0.848495	0.788101	0.544142
ENSMUSG00000005553	Atp4a	0.734651	0.932466	1.50293	0.072328	0.365337	0.0733597
ENSMUSG00000005566	Trim28	27.0477	31.8311	45.711	49.1064	54.2376	51.3123
ENSMUSG00000005575	Ube2m	42.7647	31.246	37.9368	44.4978	37.5303	44.1514
ENSMUSG00000005580	Adcy9	8.40852	12.4159	11.662	3.56684	3.79378	3.3286
ENSMUSG00000005583	Mef2c	1.21164	1.88993	0.768485	0	0.0102226	0
ENSMUSG00000005609	Ctr9	9.0225	9.98447	8.47297	16.707	15.3786	15.8686
ENSMUSG00000005610	Eif4g2	164.248	148.951	150.889	227.56	251.241	229.525
ENSMUSG00000005611	Mrvi1	0.071994	0.307429	0.074706	0.0962658	0.0597363	0.0920254
ENSMUSG00000005615	Pcyt1a	26.299	34.0919	41.2628	20.8669	20.6175	18.8746
ENSMUSG00000005621	Zfp592	5.6936	5.68655	6.01433	6.58037	5.7101	6.23737
ENSMUSG00000005625	Psmd4	93.2069	77.2474	87.3262	72.0507	70.7024	67.8331
ENSMUSG00000005628	Tmod4	0.120536	0.147239	0.241167	0.367836	0.201132	0.0916596
ENSMUSG00000005640	Insrr	0	0	0	0.0303947	0	0
ENSMUSG00000005649	Cabp5	0	0	0	0	0	0
ENSMUSG00000005656	Snx6	9.94276	8.88891	9.28425	27.9891	33.4634	34.5222
ENSMUSG00000005667	Mthfd2	0.881939	0.204194	0.593123	23.3902	23.148	20.168
ENSMUSG00000005672	Kit	1.66216	2.48318	1.46357	0.224135	0.182141	0.121456
ENSMUSG00000005674	Tomm40l	23.417	23.0216	29.5533	11.7563	10.69	9.29762
ENSMUSG00000005677	Nr1i3	77.8217	63.2494	75.3397	0.337636	0.201749	0.350692
ENSMUSG00000005681	Apoa2	14007.8	12027.5	11548.4	57.9023	53.1911	95.7399
ENSMUSG00000005682	Pan2	7.03494	8.74952	8.48665	5.57906	5.56764	6.09846
ENSMUSG00000005683	Cs	39.6602	41.3846	42.3634	39.7657	40.15	36.9165
ENSMUSG00000005686	Ampd3	0.366136	0.346158	0.385964	28.1288	27.9119	18.3059
ENSMUSG00000005687	Bcas2	16.2758	12.3258	14.9315	15.0388	17.758	18.117
ENSMUSG00000005696	Sh2d1a	0	0.142172	0	0.0193917	0	0
ENSMUSG00000005698	Ctcf	11.4951	12.4019	9.68679	10.0089	10.3193	9.92137
ENSMUSG00000005699	Pard6a	1.75154	1.68567	1.20973	2.1757	2.48989	2.00532
ENSMUSG00000005705	Agrp	0	0	0	0	0	0
ENSMUSG00000005716	Pvalb	0	0	0	0	0	0
ENSMUSG00000005718	Tfap4	1.01002	1.62863	1.36302	0.854724	1.20448	1.33582
ENSMUSG00000005732	Ranbp1	23.8404	21.0902	22.4173	33.9298	36.7606	34.934
ENSMUSG00000005763	Cd247	0.32426	0.0522855	0.183764	0.140741	0.0173517	0.347452
ENSMUSG00000005774	Rfx5	2.70118	3.84055	3.79397	3.91212	3.71684	2.7862
ENSMUSG00000005779	Psmb4	110.454	103.342	101.394	74.418	65.3703	65.2634
ENSMUSG00000005800	Mmp8	0	0	0.0288036	0.161894	0.368951	0.574009
ENSMUSG00000005802	Slc30a4	3.28821	3.20714	2.74373	17.6562	17.8747	17.9999
ENSMUSG00000005803	Sqor	127.329	108.679	131.025	23.9576	24.8132	25.3387
ENSMUSG00000005804	Bloc1s6	10.5393	12.0544	8.82837	10.4687	10.3593	12.1734
ENSMUSG00000005813	Metap1	16.2911	16.0996	15.9899	15.9581	15.5496	15.8476
ENSMUSG00000005823	Gpr108	12.1267	13.2557	14.052	11.0629	9.83847	11.8213
ENSMUSG00000005824	Tnfsf14	0.113479	0	0.118301	0.0983507	0.0421257	0.202271
ENSMUSG00000005836	Gata6	2.48339	1.06593	1.85936	7.90206	8.79758	8.13087
ENSMUSG00000005846	Rsl1d1	20.3706	28.7681	28.976	26.3925	27.766	31.6017
ENSMUSG00000005864	Cnga2	0	0	0	0	0	0
ENSMUSG00000005871	Apc	3.85068	5.77351	6.45523	7.54552	8.08666	8.16995
ENSMUSG00000005873	Reep5	4.87521	3.89239	4.32364	13.7117	10.624	9.56948
ENSMUSG00000005881	Ergic3	61.0265	51.1673	57.4607	65.581	62.577	62.155
ENSMUSG00000005882	Uqcc1	33.7526	44.2061	45.9964	22.657	21.4956	25.288
ENSMUSG00000005883	Spo11	0	0	0	0	0.0126088	0
ENSMUSG00000005886	Ncoa2	7.72875	12.3441	11.1529	7.64152	7.32672	8.14274
ENSMUSG00000005891	Prl4a1	0	0	0	0	0	0
ENSMUSG00000005892	Trh	0	0	0	0	0	0
ENSMUSG00000005893	Nr2c2	3.70544	4.34783	4.97295	5.49962	5.79495	6.63661
ENSMUSG00000005897	Nr2c1	4.32156	5.17862	6.32187	5.17681	4.94194	4.97735
ENSMUSG00000005899	Smpd4	5.23102	5.79282	4.48817	4.18555	5.6172	4.66685
ENSMUSG00000005907	Pex1	12.4053	13.1653	11.7152	5.56918	6.97952	6.5029
ENSMUSG00000005917	Otx1	0	0	0	0	0.0131335	0
ENSMUSG00000005936	Kctd20	17.4471	15.8434	18.1173	13.958	14.8538	13.5292
ENSMUSG00000005947	Itgae	0.0166849	0.0197596	0.0173773	0.0216805	0	0
ENSMUSG00000005949	Ctns	6.98725	8.98809	6.24059	9.64994	10.1273	9.95745
ENSMUSG00000005950	P2rx5	0.0839965	0.0313757	0.041289	3.72448	3.69097	4.12265
ENSMUSG00000005951	Shpk	27.318	27.1786	27.2169	6.29612	6.31544	5.44326
ENSMUSG00000005952	Trpv1	0.508912	0.0590946	0.059985	0.0552018	0	0
ENSMUSG00000005958	Ephb3	0	0.0463853	0.341573	0.0718051	0.0325354	0.0347044
ENSMUSG00000005968	Tuft1	3.09977	6.64485	2.00272	38.5322	44.2426	41.1112
ENSMUSG00000005973	Rcn1	2.98937	2.49949	2.85957	4.23903	5.21906	4.26537
ENSMUSG00000005980	Dnase1	0.308697	0.565607	0.468317	1.15811	0.703434	0.737011
ENSMUSG00000005981	Trap1	92.5655	96.6679	108.166	26.4177	25.7368	26.526
ENSMUSG00000005982	Naa60	38.3864	47.9023	54.4743	16.4661	17.932	19.6168
ENSMUSG00000005983	1700037C18Rik	2.58143	1.9689	2.54475	1.86338	0.724361	0.708124
ENSMUSG00000005986	Ankrd13d	0.254249	0.0403826	0	0.676656	0.516792	0.703526
ENSMUSG00000005994	Tyrp1	0	0	0	0	0	0
ENSMUSG00000006005	Tpr	21.016	21.9697	21.579	35.8314	39.7904	38.9729
ENSMUSG00000006007	Pdc	0	0	0	0	0	0.0739247
ENSMUSG00000006010	Odr4	23.1402	27.5276	22.7505	25.9842	25.8977	24.6224
ENSMUSG00000006014	Prg4	46.898	47.6611	47.6216	16.7085	15.8563	19.9313
ENSMUSG00000006019	Dhx34	1.77999	2.21472	1.54701	1.79815	1.69627	1.71591
ENSMUSG00000006021	Kptn	7.52205	8.37014	8.0256	4.73146	7.51406	5.43614
ENSMUSG00000006024	Napa	32.7374	28.4828	43.6229	38.482	35.4485	34.9552
ENSMUSG00000006050	Sra1	81.0231	83.9254	106.324	69.9138	66.1495	69.1462
ENSMUSG00000006056	Calcoco2	0	0	0	0	0	0
ENSMUSG00000006057	Atp5g1	245.987	209.237	213.497	80.6212	61.0464	68.9512
ENSMUSG00000006058	Snf8	32.0736	28.6508	26.6264	24.1358	21.0356	24.4345
ENSMUSG00000006095	Tbcb	16.2726	17.5151	17.3741	18.1213	15.244	16.74
ENSMUSG00000006127	Inpp5k	7.26602	8.82761	8.85428	6.88437	6.939	7.44936
ENSMUSG00000006134	Crkl	6.94976	7.493	8.32961	6.8493	6.91213	6.76367
ENSMUSG00000006143	Upk3bl	0	0	0	0	0.0438464	0.093983
ENSMUSG00000006154	Eps8l1	0.503421	0.588623	0.937141	0.661308	1.89603	1.53039
ENSMUSG00000006169	Clint1	18.2173	19.6326	20.8215	25.0281	25.6334	25.2493
ENSMUSG00000006179	Prss16	0	0	0	1.8505	1.47808	1.65501
ENSMUSG00000006191	Cdkal1	5.43044	4.88985	5.23055	3.81601	4.14257	3.85662
ENSMUSG00000006200	Rhox6	0	0	0	0	0	0
ENSMUSG00000006204	Cdcp3	0	0	0	0	0.00396649	0.0132773
ENSMUSG00000006205	Htra1	0.413291	0.298043	0.419446	1.66384	1.59468	1.64557
ENSMUSG00000006215	Zbtb17	3.89399	4.16856	4.64048	3.92335	4.19752	4.10547
ENSMUSG00000006216	Clcnkb	0	0	0	0.203941	0	0.0336663
ENSMUSG00000006218	Fam131c	0.718109	0.184108	0.107206	1.0339	0.917154	0.428256
ENSMUSG00000006219	Fblim1	0.51067	0.309162	0.136919	19.5812	20.5834	15.4585
ENSMUSG00000006221	Hspb7	0	0	0	0.946145	1.28464	1.13022
ENSMUSG00000006235	Epor	0.435611	0.188792	0.321415	0.201571	0.022283	0.194535
ENSMUSG00000006241	Ccdc159	4.0058	3.88386	3.50437	3.081	2.62765	2.89572
ENSMUSG00000006262	Mob1b	7.91172	11.9728	11.7315	11.3128	11.0013	10.2389
ENSMUSG00000006269	Atp6v1b1	0	0	0	0	0	0
ENSMUSG00000006270	Vax1	0	0	0	0	0	0
ENSMUSG00000006273	Atp6v1b2	21.6442	20.4889	19.1316	27.4773	26.3299	26.0242
ENSMUSG00000006276	Eps15l1	5.46512	6.98267	7.87234	10.4859	10.8749	11.0394
ENSMUSG00000006281	Tep1	2.43806	2.76033	3.64131	4.85331	4.63274	4.08941
ENSMUSG00000006288	Ttc5	7.21045	4.07988	3.58	9.53671	7.84158	8.61566
ENSMUSG00000006289	Osgep	19.1258	14.1136	15.7642	9.94168	13.7592	7.93387
ENSMUSG00000006299	Aamp	85.5645	65.0174	80.5128	40.9957	41.375	41.9462
ENSMUSG00000006301	Tmbim1	20.6643	21.19	21.842	28.1279	25.2655	26.1348
ENSMUSG00000006304	Arpc2	76.3199	68.2619	85.24	88.7112	93.7208	90.8425
ENSMUSG00000006307	Kmt2b	5.19981	4.10796	8.8874	11.3239	9.64396	8.91184
ENSMUSG00000006310	Zbtb32	0.503135	0.233465	0.151164	0.659185	0.535666	0.587347
ENSMUSG00000006311	Etv2	0	0	0	0	0	0
ENSMUSG00000006313	Upk1a	0	0	0.0541671	0.1011	0.260675	0.401873
ENSMUSG00000006315	Tmem147	63.1026	58.9932	48.3409	36.105	33.2696	30.0916
ENSMUSG00000006333	Rps9	405.031	278.723	345.435	485.487	491.569	453.385
ENSMUSG00000006335	Tfpt	7.05754	8.34405	9.19546	7.39111	5.96652	6.69044
ENSMUSG00000006342	Susd2	0.103519	0.28749	0.279736	0.381193	0.367324	0.550232
ENSMUSG00000006344	Ggt5	0.308803	0.226072	0.214126	0.0923517	0.263285	0.181608
ENSMUSG00000006345	Ggt1	0	0	0.121905	0.254994	0.710353	0.117823
ENSMUSG00000006356	Crip2	29.0813	18.1037	9.74265	51.2951	54.5233	50.6975
ENSMUSG00000006360	Crip1	2.36714	2.20182	1.53385	24.1369	16.8221	22.5822
ENSMUSG00000006369	Fbln1	0	0	0	0.0387087	0.0292507	0
ENSMUSG00000006373	Pgrmc1	673.613	670.678	656.518	191.161	189.594	190.242
ENSMUSG00000006378	Gcat	46.6994	46.8532	53.866	4.58883	4.91644	6.29867
ENSMUSG00000006386	Tek	3.60593	4.39412	3.91421	0.0190269	0.0169066	0.00901498
ENSMUSG00000006389	Mpl	0	0	0	0	0	0
ENSMUSG00000006390	Elovl1	33.7831	32.404	33.2077	51.3771	51.7373	53.3768
ENSMUSG00000006392	Med8	44.4213	26.8516	23.6519	22.6066	20.5586	23.5265
ENSMUSG00000006395	Hyi	59.8615	35.4451	48.9015	8.63902	11.1849	10.291
ENSMUSG00000006398	Cdc20	0.313345	0.420243	0.377567	0.579049	0.523615	0.442323
ENSMUSG00000006403	Adamts4	0.0869344	0.0857276	0.0354924	0.0658852	0.0568342	0.0807536
ENSMUSG00000006411	Nectin4	0.122093	0.072366	0.0422864	0.0911934	0.0902508	0.0955688
ENSMUSG00000006412	Pfdn2	42.1966	33.965	76.4802	36.389	39.6983	42.4175
ENSMUSG00000006418	Rnf114	30.717	28.3747	36.726	20.1798	21.0546	20.7107
ENSMUSG00000006423	C330007P06Rik	11.767	13.3394	13.9917	9.45842	9.55611	9.60905
ENSMUSG00000006435	Neurl1a	0.0755169	0	0.0928671	5.24729	4.67112	4.77959
ENSMUSG00000006442	Srm	9.71839	10.5398	15.6078	17.3313	16.5935	15.9322
ENSMUSG00000006445	Epha2	9.15966	5.52656	5.60114	15.1164	15.7793	14.8934
ENSMUSG00000006456	Rbm14	13.8504	16.6454	16.4619	19.106	19.0454	17.2478
ENSMUSG00000006457	Actn3	0	0	0	0.107087	0.0885013	0.0269733
ENSMUSG00000006462	A530013C23Rik	0.0522101	0.0620029	0.135785	0.103976	0.0579698	0.0309209
ENSMUSG00000006463	Zdhhc24	1.26426	0.717008	0.885242	2.24246	1.97826	2.96685
ENSMUSG00000006464	Bbs1	0.510849	1.71395	0.330207	0.596829	0.377391	0.517829
ENSMUSG00000006469	Slc34a3	0	0	0	0.0267798	0	0
ENSMUSG00000006471	Ndor1	5.03927	5.07246	4.94021	8.63067	8.85659	6.77742
ENSMUSG00000006476	Nsmf	43.2668	41.4812	37.3935	30.3144	29.5076	30.9129
ENSMUSG00000006488	Prl7a1	0	0	0	0	0	0
ENSMUSG00000006490	Prl8a9	0	0	0	0	0	0
ENSMUSG00000006494	Pdk1	17.8732	25.9607	37.0244	16.0448	15.2037	14.1665
ENSMUSG00000006498	Ptbp1	36.7161	43.8933	45.179	66.5072	71.7103	71.297
ENSMUSG00000006522	Itih3	1192.9	637.362	699.965	254.214	273.22	340.654
ENSMUSG00000006526	Stimate	3.68485	6.60774	5.7105	5.5112	6.38935	5.12757
ENSMUSG00000006527	Sfmbt1	5.84825	7.34503	7.44703	3.42624	3.51698	3.44022
ENSMUSG00000006529	Itih1	430.499	410.073	397.519	25.1073	27.3925	33.7096
ENSMUSG00000006538	Ihh	1.29044	0.673056	0.837084	0	0	0.032154
ENSMUSG00000006542	Prkag3	0.291992	0.686035	0.570423	0.0302587	0.0258308	0.100045
ENSMUSG00000006546	Cryba2	0	0	0	0	0	0
ENSMUSG00000006567	Atp7b	6.1322	8.84302	8.50089	7.40661	6.75333	6.26144
ENSMUSG00000006570	Defb2	0	0	0	0	0	0
ENSMUSG00000006574	Slc4a1	0	0	0.0159394	0.00997355	0	0
ENSMUSG00000006575	Rundc3a	2.88386	3.06286	4.23073	5.62779	6.56558	5.34222
ENSMUSG00000006576	Slc4a3	0	0.0193195	0	0.363324	0.343302	0.933124
ENSMUSG00000006586	Runx1t1	0.0391524	0.0232033	0	0	0.00597776	0
ENSMUSG00000006599	Gtf2h1	14.1927	12.7351	15.9888	15.8931	18.6321	17.5451
ENSMUSG00000006611	Hfe	23.7926	18.3793	20.8406	8.31977	5.09369	6.40533
ENSMUSG00000006638	Abhd1	0.937278	0.962535	1.26019	0.752892	0.77196	1.11911
ENSMUSG00000006641	Slc5a6	3.31404	6.62482	12.3759	1.08503	1.35325	1.23694
ENSMUSG00000006642	Tcf23	0	0	0	0	0	0.0183169
ENSMUSG00000006649	Nphs1	0	0	0	0.0225811	0	0
ENSMUSG00000006651	Aplp1	0.115095	0.328794	0.119796	3.17906	3.06924	3.54727
ENSMUSG00000006673	Qrich1	22.9061	21.1685	19.522	19.0042	17.1042	18.7665
ENSMUSG00000006675	P4htm	0	0	0	0.304043	0.252493	0.0809434
ENSMUSG00000006676	Usp19	18.3243	27.9208	26.6403	21.2061	22.1301	23.7351
ENSMUSG00000006678	Pola1	0.97451	1.37573	1.44341	0.419857	0.305486	0.395124
ENSMUSG00000006699	Cdc42	142.977	154.156	161.39	206.665	228.23	221.042
ENSMUSG00000006705	Pknox1	5.11521	5.63084	3.2573	5.43514	3.99405	3.7727
ENSMUSG00000006711	D130043K22Rik	3.23588	1.77672	3.21441	0.227835	0.281664	0.179154
ENSMUSG00000006715	Gmnn	11.1135	7.49459	8.97214	4.35531	5.98171	5.41749
ENSMUSG00000006717	Acot13	76.7225	61.7938	67.1901	44.8449	47.1787	45.7194
ENSMUSG00000006720	Zfp184	0.0613682	0.15922	0.0319465	0.504926	0.580266	0.910121
ENSMUSG00000006724	Cyp27b1	0	0	0	0.162319	0.113048	0.120605
ENSMUSG00000006728	Cdk4	26.038	23.8087	24.2197	54.4473	47.9865	46.4142
ENSMUSG00000006731	B4galnt1	25.5588	22.0159	23.2432	30.9618	33.6865	31.9461
ENSMUSG00000006732	Mettl1	4.85409	4.4086	5.05716	4.8548	4.2487	4.49481
ENSMUSG00000006736	Tspan31	150.679	171.167	162.135	63.4725	65.7796	69.3909
ENSMUSG00000006740	Kif5b	10.4129	12.8362	13.9668	26.8202	26.9693	28.981
ENSMUSG00000006763	Saal1	2.60738	2.17413	2.19745	1.90841	2.2948	2.49775
ENSMUSG00000006764	Tph2	0	0	0	0	0	0
ENSMUSG00000006777	Krt23	0.0517353	1.70587	0.529025	1.01824	1.59574	1.73549
ENSMUSG00000006782	Cnp	8.77161	6.65928	8.17979	4.04522	4.09172	3.77368
ENSMUSG00000006784	Ttc25	0.0909637	0.324027	0.286941	0.515772	0.0851323	0.0713127
ENSMUSG00000006800	Sulf2	3.25466	6.03025	4.23769	3.87314	4.61674	5.66728
ENSMUSG00000006818	Sod2	136.163	94.4748	129.624	125.452	110.286	104.591
ENSMUSG00000006850	Tmco6	3.79633	2.19781	2.62264	3.50954	3.19401	3.04039
ENSMUSG00000006906	Stambp	7.42783	8.56103	7.72329	10.0002	8.96225	9.96061
ENSMUSG00000006920	Ezh1	6.08148	6.92901	5.38934	8.79158	8.75854	8.25628
ENSMUSG00000006930	Hap1	0.75633	1.47235	2.49141	0.664494	0.95719	1.08019
ENSMUSG00000006931	P3h4	0.125054	0	0.130215	0.939013	0.307582	0.315211
ENSMUSG00000006932	Ctnnb1	73.9468	70.6991	65.0615	97.8076	101.161	97.5253
ENSMUSG00000006941	Eif1b	12.3016	11.9476	9.50713	10.0495	10.2635	9.31215
ENSMUSG00000006948	Klk4	0	0	0	0	0	0
ENSMUSG00000006958	Chrd	2.55755	1.55636	1.59906	2.15307	1.92501	1.8128
ENSMUSG00000006998	Psmd2	81.8433	77.5628	81.4621	61.1024	62.9432	62.0702
ENSMUSG00000007021	Syngr3	0	0	0	0.0742787	0.0212099	0.0678998
ENSMUSG00000007029	Vars	8.33113	7.60548	8.01799	48.3482	42.4838	40.498
ENSMUSG00000007030	Vwa7	0.112847	0.0190881	0.0143588	0.143777	0.0734993	0.17605
ENSMUSG00000007033	Hspa1l	0.0541782	0.160897	0.140929	0.176041	0.0902553	0.0962854
ENSMUSG00000007034	Slc44a4	0.0301385	0.10686	0.0313889	0.409342	0.36104	0.559104
ENSMUSG00000007035	Msh5	0.148554	0.243222	0.32069	0.251232	0.743974	0.222407
ENSMUSG00000007036	Abhd16a	22.1329	17.6092	18.6405	10.7569	8.94473	10.5923
ENSMUSG00000007038	Neu1	18.7395	12.613	13.979	33.3752	35.3884	33.7513
ENSMUSG00000007039	Ddah2	1.4469	1.77063	0.507694	4.40597	3.5342	4.0224
ENSMUSG00000007041	Clic1	14.4292	10.8286	15.3469	57.3475	60.3797	59.6783
ENSMUSG00000007050	Lsm2	15.8114	8.52735	16.05	9.96208	10.9085	10.7305
ENSMUSG00000007080	Pole	0.599309	0.575361	0.43458	0.500194	0.532726	0.423179
ENSMUSG00000007097	Atp1a2	0.0186344	0	0	0.026776	0.0456112	0.280769
ENSMUSG00000007107	Atp1a4	0	0	0	0	0.0125078	0.0133424
ENSMUSG00000007122	Casq1	0.0857668	0	0.0870867	0	0.140039	0.0498506
ENSMUSG00000007207	Stx1a	0.0970352	0.113979	0.134748	0.512269	1.13276	0.484907
ENSMUSG00000007209	Ceacam9	0	0.063368	0	0	0	0
ENSMUSG00000007216	Zfp775	12.7208	9.48152	9.63513	6.22989	6.91084	5.75652
ENSMUSG00000007279	Scube2	0	0	0	0	0.0824623	0
ENSMUSG00000007338	Mrpl49	14.8966	14.5213	15.2544	11.3703	10.0332	9.96957
ENSMUSG00000007379	Dennd2c	0.29091	0.119724	0.0673804	1.01763	0.931394	1.04033
ENSMUSG00000007411	Mark3	13.8873	15.2802	15.2516	15.889	17.0033	15.2862
ENSMUSG00000007415	Gatad1	37.0151	39.6309	39.3334	25.5377	26.9354	29.2688
ENSMUSG00000007440	Pcdha11	1.50122	2.43573	2.34939	11.1788	11.19	11.9203
ENSMUSG00000007457	2310003L06Rik	0	0	0	0	0	0
ENSMUSG00000007458	M6pr	56.0642	52.0675	50.8153	54.8417	60.1228	57.0343
ENSMUSG00000007476	Lrrc8a	103.415	89.1671	85.9192	43.8275	40.8795	36.3483
ENSMUSG00000007480	Mc5r	0	0	0	0	0	0.00969518
ENSMUSG00000007564	Ppp2r1a	31.1633	32.3186	34.8544	43.9691	43.9567	44.7264
ENSMUSG00000007570	Fance	3.59841	2.91172	3.04666	3.5407	4.27269	3.57491
ENSMUSG00000007589	Tinf2	4.65446	4.67903	6.75316	5.22329	4.20265	3.95515
ENSMUSG00000007591	Tssk4	0	0.0735496	0.0641679	0.0547598	0.0666063	0.146659
ENSMUSG00000007594	Hapln4	1.92322	0.998323	2.29438	2.66646	2.68913	2.93327
ENSMUSG00000007603	Dus3l	5.17152	4.86509	4.59362	5.47566	5.39524	4.9699
ENSMUSG00000007610	Gtpbp3	3.74551	3.6343	2.71587	5.08325	3.70857	4.64289
ENSMUSG00000007613	Tgfbr1	5.31299	7.86514	8.444	8.72383	8.94046	8.01469
ENSMUSG00000007617	Homer1	3.74838	3.90161	3.08711	3.51172	3.26321	3.34892
ENSMUSG00000007646	Rad51c	0.199837	0.105403	0.27425	0.29714	0.31028	0.2767
ENSMUSG00000007653	Gabrb2	0	0	0	0	0	0.0933937
ENSMUSG00000007655	Cav1	0.748797	1.55197	1.01259	0.245144	0.727805	0.70282
ENSMUSG00000007656	Arpp19	60.29	52.5391	53.4173	73.8301	59.2386	64.5612
ENSMUSG00000007659	Bcl2l1	9.76515	13.419	12.5106	47.5081	47.4289	45.2408
ENSMUSG00000007670	Khsrp	7.76247	9.48079	8.61237	11.8998	11.3308	12.3864
ENSMUSG00000007682	Dio2	0	0	0	0	0	0
ENSMUSG00000007721	Ccdc124	22.1636	17.435	22.6842	24.2287	19.9052	22.0057
ENSMUSG00000007739	Cct4	53.6872	41.5718	44.4361	63.1256	65.1898	61.7566
ENSMUSG00000007777	0610009B22Rik	34.0624	23.1773	21.846	17.3708	15.2037	15.9362
ENSMUSG00000007783	Cpt1c	0	0.0627185	0	3.11935	2.56045	3.23608
ENSMUSG00000007805	Twist2	0	0	0	0	0	0
ENSMUSG00000007812	Zfp655	12.5514	16.188	18.7746	9.85262	10.1185	10.9721
ENSMUSG00000007815	Rhoa	68.0053	63.2579	62.2576	72.3326	71.5975	69.8081
ENSMUSG00000007817	Zmiz1	5.38021	6.46195	7.88216	18.2037	18.3961	18.1711
ENSMUSG00000007827	Ankrd26	1.62319	1.96596	1.80466	4.04478	4.15125	3.79194
ENSMUSG00000007833	Aldh16a1	30.4361	22.008	17.9628	6.17185	5.88108	5.76805
ENSMUSG00000007836	Hnrnpa0	11.3949	10.8215	10.898	15.1152	11.8228	11.2483
ENSMUSG00000007837	Prrg2	15.9672	12.0785	11.3134	8.39833	7.74415	7.98875
ENSMUSG00000007850	Hnrnph1	42.7102	44.8906	39.0973	87.5437	85.0129	88.2835
ENSMUSG00000007867	Ift43	4.07073	3.12892	5.28845	12.1338	15.0732	13.4017
ENSMUSG00000007872	Id3	19.1782	15.7862	12.1831	3.63235	3.49581	4.48349
ENSMUSG00000007877	Tcap	0.0879948	0	0	0	0	0.0530157
ENSMUSG00000007880	Arid1a	6.03476	7.62927	7.56264	8.9905	8.85587	8.67746
ENSMUSG00000007888	Crlf1	0	0	0	0.113335	0.499004	0.366773
ENSMUSG00000007891	Ctsd	211.263	176.898	209.53	387.648	429.751	391.425
ENSMUSG00000007892	Rplp1	710.722	436.057	394.691	957.718	673.678	592.811
ENSMUSG00000007907	Cabs1	0	0	0	0	0	0
ENSMUSG00000007908	Hmgcll1	0	0	0	2.66974	2.90993	2.04535
ENSMUSG00000007944	Ttc9b	0	0	0	0.0435134	0	0
ENSMUSG00000007946	Phox2a	0	0	0	0	0	0
ENSMUSG00000007950	Abhd8	1.62132	0.441594	0.509458	4.74117	3.15266	4.235
ENSMUSG00000007987	Ift22	3.45891	1.13208	2.04791	4.38803	4.28503	5.75812
ENSMUSG00000007989	Fzd3	0.0175223	0.00689494	0	0.248755	0.31136	0.357926
ENSMUSG00000008028	1700008O03Rik	0	0	0	0	0	0
ENSMUSG00000008035	Mid1ip1	49.9911	28.0518	48.3877	38.1646	36.485	28.0814
ENSMUSG00000008036	Ap2s1	63.8324	47.3915	50.8999	49.5177	45.4158	48.4564
ENSMUSG00000008090	Fgfrl1	15.8699	14.4829	23.6861	7.70242	8.16036	7.77069
ENSMUSG00000008129	4930432K21Rik	0	0.0676412	0.0327492	0.0613246	0	0.0186537
ENSMUSG00000008136	Fhl2	0	0	0	1.40983	1.64767	1.31946
ENSMUSG00000008140	Emc10	29.7289	25.2866	24.2706	16.669	16.004	14.435
ENSMUSG00000008153	Clstn3	1.45369	2.02066	2.4224	0.248215	0.216685	0.175475
ENSMUSG00000008167	Fbxw9	16.0825	9.16515	12.3961	17.1698	15.148	15.0259
ENSMUSG00000008193	Spib	0.0710569	0.0562125	0.123166	0.0307869	0	0.0140146
ENSMUSG00000008200	Fnbp4	11.7423	10.5183	12.2741	1.12398	14.1667	13.7354
ENSMUSG00000008206	Cers4	0.788623	0.362972	0.349993	0.46531	0.472761	0.292151
ENSMUSG00000008226	Scrn3	23.6231	27.9703	27.6281	6.37926	7.86275	6.87544
ENSMUSG00000008301	Phax	14.0549	10.7218	15.712	11.4851	11.7944	11.5252
ENSMUSG00000008305	Tle1	22.2246	32.5172	26.1538	11.5857	8.2894	7.907
ENSMUSG00000008307	1700109H08Rik	0.518173	1.05109	1.10071	1.21083	0.711578	1.06633
ENSMUSG00000008318	Relt	0.207996	0.0274178	0.109864	0.090103	0.413687	0.246166
ENSMUSG00000008333	Snrpb2	11.3537	12.394	10.2732	10.686	12.4335	12.7855
ENSMUSG00000008348	Ubc	259.757	166.782	197.65	114.545	107.1	106.612
ENSMUSG00000008373	Prpf31	10.3814	8.50712	9.33726	13.5978	15.0168	14.7337
ENSMUSG00000008384	Sertad1	2.10624	1.55885	1.94586	6.48658	6.31722	5.52091
ENSMUSG00000008393	Carhsp1	33.4572	32.4612	31.0016	74.7836	70.0393	64.9624
ENSMUSG00000008398	Elk3	1.8323	1.94312	1.7729	6.42226	5.71424	6.5948
ENSMUSG00000008429	Herpud2	10.9158	10.0432	11.5107	7.1596	6.93181	7.24716
ENSMUSG00000008435	Rdh13	3.40872	2.56577	3.71043	2.73545	2.7748	2.73843
ENSMUSG00000008438	Adam21	0	0	0.0234813	0.0146761	0	0
ENSMUSG00000008450	Nutf2	16.1582	12.539	12.5224	23.59	20.1788	18.3507
ENSMUSG00000008461	Fut1	0	0	0.0285729	0.411051	0.668755	0.321137
ENSMUSG00000008475	Arpc5	45.3305	38.9784	42.4551	75.1774	73.5327	72.6178
ENSMUSG00000008482	Rnf151	0	0.167998	0	0	0.03616	0.0835888
ENSMUSG00000008489	Elavl2	0	0	0	0	0.00971017	0.0103571
ENSMUSG00000008496	Pou2f2	0.526051	0.178537	0.192736	0.00570957	0	0.0103689
ENSMUSG00000008540	Mgst1	5665.48	5833.49	7147.65	770.86	893.127	883.907
ENSMUSG00000008575	Nfib	10.8784	12.6271	10.3802	8.52307	8.36578	8.60656
ENSMUSG00000008590	Htr3b	0	0	0	0	0	0.0165083
ENSMUSG00000008601	Rab25	0	0.0885966	0	0.854493	2.12805	1.28722
ENSMUSG00000008604	Ubqln4	9.5336	9.62541	8.68024	8.3444	8.75057	9.26346
ENSMUSG00000008658	Rbfox1	0	0	0	0.0831355	0.0483183	0.0257678
ENSMUSG00000008668	Rps18	858.736	537.585	703.093	878.375	813.098	771.585
ENSMUSG00000008682	Rpl10	964.824	799.727	942.779	1153.95	1242	1144.52
ENSMUSG00000008683	Rps15a	166.354	120.145	160.478	270.869	269.214	234.579
ENSMUSG00000008690	Ncaph2	13.2852	12.5634	16.0428	14.7947	16.3187	14.5979
ENSMUSG00000008730	Hipk1	7.83872	9.9371	10.2716	10.0796	9.90556	10.4207
ENSMUSG00000008734	Gprc5b	0.0280829	0	0	6.92579	5.03877	5.85945
ENSMUSG00000008763	Man1a2	6.29511	9.40859	6.80109	10.0623	12.6939	14.0398
ENSMUSG00000008789	Ceacam5	0	0	0	0	0	0
ENSMUSG00000008813	Tppp2	0	0	0	0	0	0
ENSMUSG00000008822	Acyp1	11.3288	12.206	9.99406	13.3573	10.4612	10.1112
ENSMUSG00000008843	Cldn13	0	0	0	0	0	0
ENSMUSG00000008845	Cd163	4.69172	3.29481	3.8299	0	0	0
ENSMUSG00000008855	Hdac5	17.7306	10.6665	9.68625	18.5175	14.7058	11.8332
ENSMUSG00000008859	Rala	8.40076	7.37955	8.65647	12.4053	13.3481	11.1472
ENSMUSG00000008874	Clec3a	0	0	0	0	0	0
ENSMUSG00000008892	Vdac3	79.7654	69.414	74.4632	82.344	80.6324	81.3047
ENSMUSG00000008932	Slc1a7	0	0	0	0	0	0.0219126
ENSMUSG00000008958	Vps72	12.4779	10.1708	13.7435	19.9963	20.7151	19.1818
ENSMUSG00000008976	Gabpa	13.0476	17.6269	22.2373	8.90583	8.90017	8.73699
ENSMUSG00000008999	Bmp7	0.245612	0.228601	0.492016	0.0455937	0.116619	0.0829254
ENSMUSG00000009013	Dynll1	18.2565	8.14116	6.88404	64.804	57.4156	56.3679
ENSMUSG00000009030	Pdcl	8.29431	11.4476	8.70854	12.0926	12.7324	11.9878
ENSMUSG00000009035	Tmem184b	5.40847	6.3283	8.96511	16.3182	14.6069	13.5772
ENSMUSG00000009047	Gm5965	0	0	0	0	0	0
ENSMUSG00000009070	Rsph14	0	0	0	0	0	0
ENSMUSG00000009073	Nf2	9.70428	11.2293	9.2767	11.5159	13.1594	12.3696
ENSMUSG00000009075	Cabp7	0.101187	0.0300345	0.10525	0.230141	0.084245	0.134806
ENSMUSG00000009076	Zmat5	6.96856	6.37808	8.78251	7.99328	8.23459	7.55951
ENSMUSG00000009079	Ewsr1	58.7128	62.9488	71.8783	66.7416	70.9573	67.4573
ENSMUSG00000009090	Ap1b1	16.3828	17.9308	18.2199	12.9898	12.3277	12.415
ENSMUSG00000009092	Derl3	1.6647	2.92489	4.88226	0	0.0687211	0.138991
ENSMUSG00000009093	Gstt4	0	0	0	0	0.0502325	0
ENSMUSG00000009097	Tbx1	0	0	0.044074	11.6212	9.73495	9.99799
ENSMUSG00000009108	Gnat2	1.08638	1.13036	1.90701	0.28347	0.134876	0.134369
ENSMUSG00000009112	Bcl2l13	8.27457	10.0226	7.26323	11.4486	7.94491	10.4829
ENSMUSG00000009114	2610028H24Rik	0	0	0	0	0	0.0297844
ENSMUSG00000009115	Spatc1l	0.0561724	0.0673043	0	0.277657	0.0628537	0.0453398
ENSMUSG00000009145	Dqx1	86.8074	81.5233	85.1971	55.4485	54.8905	56.7894
ENSMUSG00000009185	Ccl8	0	0	0	0	0	0
ENSMUSG00000009207	Lnpk	1.61433	3.24498	2.38393	3.80696	3.80152	4.25295
ENSMUSG00000009210	Prr29	0	0	0	0	0.0677292	0
ENSMUSG00000009214	Mymk	0	0	0	0	0	0
ENSMUSG00000009216	Fam163b	0	0	0	0	0	0
ENSMUSG00000009246	Trpm5	0.01644	0.0858588	0.0170776	0	0	0
ENSMUSG00000009248	Ascl2	0	0	0	0	0.0249254	0.0664815
ENSMUSG00000009281	Rarres2	965.786	1065.75	906.731	2.25112	2.50418	2.61924
ENSMUSG00000009291	Pttg1ip	118.081	113.798	92.8214	79.1881	68.9564	68.8215
ENSMUSG00000009292	Trpm2	1.81048	1.15225	1.18178	0.0519968	0.0444706	0.0379615
ENSMUSG00000009293	Ube2g2	80.3901	50.3964	51.3258	59.4325	60.3485	57.6356
ENSMUSG00000009350	Mpo	0.0836487	0	0	0	0	0
ENSMUSG00000009356	Lpo	0	0	0	0	0	0
ENSMUSG00000009376	Met	20.5782	21.6324	28.1039	12.1751	12.6488	12.3317
ENSMUSG00000009378	Slc16a12	21.0033	15.1452	25.2339	16.2023	16.2403	16.8178
ENSMUSG00000009394	Syn2	0	0	0.0391329	0.577997	0.325003	0.649031
ENSMUSG00000009406	Elk1	36.8117	30.6148	28.4756	11.9122	11.0466	15.0327
ENSMUSG00000009418	Nav1	0.36357	0.634997	0.820906	0.303347	0.5631	0.443191
ENSMUSG00000009470	Tnpo1	13.369	18.7788	19.3594	22.1021	23.178	22.9599
ENSMUSG00000009471	Myod1	0	0	0	0	0	0
ENSMUSG00000009487	Otog	0	0	0	0	0	0
ENSMUSG00000009535	Rnmt	7.0991	6.03881	5.57604	7.91421	7.94257	7.41363
ENSMUSG00000009545	Kcnq1	0.569962	0.199368	0.57607	0.25639	0.0972479	0.155615
ENSMUSG00000009549	Srp14	44.4	33.7415	36.6255	47.5589	48.1498	44.1243
ENSMUSG00000009551	6330409D20Rik	0	0.0845472	0	0	0	0
ENSMUSG00000009555	Cdk9	20.3559	18.9399	18.1613	27.8654	26.5432	26.7072
ENSMUSG00000009563	Tor2a	24.6145	19.1625	17.2569	14.6872	12.6363	16.1581
ENSMUSG00000009566	Fpgs	132.607	101.328	77.5267	11.4245	11.4527	9.40646
ENSMUSG00000009569	Mrtfb	2.57747	3.27653	4.18225	7.52788	7.7557	7.58975
ENSMUSG00000009575	Cbx5	5.60101	7.93965	5.39377	6.35132	7.56202	7.53657
ENSMUSG00000009580	Odam	0	0	0	0	0	0
ENSMUSG00000009585	Apobec3	1.28982	1.14753	1.63251	72.85	73.2563	74.8358
ENSMUSG00000009588	St6galnac1	0	0	0	0	0	0
ENSMUSG00000009596	Taf7l	0	0	0	0	0.0756463	0.121142
ENSMUSG00000009614	Sardh	263.445	250.741	257.238	8.56418	9.32267	8.08334
ENSMUSG00000009621	Vav2	12.8051	9.91384	15.0117	11.5023	11.3359	12.1003
ENSMUSG00000009628	Tex15	0	0	0	0.0328212	0.00889389	0.0432006
ENSMUSG00000009630	Ppp2cb	17.6624	16.3028	17.6208	41.4392	42.1009	39.3272
ENSMUSG00000009633	G0s2	21.3435	8.07267	9.10432	11.8898	9.9985	8.76194
ENSMUSG00000009640	Dmap1	7.07907	8.83639	9.80895	6.50784	7.68118	4.98452
ENSMUSG00000009646	Pla2g12b	48.3147	40.1635	26.0486	21.2912	21.4702	22.5897
ENSMUSG00000009647	Mcu	8.025	7.03188	4.34354	6.33475	5.5076	6.51685
ENSMUSG00000009654	Oit3	11.0951	13.777	12.246	1.28152	1.1912	0.99599
ENSMUSG00000009670	Tex11	0	0.0305159	0	0	0.0110821	0.0152184
ENSMUSG00000009681	Bcr	8.58106	6.91114	10.606	9.82615	9.92744	9.0522
ENSMUSG00000009687	Fxyd5	4.48078	4.88522	4.93627	1.0133	0.957033	0.642764
ENSMUSG00000009731	Kcnd1	0.0118891	0.0703011	0.111031	0.0386178	0.0766066	0.0280552
ENSMUSG00000009733	Tfcp2	4.00826	3.75746	2.21928	3.5728	2.75509	3.03508
ENSMUSG00000009734	Pou6f2	0	0	0	0	0	0
ENSMUSG00000009739	Pou6f1	1.48254	2.16422	3.00386	4.14376	2.11149	2.20912
ENSMUSG00000009741	Ubp1	23.4433	24.1118	26.4293	23.0349	22.3347	21.3956
ENSMUSG00000009772	Nuak2	3.94837	3.28943	3.66838	2.29459	2.35479	2.57057
ENSMUSG00000009828	Ick	4.0854	4.16792	5.24135	5.97807	6.02621	5.4435
ENSMUSG00000009863	Sdhb	160.237	163.086	179.092	33.3088	33.6016	34.3582
ENSMUSG00000009876	Cox4i2	0	0	0	0.0849824	0	0
ENSMUSG00000009894	Snap47	49.9279	42.2414	50.7879	27.0573	28.7512	30.37
ENSMUSG00000009900	Wnt3a	0	0	0	0	0	0
ENSMUSG00000009905	Kdsr	26.9108	35.5347	34.4917	24.0852	28.1828	27.8356
ENSMUSG00000009907	Vps4b	26.9108	35.5347	34.4917	24.0852	28.1828	27.8356
ENSMUSG00000009927	Rps25	481.749	376.265	390.178	454.531	404.888	377.925
ENSMUSG00000009941	Nxf2	0	0	0.0402813	0	0	0
ENSMUSG00000009995	Taz	23.3866	20.9458	17.2816	18.885	16.1582	15.4852
ENSMUSG00000010021	Kif19a	0.246774	0.0909652	0.135034	0.049613	0.157571	0.147198
ENSMUSG00000010025	Aldh3a2	70.6735	70.3335	63.6149	62.9889	57.7296	59.1275
ENSMUSG00000010044	Zmynd10	0.0535967	0	0.112068	0.114052	0.0222271	0.0237173
ENSMUSG00000010045	Tmem115	10.3242	11.7621	10.2655	10.8808	9.03038	8.91734
ENSMUSG00000010047	Hyal2	27.4358	24.7851	33.8312	13.1315	18.5206	20.1552
ENSMUSG00000010048	Ifrd2	17.8424	21.1433	22.7718	9.89198	10.8631	9.62169
ENSMUSG00000010051	Hyal1	28.4279	36.8582	28.4356	8.12644	9.27982	8.35073
ENSMUSG00000010054	Tusc2	14.8612	13.8951	13.6939	10.983	12.8429	11.9551
ENSMUSG00000010057	Nprl2	11.7371	8.23745	8.83817	5.74338	7.50014	7.56673
ENSMUSG00000010064	Slc38a3	524.482	1086.01	1174.06	76.8979	78.8919	89.8286
ENSMUSG00000010066	Cacna2d2	0	0	0.0125975	0	0	0.0143232
ENSMUSG00000010067	Rassf1	1.60349	1.23441	1.49699	5.5025	4.26359	5.09574
ENSMUSG00000010080	Epn3	0	0	0	1.40014	1.07608	1.63687
ENSMUSG00000010086	Rnf112	0	0	0	0	0.0234789	0
ENSMUSG00000010095	Slc3a2	14.6454	16.7967	17.9244	89.6355	81.3401	79.6386
ENSMUSG00000010097	Nxf1	20.775	18.4314	21.1654	32.1986	33.5616	33.2963
ENSMUSG00000010110	Stx5a	31.0068	36.413	30.9795	25.8305	28.0195	29.0526
ENSMUSG00000010122	Slc47a1	57.1012	58.1974	51.9986	0.196454	0.130976	0.0673243
ENSMUSG00000010136	Pifo	0	0	0	0	0	0
ENSMUSG00000010142	Tnfrsf13b	0.110545	0	0.249207	0	0	0.0182989
ENSMUSG00000010175	Prox1	18.3246	25.7717	29.2332	12.6125	12.5965	14.2935
ENSMUSG00000010205	Raver1	17.9899	15.8773	18.4107	22.5333	18.7858	18.0994
ENSMUSG00000010277	2610507B11Rik	29.9429	39.4991	31.9593	19.7385	19.9219	18.6416
ENSMUSG00000010290	AI597479	3.62982	3.95979	3.16849	4.84755	4.88314	5.11172
ENSMUSG00000010307	Tmem86a	3.58453	3.52272	3.51938	2.38314	1.95024	2.53201
ENSMUSG00000010311	Optc	0	0	0	0.257241	0.0913639	0.195928
ENSMUSG00000010342	Tex14	0.053103	0.0647598	0.0284028	0.0936426	0.0587681	0.0726864
ENSMUSG00000010358	Ifi35	25.434	26.3509	27.2762	13.6192	15.0639	14.4959
ENSMUSG00000010362	Rdm1	6.44258	6.87005	4.52619	1.65612	1.41197	2.10538
ENSMUSG00000010376	Nedd8	66.6525	55.1264	53.4338	57.0191	53.7298	60.101
ENSMUSG00000010392	Gosr1	9.70637	14.3962	15.2246	12.4044	13.2556	12.0029
ENSMUSG00000010406	Mrpl52	75.1519	48.0717	42.3221	37.914	26.0832	28.3733
ENSMUSG00000010435	Spaca7	0	0	0	0.157956	0.868401	1.29265
ENSMUSG00000010453	Kansl3	11.1563	11.5927	14.999	12.1903	11.4964	13.965
ENSMUSG00000010461	Eya4	0.0579617	0.0280931	0.049314	0.135129	0.102702	0.0987037
ENSMUSG00000010476	Ebf3	0.0374459	0	0.0455251	0.263668	0.200256	0.548259
ENSMUSG00000010492	Uckl1os	0.249114	0	1.01593	0.715552	0.551636	0.25701
ENSMUSG00000010505	Myt1	0	0	0	0	0	0
ENSMUSG00000010517	Faf1	10.0076	9.4364	11.2357	6.96119	8.25435	8.17327
ENSMUSG00000010529	Gm266	0	0	0	0	0.0353821	0
ENSMUSG00000010538	Tsacc	8.68345	9.08164	7.54902	3.45687	3.77017	2.78645
ENSMUSG00000010554	Mettl16	6.01074	6.00975	2.99752	5.75325	3.85907	5.40148
ENSMUSG00000010592	Dazl	0	0.691134	0	0.0155022	0	0
ENSMUSG00000010601	Apol7a	101.479	67.7051	79.1282	0.144137	0.109402	0.16039
ENSMUSG00000010607	Pigyl	33.7469	28.1227	24.9345	23.7383	14.5485	19.4943
ENSMUSG00000010608	Rbm25	20.7581	23.0981	30.9376	30.6432	33.0086	34.9567
ENSMUSG00000010609	Psen2	291.645	201.774	113.362	4.65417	6.54012	7.47589
ENSMUSG00000010651	Acaa1b	191.495	151.944	174.248	8.39747	7.84933	8.33175
ENSMUSG00000010660	Plcd1	0.0999468	0.088987	0.129944	0.754287	0.563119	0.555812
ENSMUSG00000010663	Fads1	106.765	94.4553	132.842	52.695	56.1881	55.7086
ENSMUSG00000010721	Lmbr1	2.16636	1.53862	1.53962	4.19871	4.15932	3.6209
ENSMUSG00000010751	Tnfrsf22	0.324409	0.293295	0.3617	4.92249	4.4462	4.82268
ENSMUSG00000010755	Cars	11.4233	10.4406	11.0043	38.2883	37.7624	34.2956
ENSMUSG00000010760	Phlda2	0	0.299457	0.129624	1.27189	0.906588	0.67077
ENSMUSG00000010796	Asz1	0	0	0	0	0	0
ENSMUSG00000010797	Wnt2	0.75126	1.75071	0.970284	0	0	0
ENSMUSG00000010803	Gabra1	0	0	0	0	0	0
ENSMUSG00000010825	Grid2ip	0	0	0	0	0	0
ENSMUSG00000010830	Kdelr3	0.0522826	0.187714	0	6.2552	6.01957	5.45793
ENSMUSG00000010841	Cfap97d1	0	0	0	0	0	0
ENSMUSG00000010911	Apip	20.3181	19.0339	20.8901	15.4272	14.3534	13.2268
ENSMUSG00000010914	Pdhx	15.7083	17.7512	22.648	8.70397	11.9923	9.76106
ENSMUSG00000010936	Vac14	4.77623	5.66869	7.05959	7.56702	7.55216	7.69345
ENSMUSG00000011008	Mcoln2	0.29824	0.0318577	0.178846	0	0	0.0616841
ENSMUSG00000011034	Slc5a1	0.0777886	0.0184186	0.0161541	0.232476	0.223956	0.156183
ENSMUSG00000011096	Akt1s1	23.6764	19.2468	20.8429	20.0046	15.2449	17.4165
ENSMUSG00000011114	Tbrg1	20.1512	16.9383	18.7675	26.3618	25.766	25.1993
ENSMUSG00000011118	Panx3	0	0	0	0	0	0
ENSMUSG00000011148	Adssl1	13.2961	11.1712	12.3652	0.694735	0.467361	0.682371
ENSMUSG00000011154	Cfap161	0	0	0.0585858	0	0	0
ENSMUSG00000011158	Brf1	7.87261	7.78064	10.0048	11.5613	12.0505	11.407
ENSMUSG00000011171	Vipr2	0	0	0	0	0	0
ENSMUSG00000011179	Odc1	28.9307	26.624	34.6902	39.1479	41.6215	43.0738
ENSMUSG00000011254	Thg1l	1.31337	1.93643	0.999171	1.65172	1.8581	1.88481
ENSMUSG00000011256	Adam19	0.209028	0.180412	0.356421	0.0682892	0.089083	0.105115
ENSMUSG00000011257	Pabpc4	12.5207	14.2022	16.2584	36.5413	34.8748	29.925
ENSMUSG00000011263	Exoc3l2	1.33797	1.29443	1.81205	0	0	0
ENSMUSG00000011267	Zfp296	0.284065	0.339468	0.0989189	0.523278	0.885795	0.366648
ENSMUSG00000011305	Plin5	11.6105	8.77416	7.42492	10.8	9.05174	7.96568
ENSMUSG00000011306	Sugp1	6.57789	6.56538	8.00401	8.83135	10.2227	10.2651
ENSMUSG00000011349	Dmrtc2	0	0	0	0	0	0
ENSMUSG00000011350	Gm5893	0	0	0	0	0	0
ENSMUSG00000011382	Dhdh	57.5752	63.4232	63.6246	52.0861	50.5155	49.2314
ENSMUSG00000011427	Zfp790	3.38493	3.02168	2.28919	3.00132	3.44634	2.94945
ENSMUSG00000011463	Cpb1	0	0	0	0	0	0
ENSMUSG00000011486	Slc25a41	0	0	0	0	0	0
ENSMUSG00000011589	Fsd1	0	0	0	0	0	0
ENSMUSG00000011632	Pinlyp	0	0	0	0	0	0
ENSMUSG00000011658	Fuz	5.45943	5.56586	4.56039	5.46269	6.18213	5.62461
ENSMUSG00000011751	Sptbn4	2.9294	2.94171	2.86799	5.8873	6.06661	6.25154
ENSMUSG00000011752	Pgam1	78.7307	85.2721	85.9594	147.728	124.331	104.886
ENSMUSG00000011831	Evi5	49.9078	52.3549	50.2834	20.7062	20.6128	20.6449
ENSMUSG00000011832	Evi5l	2.39677	1.59219	1.78219	2.07356	2.89826	1.63559
ENSMUSG00000011837	Snapc2	6.01502	5.92939	5.31407	5.27227	4.64899	4.47845
ENSMUSG00000011877	Git1	2.96491	2.22669	2.99951	7.64269	6.90757	7.0174
ENSMUSG00000011884	Gltp	1.51145	1.47794	1.41768	12.0606	10.9224	10.442
ENSMUSG00000011958	Bnip2	26.3655	24.8244	28.3606	42.3828	41.4449	40.6202
ENSMUSG00000011960	Ccnt1	7.03984	6.1694	4.77563	7.07798	7.31833	5.58945
ENSMUSG00000012017	Scarf2	0.157074	0.0465404	0.142813	0.0326965	0.223593	0.22302
ENSMUSG00000012042	4930579F01Rik	62.8644	76.0741	82.6464	0.607183	0.940206	0.393838
ENSMUSG00000012076	Brms1l	3.26891	2.91478	1.95284	3.9565	3.74442	4.30428
ENSMUSG00000012114	Med15	10.305	9.17528	0.710168	1.37299	14.0784	1.07134
ENSMUSG00000012117	Dhdds	11.0023	10.2995	11.5892	11.4856	10.4741	9.20224
ENSMUSG00000012123	Crybg2	0.879704	2.27533	0.847996	0.686853	1.06792	0.439865
ENSMUSG00000012126	Ubxn11	0.0307955	0.163696	0.283183	1.465	0.43027	0.843492
ENSMUSG00000012187	Mogat1	0.697236	0	0.119187	0	0	0
ENSMUSG00000012211	Tex22	0	0	0	0	0	0
ENSMUSG00000012282	Wnt8a	0	0	0	0	0	0
ENSMUSG00000012296	Tjap1	3.36563	3.06328	3.56701	12.0606	11.0994	10.0441
ENSMUSG00000012350	Ehf	0.0174097	0	0.0180831	9.91541	11.4316	10.7643
ENSMUSG00000012396	Nanog	0	0	0	0	0	0
ENSMUSG00000012405	Rpl15	191.71	165.443	197.851	346.755	340.835	299.271
ENSMUSG00000012422	Tmem167	5.28217	5.26093	3.32168	4.99971	4.78131	4.90945
ENSMUSG00000012428	Steap4	75.3532	59.5074	60.0644	175.004	181.265	172.412
ENSMUSG00000012429	Mplkip	3.1644	3.2262	1.80256	2.45092	2.53951	1.77818
ENSMUSG00000012443	Kif11	0.445818	0.279222	0.122481	0.229997	0.308891	0.255354
ENSMUSG00000012483	Rpa3	6.07932	8.61379	7.27545	5.62063	5.36794	5.37147
ENSMUSG00000012519	Mlkl	5.87598	3.79284	4.46895	4.03654	4.48659	5.07592
ENSMUSG00000012520	Phox2b	0	0	0	0	0	0
ENSMUSG00000012535	Tnpo3	13.708	14.3593	13.4663	13.5181	12.9081	12.453
ENSMUSG00000012609	Ttll5	2.5297	3.05195	5.1706	2.99314	2.92974	4.0157
ENSMUSG00000012640	Zfp715	4.78318	4.2275	4.02514	4.71947	5.18193	5.21793
ENSMUSG00000012705	Retn	0	0	0	0	0	0
ENSMUSG00000012777	Acp4	0	0	0	0	0	0
ENSMUSG00000012819	Cdh23	0	0	0	0	0	0.00350365
ENSMUSG00000012848	Rps5	338.307	227.43	270.537	473.554	405.883	348.992
ENSMUSG00000012889	Podnl1	0.0652844	0	0	0	0	0
ENSMUSG00000013033	Adgrl1	0.647434	0.452426	0.337246	0.0293853	0.104627	0.0710526
ENSMUSG00000013076	Amotl1	0.590012	0.906201	0.935654	0.854305	0.867901	1.08563
ENSMUSG00000013083	2200002J24Rik	0	0	0	0	0	0
ENSMUSG00000013089	Etv5	1.09824	1.37252	1.38765	0.491607	0.60621	0.462735
ENSMUSG00000013091	Tmem190	0.352229	0	0.0519789	0.540286	0.174279	0.215653
ENSMUSG00000013150	Gfod2	2.6508	0.796568	0.73449	1.59956	1.04095	1.05727
ENSMUSG00000013155	Enkd1	0.208755	0.0711612	0.124223	1.41567	1.24046	1.37514
ENSMUSG00000013158	4933405L10Rik	0	0	0	0	0	0
ENSMUSG00000013160	Atp6v0d1	37.4862	36.3983	45.1687	37.4657	37.0677	38.2318
ENSMUSG00000013236	Ptprs	1.36025	1.78417	1.51181	9.71982	10.8701	8.90479
ENSMUSG00000013275	Slc41a1	0.912749	1.88967	2.66403	3.363	3.28056	2.92707
ENSMUSG00000013338	Fer1l4	0	0	0	0	0	0.0192225
ENSMUSG00000013353	4931406B18Rik	0	0	0	0	0	0
ENSMUSG00000013367	Iglon5	0	0	0	0.0776771	0.0647671	0
ENSMUSG00000013415	Igf2bp1	0	0	0	0.0143359	0.141456	0.0303419
ENSMUSG00000013418	B4galnt2	0	0	0	0.0267066	0	0
ENSMUSG00000013419	Zfp651	0.0960566	0.0115891	0.0813676	0.819437	0.553328	0.77973
ENSMUSG00000013465	Nelfb	9.56742	6.3646	7.27527	12.4813	11.7381	12.3692
ENSMUSG00000013483	Card14	0.0194233	0.0230211	0	0.814347	0.739142	0.637658
ENSMUSG00000013495	Tmem175	4.89145	4.48548	4.35587	3.13103	3.86322	2.81559
ENSMUSG00000013523	Bcas1	0	0	0	0	0.0169838	0.0141257
ENSMUSG00000013539	Tango2	26.8083	24.4284	20.2259	36.0621	36.0317	37.1729
ENSMUSG00000013562	4833413E03Rik	0	0	0	0	0	0
ENSMUSG00000013584	Aldh1a2	0.0299151	0.035566	0.0311419	0.0388836	0	0.0532064
ENSMUSG00000013593	Ndufs2	143.997	137.322	147.753	56.8187	55.7075	63.9488
ENSMUSG00000013611	Snx31	0	0	0	0	0	0
ENSMUSG00000013622	Atraid	89.6329	70.6577	70.9508	45.8656	44.0826	43.9329
ENSMUSG00000013629	Cad	2.03672	3.42552	2.64033	4.15286	4.0087	4.72548
ENSMUSG00000013643	Lypd8	0	0	0	0	0	0.0434825
ENSMUSG00000013646	Sh3bp5l	3.424	4.13799	3.89422	5.44975	5.6151	5.66694
ENSMUSG00000013653	1810065E05Rik	0	0	0	0	0	0
ENSMUSG00000013662	Atad1	25.3474	29.7232	26.4328	27.2083	26.7914	27.0544
ENSMUSG00000013663	Pten	22.4014	21.9258	21.3777	15.5269	15.601	16.6194
ENSMUSG00000013668	4933402N03Rik	0	0	0	0	0	0.0227811
ENSMUSG00000013698	Pea15a	5.86078	5.5702	5.60638	23.8306	22.9578	24.4598
ENSMUSG00000013701	Timm23	81.0336	77.2652	72.0664	47.9985	49.0408	48.7142
ENSMUSG00000013707	Tnfaip8l2	0.840246	0.758189	0.513949	0.0455477	0.117945	0
ENSMUSG00000013736	Trnt1	6.75159	11.4352	9.06352	13.4224	11.8083	13.4564
ENSMUSG00000013766	Ly6g6e	0.124304	0.152015	0	0	0	0
ENSMUSG00000013787	Ehmt2	20.6119	18.4227	22.5174	28.3599	24.391	25.4803
ENSMUSG00000013822	Elof1	36.3295	28.0946	30.4822	28.199	23.3642	23.1549
ENSMUSG00000013833	Med16	7.02508	6.18943	6.33036	3.22608	3.43699	2.73417
ENSMUSG00000013846	St3gal1	30.056	27.6795	31.7462	27.5905	25.9699	23.0085
ENSMUSG00000013858	Tmem259	32.5497	25.1167	32.8271	24.303	21.8201	22.33
ENSMUSG00000013878	Rnf170	11.8941	9.91265	11.1634	6.20872	6.3307	7.36228
ENSMUSG00000013921	Clip3	0.146962	0	0.040987	0.0128145	0.109477	0.233376
ENSMUSG00000013928	Thap8	0	0	0.0583096	0	0.0714581	0.126293
ENSMUSG00000013936	Myl2	0	0	0	0	0	0
ENSMUSG00000013973	Dedd	7.07645	6.60927	5.63441	4.5791	3.96798	4.73066
ENSMUSG00000013974	Mcemp1	0	0	0.101815	0	0.0272146	0.0290445
ENSMUSG00000013997	Nit1	75.8692	76.7429	76.3951	40.0227	39.1056	37.3872
ENSMUSG00000014030	Pax5	0.0242344	0.0190793	0.0418945	0.00524176	0.00892544	0
ENSMUSG00000014039	Prdm15	0.905732	3.6993	2.12445	2.51983	3.40676	5.05848
ENSMUSG00000014074	Rnf168	3.94199	4.49476	3.24791	3.91565	4.60033	4.52181
ENSMUSG00000014075	Tctex1d2	1.41704	1.88141	1.32219	3.59868	2.82626	2.64516
ENSMUSG00000014077	Chp1	137.535	124.655	155.715	125.831	121.626	115.339
ENSMUSG00000014104	Sval2	0	0	0	0	0	0
ENSMUSG00000014158	Trpv4	0.141206	0.07003	0	0.917191	1.25826	1.37117
ENSMUSG00000014164	Klhl3	1.23752	1.44134	1.77357	0.109674	0.116217	0.129334
ENSMUSG00000014177	Tvp23b	14.18	10.9514	12.6053	14.7524	15.4595	13.5131
ENSMUSG00000014195	Dnajc7	40.5166	37.3029	35.5064	40.3404	44.8062	38.4921
ENSMUSG00000014198	Zfp385c	0.0256339	0	0	0.0166578	0	0
ENSMUSG00000014226	Cacybp	14.8475	11.1434	9.95813	7.76278	7.60987	9.62223
ENSMUSG00000014232	Cluap1	38.3864	47.9023	54.4743	16.4661	17.932	19.6168
ENSMUSG00000014243	Zswim7	12.2692	9.80669	6.57053	5.80447	5.00765	3.22731
ENSMUSG00000014245	Pigl	2.569	2.64566	2.21832	2.37242	2.48327	2.29152
ENSMUSG00000014294	Ndufa2	74.0501	58.2775	63.9847	44.4287	35.7453	36.6675
ENSMUSG00000014301	Pam16	19.9137	13.4215	15.4478	12.1766	8.3722	10.0195
ENSMUSG00000014303	Glis2	0.0753304	0.022311	0.703862	3.94214	4.04105	3.78099
ENSMUSG00000014313	Cox6c	414.295	433.616	431.007	160.183	167.324	173.865
ENSMUSG00000014329	Bicc1	0.157475	0.18202	0.0906817	50.7651	56.0042	55.9831
ENSMUSG00000014349	Ube2z	11.6798	9.85394	10.1211	13.5326	13.615	13.547
ENSMUSG00000014351	Gip	0	0	0	0	0	0
ENSMUSG00000014353	Tmem87b	7.59867	9.94193	9.43421	12.5583	11.758	12.3897
ENSMUSG00000014355	Anapc1	13.9196	15.3809	14.4043	18.2884	20.0981	19.0851
ENSMUSG00000014361	Mertk	7.99663	9.61481	8.84489	0.299648	0.467302	0.313318
ENSMUSG00000014402	Tsg101	27.3132	30.0736	35.3838	37.8153	42.0879	40.1367
ENSMUSG00000014418	Hps5	6.71031	7.04761	4.78632	7.48006	6.62615	6.47147
ENSMUSG00000014426	Map3k4	5.38243	4.73299	5.82145	8.78321	6.19139	6.85304
ENSMUSG00000014453	Blk	0.0520087	0	0.0543578	0	0	0
ENSMUSG00000014496	Ankrd28	8.86563	9.91225	13.3184	4.91578	5.55467	5.6973
ENSMUSG00000014498	Ankrd52	5.23626	5.24257	7.25268	12.2923	12.1996	11.332
ENSMUSG00000014503	Pkd2l2	0.421296	0.16663	0.184213	0.0991435	0.104093	0.130213
ENSMUSG00000014504	Srp19	17.8867	18.2162	16.5458	23.7602	26.0594	24.6868
ENSMUSG00000014529	Tmbim7	0	0	0	0	0	0
ENSMUSG00000014542	Clec4f	57.8956	45.9872	41.8998	0	0	0
ENSMUSG00000014543	Klra17	0.0648441	0	0.139355	0	0	0
ENSMUSG00000014547	Wdfy2	5.41582	6.25785	5.11336	2.60283	2.48739	2.8608
ENSMUSG00000014550	Rbsn	2.54509	5.09202	2.61078	4.19307	3.59788	3.89505
ENSMUSG00000014551	Mrps25	11.2842	4.28559	8.57189	9.5368	7.9517	7.95504
ENSMUSG00000014554	Dguok	11.9404	14.4253	7.35252	9.83026	8.12211	8.11173
ENSMUSG00000014592	Camta1	2.34854	6.97968	15.6543	1.44823	1.10651	1.12982
ENSMUSG00000014599	Csf1	2.21738	3.93775	3.58088	29.4498	28.9201	40.5803
ENSMUSG00000014601	Strip1	5.42561	5.46925	4.74864	7.11989	7.29425	7.65882
ENSMUSG00000014602	Kif1a	0	0	0.0415873	0.674283	0.606164	0.789272
ENSMUSG00000014603	Alx3	0	0	0	0	0	0
ENSMUSG00000014606	Slc25a11	40.2244	38.3844	42.0383	20.0671	17.7889	19.4478
ENSMUSG00000014609	Chrne	0.0482578	0	0.272247	0	0	0
ENSMUSG00000014633	Cmc2	6.5341	4.87263	3.34021	4.26762	2.47292	4.36088
ENSMUSG00000014668	Chfr	9.80206	8.53815	10.2851	11.016	10.521	9.07477
ENSMUSG00000014686	Ceacam16	0.079125	0	0.107424	0.504831	0.357098	0.188338
ENSMUSG00000014704	Hoxa2	0.249578	0.180451	0.133666	0	0.0233478	0.0304357
ENSMUSG00000014725	Adam28	0	0	0	0	0	0
ENSMUSG00000014747	Ankrd53	0.0613104	0	0	0.0398739	0.0226278	0
ENSMUSG00000014748	Tex261	22.7421	23.5628	23.6841	17.4838	16.4722	18.0885
ENSMUSG00000014763	Fam120b	5.30828	5.95846	7.85916	7.758	8.10856	7.75129
ENSMUSG00000014767	Tbp	8.75917	10.6988	6.7097	9.96387	10.2871	10.4206
ENSMUSG00000014769	Psmb1	82.0964	69.0111	70.1069	44.7984	46.4141	45.8527
ENSMUSG00000014771	Pdcd2	8.0169	8.11991	11.6025	6.68885	7.3583	6.04868
ENSMUSG00000014773	Dll1	1.28904	1.44372	2.18071	0.982694	1.13288	1.20187
ENSMUSG00000014776	Nol3	0.266841	0.0730086	0.042664	0.666855	0.762394	0.509788
ENSMUSG00000014778	Fhod1	1.29356	0.960462	0.660411	4.87279	4.04106	5.95829
ENSMUSG00000014782	Plekhg4	0.019434	0.0626408	0	0	0.0504549	0.0154215
ENSMUSG00000014786	Slc9a5	0.0794629	0.0439684	0.0355142	0.545231	0.452214	0.584509
ENSMUSG00000014791	Elmo3	11.264	10.1942	12.1937	7.78678	7.68567	6.8966
ENSMUSG00000014813	Stc1	0	0	0.0157705	0.838796	0.748394	0.358751
ENSMUSG00000014837	4931428F04Rik	1.3447	2.21176	2.29374	2.29928	2.39349	2.91761
ENSMUSG00000014846	Tppp3	0.0696119	0	0.432144	1.27948	0.312659	0.984677
ENSMUSG00000014850	Msh3	6.22821	5.3885	6.8854	3.99436	5.31772	5.038
ENSMUSG00000014852	Adamts13	0.20994	0.419144	0.309459	0	0	0.00831198
ENSMUSG00000014856	Tmem208	42.114	36.4526	25.7983	30.7307	26.3775	29.4303
ENSMUSG00000014859	E2f4	7.55401	7.55562	7.59623	13.8909	13.0181	11.5683
ENSMUSG00000014867	Surf4	82.3562	75.3623	73.6108	75.6773	73.9026	74.6225
ENSMUSG00000014873	Surf2	11.996	14.633	16.5636	14.1005	17.1735	14.0529
ENSMUSG00000014905	Dnajb9	22.9236	39.2212	31.5201	23.0179	23.6455	23.0802
ENSMUSG00000014907	Naf1	1.16229	1.87281	1.16262	1.28247	1.27696	1.3881
ENSMUSG00000014932	Yes1	8.97663	11.2094	10.6167	8.37945	9.77582	9.44135
ENSMUSG00000014956	Ppp1cb	33.2726	31.3205	33.4957	34.4586	32.2104	32.3601
ENSMUSG00000014959	Gorasp2	42.3785	40.661	46.4068	38.0532	37.9061	37.2627
ENSMUSG00000014980	Tsen15	3.9144	3.97133	4.42584	3.49045	4.6401	4.22802
ENSMUSG00000015001	Oc90	0	0	0	0	0	0
ENSMUSG00000015002	Efr3a	12.1308	13.4109	14.3606	16.3128	15.8107	16.532
ENSMUSG00000015023	Ddx19a	10.9845	10.0945	11.9031	11.3183	10.3092	9.25567
ENSMUSG00000015053	Gata2	0.328214	0.153439	0.212961	0.269667	0.440102	0.308396
ENSMUSG00000015083	C8g	328.918	289.349	241.31	2.86609	1.18887	1.78078
ENSMUSG00000015085	Entpd2	2.87518	2.6528	3.37355	45.5153	42.1139	45.1168
ENSMUSG00000015087	Rabl6	8.32987	10.4102	11.5706	13.6235	13.0959	15.3959
ENSMUSG00000015090	Ptgds	5.12609	5.95979	6.10147	0.441118	0.20621	0.0717826
ENSMUSG00000015092	Edf1	139.009	124.553	137.415	108.394	105.203	100.126
ENSMUSG00000015093	Clic3	3.10187	0.412528	0.526882	0.241949	0.455065	0.420139
ENSMUSG00000015094	Npdc1	2.87518	2.6528	3.37355	45.5153	42.1139	45.1168
ENSMUSG00000015095	Fbxw5	17.6257	18.6985	17.315	19.262	16.7928	16.4726
ENSMUSG00000015112	Slc25a13	72.1623	87.0494	80.3014	13.395	12.6493	11.0903
ENSMUSG00000015120	Ube2i	56.7028	54.1432	57.0395	101.957	98.9566	100.104
ENSMUSG00000015126	Tsr3	11.5558	7.1637	7.54014	8.05378	7.94913	7.68153
ENSMUSG00000015127	Unkl	5.51265	6.83904	4.03796	2.39753	2.95055	3.14474
ENSMUSG00000015133	Lrrk1	2.92378	3.96946	3.98207	3.67314	2.46426	3.47588
ENSMUSG00000015134	Aldh1a3	0.0395648	0.0468983	0.382246	0	0	0
ENSMUSG00000015143	Actn1	11.2387	15.5112	22.5658	47.7455	49.2424	49.1076
ENSMUSG00000015149	Sirt2	28.2744	24.1307	28.1434	22.5896	20.754	22.3148
ENSMUSG00000015165	Hnrnpl	46.426	59.6891	66.9113	83.8471	81.3334	77.6631
ENSMUSG00000015176	Nolc1	7.21004	13.615	11.1838	15.606	16.3008	15.732
ENSMUSG00000015189	Casd1	8.84019	9.98491	10.9594	4.31526	4.27901	3.95063
ENSMUSG00000015202	Cnksr3	2.46977	2.43213	2.6735	2.66131	2.60295	2.84294
ENSMUSG00000015214	Mtmr1	8.53862	9.81958	12.0508	4.9048	5.25915	5.5444
ENSMUSG00000015217	Hmgb3	10.0448	13.4354	11.9535	15.8982	20.4591	19.0038
ENSMUSG00000015222	Map2	0	0	0.0131356	0.267052	0.258405	1.08567
ENSMUSG00000015224	Cyp2j9	3.89367	4.70454	8.10997	0.783009	1.15708	1.29825
ENSMUSG00000015242	Nipsnap3a	0	0	0	0	0	0
ENSMUSG00000015243	Abca1	27.5326	45.4354	27.9611	29.0361	29.8635	30.0436
ENSMUSG00000015247	Nipsnap3b	50.2193	39.0558	44.0386	32.2928	28.1586	26.47
ENSMUSG00000015289	Lage3	19.6523	15.3283	16.7294	14.0574	13.3105	12.2209
ENSMUSG00000015290	Ubl4a	16.0987	13.4667	13.1492	18.3788	19.6556	17.605
ENSMUSG00000015291	Gdi1	30.2112	30.5094	35.9239	47.5719	49.0671	46.5845
ENSMUSG00000015305	Sash1	7.56907	10.5472	9.53227	2.14086	1.6393	1.96243
ENSMUSG00000015312	Gadd45b	6.44483	2.42029	2.51568	14.3247	12.8098	15.2846
ENSMUSG00000015314	Slamf6	0.210789	0.0387541	0.351223	0	0	0
ENSMUSG00000015316	Slamf1	0	0.0292229	0	0	0	0
ENSMUSG00000015335	Zdhhc12	9.17928	5.84837	7.25891	8.51898	8.30219	7.99915
ENSMUSG00000015337	Endog	9.93052	5.07658	7.34323	1.90878	1.48043	1.17428
ENSMUSG00000015340	Cybb	5.23016	7.52679	3.93666	19.3269	10.9761	20.4012
ENSMUSG00000015341	Golga7	36.601	38.7542	32.5235	26.562	24.9998	22.7465
ENSMUSG00000015342	Xk	1.40245	1.21842	0.888691	0.411201	0.274641	0.388107
ENSMUSG00000015354	Pcolce2	0.636047	0.621911	0.209672	0.111569	0.481006	0.28709
ENSMUSG00000015355	Cd48	2.34459	1.17363	1.22814	0	0	0.0389891
ENSMUSG00000015357	Clpx	99.3207	52.6688	24.4443	19.021	18.2915	19.1715
ENSMUSG00000015363	Trabd	35.1479	29.4713	38.2229	26.4551	23.8165	26.4072
ENSMUSG00000015365	Mov10l1	0	0	0	0	0	0
ENSMUSG00000015377	Dennd6b	2.32238	2.61047	2.33674	2.63124	2.47071	2.25293
ENSMUSG00000015396	Cd83	0.324403	0.450977	0.329003	0	0	0
ENSMUSG00000015401	Cltrn	0	0	0	0	0.0336769	0
ENSMUSG00000015405	Ace2	0	0	0.117965	0.0537092	0.0460473	0
ENSMUSG00000015437	Gzmb	0.562776	0.0612092	0.695029	0	0	0
ENSMUSG00000015441	Gzmf	0	0	0	0	0	0
ENSMUSG00000015443	Gzmn	0	0	0	0	0	0
ENSMUSG00000015452	Ager	0.177369	0.138726	0.224021	0.267872	0.636452	0.661004
ENSMUSG00000015461	Atf6b	8.90526	6.47887	4.55237	7.13271	6.69528	7.66759
ENSMUSG00000015467	Egfl8	25.4247	22.9111	20.9501	23.144	24.1746	20.6073
ENSMUSG00000015468	Notch4	0.737888	0.581685	0.652923	0.238557	0.0681369	0.151413
ENSMUSG00000015474	Ppt2	25.4247	22.9111	20.9501	23.144	24.1746	20.6073
ENSMUSG00000015476	Prrt1	0	0	0	0	0	0
ENSMUSG00000015478	Rnf5	41.4057	34.214	38.3588	22.9435	20.3283	19.4725
ENSMUSG00000015484	Fam163a	0	0	0	0	0	0
ENSMUSG00000015488	Cacfd1	16.7019	15.1613	14.4043	15.6385	13.9288	14.2747
ENSMUSG00000015501	Hivep2	1.35828	2.90935	1.93419	3.20817	3.26562	3.46798
ENSMUSG00000015519	2310057J18Rik	0	0	0	0	0	0
ENSMUSG00000015522	Arnt	14.6407	17.0318	15.9603	16.3897	18.4645	17.7978
ENSMUSG00000015533	Itga2	0.0269541	0.0212317	0.0652311	0.476168	0.362583	0.596414
ENSMUSG00000015536	Mocs2	111.507	94.6169	89.7651	40.3986	38.1313	42.6467
ENSMUSG00000015542	Nat9	33.5179	25.3282	23.3878	8.82379	8.87977	7.52101
ENSMUSG00000015568	Lpl	8.01949	9.0686	7.1345	11.5444	11.0035	12.7825
ENSMUSG00000015575	Atp6v0e	55.046	37.4086	38.8775	111.732	109.944	114.415
ENSMUSG00000015579	Nkx2-5	0	0	0	0	0	0
ENSMUSG00000015597	Zfp318	8.59172	8.86728	11.6575	7.69557	9.05547	7.16489
ENSMUSG00000015599	Ttbk1	0.0701207	0.232231	0.2025	0.0329322	0.0211384	0.0883909
ENSMUSG00000015605	Srf	3.33167	3.13615	2.51002	5.88653	5.03978	5.13336
ENSMUSG00000015619	Gata3	0.0607329	0	0	0.0789623	0.0813801	0.0871827
ENSMUSG00000015627	Gata5	0	0	0	0	0	0
ENSMUSG00000015647	Lama5	0.118035	0.158342	0.162981	23.7185	21.8011	20.9679
ENSMUSG00000015652	Steap1	0	0.0745846	0	1.37412	2.15885	1.33815
ENSMUSG00000015653	Steap2	2.65691	1.83205	2.90402	19.2893	17.8133	18.3738
ENSMUSG00000015656	Hspa8	1104.77	653.422	812.166	1051.88	1057.5	1037.25
ENSMUSG00000015659	Serac1	1.16626	1.89351	1.58263	2.05582	1.94403	2.45455
ENSMUSG00000015665	Awat1	0	0	0	0	0	0
ENSMUSG00000015668	Pdzd11	14.1108	13.9339	11.5703	17.0667	18.5404	18.3217
ENSMUSG00000015671	Psma2	44.1468	33.7344	42.7454	30.9747	32.0929	32.4232
ENSMUSG00000015672	Mrpl32	20.8416	18.9585	23.5283	12.3482	13.3627	12.6196
ENSMUSG00000015697	Setdb1	7.00443	8.1543	8.25498	7.16442	7.01283	7.43051
ENSMUSG00000015702	Anxa9	1.11807	0.864276	0.437408	2.57211	1.91143	2.04044
ENSMUSG00000015709	Arnt2	0	0	0	0.786987	1.06714	1.07524
ENSMUSG00000015711	Prune1	5.63238	5.24903	6.7166	7.0603	7.64856	7.92185
ENSMUSG00000015714	Cers2	197.083	235.061	215.091	103.091	101.543	102.947
ENSMUSG00000015721	Nlrp5	0	0	0	0	0	0
ENSMUSG00000015733	Capza2	39.5562	41.8461	46.9866	40.5365	46.4303	49.3065
ENSMUSG00000015745	Plekho1	4.21995	2.30445	4.52813	1.31781	1.21281	0.874145
ENSMUSG00000015747	Vps45	4.35971	4.4345	3.59103	4.25251	5.12565	4.79812
ENSMUSG00000015748	Prpf3	5.80406	8.68968	6.73661	8.6595	9.53325	8.7971
ENSMUSG00000015749	Anp32e	9.04483	11.1061	11.4473	13.7705	15.3289	16.0575
ENSMUSG00000015750	Aph1a	45.0579	33.0263	30.9205	18.7901	16.0124	15.7504
ENSMUSG00000015755	Tab2	26.8415	21.8303	23.1389	22.9068	24.4743	23.9802
ENSMUSG00000015757	Ppil4	5.69349	7.46162	6.82576	7.51937	7.2975	7.51493
ENSMUSG00000015759	Cnih1	41.0445	41.9564	36.5162	59.6534	60.1491	59.286
ENSMUSG00000015766	Eps8	0.218108	0.587431	0.297054	2.32685	2.50946	3.78195
ENSMUSG00000015776	Med22	5.35855	5.52177	4.30703	8.81379	7.30698	8.04846
ENSMUSG00000015787	Abo	0	0	0	0	0	0
ENSMUSG00000015790	Surf1	31.6709	29.3899	32.0447	15.9842	18.1268	15.8792
ENSMUSG00000015804	Med28	202.749	226.179	213.776	59.9563	72.1879	69.6123
ENSMUSG00000015806	Qdpr	250.152	295.068	305.021	29.0198	30.24	35.5283
ENSMUSG00000015812	Gnrh1	0.698264	0.0331976	1.95247	0.448633	1.20294	1.21072
ENSMUSG00000015829	Tnr	0	0	0.010792	0	0.00287465	0
ENSMUSG00000015837	Sqstm1	229.596	241.636	260.422	206.005	196.038	199.371
ENSMUSG00000015839	Nfe2l2	30.1335	28.6591	36.1145	87.894	90.396	93.226
ENSMUSG00000015843	Rxrg	3.78719	3.40363	3.17762	0	0	0.0260994
ENSMUSG00000015846	Rxra	81.2239	99.3532	96.4284	44.6054	41.3166	43.9695
ENSMUSG00000015850	Adamtsl4	0.0999324	0.0196949	0.10366	1.53519	1.23186	1.2839
ENSMUSG00000015852	Fcrls	0	0	0	0	0	0
ENSMUSG00000015854	Cd5l	98.0566	60.8286	70.7265	0	0	0
ENSMUSG00000015869	Prpsap1	29.6855	34.2124	40.6393	20.3946	18.2727	18.4353
ENSMUSG00000015879	Fam184b	0.0753512	0.124619	0.0312293	0.0195418	0.0135562	0.0334106
ENSMUSG00000015880	Ncapg	0.330126	0.0979734	0.0902348	0.270393	0.111395	0.214663
ENSMUSG00000015882	Lcorl	2.95912	3.10768	3.31861	3.8468	3.76976	3.99264
ENSMUSG00000015889	Lta4h	20.5966	17.8592	17.9296	25.5093	27.5037	24.1079
ENSMUSG00000015890	Amdhd1	112.158	136.508	114.844	1.20428	0.970554	1.33911
ENSMUSG00000015932	Dstn	98.7439	109.302	101.349	183.46	200.345	192.088
ENSMUSG00000015937	Macroh2a1	32.9516	34.0693	33.5452	32.2678	29.6142	29.3233
ENSMUSG00000015942	Gtf2ird2	1.46896	0.61934	1.58987	2.08005	2.06546	2.43103
ENSMUSG00000015943	Bola1	19.0157	14.6627	15.3319	7.33642	8.1124	7.75027
ENSMUSG00000015944	Castor2	0.529487	0.417026	0.357337	2.26021	2.29452	2.39745
ENSMUSG00000015947	Fcgr1	2.86516	1.58828	1.86917	0	0	0
ENSMUSG00000015950	Ncf1	1.68441	1.23454	1.08831	0	0	0.0143969
ENSMUSG00000015957	Wnt11	0.163906	0	0.110861	0.0344794	0.236946	0.0632765
ENSMUSG00000015961	Adss	16.244	19.8972	18.7606	23.1328	23.794	22.6139
ENSMUSG00000015962	1700016C15Rik	0	0	0	0.554729	0.887582	0.655859
ENSMUSG00000015966	Il17rb	3.47279	5.52084	5.39227	5.25357	3.67575	2.71792
ENSMUSG00000015968	Cacna1d	3.71744	2.7253	3.06185	0.89874	0.64387	0.577391
ENSMUSG00000015970	Chdh	29.4282	37.2479	42.8657	12.0921	10.5069	9.10907
ENSMUSG00000015971	Actr8	13.1284	14.5368	15.7435	11.4368	10.5586	10.279
ENSMUSG00000015980	Lrrc27	1.49018	0.170326	0.181891	0.673658	0.62449	0.441847
ENSMUSG00000015981	Stk32c	0.0308114	0.0440596	0.0770934	0.0240384	0.0411758	0.0730853
ENSMUSG00000015994	Fnta	30.5862	26.1816	26.7126	22.258	22.1997	22.2443
ENSMUSG00000016018	Mtrex	8.94583	11.9238	10.4649	11.8312	11.3369	11.1696
ENSMUSG00000016024	Lbp	136.771	97.5676	82.111	143.165	144.09	135.423
ENSMUSG00000016028	Celsr1	2.34071	1.72789	1.89126	5.62104	5.3078	6.92116
ENSMUSG00000016087	Fli1	1.05972	0.927836	0.671051	0	0	0
ENSMUSG00000016128	Stard13	9.48319	10.654	8.34406	2.71048	2.47457	2.73718
ENSMUSG00000016150	Tenm1	0	0	0	0	0	0
ENSMUSG00000016179	Camk1g	0	0	0	0	0	0
ENSMUSG00000016181	Utp25	2.29385	4.35181	3.15989	3.37228	3.62484	3.36316
ENSMUSG00000016194	Hsd11b1	615.199	631.604	545.202	6.86546	8.10457	7.98792
ENSMUSG00000016200	Syt14	0.00782442	0	0	1.92254	2.2733	2.2733
ENSMUSG00000016206	H2-M3	2.29832	2.07749	1.70788	1.99253	1.45537	1.37056
ENSMUSG00000016239	Lonrf3	0.965322	0.511667	0.686782	2.62968	2.60332	2.58323
ENSMUSG00000016252	Atp5e	321.311	213.495	180.476	113.256	75.0269	92.9115
ENSMUSG00000016253	Nelfcd	15.1099	12.4225	15.8167	9.04089	7.66573	7.19513
ENSMUSG00000016255	Tubb1	0	0	0	0	0	0
ENSMUSG00000016256	Ctsz	186.757	158.027	188.978	227.791	242.417	216.199
ENSMUSG00000016257	Prelid3b	22.4864	21.5157	24.2856	20.9795	24.0101	24.9502
ENSMUSG00000016262	Sertad4	0.0634548	0	0.120736	1.25067	1.2197	1.20181
ENSMUSG00000016283	H2-M2	0	0	0.0262677	1.45085	1.12269	1.2067
ENSMUSG00000016308	Ube2a	16.8148	14.6979	17.8547	13.3629	14.5673	11.3327
ENSMUSG00000016319	Slc25a5	314.231	298.615	325.463	120.088	114.21	112.671
ENSMUSG00000016327	Atp1b4	0	0	0	0	0	0.00897344
ENSMUSG00000016344	Ppdpf	52.866	33.7763	24.0335	12.5412	13.9509	11.9257
ENSMUSG00000016346	Kcnq2	0.010793	0	0	0.00701134	0	0
ENSMUSG00000016349	Eef1a2	0	0	0	0.0427452	0	0
ENSMUSG00000016356	Col20a1	0.535798	0.945384	1.40304	1.89946	2.29837	2.47925
ENSMUSG00000016382	Pls3	44.2899	40.848	37.3715	19.7174	21.2736	22.8346
ENSMUSG00000016386	Mpped2	0.0567106	0.0336863	0	1.18439	1.6026	1.36853
ENSMUSG00000016409	Nkap	2.99287	3.45917	3.21019	2.9735	3.25653	2.64252
ENSMUSG00000016427	Ndufa1	237.968	176.712	185.71	124.372	106.905	101.768
ENSMUSG00000016458	Wt1	0	0	0	0	0.0311827	0
ENSMUSG00000016477	E2f3	2.30028	2.70959	2.31805	3.25621	3.34149	3.20805
ENSMUSG00000016481	Cr1l	47.3252	46.5269	48.53	37.0518	40.8599	38.103
ENSMUSG00000016487	Ppfibp1	12.1445	17.0351	14.7619	30.6927	30.5476	28.4507
ENSMUSG00000016493	Cd46	0.565775	0.210887	0.399483	0.385179	0.504718	0.402217
ENSMUSG00000016494	Cd34	0.355061	0.177166	0.329759	0.0810017	0.121339	0.0288126
ENSMUSG00000016495	Plgrkt	5.58789	7.83379	5.27105	5.57854	7.20853	7.01948
ENSMUSG00000016496	Cd274	0.996517	1.49675	1.75602	0.138741	0.285882	0.294416
ENSMUSG00000016498	Pdcd1lg2	0	0	0.0451404	0	0	0
ENSMUSG00000016503	Gtf3a	7.68114	4.76052	5.97859	5.95795	5.22407	4.74434
ENSMUSG00000016510	Mtif3	19.4363	19.9998	18.2029	6.32995	6.98939	7.15135
ENSMUSG00000016520	Lnx2	4.89849	3.62215	3.55292	3.30477	2.76439	2.90069
ENSMUSG00000016524	Il19	0	0	0	0	0.0553138	0.0826658
ENSMUSG00000016526	Dyrk3	0.281568	0.740644	0.556896	0.964254	0.731292	0.902359
ENSMUSG00000016528	Mapkapk2	28.8655	29.8631	27.4425	38.442	37.1344	37.4264
ENSMUSG00000016529	Il10	0.172083	0.137505	0.120019	0	0	0
ENSMUSG00000016534	Lamp2	427.876	450.195	394.002	237.53	240.585	234.959
ENSMUSG00000016541	Atxn10	35.2186	35.078	38.3332	53.5868	56.462	55.6949
ENSMUSG00000016552	Foxred2	0	0	0.0213243	0.306571	0.242321	0.475796
ENSMUSG00000016554	Eif3d	40.4887	41.537	52.7935	40.1334	42.7047	42.4497
ENSMUSG00000016559	H3f3b	149.988	182.424	176.602	143.422	135.917	141.638
ENSMUSG00000016619	Nup50	8.52531	11.3087	13.2534	12.6071	11.6469	10.0652
ENSMUSG00000016624	Phf21b	0.0579965	0.154794	0.139042	0.311421	0.862512	2.08163
ENSMUSG00000016626	Nlrp14	0	0	0	0	0	0
ENSMUSG00000016637	Ift27	8.75227	7.26764	6.91684	5.04408	4.94151	5.30097
ENSMUSG00000016664	Pacsin2	25.4491	29.5667	28.919	44.5588	43.4381	42.2455
ENSMUSG00000016756	Cmah	25.7633	43.0914	43.4832	0.14374	0.0927941	0.0877858
ENSMUSG00000016757	Ttll12	2.45131	1.91539	2.42219	6.16041	5.78935	6.06047
ENSMUSG00000016758	Bik	4.83561	2.24315	4.40764	0.866638	0.551021	0.909518
ENSMUSG00000016763	Scube1	0.0219375	0.0483306	0	0.0526866	0.0364979	0.12566
ENSMUSG00000016831	Tox4	6.65444	10.7947	9.53708	8.33735	7.42911	7.49118
ENSMUSG00000016833	Mrps18c	46.7047	44.5705	38.3201	21.6004	25.1689	26.0914
ENSMUSG00000016918	Sulf1	0	0.032387	0	0.0180477	0	0.0161432
ENSMUSG00000016921	Srsf6	31.925	38.0242	33.9676	56.4885	55.9625	55.8398
ENSMUSG00000016933	Plcg1	12.0084	15.9569	20.302	16.6914	16.7512	15.361
ENSMUSG00000016940	Kctd2	6.39936	6.96934	6.6071	7.10411	5.71522	6.12612
ENSMUSG00000016942	Tmprss6	154.373	155.629	153.478	47.8617	46.9794	39.39
ENSMUSG00000016946	Kctd5	1.95394	1.62528	1.45827	6.61509	6.32295	6.28793
ENSMUSG00000016982	Pom121l2	0	0	0	0.0375841	0.012298	0.0211719
ENSMUSG00000016984	Etaa1	1.35599	1.40185	1.20224	1.37588	1.45654	1.38012
ENSMUSG00000016995	Matn4	0	0	0.0163613	0.0204811	0.0785677	0.0704476
ENSMUSG00000016998	Svs4	0	0	0	0	0	0
ENSMUSG00000017000	Svs6	0	0	0	0	0	0
ENSMUSG00000017002	Slpi	4.52903	0.119461	0	67.5893	44.8858	29.5072
ENSMUSG00000017003	Svs3a	0	0	0	0	0	0
ENSMUSG00000017004	Svs5	0	0	0	0	0	0
ENSMUSG00000017007	Rbpjl	0	0	0.0133472	0	0.0151438	0.0161551
ENSMUSG00000017009	Sdc4	266.256	290.95	257.801	70.5128	69.1167	68.5542
ENSMUSG00000017049	Ccdc70	0	0	0	0	0	0
ENSMUSG00000017057	Il13ra1	17.295	20.6091	18.5396	15.5378	15.6081	14.9279
ENSMUSG00000017064	Prl5a1	0	0	0	0	0	0
ENSMUSG00000017119	Nbr1	72.7971	103.474	102.066	43.1686	44.603	44.8915
ENSMUSG00000017132	Cyth1	25.3574	36.4472	27.7158	15.1901	16.3328	13.9638
ENSMUSG00000017144	Rnd3	6.64437	8.63141	11.7059	24.9217	25.8149	26.7238
ENSMUSG00000017146	Brca1	1.0337	0.496847	0.804904	0.789897	1.03885	0.603901
ENSMUSG00000017165	Gast	0	0	0	0	0	0
ENSMUSG00000017167	Cntnap1	0.219208	0.190998	0.603442	1.31161	1.78318	1.57889
ENSMUSG00000017176	Nt5c3b	1.54004	1.36478	1.98839	6.682	7.76527	7.87136
ENSMUSG00000017188	Coa3	43.4874	36.2974	33.5756	40.4723	38.5528	38.7257
ENSMUSG00000017195	Zpbp2	0.529166	0.138863	0	0.158074	0.097254	0.110341
ENSMUSG00000017204	Gsdma	0	0	0	0.0473469	0.0943394	0.0287535
ENSMUSG00000017210	Med24	5.23392	7.29244	4.38274	8.23343	7.55471	7.35059
ENSMUSG00000017211	Gsdma2	0	0	0	0	0	0
ENSMUSG00000017221	Psmd3	45.2326	40.3061	40.828	31.3979	31.9455	31.0897
ENSMUSG00000017264	Exosc10	9.55639	12.4349	10.2313	11.0708	11.5518	11.7242
ENSMUSG00000017286	Glod4	49.7669	47.5846	56.2674	40.699	42.0757	40.0885
ENSMUSG00000017288	Vps53	49.7669	47.5846	56.2674	40.699	42.0757	40.0885
ENSMUSG00000017291	Taok1	5.61097	6.82283	5.63946	7.50777	7.48979	7.53695
ENSMUSG00000017299	Dnttip1	9.73627	7.60205	9.58862	9.93018	10.0192	8.37081
ENSMUSG00000017300	Tnnc2	0	0	0	0	0	0
ENSMUSG00000017307	Acot8	12.7925	9.17126	10.4868	7.30446	7.77742	6.14372
ENSMUSG00000017309	Cd300lg	6.71894	7.52537	6.7224	0	0	0
ENSMUSG00000017310	Spint4	0	0	0	0	0	0
ENSMUSG00000017311	Pyy	0	0	0	0	0	0
ENSMUSG00000017314	Mpp2	0.016112	0	0.0187355	0.915265	0.879514	0.913126
ENSMUSG00000017316	Ppy	0	0	0	0	0	0
ENSMUSG00000017344	Vtn	2522.85	2190.84	2020.45	830.092	813.088	762.623
ENSMUSG00000017376	Nlk	3.10331	2.72812	3.51024	3.62802	3.07764	3.99949
ENSMUSG00000017386	Traf4	12.2581	10.423	18.3259	25.3676	23.5512	22.6195
ENSMUSG00000017390	Aldoc	9.03611	3.78768	13.1295	6.92632	6.34197	4.97527
ENSMUSG00000017400	Stac2	0.0222515	0.0791987	0	0.0144586	0.0237952	0.0263318
ENSMUSG00000017404	Rpl19	485.705	375.545	486.67	623.659	602.049	584.121
ENSMUSG00000017405	Nek8	2.26184	2.38621	3.37415	5.50446	7.43734	5.51394
ENSMUSG00000017412	Cacnb4	0.103077	0.0561912	0.0411034	0.0721074	0.0569589	0.0747618
ENSMUSG00000017417	Plxdc1	0.114257	0.228709	0.286166	0	0	0
ENSMUSG00000017418	Arl5b	7.02873	10.6901	11.2683	4.42587	4.27659	4.58729
ENSMUSG00000017421	Zfp207	30.3318	29.5049	32.6269	37.2885	40.2865	38.8904
ENSMUSG00000017428	Psmd11	50.2599	46.343	50.2642	36.4572	34.344	38.2391
ENSMUSG00000017446	C1qtnf1	3.13175	3.23135	2.93775	0.104806	0.156651	0.184605
ENSMUSG00000017453	Pipox	157.99	150.877	166.147	33.1836	35.0117	35.5471
ENSMUSG00000017466	Timp2	0.579808	1.42986	2.10177	13.4671	15.0561	16.868
ENSMUSG00000017485	Top2b	10.2358	8.07023	10.5484	9.5775	11.6696	11.1946
ENSMUSG00000017491	Rarb	2.51342	2.2817	1.12101	0.362893	1.12722	0.0795434
ENSMUSG00000017493	Igfbp4	870.903	693.542	772.304	95.9749	90.3541	90.1493
ENSMUSG00000017499	Cdc6	0.130362	0.0926202	0.0811262	0.059853	0.228066	0.165631
ENSMUSG00000017548	Suz12	7.94891	8.19468	7.71625	9.37811	10.4751	8.94453
ENSMUSG00000017550	Atad5	0.386593	0.405063	0.309367	0.387902	0.423942	0.450592
ENSMUSG00000017561	Crlf3	4.91773	5.14927	4.10272	5.3224	5.82034	6.43453
ENSMUSG00000017588	Krt27	0	0	0	0	0	0
ENSMUSG00000017607	Tns4	0.141131	0.178782	0.312065	0	0	0
ENSMUSG00000017615	Tnfaip1	8.04254	8.23781	9.27453	24.8629	22.9898	23.2122
ENSMUSG00000017631	Abr	1.06996	1.06626	1.00819	2.28325	2.65863	2.24556
ENSMUSG00000017639	Rab11fip4	1.71526	0.852228	0.710828	0.416261	0.476448	0.585881
ENSMUSG00000017652	Cd40	0.133834	0.371615	1.15735	0.712087	0.385813	0.53759
ENSMUSG00000017664	Slc35c2	9.71214	9.48718	8.13734	9.4686	8.78955	8.16656
ENSMUSG00000017667	Zfp334	0.257283	0.16981	0.210434	0.969304	1.02152	1.17733
ENSMUSG00000017670	Elmo2	2.79578	2.70661	3.14832	8.40739	8.55571	8.59629
ENSMUSG00000017677	Wsb1	17.3459	19.2091	11.1961	16.1005	17.351	17.861
ENSMUSG00000017679	Ttpal	2.85511	4.56586	3.43869	7.97435	9.46075	7.60458
ENSMUSG00000017686	Rhot1	16.873	20.7188	18.0254	11.5633	13.2526	12.3652
ENSMUSG00000017688	Hnf4g	0.178802	0.351327	0.150916	0	0.0161109	0
ENSMUSG00000017692	Rhbdl3	0	0	0	0.239079	0.288788	0.256434
ENSMUSG00000017697	Ada	1.13584	0.200779	0.965566	0.437562	0.211055	0.450438
ENSMUSG00000017707	Serinc3	63.0899	60.9341	60.2252	146.768	146.196	151.701
ENSMUSG00000017713	Tha1	3.97638	2.88124	3.55167	1.35638	1.6809	1.4857
ENSMUSG00000017715	Pgs1	2.92448	3.95189	3.98978	11.7751	11.1663	10.3359
ENSMUSG00000017716	Birc5	1.9536	0.653203	0.844266	0.410505	0.720213	0.600871
ENSMUSG00000017718	Afmid	129.691	93.9468	90.7259	29.2618	29.1404	30.4725
ENSMUSG00000017720	Trp53tg5	0	0	0	0	0.05071	0
ENSMUSG00000017721	Pigt	17.615	14.6579	15.678	15.6287	16.2943	16.0158
ENSMUSG00000017723	Wfdc2	5.59361	2.70139	3.32725	251.38	232.474	172.334
ENSMUSG00000017724	Etv4	0.0487361	0	0	0.137696	0.631802	0.137093
ENSMUSG00000017733	Eppin	0	0	0	0	0	0
ENSMUSG00000017734	Dbndd2	20.0108	13.5804	12.7238	11.4637	10.2595	11.1409
ENSMUSG00000017737	Mmp9	0.123196	0.0973747	0.075294	0.0133395	0	0
ENSMUSG00000017740	Slc12a5	0.231107	0.34008	0.251264	0.0571929	0.0763006	0.166328
ENSMUSG00000017747	Ghdc	8.72455	6.53495	5.27006	6.83619	6.10989	6.66182
ENSMUSG00000017754	Pltp	7.44256	8.2403	10.705	0.841135	0.350362	0.697565
ENSMUSG00000017756	Slc12a7	22.3723	22.3714	27.1394	11.1537	10.6892	10.9676
ENSMUSG00000017760	Ctsa	96.4422	84.2932	91.3635	142.6	141.249	137.435
ENSMUSG00000017764	Zswim1	0.961647	0.843256	1.01171	2.16492	1.73823	1.71118
ENSMUSG00000017765	Slc12a4	5.64484	5.01091	6.69635	22.4169	22.1973	21.56
ENSMUSG00000017767	Spata25	0	0	0	0.188216	0.170879	0
ENSMUSG00000017774	Myo1c	5.95217	7.85616	8.86213	31.4746	29.8608	31.9816
ENSMUSG00000017776	Crk	22.6283	20.9659	23.5752	29.449	30.3291	30.7777
ENSMUSG00000017778	Cox7c	435.864	372.676	404.361	206.162	179.015	181.566
ENSMUSG00000017781	Pitpna	19.9035	18.9105	23.4203	40.7517	41.4455	41.7102
ENSMUSG00000017801	Mlx	26.1382	32.3131	33.5557	19.548	18.9834	20.2432
ENSMUSG00000017802	Retreg3	34.1099	34.8602	32.0504	13.6717	14.6618	14.144
ENSMUSG00000017817	Jph2	0	0	0	0.00996752	0	0.00905933
ENSMUSG00000017830	Dhx58	12.0634	9.40053	10.5409	3.8665	4.2955	3.53071
ENSMUSG00000017831	Rab5a	25.5451	25.3023	27.3176	18.347	18.9676	18.4128
ENSMUSG00000017832	Hspb9	0	0.385737	0	0	0.0896813	0
ENSMUSG00000017837	Nkiras2	7.52272	7.89266	7.92742	12.2849	11.2097	11.4075
ENSMUSG00000017843	Ppp2r5c	28.8503	25.041	29.0074	46.1096	44.2233	44.6921
ENSMUSG00000017858	Ift52	16.5287	13.9885	18.6591	9.40726	11.5632	9.37431
ENSMUSG00000017861	Mybl2	0.338991	0.277966	0.18303	1.38658	0.609951	0.981957
ENSMUSG00000017868	Sgk2	22.5565	22.0001	17.1798	0.0829633	0.127562	0.128398
ENSMUSG00000017897	Eya2	0	0	0	2.47283	2.45942	3.28699
ENSMUSG00000017922	Prl3c1	0	0	0	0	0	0
ENSMUSG00000017929	B4galt5	5.3893	7.33267	7.19348	7.50738	9.14909	9.33871
ENSMUSG00000017943	Gdap1l1	0	0	0	0	0	0
ENSMUSG00000017950	Hnf4a	141.538	181.103	192.051	90.8281	88.7663	90.6394
ENSMUSG00000017969	Ptgis	0.331174	0.0772701	0.242576	0.0594348	0	0
ENSMUSG00000017978	Cadps2	7.52697	5.71317	9.09758	2.72173	2.04778	2.14571
ENSMUSG00000017999	Ddx27	8.36535	8.9873	10.5132	15.4068	15.6717	15.4435
ENSMUSG00000018001	Cyth3	3.20785	0.970596	1.28634	2.03696	1.87296	2.02979
ENSMUSG00000018008	Cyth4	1.81249	2.309	2.18361	0	0	0
ENSMUSG00000018012	Rac3	4.3653	3.86428	4.14342	10.2473	8.17575	9.8509
ENSMUSG00000018040	Rrp7a	11.2655	10.08	13.4751	22.3738	21.6134	23.0067
ENSMUSG00000018042	Cyb5r3	191.983	221.51	301.807	163.433	156.964	158.323
ENSMUSG00000018068	Ints2	1.8556	1.73614	2.02199	5.18892	4.52389	4.15419
ENSMUSG00000018076	Med13l	1.68147	2.33099	2.75687	3.22049	3.19605	3.57898
ENSMUSG00000018102	H2bc4	100.797	87.8252	70.0608	85.9707	85.4182	90.1449
ENSMUSG00000018126	Baiap2l2	0	0	0	0.379306	0.6574	0.374045
ENSMUSG00000018143	Mafk	5.08834	5.24786	5.94715	10.1045	8.41011	8.77907
ENSMUSG00000018160	Med1	4.89816	7.30812	8.289	7.17432	6.05134	6.68563
ENSMUSG00000018166	Erbb3	27.6541	30.5668	36.0964	15.0715	14.6766	15.4626
ENSMUSG00000018167	Stard3	7.85375	7.84094	7.14718	7.76867	8.09117	7.35169
ENSMUSG00000018168	Ikzf3	0.234624	0.119386	0.447921	0	0	0
ENSMUSG00000018169	Mfng	0.404896	0.401062	0.501325	0	0	0
ENSMUSG00000018171	Vmp1	85.8609	91.3489	54.6129	180.053	136.088	158.357
ENSMUSG00000018189	Uchl5	7.88092	8.60139	8.55862	8.70245	9.56603	9.00057
ENSMUSG00000018196	Glrx2	17.7484	14.7314	12.4645	14.9016	15.5458	15.6106
ENSMUSG00000018199	Ro60	0.521241	0.3928	0.438159	3.48403	3.52619	4.08543
ENSMUSG00000018209	Stk4	5.55691	6.4117	4.96456	7.01266	7.05512	7.64496
ENSMUSG00000018211	Wfdc15b	0	0	0.212595	0	0	0
ENSMUSG00000018217	Pmp22	0.696144	0.418297	0.528497	1.29253	1.82451	1.56518
ENSMUSG00000018238	Gdf9	0.219797	0.0524765	0.0458741	0.51441	0.711045	0.18314
ENSMUSG00000018239	Zcchc10	1.97456	2.29667	2.92949	2.95741	3.14216	3.04031
ENSMUSG00000018259	Prl8a2	0	0	0	0	0.352255	0.591216
ENSMUSG00000018263	Tbx5	0	0	0	0	0	0
ENSMUSG00000018286	Psmb6	155.618	130.966	153.129	86.389	90.5379	89.4036
ENSMUSG00000018287	Spag7	38.8428	31.6637	41.9873	31.3306	31.876	28.307
ENSMUSG00000018293	Pfn1	129.127	98.7396	122.639	159.116	144.74	144.219
ENSMUSG00000018322	Tomm34	4.74108	5.0302	4.94093	9.30944	7.85226	8.69891
ENSMUSG00000018326	Ywhab	29.7268	28.4998	28.7983	40.4827	39.7177	39.0791
ENSMUSG00000018334	Ksr1	0.361298	0.406094	0.287625	1.08412	0.83174	1.16578
ENSMUSG00000018339	Gpx3	1.35164	0.376627	0.423263	88.2259	93.2507	140.312
ENSMUSG00000018340	Anxa6	59.539	58.1762	60.848	37.3017	40.3556	40.0204
ENSMUSG00000018341	Il12rb2	0.256009	0.364778	0.266546	0.0665453	0.0852642	0.121278
ENSMUSG00000018347	Zkscan6	1.6688	2.19842	2.45279	2.82133	3.37863	3.15987
ENSMUSG00000018362	Kpna2	22.3574	25.1769	27.256	22.3635	22.2822	21.4028
ENSMUSG00000018363	Smurf2	16.8194	18.019	18.7496	14.2502	19.0391	16.9901
ENSMUSG00000018372	Cep95	4.24525	3.552	3.26695	4.89136	4.62082	5.43221
ENSMUSG00000018377	Vezf1	3.25314	4.82184	5.44559	7.06336	8.78484	8.93855
ENSMUSG00000018378	Cuedc1	0.436186	0.56374	0.703525	1.25705	1.2067	1.26251
ENSMUSG00000018379	Srsf1	32.5854	31.134	31.2603	44.3606	47.2599	45.95
ENSMUSG00000018381	Abi3	2.08075	1.19445	3.76836	0.158877	0.183831	0.0825594
ENSMUSG00000018387	Shroom1	11.7696	11.2464	9.81733	10.2684	9.65575	9.09905
ENSMUSG00000018395	Kif3a	2.06733	1.7247	1.62962	9.52434	9.81957	10.1209
ENSMUSG00000018398	2021-09-08	0.616045	0.49999	0.80864	8.3994	8.87426	9.08107
ENSMUSG00000018401	Mtmr4	10.7741	10.0431	9.66529	5.03525	5.49027	5.85566
ENSMUSG00000018405	Mrm1	1.11914	0.879424	0.759283	1.3054	1.19213	1.34699
ENSMUSG00000018411	Mapt	0.116453	0.155718	0.385397	0	0	0.0203776
ENSMUSG00000018412	Kansl1	8.84786	8.16105	9.27912	9.72605	10.7761	10.7297
ENSMUSG00000018415	Gid4	8.49742	7.93975	7.54604	4.30298	4.10476	4.52385
ENSMUSG00000018417	Myo1b	60.9269	75.2457	62.7315	20.5065	23.3541	20.5419
ENSMUSG00000018425	Dhx40	21.9441	15.5082	15.8261	380.175	308.189	344.171
ENSMUSG00000018427	Ypel2	6.25549	1.22609	3.51347	7.0122	4.32334	4.7912
ENSMUSG00000018428	Akap1	39.9041	42.8034	40.3108	21.5178	21.3024	21.0864
ENSMUSG00000018433	Nol11	4.92916	7.08429	5.49235	5.40189	5.20122	5.71857
ENSMUSG00000018442	Derl2	54.2683	66.5639	54.3533	22.0928	18.6073	19.7584
ENSMUSG00000018446	C1qbp	44.8591	43.7311	52.4598	34.707	35.6954	34.1666
ENSMUSG00000018449	Rpain	26.7944	20.225	29.2101	9.20557	8.80775	8.56533
ENSMUSG00000018451	6330403K07Rik	0	0.0582559	0	0.0892923	0.0766347	0.0871291
ENSMUSG00000018459	Slc13a3	6.04711	1.49825	2.05804	1.40955	1.51017	1.6091
ENSMUSG00000018470	Kcnab3	0	0.0937084	0.234296	0.743615	0.554696	0.381924
ENSMUSG00000018474	Chd3	32.1627	35.2616	38.597	15.4407	13.3522	14.6161
ENSMUSG00000018476	Kdm6b	3.2516	2.12714	3.60721	4.18772	4.0019	3.95874
ENSMUSG00000018479	1700125H20Rik	0	0	0	0	0	0
ENSMUSG00000018481	Appbp2	4.95054	5.88485	5.11487	5.46823	5.82497	5.50235
ENSMUSG00000018486	Wnt9b	0.0842486	0.0830804	0.116606	0	0	0
ENSMUSG00000018500	Adora2b	0.0378743	0.0451346	0	0.935519	0.738146	0.85513
ENSMUSG00000018501	Ncor1	26.3831	39.3501	37.2382	32.2991	33.9817	27.5512
ENSMUSG00000018507	Trpv2	0.433802	0.368695	0.626895	0	0	0.0366428
ENSMUSG00000018509	Cenpv	13.258	12.5862	10.6965	10.0538	10.2891	8.26013
ENSMUSG00000018537	Pcgf2	1.01671	1.23296	1.54241	5.22097	5.61495	6.6054
ENSMUSG00000018541	Cwc25	4.68576	4.62491	4.60742	5.35408	5.58752	6.62502
ENSMUSG00000018543	1700001P01Rik	0	0	0	0	0	0
ENSMUSG00000018547	Pip4k2b	4.70166	4.32194	3.61082	5.70348	5.90567	5.59952
ENSMUSG00000018548	Trim37	3.40495	2.82662	3.98943	2.77068	3.09492	3.46845
ENSMUSG00000018554	Ybx2	0	0.347182	0	0.0402032	0	0
ENSMUSG00000018559	Ctdnep1	18.7372	15.1953	18.0218	16.8823	19.208	17.7027
ENSMUSG00000018565	Elp5	14.2994	14.0745	17.6492	19.0094	18.0744	18.5274
ENSMUSG00000018566	Slc2a4	0.0543916	0.166125	0.245144	0.0950491	0.0233138	0.0322222
ENSMUSG00000018567	Gabarap	172.369	170.489	173.551	130.975	133.681	128.55
ENSMUSG00000018569	Cldn7	0	0.128399	0	2.65171	1.47076	2.44655
ENSMUSG00000018570	2810408A11Rik	0.283818	0.339383	0.0493573	0.937431	1.23824	0.989195
ENSMUSG00000018572	Phf23	11.6411	9.03546	11.3312	12.1414	10.8076	13.1277
ENSMUSG00000018574	Acadvl	208.944	194.04	198.564	65.3257	63.6283	65.4187
ENSMUSG00000018581	Dnah11	0.0286931	0.0255423	0.030149	0.0924749	0.0474267	0.0675182
ENSMUSG00000018583	G3bp1	8.77704	9.6002	7.82253	16.0659	14.613	15.3274
ENSMUSG00000018585	Atox1	136.139	86.9523	80.1553	186.364	138.437	134.101
ENSMUSG00000018589	Glra2	0	0	0	0	0	0
ENSMUSG00000018593	Sparc	14.8133	14.8692	14.5825	5.66833	8.76612	8.86378
ENSMUSG00000018595	Glra4	0	0	0	0	0.0260713	0
ENSMUSG00000018599	Mief2	7.35128	6.71392	6.86764	3.91515	3.01249	2.59847
ENSMUSG00000018604	Tbx3	4.41841	2.94482	2.05613	0.849561	0.586271	0.550759
ENSMUSG00000018620	Mmp20	0	0	0	0	0	0
ENSMUSG00000018623	Mmp7	0	0	0	14.7853	14.3314	17.322
ENSMUSG00000018634	Crhr1	0	0	0	0	0	0
ENSMUSG00000018648	Dusp14	0.861533	0.970058	0.900311	2.16421	1.89257	1.98068
ENSMUSG00000018651	Tada2a	3.99428	3.31752	4.04906	4.78121	4.73743	4.18328
ENSMUSG00000018654	Ikzf1	0.757991	0.881643	1.22361	2.95266	2.51445	2.70176
ENSMUSG00000018656	Tcaf3	0	0	0	0	0	0
ENSMUSG00000018659	Pnpo	95.7644	72.6673	90.2351	14.4887	13.0146	14.0019
ENSMUSG00000018661	Cog1	4.11556	5.93236	5.24875	6.23357	5.29807	4.71703
ENSMUSG00000018666	Cbx1	13.7248	12.8912	11.6275	16.1545	13.7657	14.7106
ENSMUSG00000018669	Cdk5rap3	38.527	31.6486	42.2977	23.6543	24.6092	23.2304
ENSMUSG00000018672	Copz2	18.9499	12.7199	14.265	13.9284	13.4701	14.8682
ENSMUSG00000018677	Slc25a39	183.675	173.698	224.37	136.006	119.527	122.24
ENSMUSG00000018678	Sp2	1.13195	1.53054	1.54398	1.9998	2.65806	2.11526
ENSMUSG00000018697	Aatf	7.90423	7.97114	9.94022	9.85228	9.92222	9.0619
ENSMUSG00000018698	Lhx1	0	0.019754	0	0.156679	0.124579	0
ENSMUSG00000018707	Dync1h1	13.9187	16.6697	16.8696	32.3341	31.8451	31.5551
ENSMUSG00000018727	Cpsf4l	3.45441	4.53596	5.15567	0.197765	0.0392584	0.264969
ENSMUSG00000018733	Pex12	4.89828	6.26312	4.62578	2.98607	3.10983	3.44782
ENSMUSG00000018736	Ndel1	14.4233	20.2874	29.7905	25.1589	27.4682	27.8876
ENSMUSG00000018740	Slc25a35	0.995588	0.50196	0.339391	0.124421	0.170578	0.0730226
ENSMUSG00000018750	Zbtb4	2.28011	2.12607	2.14591	5.26018	4.93701	4.92459
ENSMUSG00000018752	Tnfsfm13	9.41252	5.39712	9.29032	8.55382	8.88796	8.43938
ENSMUSG00000018761	Mpdu1	43.1911	52.2915	50.9091	29.853	22.9182	27.2442
ENSMUSG00000018765	Fxr2	16.5935	12.5301	19.7628	23.7488	17.3434	16.0869
ENSMUSG00000018770	Atp5g3	382.096	347.83	330.145	145.244	118.204	132.241
ENSMUSG00000018774	Cd68	12.4284	8.58765	10.9313	3.71822	2.29814	1.59835
ENSMUSG00000018776	Slc35g3	0.0487321	0	0	0.0633723	0	0
ENSMUSG00000018796	Acsl1	259.975	258.793	219.639	27.4591	28.5159	31.2274
ENSMUSG00000018800	Abca5	0.926458	1.15402	0.932031	4.42323	3.78378	5.02807
ENSMUSG00000018809	Smyd4	0.939887	0.740613	1.27099	0.351978	0.436548	0.527432
ENSMUSG00000018819	Lsp1	1.52501	1.0904	3.08055	0	0	0
ENSMUSG00000018820	Zfyve27	5.2604	7.07608	5.66206	9.72508	8.67962	9.10151
ENSMUSG00000018821	Avpi1	16.6383	13.3739	17.5765	16.1174	14.5125	13.2873
ENSMUSG00000018822	Sfrp5	0	0	0	0	0	0
ENSMUSG00000018830	Myh11	0.106163	0.0355801	0.0416352	0	0.0053327	0.0113772
ENSMUSG00000018841	Rad51d	6.4249	3.44764	4.74239	3.56771	2.94645	3.76227
ENSMUSG00000018844	Fndc8	0	0.0748431	0.0982825	0.0204475	0.0174901	0
ENSMUSG00000018845	Unc45b	0.283025	1.36243	0.866108	0.147734	0.137906	0.0322267
ENSMUSG00000018846	Pank3	12.3431	12.3591	13.28	13.4208	13.0264	12.3095
ENSMUSG00000018848	Rars	19.7856	20.4737	18.9075	61.7431	64.4868	57.2151
ENSMUSG00000018849	Wwc1	18.7639	12.4783	20.7575	51.6529	49.4126	47.0617
ENSMUSG00000018858	Mrpl58	34.3982	32.0798	32.61	16.8236	13.1851	14.6201
ENSMUSG00000018861	Fdxr	44.5662	45.1185	49.3486	14.2662	13.3947	16.0625
ENSMUSG00000018862	Otop3	0	0	0	0.0184608	0	0.0336758
ENSMUSG00000018865	Sult4a1	0	0.0681524	0	2.44462	1.76525	1.63416
ENSMUSG00000018868	Pnpla5	0	0.0499805	0	0	0.0523035	0
ENSMUSG00000018882	Mrpl45	12.2301	12.2742	12.3694	12.9358	11.4387	13.5994
ENSMUSG00000018893	Mb	0	0	0	0	0.51205	0.146577
ENSMUSG00000018899	Irf1	15.2605	12.596	19.1629	12.4619	13.7555	12.6984
ENSMUSG00000018900	Slc22a5	6.00727	5.79593	8.7143	6.98773	5.63495	6.35692
ENSMUSG00000018906	P4ha2	1.92688	2.82703	2.04374	13.8252	11.8808	12.0919
ENSMUSG00000018907	Alox12e	0	0	0.0288439	0	0	0
ENSMUSG00000018909	Arrb1	1.711	1.58895	1.88461	2.07358	2.12557	2.16983
[truncated: 52,265 more rows]

## Sheet: DEMs
Ensembl gene ID	Gene name	Locus	FPKM (MH)	FPKM (CLiP-Hep)	log2(fold-change)	p value	q-value	Comparison
ENSMUSG00000000031	H19	7:142575528-142578143	0.27576	27.3406	6.63149	0.0034	0.0802118	CLiP-Hep 1 vs. MH 1
ENSMUSG00000000078	Klf6	13:5861481-5870394	1.56494	61.7512	5.30229	0.00055	0.0205527	CLiP-Hep 1 vs. MH 1
ENSMUSG00000000184	Ccnd2	6:127122965-127212411	0.66479	27.3933	5.36478	0.0002	0.00937017	CLiP-Hep 1 vs. MH 1
ENSMUSG00000000301	Pemt	11:59970613-60046489	368.9	10.7778	-5.09709	0.0001	0.00529283	CLiP-Hep 1 vs. MH 1
ENSMUSG00000000340	Dbt	3:116513069-116549981	53.1692	7.88248	-2.75387	0.00335	0.0793958	CLiP-Hep 1 vs. MH 1
ENSMUSG00000000386	Mx1	16:97447034-97462907	0.866788	0.060833	-3.83275	0.0021	0.0555035	CLiP-Hep 1 vs. MH 1
ENSMUSG00000000673	Haao	17:83831155-83847963	383.542	4.84148	-6.30779	5e-05	0.00284599	CLiP-Hep 1 vs. MH 1
ENSMUSG00000000753	Serpinf1	11:75409768-75423340	469.262	18.8908	-4.63464	0.00205	0.0545247	CLiP-Hep 1 vs. MH 1
ENSMUSG00000001020	S100a4	3:90560362-90606045	2.0879	0	-inf	0.00045	0.0175911	CLiP-Hep 1 vs. MH 1
ENSMUSG00000001021	S100a3	3:90560362-90606045	2.0879	0	-inf	0.00045	0.0175911	CLiP-Hep 1 vs. MH 1
ENSMUSG00000001025	S100a6	3:90612873-90651866	0	87.4971	inf	5e-05	0.00284599	CLiP-Hep 1 vs. MH 1
ENSMUSG00000001029	Icam2	11:106377655-106388075	3.63847	0	-inf	0.0048	0.10338	CLiP-Hep 1 vs. MH 1
ENSMUSG00000001095	Slc13a2	11:78394484-78422220	1.79172	0	-inf	5e-05	0.00284599	CLiP-Hep 1 vs. MH 1
ENSMUSG00000001098	Kctd10	5:114289165-114380508	3.49662	24.0368	2.78122	0.00315	0.075736	CLiP-Hep 1 vs. MH 1
ENSMUSG00000001120	Pcbp3	10:76761856-76961887	0.35392	4.81545	3.76618	0.0025	0.0636507	CLiP-Hep 1 vs. MH 1
ENSMUSG00000001281	Itgb7	15:102215994-102231944	1.60424	0	-inf	0.0024	0.0616993	CLiP-Hep 1 vs. MH 1
ENSMUSG00000001665	Gstt3	10:75771229-75781414	356.623	37.095	-3.2651	0.0018	0.0493927	CLiP-Hep 1 vs. MH 1
ENSMUSG00000001666	Ddt	10:75771229-75781414	356.623	37.095	-3.2651	0.0018	0.0493927	CLiP-Hep 1 vs. MH 1
ENSMUSG00000001670	Tat	8:109990436-109999803	929.518	57.9096	-4.00461	0.0095	0.169302	CLiP-Hep 1 vs. MH 1
ENSMUSG00000002032	Tmem25	9:44793768-44803072	600.462	22.9359	-4.71039	5e-05	0.00284599	CLiP-Hep 1 vs. MH 1
ENSMUSG00000002033	Cd3g	9:44969571-44980431	0.554601	0	-inf	0.0098	0.173018	CLiP-Hep 1 vs. MH 1
ENSMUSG00000002111	Spi1	2:91082389-91115756	4.91069	0	-inf	5e-05	0.00284599	CLiP-Hep 1 vs. MH 1
ENSMUSG00000002233	Rhoc	3:104788374-104794459	6.65862	139.814	4.39214	0.00035	0.0145516	CLiP-Hep 1 vs. MH 1
ENSMUSG00000002265	Peg3	7:6703891-6730478	1.3396	6.96604	2.37854	0.0043	0.0953114	CLiP-Hep 1 vs. MH 1
ENSMUSG00000002332	Dhrs1	14:55739019-55745690	104.015	16.9325	-2.61893	0.00435	0.0961508	CLiP-Hep 1 vs. MH 1
ENSMUSG00000002475	Abhd3	18:10642091-10706771	31.7303	2.63523	-3.58986	0.0014	0.0407616	CLiP-Hep 1 vs. MH 1
ENSMUSG00000002699	Lcp2	11:33629338-34098554	2.44214	0	-inf	5e-05	0.00284599	CLiP-Hep 1 vs. MH 1
ENSMUSG00000002769	Gnmt	17:46725663-46729323	2063.73	12.5985	-7.35586	5e-05	0.00284599	CLiP-Hep 1 vs. MH 1
ENSMUSG00000002980	Bcam	7:19756130-19775403	0.248654	17.8047	6.16198	0.006	0.121444	CLiP-Hep 1 vs. MH 1
ENSMUSG00000003053	Cyp2c29	19:39229253-39330713	646.109	16.4429	-5.29624	0.00185	0.0503823	CLiP-Hep 1 vs. MH 1
ENSMUSG00000003283	Hck	2:153108467-153151441	3.57662	0	-inf	5e-05	0.00284599	CLiP-Hep 1 vs. MH 1
ENSMUSG00000003352	Cacnb3	15:98630839-98644529	0	5.22226	inf	5e-05	0.00284599	CLiP-Hep 1 vs. MH 1
ENSMUSG00000003418	St8sia6	2:13651020-13794064	0	0.557211	inf	0.0002	0.00937017	CLiP-Hep 1 vs. MH 1
ENSMUSG00000003452	Bicd1	6:149408885-149563329	0	2.16503	inf	5e-05	0.00284599	CLiP-Hep 1 vs. MH 1
ENSMUSG00000003500	Impdh1	6:29200433-29216364	0.72352	9.56969	3.72537	0.00125	0.0373875	CLiP-Hep 1 vs. MH 1
ENSMUSG00000003526	Prodh	16:18052859-18090203	124.725	6.75997	-4.20559	0.00055	0.0205527	CLiP-Hep 1 vs. MH 1
ENSMUSG00000003534	Ddr1	17:35681566-35708244	0.0888384	21.1086	7.89243	5e-05	0.00284599	CLiP-Hep 1 vs. MH 1
ENSMUSG00000003585	Sec14l2	11:4097038-4123439	237.808	4.84622	-5.6168	5e-05	0.00284599	CLiP-Hep 1 vs. MH 1
ENSMUSG00000003810	Mast2	4:116306761-116464183	3.05982	14.1862	2.21297	0.00675	0.132398	CLiP-Hep 1 vs. MH 1
ENSMUSG00000004035	Gstm7	3:107926333-107931817	53.7162	6.31331	-3.08889	0.0021	0.0555035	CLiP-Hep 1 vs. MH 1
ENSMUSG00000004038	Gstm3	3:107963695-107969283	15.4153	102.37	2.73136	0.0042	0.0937504	CLiP-Hep 1 vs. MH 1
ENSMUSG00000004044	Cavin1	11:100956732-100970887	0.57443	14.1547	4.62301	0.0026	0.0656854	CLiP-Hep 1 vs. MH 1
ENSMUSG00000004098	Col5a3	9:20770049-20815067	10.2253	1.03336	-3.30673	0.0031	0.0748833	CLiP-Hep 1 vs. MH 1
ENSMUSG00000004341	Gpx6	13:21263835-21319624	1.04768	0	-inf	0.0008	0.0272373	CLiP-Hep 1 vs. MH 1
ENSMUSG00000004359	Spic	10:88674771-88685015	0.950832	0	-inf	0.002	0.0535334	CLiP-Hep 1 vs. MH 1
ENSMUSG00000004360	9330159F19Rik	10:29143281-29230779	0	0.564256	inf	5e-05	0.00284599	CLiP-Hep 1 vs. MH 1
ENSMUSG00000004558	Ndrg2	14:51905239-51914158	1168.32	28.8091	-5.34176	5e-05	0.00284599	CLiP-Hep 1 vs. MH 1
ENSMUSG00000004609	Cd33	7:43524215-43544428	0.858759	0	-inf	0.0003	0.0128916	CLiP-Hep 1 vs. MH 1
ENSMUSG00000004730	Adgre1	17:57358690-57483527	9.24241	0	-inf	5e-05	0.00284599	CLiP-Hep 1 vs. MH 1
ENSMUSG00000004814	Ccl24	5:135569936-135573049	3.28131	0	-inf	0.0032	0.0765985	CLiP-Hep 1 vs. MH 1
ENSMUSG00000004864	Mapk13	17:28769296-28780233	0	0.838216	inf	5e-05	0.00284599	CLiP-Hep 1 vs. MH 1
ENSMUSG00000004951	Hspb1	5:135887918-135889563	6.11566	64.5229	3.39923	0.00175	0.0483232	CLiP-Hep 1 vs. MH 1
ENSMUSG00000005089	Slc1a2	2:102658658-102790784	15.3197	0.198644	-6.26905	0.00035	0.0145516	CLiP-Hep 1 vs. MH 1
ENSMUSG00000005107	Slc2a9	5:38344434-38503143	21.1566	1.18771	-4.15485	0.00045	0.0175911	CLiP-Hep 1 vs. MH 1
ENSMUSG00000005268	Prlr	15:10177237-10410153	219.22	2.1325	-6.68369	5e-05	0.00284599	CLiP-Hep 1 vs. MH 1
ENSMUSG00000005397	Nid1	13:13437550-13512269	2.6903	36.1563	3.74841	0.0003	0.0128916	CLiP-Hep 1 vs. MH 1
ENSMUSG00000005547	Cyp2a5	7:26834928-26952461	237.781	0.848495	-8.13051	0.00065	0.023321	CLiP-Hep 1 vs. MH 1
ENSMUSG00000005583	Mef2c	13:83504033-83667080	1.21164	0	-inf	5e-05	0.00284599	CLiP-Hep 1 vs. MH 1
ENSMUSG00000005667	Mthfd2	6:83305690-83325908	0.881939	23.3902	4.72908	5e-05	0.00284599	CLiP-Hep 1 vs. MH 1
ENSMUSG00000005677	Nr1i3	1:171213969-171222514	77.8217	0.337636	-7.84856	0.00155	0.0438464	CLiP-Hep 1 vs. MH 1
ENSMUSG00000005681	Apoa2	1:171225053-171226379	14007.8	57.9023	-7.9184	0.0044	0.0969855	CLiP-Hep 1 vs. MH 1
ENSMUSG00000005802	Slc30a4	2:122681232-122721456	3.28821	17.6562	2.4248	0.0079	0.148103	CLiP-Hep 1 vs. MH 1
ENSMUSG00000005950	P2rx5	11:73159552-73175196	0.0839965	3.72448	5.47057	0.0094	0.168189	CLiP-Hep 1 vs. MH 1
ENSMUSG00000005968	Tuft1	3:94612756-94658872	3.09977	38.5322	3.63583	0.00095	0.0309091	CLiP-Hep 1 vs. MH 1
ENSMUSG00000006179	Prss16	13:22002172-22009742	0	1.8505	inf	5e-05	0.00284599	CLiP-Hep 1 vs. MH 1
ENSMUSG00000006219	Fblim1	4:141576061-141606096	0.51067	19.5812	5.26094	5e-05	0.00284599	CLiP-Hep 1 vs. MH 1
ENSMUSG00000006221	Hspb7	4:141420778-141425311	0	0.946145	inf	0.0002	0.00937017	CLiP-Hep 1 vs. MH 1
ENSMUSG00000006529	Itih1	14:30929179-30943300	430.499	25.1073	-4.09983	0.0056	0.115608	CLiP-Hep 1 vs. MH 1
ENSMUSG00000007029	Vars	17:35000986-35016326	8.33113	48.3482	2.53688	0.00185	0.0503823	CLiP-Hep 1 vs. MH 1
ENSMUSG00000007440	Pcdha11	18:36930183-37841873	1.50122	11.1788	2.89657	5e-05	0.00284599	CLiP-Hep 1 vs. MH 1
ENSMUSG00000007659	Bcl2l1	2:152780667-152831728	9.76515	47.5081	2.28246	0.00525	0.110395	CLiP-Hep 1 vs. MH 1
ENSMUSG00000007783	Cpt1c	7:44959371-44974851	0	3.11935	inf	5e-05	0.00284599	CLiP-Hep 1 vs. MH 1
ENSMUSG00000008136	Fhl2	1:43122377-43196984	0	1.40983	inf	5e-05	0.00284599	CLiP-Hep 1 vs. MH 1
ENSMUSG00000008601	Rab25	3:88542028-88548300	0	0.854493	inf	0.00465	0.100941	CLiP-Hep 1 vs. MH 1
ENSMUSG00000008845	Cd163	6:124304637-124330527	4.69172	0	-inf	5e-05	0.00284599	CLiP-Hep 1 vs. MH 1
ENSMUSG00000009092	Derl3	10:75893412-75895941	1.6647	0	-inf	5e-05	0.00284599	CLiP-Hep 1 vs. MH 1
ENSMUSG00000009097	Tbx1	16:18580978-18590671	0	11.6212	inf	5e-05	0.00284599	CLiP-Hep 1 vs. MH 1
ENSMUSG00000009566	Fpgs	2:32646594-32704165	132.607	11.4245	-3.53696	0.00185	0.0503823	CLiP-Hep 1 vs. MH 1
ENSMUSG00000009585	Apobec3	15:79889531-79971119	1.28982	72.85	5.81969	5e-05	0.00284599	CLiP-Hep 1 vs. MH 1
ENSMUSG00000009614	Sardh	2:27188371-27248337	263.445	8.56418	-4.94304	0.0051	0.107946	CLiP-Hep 1 vs. MH 1
ENSMUSG00000010080	Epn3	11:94489598-94521742	0	1.40014	inf	0.00015	0.00746919	CLiP-Hep 1 vs. MH 1
ENSMUSG00000010095	Slc3a2	19:8706881-8723369	14.6454	89.6355	2.61362	0.00915	0.164934	CLiP-Hep 1 vs. MH 1
ENSMUSG00000010609	Psen2	1:180227003-180274963	291.645	4.65417	-5.96955	5e-05	0.00284599	CLiP-Hep 1 vs. MH 1
ENSMUSG00000010651	Acaa1b	9:119102477-119157171	191.495	8.39747	-4.51121	0.00095	0.0309091	CLiP-Hep 1 vs. MH 1
ENSMUSG00000010797	Wnt2	6:17988303-18030585	0.75126	0	-inf	0.0071	0.137418	CLiP-Hep 1 vs. MH 1
ENSMUSG00000011148	Adssl1	12:112620044-112641360	13.2961	0.694735	-4.2584	0.0028	0.0693604	CLiP-Hep 1 vs. MH 1
ENSMUSG00000011263	Exoc3l2	7:19463302-19496762	1.33797	0	-inf	5e-05	0.00284599	CLiP-Hep 1 vs. MH 1
ENSMUSG00000012042	4930579F01Rik	3:138164077-138240590	62.8644	0.607183	-6.69397	0.00225	0.0585887	CLiP-Hep 1 vs. MH 1
ENSMUSG00000012126	Ubxn11	4:134102569-134128789	0.0307955	1.465	5.57204	0.0008	0.0272373	CLiP-Hep 1 vs. MH 1
ENSMUSG00000012350	Ehf	2:103263432-103303278	0.0174097	9.91541	9.15364	0.009	0.162842	CLiP-Hep 1 vs. MH 1
ENSMUSG00000013236	Ptprs	17:56412425-56476483	1.36025	9.71982	2.83705	0.00205	0.0545247	CLiP-Hep 1 vs. MH 1
ENSMUSG00000014329	Bicc1	10:70868643-71159700	0.157475	50.7651	8.33257	5e-05	0.00284599	CLiP-Hep 1 vs. MH 1
ENSMUSG00000014542	Clec4f	6:83644541-83656187	57.8956	0	-inf	5e-05	0.00284599	CLiP-Hep 1 vs. MH 1
ENSMUSG00000014599	Csf1	3:107741047-107760469	2.21738	29.4498	3.73133	0.0031	0.0748833	CLiP-Hep 1 vs. MH 1
ENSMUSG00000014602	Kif1a	1:93015463-93101951	0	0.674283	inf	5e-05	0.00284599	CLiP-Hep 1 vs. MH 1
ENSMUSG00000014813	Stc1	14:69019433-69041804	0	0.838796	inf	5e-05	0.00284599	CLiP-Hep 1 vs. MH 1
ENSMUSG00000015083	C8g	2:25498650-25505471	328.918	2.86609	-6.8425	0.0085	0.156349	CLiP-Hep 1 vs. MH 1
ENSMUSG00000015085	Entpd2	2:25395873-25409494	2.87518	45.5153	3.98463	5e-05	0.00284599	CLiP-Hep 1 vs. MH 1
ENSMUSG00000015094	Npdc1	2:25395873-25409494	2.87518	45.5153	3.98463	5e-05	0.00284599	CLiP-Hep 1 vs. MH 1
ENSMUSG00000015355	Cd48	1:171682008-171705258	2.34459	0	-inf	0.0008	0.0272373	CLiP-Hep 1 vs. MH 1
ENSMUSG00000015647	Lama5	2:180176372-180225859	0.118035	23.7185	7.65065	0.0002	0.00937017	CLiP-Hep 1 vs. MH 1
ENSMUSG00000015652	Steap1	5:5736316-5749326	0	1.37412	inf	0.00035	0.0145516	CLiP-Hep 1 vs. MH 1
ENSMUSG00000015653	Steap2	5:5664828-5694578	2.65691	19.2893	2.85998	0.006	0.121444	CLiP-Hep 1 vs. MH 1
ENSMUSG00000015709	Arnt2	7:84246277-84410176	0	0.786987	inf	5e-05	0.00284599	CLiP-Hep 1 vs. MH 1
ENSMUSG00000015766	Eps8	6:137477244-137654876	0.218108	2.32685	3.41526	0.00375	0.0861701	CLiP-Hep 1 vs. MH 1
ENSMUSG00000015806	Qdpr	5:45434020-45450626	250.152	29.0198	-3.1077	0.0045	0.098641	CLiP-Hep 1 vs. MH 1
ENSMUSG00000015843	Rxrg	1:167598383-167639623	3.78719	0	-inf	5e-05	0.00284599	CLiP-Hep 1 vs. MH 1
ENSMUSG00000015854	Cd5l	3:87357880-87371073	98.0566	0	-inf	5e-05	0.00284599	CLiP-Hep 1 vs. MH 1
ENSMUSG00000015890	Amdhd1	10:93523337-93540033	112.158	1.20428	-6.54122	0.00755	0.143394	CLiP-Hep 1 vs. MH 1
ENSMUSG00000015947	Fcgr1	3:96282908-96293969	2.86516	0	-inf	5e-05	0.00284599	CLiP-Hep 1 vs. MH 1
ENSMUSG00000016087	Fli1	9:32422203-32542861	1.05972	0	-inf	0.00025	0.0111741	CLiP-Hep 1 vs. MH 1
ENSMUSG00000016283	H2-M2	17:37480419-37483588	0	1.45085	inf	0.00315	0.075736	CLiP-Hep 1 vs. MH 1
ENSMUSG00000016756	Cmah	13:24324510-24477377	25.7633	0.14374	-7.48572	0.00025	0.0111741	CLiP-Hep 1 vs. MH 1
ENSMUSG00000017002	Slpi	2:164354069-164389095	4.52903	67.5893	3.89952	0.00445	0.0978782	CLiP-Hep 1 vs. MH 1
ENSMUSG00000017309	Cd300lg	11:102041508-102055620	6.71894	0	-inf	5e-05	0.00284599	CLiP-Hep 1 vs. MH 1
ENSMUSG00000017314	Mpp2	11:102057014-102088527	0.016112	0.915265	5.82798	0.0032	0.0765985	CLiP-Hep 1 vs. MH 1
ENSMUSG00000017446	C1qtnf1	11:118428144-118454995	3.13175	0.104806	-4.90117	0.00535	0.111961	CLiP-Hep 1 vs. MH 1
ENSMUSG00000017723	Wfdc2	2:164562412-164568514	5.59361	251.38	5.48994	0.00105	0.0330208	CLiP-Hep 1 vs. MH 1
ENSMUSG00000017774	Myo1c	11:75650503-75673910	5.95217	31.4746	2.4027	0.00865	0.158233	CLiP-Hep 1 vs. MH 1
ENSMUSG00000017897	Eya2	2:165595031-165771727	0	2.47283	inf	5e-05	0.00284599	CLiP-Hep 1 vs. MH 1
ENSMUSG00000018008	Cyth4	15:78597046-78622019	1.81249	0	-inf	5e-05	0.00284599	CLiP-Hep 1 vs. MH 1
ENSMUSG00000018339	Gpx3	11:54902452-54910377	1.35164	88.2259	6.02841	0.0007	0.0246766	CLiP-Hep 1 vs. MH 1
ENSMUSG00000018398	Sept8	11:53519256-53549565	0.616045	8.3994	3.76918	0.0054	0.112687	CLiP-Hep 1 vs. MH 1
ENSMUSG00000018569	Cldn7	11:69964778-69967885	0	2.65171	inf	0.0001	0.00529283	CLiP-Hep 1 vs. MH 1
ENSMUSG00000018623	Mmp7	9:7628230-7699585	0	14.7853	inf	5e-05	0.00284599	CLiP-Hep 1 vs. MH 1
ENSMUSG00000018819	Lsp1	7:142460808-142516009	1.52501	0	-inf	5e-05	0.00284599	CLiP-Hep 1 vs. MH 1
ENSMUSG00000018865	Sult4a1	15:84076096-84105754	0	2.44462	inf	5e-05	0.00284599	CLiP-Hep 1 vs. MH 1
ENSMUSG00000018906	P4ha2	11:54100094-54131665	1.92688	13.8252	2.84296	0.00345	0.0810019	CLiP-Hep 1 vs. MH 1
ENSMUSG00000018920	Cxcl16	11:70453982-70466202	2.81991	49.472	4.13289	0.0026	0.0656854	CLiP-Hep 1 vs. MH 1
ENSMUSG00000018927	Ccl6	11:83582055-83623693	7.62935	0	-inf	5e-05	0.00284599	CLiP-Hep 1 vs. MH 1
ENSMUSG00000019066	Rab3d	9:21907490-21918192	2.3759	14.1216	2.57136	0.00795	0.148729	CLiP-Hep 1 vs. MH 1
ENSMUSG00000019122	Ccl9	11:83572918-83578643	69.9951	4.91547	-3.83185	0.0096	0.170745	CLiP-Hep 1 vs. MH 1
ENSMUSG00000019194	Scn1b	7:31116523-31127003	1.30352	15.0922	3.53332	0.004	0.0905814	CLiP-Hep 1 vs. MH 1
ENSMUSG00000019232	Etnppl	3:130617447-130637521	58.2569	0.0966196	-9.2359	0.00785	0.147487	CLiP-Hep 1 vs. MH 1
ENSMUSG00000019368	Sec14l4	11:4031364-4050656	77.2295	4.06021	-4.24953	0.0002	0.00937017	CLiP-Hep 1 vs. MH 1
ENSMUSG00000019558	Slc6a8	X:73672950-73682502	1.02373	16.683	4.02647	0.0022	0.0576217	CLiP-Hep 1 vs. MH 1
ENSMUSG00000019647	Sema6a	18:47235597-47368870	1.16307	0.0582457	-4.31964	0.0016	0.0449217	CLiP-Hep 1 vs. MH 1
ENSMUSG00000019737	Syne4	7:30314806-30319046	5.35697	0.574112	-3.22201	0.00115	0.0352091	CLiP-Hep 1 vs. MH 1
ENSMUSG00000019762	Iyd	10:3540230-3555596	112.374	10.4477	-3.42704	0.00405	0.0913922	CLiP-Hep 1 vs. MH 1
ENSMUSG00000019779	Frk	10:34483398-34611370	1.65763	9.40706	2.50462	0.00725	0.139366	CLiP-Hep 1 vs. MH 1
ENSMUSG00000019850	Tnfaip3	10:19000909-19015657	1.12824	37.132	5.04051	0.00125	0.0373875	CLiP-Hep 1 vs. MH 1
ENSMUSG00000019874	Fabp7	10:57784880-57788450	4.80444	0	-inf	0.0003	0.0128916	CLiP-Hep 1 vs. MH 1
ENSMUSG00000019906	Lin7a	10:107266671-107425175	14.1042	0	-inf	5e-05	0.00284599	CLiP-Hep 1 vs. MH 1
ENSMUSG00000019966	Kitl	10:100015629-100100416	0.454732	8.95011	4.29882	0.00125	0.0373875	CLiP-Hep 1 vs. MH 1
ENSMUSG00000019979	Apaf1	10:90989310-91082770	0.625276	6.16003	3.30037	0.0099	0.174261	CLiP-Hep 1 vs. MH 1
ENSMUSG00000019997	Ccn2	10:24549440-24598683	0.392437	31.4714	6.32544	0.0027	0.0674345	CLiP-Hep 1 vs. MH 1
ENSMUSG00000020009	Ifngr1	10:19591948-19610229	9.56514	50.2549	2.39341	0.00725	0.139366	CLiP-Hep 1 vs. MH 1
ENSMUSG00000020017	Hal	10:93488625-93519304	229.38	0.447463	-9.00176	0.00205	0.0545247	CLiP-Hep 1 vs. MH 1
ENSMUSG00000020037	Rfx4	10:84756061-84906538	0.877536	0	-inf	0.00205	0.0545247	CLiP-Hep 1 vs. MH 1
ENSMUSG00000020053	Igf1	10:87826376-87937042	421.825	0.746491	-9.1423	0.0033	0.0783821	CLiP-Hep 1 vs. MH 1
ENSMUSG00000020072	Pbld2	10:63024314-63058813	87.5541	0.64338	-7.08836	5e-05	0.00284599	CLiP-Hep 1 vs. MH 1
ENSMUSG00000020077	Srgn	10:62493832-62527451	9.25579	0	-inf	5e-05	0.00284599	CLiP-Hep 1 vs. MH 1
ENSMUSG00000020080	Hkdc1	10:62383136-62422491	0	2.38029	inf	5e-05	0.00284599	CLiP-Hep 1 vs. MH 1
ENSMUSG00000020099	Unc5b	10:60762592-60831581	0.18783	12.274	6.03004	0.00525	0.110395	CLiP-Hep 1 vs. MH 1
ENSMUSG00000020101	Vsir	10:60302747-60696490	1.61118	0.0265653	-5.92243	0.0014	0.0407616	CLiP-Hep 1 vs. MH 1
ENSMUSG00000020102	Slc16a7	10:125219269-125391007	32.9272	2.91231	-3.49904	0.0044	0.0969855	CLiP-Hep 1 vs. MH 1
ENSMUSG00000020140	Lgr5	10:115450310-115587780	1.77103	0	-inf	5e-05	0.00284599	CLiP-Hep 1 vs. MH 1
ENSMUSG00000020143	Dock2	11:34226814-34783892	0.767575	0	-inf	5e-05	0.00284599	CLiP-Hep 1 vs. MH 1
ENSMUSG00000020154	Ptprb	10:116275513-116389547	5.6916	0	-inf	5e-05	0.00284599	CLiP-Hep 1 vs. MH 1
ENSMUSG00000020182	Ddc	11:11814100-11898144	68.6392	5.74951	-3.57752	0.00045	0.0175911	CLiP-Hep 1 vs. MH 1
ENSMUSG00000020212	Mdm1	10:118141810-118168997	0.136428	2.27153	4.05745	0.00245	0.0626875	CLiP-Hep 1 vs. MH 1
ENSMUSG00000020230	Prmt2	10:76207221-76237865	0.204988	6.19787	4.91816	0.0036	0.0836657	CLiP-Hep 1 vs. MH 1
ENSMUSG00000020303	Stc2	11:31357306-31370380	0	0.740273	inf	5e-05	0.00284599	CLiP-Hep 1 vs. MH 1
ENSMUSG00000020321	Mdh1	11:21556691-21898989	693.295	78.7194	-3.13868	0.00965	0.171265	CLiP-Hep 1 vs. MH 1
ENSMUSG00000020323	Prss57	10:79777271-79790961	0	0.895845	inf	0.00025	0.0111741	CLiP-Hep 1 vs. MH 1
ENSMUSG00000020388	Pdlim4	11:54054927-54069014	0.646292	0	-inf	0.0017	0.0472273	CLiP-Hep 1 vs. MH 1
ENSMUSG00000020400	Tnip1	11:54910784-54962917	3.85498	25.7484	2.73969	0.00385	0.0880262	CLiP-Hep 1 vs. MH 1
ENSMUSG00000020437	Myo1g	11:6506547-6520965	0.571834	0	-inf	0.0002	0.00937017	CLiP-Hep 1 vs. MH 1
ENSMUSG00000020467	Efemp1	11:28853203-28926743	0.63217	55.0804	6.44508	0.00055	0.0205527	CLiP-Hep 1 vs. MH 1
ENSMUSG00000020486	Sept4	11:87566652-87590539	3.44076	0.347654	-3.307	0.00425	0.0945592	CLiP-Hep 1 vs. MH 1
ENSMUSG00000020534	Shmt1	11:60777523-60811718	144.402	4.95524	-4.86499	0.0046	0.100141	CLiP-Hep 1 vs. MH 1
ENSMUSG00000020614	Fam20a	11:109669748-109722279	12.0741	1.60162	-2.91431	0.006	0.121444	CLiP-Hep 1 vs. MH 1
ENSMUSG00000020620	Abca8b	11:109932189-109995845	17.9918	2.44594	-2.87888	0.0048	0.10338	CLiP-Hep 1 vs. MH 1
ENSMUSG00000020629	Adi1	12:28675230-28682175	120.202	20.5878	-2.5456	0.0071	0.137418	CLiP-Hep 1 vs. MH 1
ENSMUSG00000020672	Sntg2	12:30174481-30373375	7.70056	0	-inf	5e-05	0.00284599	CLiP-Hep 1 vs. MH 1
ENSMUSG00000020701	Tmem132e	11:82388899-82446332	0.595479	0	-inf	5e-05	0.00284599	CLiP-Hep 1 vs. MH 1
ENSMUSG00000020728	Cep112	11:108425191-108860615	0.118374	1.5632	3.72308	0.0019	0.0513975	CLiP-Hep 1 vs. MH 1
ENSMUSG00000020737	Jpt1	11:115497352-115514387	7.77609	83.3688	3.42239	0.00035	0.0145516	CLiP-Hep 1 vs. MH 1
ENSMUSG00000020758	Itgb4	11:115974708-116008412	0	1.3051	inf	5e-05	0.00284599	CLiP-Hep 1 vs. MH 1
ENSMUSG00000020773	Trim47	11:116105751-116131211	3.03097	18.7522	2.62921	0.00605	0.122156	CLiP-Hep 1 vs. MH 1
ENSMUSG00000020814	Mxra7	11:116803061-116828046	0.499036	9.26598	4.21473	0.00535	0.111961	CLiP-Hep 1 vs. MH 1
ENSMUSG00000020884	Asgr1	11:70054084-70057899	438.731	10.2822	-5.41512	5e-05	0.00284599	CLiP-Hep 1 vs. MH 1
ENSMUSG00000020889	Nr1d1	11:98740637-98775588	36.3171	2.69376	-3.75295	0.00475	0.102518	CLiP-Hep 1 vs. MH 1
ENSMUSG00000020926	Adam11	11:102761049-102780264	10.9548	0.465124	-4.55781	0.00075	0.0259989	CLiP-Hep 1 vs. MH 1
ENSMUSG00000021130	Galnt16	12:80507205-80630972	0	1.18133	inf	5e-05	0.00284599	CLiP-Hep 1 vs. MH 1
ENSMUSG00000021135	Slc10a1	12:80953182-80984792	528.985	5.48868	-6.59062	5e-05	0.00284599	CLiP-Hep 1 vs. MH 1
ENSMUSG00000021182	Ccdc88c	12:100911522-101029056	0.165855	2.10496	3.6658	0.00415	0.0930274	CLiP-Hep 1 vs. MH 1
ENSMUSG00000021196	Pfkp	13:6548143-6648777	0.518544	48.9886	6.56184	0.0021	0.0555035	CLiP-Hep 1 vs. MH 1
ENSMUSG00000021200	Asb2	12:103321141-103356001	1.08055	0	-inf	5e-05	0.00284599	CLiP-Hep 1 vs. MH 1
ENSMUSG00000021210	Akr1c6	13:4434296-4457877	1446.23	0	-inf	5e-05	0.00284599	CLiP-Hep 1 vs. MH 1
ENSMUSG00000021250	Fos	12:85473878-85477273	37.7138	5.7548	-2.71225	0.00415	0.0930274	CLiP-Hep 1 vs. MH 1
ENSMUSG00000021306	Gpr137b	13:13357619-13394014	0.512977	20.3958	5.31323	0.00125	0.0373875	CLiP-Hep 1 vs. MH 1
ENSMUSG00000021322	Aoah	13:20794112-21036617	0.708117	0	-inf	0.00035	0.0145516	CLiP-Hep 1 vs. MH 1
ENSMUSG00000021336	Slc17a4	13:23895889-23915009	14.3421	1.57576	-3.18614	0.0053	0.111265	CLiP-Hep 1 vs. MH 1
ENSMUSG00000021404	Serpinb9c	13:33149232-33203129	0	0.503993	inf	0.0026	0.0656854	CLiP-Hep 1 vs. MH 1
ENSMUSG00000021423	Ly86	13:37345207-37419036	6.83573	0	-inf	5e-05	0.00284599	CLiP-Hep 1 vs. MH 1
ENSMUSG00000021457	Syk	13:52582811-52648792	1.12242	0.0399299	-4.81299	0.0081	0.150918	CLiP-Hep 1 vs. MH 1
ENSMUSG00000021469	Msx2	13:53466883-53473074	0	0.707061	inf	0.00025	0.0111741	CLiP-Hep 1 vs. MH 1
ENSMUSG00000021662	Arhgef28	13:97899468-98206439	0	3.57886	inf	5e-05	0.00284599	CLiP-Hep 1 vs. MH 1
ENSMUSG00000021701	Plk2	13:110395045-110400844	3.01712	26.6948	3.14531	0.00055	0.0205527	CLiP-Hep 1 vs. MH 1
ENSMUSG00000021725	Parp8	13:116854819-117025584	0.314124	17.9395	5.83566	0.0067	0.131718	CLiP-Hep 1 vs. MH 1
ENSMUSG00000021838	Samd4	14:46882853-47116161	0.588289	6.92605	3.55744	0.0024	0.0616993	CLiP-Hep 1 vs. MH 1
ENSMUSG00000021884	Hacl1	14:31523081-31668579	233.573	6.58188	-5.14923	0.002	0.0535334	CLiP-Hep 1 vs. MH 1
ENSMUSG00000021886	Gpr65	12:98268634-98281040	1.59158	0	-inf	0.0004	0.0161292	CLiP-Hep 1 vs. MH 1
ENSMUSG00000021928	Ebpl	14:61331741-61362478	6.30057	0.844667	-2.89903	0.00555	0.114875	CLiP-Hep 1 vs. MH 1
ENSMUSG00000022003	Slc25a30	14:75760045-75787037	5.94333	32.1786	2.43676	0.00715	0.138088	CLiP-Hep 1 vs. MH 1
ENSMUSG00000022025	Cnmd	14:79637689-79662170	3.7893	0	-inf	0.0007	0.0246766	CLiP-Hep 1 vs. MH 1
ENSMUSG00000022032	Scara5	14:65666402-65764826	3.10951	28.6781	3.20519	0.00165	0.0460743	CLiP-Hep 1 vs. MH 1
ENSMUSG00000022043	Trim35	14:66295333-66311424	1.01729	24.2012	4.57228	0.00265	0.0665569	CLiP-Hep 1 vs. MH 1
ENSMUSG00000022057	Adamdec1	14:68563379-68582095	1.15346	0	-inf	0.00025	0.0111741	CLiP-Hep 1 vs. MH 1
ENSMUSG00000022091	Sorbs3	14:70180467-70289471	13.7815	1.81414	-2.92537	0.0061	0.122841	CLiP-Hep 1 vs. MH 1
ENSMUSG00000022122	Ednrb	14:103814624-103844402	1.40971	0	-inf	5e-05	0.00284599	CLiP-Hep 1 vs. MH 1
ENSMUSG00000022129	Dct	14:118012321-118052244	1.95942	0	-inf	5e-05	0.00284599	CLiP-Hep 1 vs. MH 1
ENSMUSG00000022146	Osmr	15:6813576-6875033	0.424841	19.4947	5.52002	5e-05	0.00284599	CLiP-Hep 1 vs. MH 1
ENSMUSG00000022176	Rem2	14:54476099-54480431	0	0.814784	inf	0.0016	0.0449217	CLiP-Hep 1 vs. MH 1
ENSMUSG00000022181	C6	15:4727174-4814967	75.8407	15.0604	-2.33221	0.0081	0.150918	CLiP-Hep 1 vs. MH 1
ENSMUSG00000022199	Slc22a17	14:54906303-54913132	0	1.67009	inf	5e-05	0.00284599	CLiP-Hep 1 vs. MH 1
ENSMUSG00000022218	Tgm1	14:55681917-55713926	9.17347	0.50444	-4.18471	0.00905	0.163532	CLiP-Hep 1 vs. MH 1
ENSMUSG00000022220	Adcy4	14:55769056-55784095	0.94599	0	-inf	5e-05	0.00284599	CLiP-Hep 1 vs. MH 1
ENSMUSG00000022235	Cmbl	15:31565388-31590119	172.646	15.1311	-3.51223	0.0001	0.00529283	CLiP-Hep 1 vs. MH 1
ENSMUSG00000022237	Ankrd33b	15:31290901-31367726	7.66257	0.0538432	-7.15292	0.0034	0.0802118	CLiP-Hep 1 vs. MH 1
ENSMUSG00000022244	Amacr	15:10981752-10996626	72.1999	5.13475	-3.81363	0.00105	0.0330208	CLiP-Hep 1 vs. MH 1
ENSMUSG00000022253	Nadk2	15:9071259-9110891	73.5109	8.12915	-3.17678	0.00225	0.0585887	CLiP-Hep 1 vs. MH 1
ENSMUSG00000022323	Rida	15:34484020-34495255	592.713	25.5599	-4.53538	0.0001	0.00529283	CLiP-Hep 1 vs. MH 1
ENSMUSG00000022346	Myc	15:61985390-61990374	2.56467	19.7177	2.94265	0.00975	0.172445	CLiP-Hep 1 vs. MH 1
ENSMUSG00000022371	Col14a1	15:55307604-55520803	2.21574	0	-inf	5e-05	0.00284599	CLiP-Hep 1 vs. MH 1
ENSMUSG00000022382	Wnt7b	15:85535436-85593708	0	1.61104	inf	5e-05	0.00284599	CLiP-Hep 1 vs. MH 1
ENSMUSG00000022421	Nptxr	15:79786350-79834688	0.462524	19.4202	5.39188	0.00025	0.0111741	CLiP-Hep 1 vs. MH 1
ENSMUSG00000022425	Enpp2	15:54838900-54964642	46.7957	0.255175	-7.51874	0.0008	0.0272373	CLiP-Hep 1 vs. MH 1
ENSMUSG00000022432	Smc1b	15:85064688-85131964	1.54049	0	-inf	0.00835	0.154431	CLiP-Hep 1 vs. MH 1
ENSMUSG00000022433	Csnk1e	15:79417855-79455566	2.13878	26.5842	3.63571	0.0011	0.0341091	CLiP-Hep 1 vs. MH 1
ENSMUSG00000022445	Cyp2d26	15:82790100-82794294	624.793	53.207	-3.55369	0.00115	0.0352091	CLiP-Hep 1 vs. MH 1
ENSMUSG00000022456	Sept3	15:82268801-82294574	0	0.891186	inf	0.0003	0.0128916	CLiP-Hep 1 vs. MH 1
ENSMUSG00000022464	Slc38a4	15:96994815-97107253	495.213	45.4953	-3.44426	0.00315	0.075736	CLiP-Hep 1 vs. MH 1
ENSMUSG00000022512	Cldn1	16:26356641-26371841	35.7945	1.36698	-4.71067	0.00035	0.0145516	CLiP-Hep 1 vs. MH 1
ENSMUSG00000022514	Il1rap	16:26581703-26755502	109.762	2.38381	-5.52497	5e-05	0.00284599	CLiP-Hep 1 vs. MH 1
ENSMUSG00000022546	Gpt	15:76695715-76699686	223.133	18.3611	-3.60318	0.00015	0.00746919	CLiP-Hep 1 vs. MH 1
ENSMUSG00000022579	Gpihbp1	15:75596627-75599481	26.983	0	-inf	5e-05	0.00284599	CLiP-Hep 1 vs. MH 1
ENSMUSG00000022580	Rhpn1	15:75704279-75715485	0	1.16862	inf	5e-05	0.00284599	CLiP-Hep 1 vs. MH 1
ENSMUSG00000022584	Ly6c2	15:75108157-75111970	3.13455	0	-inf	0.0043	0.0953114	CLiP-Hep 1 vs. MH 1
ENSMUSG00000022637	Cblb	16:52031224-52208048	0.972562	6.9538	2.83794	0.00705	0.13672	CLiP-Hep 1 vs. MH 1
ENSMUSG00000022639	Dubr	16:50719293-50733435	0.132593	3.90766	4.88123	0.0043	0.0953114	CLiP-Hep 1 vs. MH 1
ENSMUSG00000022667	Cd200r1	16:44765735-44794978	0.588428	0	-inf	0.0005	0.0190505	CLiP-Hep 1 vs. MH 1
ENSMUSG00000022679	Mpv17l	16:13903160-13953056	13.6077	0.921157	-3.88483	0.00035	0.0145516	CLiP-Hep 1 vs. MH 1
ENSMUSG00000022742	Cpox	16:58670291-58719070	43.5354	6.45066	-2.75467	0.00145	0.0418156	CLiP-Hep 1 vs. MH 1
ENSMUSG00000022821	Hgd	16:37580152-37632020	436.652	12.8184	-5.0902	5e-05	0.00284599	CLiP-Hep 1 vs. MH 1
ENSMUSG00000022822	Abcc5	16:20331302-20426404	2.00839	19.8322	3.30373	0.00295	0.0721053	CLiP-Hep 1 vs. MH 1
ENSMUSG00000022871	Fetub	16:22918333-22939778	430.278	21.9364	-4.29387	0.00105	0.0330208	CLiP-Hep 1 vs. MH 1
ENSMUSG00000022877	Hrg	16:22951071-22961656	996.772	21.5028	-5.53467	0.00455	0.0993038	CLiP-Hep 1 vs. MH 1
ENSMUSG00000022892	App	16:84949684-85173766	21.2295	193.759	3.19013	0.00445	0.0978782	CLiP-Hep 1 vs. MH 1
ENSMUSG00000022895	Ets2	16:95702074-95721051	5.65844	39.2727	2.79505	0.00265	0.0665569	CLiP-Hep 1 vs. MH 1
ENSMUSG00000022901	Cd86	16:36603868-36666081	1.6357	0	-inf	5e-05	0.00284599	CLiP-Hep 1 vs. MH 1
ENSMUSG00000022941	Ripply3	16:94328419-94336935	0.993439	0	-inf	0.001	0.0320103	CLiP-Hep 1 vs. MH 1
ENSMUSG00000022949	Clic6	16:92478741-92541243	0	0.879091	inf	0.0001	0.00529283	CLiP-Hep 1 vs. MH 1
ENSMUSG00000022951	Rcan1	16:92391952-92470867	9.38893	50.3747	2.42367	0.00745	0.142084	CLiP-Hep 1 vs. MH 1
ENSMUSG00000022995	Enah	1:181896383-182019990	0.0314375	18.8877	9.23074	5e-05	0.00284599	CLiP-Hep 1 vs. MH 1
ENSMUSG00000023033	Scn8a	15:100869857-101045938	0.604871	6.474	3.41996	0.00185	0.0503823	CLiP-Hep 1 vs. MH 1
ENSMUSG00000023036	Pcdhgc4	18:36930183-37841873	1.50122	11.1788	2.89657	5e-05	0.00284599	CLiP-Hep 1 vs. MH 1
ENSMUSG00000023046	Igfbp6	15:102144361-102149511	0	2.07403	inf	0.00085	0.028423	CLiP-Hep 1 vs. MH 1
ENSMUSG00000023067	Cdkn1a	17:29090975-29100727	2.40482	62.2394	4.69383	5e-05	0.00284599	CLiP-Hep 1 vs. MH 1
ENSMUSG00000023070	Rgn	X:20549786-20562089	678.919	2.76446	-7.9401	0.0014	0.0407616	CLiP-Hep 1 vs. MH 1
ENSMUSG00000023073	Slc10a2	8:5083218-5105385	8.05563	0.540329	-3.89809	0.00455	0.0993038	CLiP-Hep 1 vs. MH 1
ENSMUSG00000023088	Abcc1	16:14361557-14475737	0.274366	10.4189	5.24695	5e-05	0.00284599	CLiP-Hep 1 vs. MH 1
ENSMUSG00000023153	Tmem52	4:155469113-155470858	0	0.688052	inf	0.0081	0.150918	CLiP-Hep 1 vs. MH 1
ENSMUSG00000023169	Slc38a1	15:96571417-96642913	0.231648	9.12119	5.29922	0.0002	0.00937017	CLiP-Hep 1 vs. MH 1
ENSMUSG00000023176	Cpn2	16:30255151-30267602	109.295	7.54815	-3.85596	0.00675	0.132398	CLiP-Hep 1 vs. MH 1
ENSMUSG00000023236	Scg5	2:113776361-113829121	0	1.07549	inf	0.0008	0.0272373	CLiP-Hep 1 vs. MH 1
ENSMUSG00000023262	Acy1	9:106432980-106438319	26.5638	3.81311	-2.80042	0.0039	0.0888736	CLiP-Hep 1 vs. MH 1
ENSMUSG00000023274	Cd4	6:124864691-124888221	0.594625	0	-inf	0.00115	0.0352091	CLiP-Hep 1 vs. MH 1
ENSMUSG00000023349	Clec4n	6:123229842-123247021	2.05869	0	-inf	0.00155	0.0438464	CLiP-Hep 1 vs. MH 1
ENSMUSG00000023484	Prph	15:99055173-99058978	0	0.774656	inf	0.005	0.106431	CLiP-Hep 1 vs. MH 1
ENSMUSG00000023868	Pde10a	17:8525371-8986648	0.0184713	0.777816	5.39607	0.00145	0.0418156	CLiP-Hep 1 vs. MH 1
ENSMUSG00000023905	Tnfrsf12a	17:23675444-23677468	3.22701	114.086	5.14377	5e-05	0.00284599	CLiP-Hep 1 vs. MH 1
ENSMUSG00000023906	Cldn6	17:23679248-23682446	0	1.40553	inf	0.00025	0.0111741	CLiP-Hep 1 vs. MH 1
ENSMUSG00000023921	Mmut	17:40923050-40961988	79.5079	9.92405	-3.0021	0.00215	0.0565999	CLiP-Hep 1 vs. MH 1
ENSMUSG00000023942	Slc29a1	17:45585199-45599606	121.892	11.9015	-3.35638	0.0009	0.029695	CLiP-Hep 1 vs. MH 1
ENSMUSG00000023972	Ptk7	17:46564470-46629504	0	0.645055	inf	0.0003	0.0128916	CLiP-Hep 1 vs. MH 1
ENSMUSG00000024013	Fgd2	17:29360913-29379661	2.3374	0	-inf	5e-05	0.00284599	CLiP-Hep 1 vs. MH 1
ENSMUSG00000024039	Cbs	17:31608893-31637238	278.943	32.8848	-3.08448	0.00155	0.0438464	CLiP-Hep 1 vs. MH 1
ENSMUSG00000024044	Epb41l3	17:69075682-69289989	1.36115	0.0704963	-4.27113	0.00025	0.0111741	CLiP-Hep 1 vs. MH 1
ENSMUSG00000024087	Cyp1b1	17:79701536-79715061	0	0.526444	inf	0.00025	0.0111741	CLiP-Hep 1 vs. MH 1
ENSMUSG00000024186	Rgs11	17:26199182-26211324	0	1.0104	inf	5e-05	0.00284599	CLiP-Hep 1 vs. MH 1
ENSMUSG00000024292	Cyp4f14	17:32903704-32917384	182.21	2.49957	-6.18778	5e-05	0.00284599	CLiP-Hep 1 vs. MH 1
ENSMUSG00000024300	Myo1f	17:33555706-33607764	1.91758	0	-inf	0.0008	0.0272373	CLiP-Hep 1 vs. MH 1
ENSMUSG00000024386	Proc	18:32123125-32139570	407.701	24.2727	-4.07011	5e-05	0.00284599	CLiP-Hep 1 vs. MH 1
ENSMUSG00000024391	Apom	17:35128996-35132050	307.369	49.5267	-2.63369	0.0074	0.14151	CLiP-Hep 1 vs. MH 1
ENSMUSG00000024397	Aif1	17:35170990-35176068	7.40563	0	-inf	5e-05	0.00284599	CLiP-Hep 1 vs. MH 1
ENSMUSG00000024399	Ltb	17:35194438-35196320	0	1.50731	inf	0.00075	0.0259989	CLiP-Hep 1 vs. MH 1
ENSMUSG00000024411	Aqp4	18:15389495-15430790	2.38497	0	-inf	5e-05	0.00284599	CLiP-Hep 1 vs. MH 1
ENSMUSG00000024424	Ttc39c	18:12599895-12738863	170.661	12.6874	-3.74966	5e-05	0.00284599	CLiP-Hep 1 vs. MH 1
ENSMUSG00000024430	Cabyr	18:12740321-12755260	5.17717	0.229828	-4.49354	0.00325	0.0773908	CLiP-Hep 1 vs. MH 1
ENSMUSG00000024451	Arap3	18:37972627-37999194	1.4881	0	-inf	5e-05	0.00284599	CLiP-Hep 1 vs. MH 1
ENSMUSG00000024501	Dpysl3	18:43320983-43438286	0.407936	13.127	5.00805	5e-05	0.00284599	CLiP-Hep 1 vs. MH 1
ENSMUSG00000024521	Pmaip1	18:66458532-66465565	0.315608	46.9039	7.21543	0.00145	0.0418156	CLiP-Hep 1 vs. MH 1
ENSMUSG00000024529	Lox	18:52516066-52577325	0	1.99345	inf	5e-05	0.00284599	CLiP-Hep 1 vs. MH 1
ENSMUSG00000024533	Spire1	18:67488208-67610790	0.102426	3.25614	4.9905	0.0011	0.0341091	CLiP-Hep 1 vs. MH 1
ENSMUSG00000024538	Ppic	18:53406331-53418115	1.47425	23.0066	3.96399	0.00715	0.138088	CLiP-Hep 1 vs. MH 1
ENSMUSG00000024610	Cd74	18:60803847-60812652	23.0724	0.881302	-4.71039	0.00575	0.117772	CLiP-Hep 1 vs. MH 1
ENSMUSG00000024664	Fads3	19:10041568-10060658	3.29459	59.0728	4.16432	5e-05	0.00284599	CLiP-Hep 1 vs. MH 1
ENSMUSG00000024694	Keg1	19:12695785-12721247	127.37	0	-inf	5e-05	0.00284599	CLiP-Hep 1 vs. MH 1
ENSMUSG00000024803	Ankrd1	19:36111960-36120099	0	112.264	inf	5e-05	0.00284599	CLiP-Hep 1 vs. MH 1
ENSMUSG00000024851	Pitpnm1	19:4099997-4113965	1.36066	11.7565	3.11108	0.0053	0.111265	CLiP-Hep 1 vs. MH 1
ENSMUSG00000024866	Acy3	19:3986569-3990007	53.5373	4.43978	-3.59199	0.00365	0.0844847	CLiP-Hep 1 vs. MH 1
ENSMUSG00000024883	Rin1	19:5050480-5057071	0.0457156	3.00362	6.03787	0.00115	0.0352091	CLiP-Hep 1 vs. MH 1
ENSMUSG00000024924	Vldlr	19:27216483-27254231	0.592055	17.5947	4.89327	0.00235	0.0606713	CLiP-Hep 1 vs. MH 1
ENSMUSG00000024940	Ltbp3	19:5740903-5771419	0.0727421	13.3855	7.52367	0.0065	0.128719	CLiP-Hep 1 vs. MH 1
ENSMUSG00000024968	Rcor2	19:7267324-7275225	0	0.814412	inf	0.0042	0.0937504	CLiP-Hep 1 vs. MH 1
ENSMUSG00000024975	Pdcd4	19:53892230-53929860	65.0074	10.1539	-2.67857	0.006	0.121444	CLiP-Hep 1 vs. MH 1
ENSMUSG00000024987	Cyp26a1	19:37697715-37701536	53.1933	0	-inf	5e-05	0.00284599	CLiP-Hep 1 vs. MH 1
ENSMUSG00000024998	Plce1	19:38481108-38785254	1.63677	8.86759	2.43769	0.00715	0.138088	CLiP-Hep 1 vs. MH 1
ENSMUSG00000025003	Cyp2c39	19:39510861-39569515	1.4684	0	-inf	5e-05	0.00284599	CLiP-Hep 1 vs. MH 1
ENSMUSG00000025007	Aldh18a1	19:40550256-40588463	0.681117	21.7725	4.99846	0.00015	0.00746919	CLiP-Hep 1 vs. MH 1
ENSMUSG00000025014	Dntt	19:41029274-41059525	1.00846	0	-inf	0.00485	0.10412	CLiP-Hep 1 vs. MH 1
ENSMUSG00000025089	Gfra1	19:58204138-58455909	57.0615	4.25533	-3.74518	0.00035	0.0145516	CLiP-Hep 1 vs. MH 1
ENSMUSG00000025127	Gcgr	11:120526854-120539141	119.311	7.08774	-4.07325	0.00195	0.0524882	CLiP-Hep 1 vs. MH 1
ENSMUSG00000025172	Ankrd2	19:42035999-42045110	1.22189	0	-inf	0.0003	0.0128916	CLiP-Hep 1 vs. MH 1
ENSMUSG00000025190	Got1	19:43499751-43524605	112.542	21.4303	-2.39274	0.0092	0.165574	CLiP-Hep 1 vs. MH 1
ENSMUSG00000025203	Scd2	19:44293673-44306864	0.598202	145.358	7.92476	0.0003	0.0128916	CLiP-Hep 1 vs. MH 1
ENSMUSG00000025207	Sema4g	19:44989090-45003397	89.9371	8.1238	-3.46869	0.0007	0.0246766	CLiP-Hep 1 vs. MH 1
ENSMUSG00000025212	Sfxn3	19:45047502-45056383	0	3.30272	inf	5e-05	0.00284599	CLiP-Hep 1 vs. MH 1
ENSMUSG00000025279	Dnase1l3	14:7964532-7994573	14.016	0	-inf	5e-05	0.00284599	CLiP-Hep 1 vs. MH 1
ENSMUSG00000025351	Cd63	10:128900988-128912822	2.70867	218.191	6.33186	0.00045	0.0175911	CLiP-Hep 1 vs. MH 1
ENSMUSG00000025352	Gdf11	10:128882294-128891718	0	0.73596	inf	0.0001	0.00529283	CLiP-Hep 1 vs. MH 1
ENSMUSG00000025396	Hsd17b6	10:127990935-128007611	114.372	0	-inf	5e-05	0.00284599	CLiP-Hep 1 vs. MH 1
ENSMUSG00000025473	Adam8	7:139950395-139992562	0.0266407	1.53344	5.847	0.0033	0.0783821	CLiP-Hep 1 vs. MH 1
ENSMUSG00000025492	Ifitm3	7:141009585-141010770	1727.71	127.403	-3.76139	0.00765	0.144786	CLiP-Hep 1 vs. MH 1
ENSMUSG00000025494	Sigirr	7:141091174-141100572	13.2439	1.78624	-2.89034	0.00665	0.130885	CLiP-Hep 1 vs. MH 1
ENSMUSG00000025498	Irf7	7:141228783-141266481	104.16	8.16551	-3.67311	0.00375	0.0861701	CLiP-Hep 1 vs. MH 1
ENSMUSG00000025533	Asl	5:130011257-130029247	289.655	34.028	-3.08954	0.00495	0.10576	CLiP-Hep 1 vs. MH 1
ENSMUSG00000025762	Larp1b	3:40949827-41040234	64.8317	11.5868	-2.48422	0.00825	0.153007	CLiP-Hep 1 vs. MH 1
ENSMUSG00000025764	Jade1	3:41555730-41617214	13.8818	3.46736	-2.00128	0.0071	0.137418	CLiP-Hep 1 vs. MH 1
ENSMUSG00000025766	D3Ertd751e	3:41742610-41803320	4.61942	0.682301	-2.75923	0.00595	0.120776	CLiP-Hep 1 vs. MH 1
ENSMUSG00000025790	Slco3a1	7:74275418-74554780	0.610481	48.3925	6.30869	5e-05	0.00284599	CLiP-Hep 1 vs. MH 1
ENSMUSG00000025813	Homer2	7:81600144-81707527	8.49152	0.105348	-6.33278	0.0001	0.00529283	CLiP-Hep 1 vs. MH 1
ENSMUSG00000025815	Dhtkd1	2:5895509-5942792	24.6455	1.45107	-4.08614	0.0034	0.0802118	CLiP-Hep 1 vs. MH 1
ENSMUSG00000025875	Tspan17	13:54789376-54796776	1.3925	17.8575	3.68078	0.0028	0.0693604	CLiP-Hep 1 vs. MH 1
ENSMUSG00000025887	Casp12	9:5345429-5373032	0.588429	23.6871	5.33109	0.0037	0.0853257	CLiP-Hep 1 vs. MH 1
ENSMUSG00000025902	Sox17	1:4490930-4499558	0.753984	0	-inf	0.0001	0.00529283	CLiP-Hep 1 vs. MH 1
ENSMUSG00000025911	Adhfe1	1:9547947-9631175	78.0011	9.34375	-3.06142	0.0051	0.107946	CLiP-Hep 1 vs. MH 1
ENSMUSG00000025936	Gm4956	1:21285245-21300032	35.365	0	-inf	5e-05	0.00284599	CLiP-Hep 1 vs. MH 1
ENSMUSG00000025964	Adam23	1:63445890-63596276	5.70296	0.449117	-3.66655	0.00365	0.0844847	CLiP-Hep 1 vs. MH 1
ENSMUSG00000025993	Slc40a1	1:45908067-45926523	63.8483	3.48291	-4.19628	5e-05	0.00284599	CLiP-Hep 1 vs. MH 1
ENSMUSG00000025997	Ikzf2	1:69513931-69687245	0.0068931	1.16738	7.40391	5e-05	0.00284599	CLiP-Hep 1 vs. MH 1
ENSMUSG00000026074	Map4k4	1:39900912-40026310	2.1551	39.8427	4.20849	0.0002	0.00937017	CLiP-Hep 1 vs. MH 1
ENSMUSG00000026098	Pms1	1:53189129-53297018	5.00656	0.570811	-3.13273	0.0037	0.0853257	CLiP-Hep 1 vs. MH 1
ENSMUSG00000026103	Gls	1:52163447-52233232	2.25026	18.9409	3.07334	0.0034	0.0802118	CLiP-Hep 1 vs. MH 1
ENSMUSG00000026117	Zap70	1:36761797-36782818	4.13369	0	-inf	5e-05	0.00284599	CLiP-Hep 1 vs. MH 1
ENSMUSG00000026166	Ccl20	1:83116765-83119167	0	4.59682	inf	0.0005	0.0190505	CLiP-Hep 1 vs. MH 1
ENSMUSG00000026170	Cyp27a1	1:74713573-74737892	332.444	26.5175	-3.64809	0.0049	0.104887	CLiP-Hep 1 vs. MH 1
ENSMUSG00000026189	Pecr	1:72259166-72284318	215.981	12.842	-4.07197	0.0001	0.00529283	CLiP-Hep 1 vs. MH 1
ENSMUSG00000026222	Sp100	1:85600377-85709998	6.28424	0.223152	-4.81564	0.0004	0.0161292	CLiP-Hep 1 vs. MH 1
ENSMUSG00000026227	2810459M11Rik	1:86039521-86062896	22.2432	3.1548	-2.81775	0.00785	0.147487	CLiP-Hep 1 vs. MH 1
ENSMUSG00000026249	Serpine2	1:79794196-79861180	2.07812	129.011	5.95607	5e-05	0.00284599	CLiP-Hep 1 vs. MH 1
ENSMUSG00000026259	Ngef	1:87476833-87597845	11.3292	0.382256	-4.88936	0.00835	0.154431	CLiP-Hep 1 vs. MH 1
ENSMUSG00000026288	Inpp5d	1:87620311-87720507	1.6143	0	-inf	5e-05	0.00284599	CLiP-Hep 1 vs. MH 1
ENSMUSG00000026295	Spp2	1:88406960-88426438	145.82	5.54675	-4.7164	0.00035	0.0145516	CLiP-Hep 1 vs. MH 1
ENSMUSG00000026335	Pam	1:97795113-98095646	3.32644	23.9727	2.84934	0.0006	0.022061	CLiP-Hep 1 vs. MH 1
ENSMUSG00000026358	Rgs1	1:144242295-144249242	2.53067	0	-inf	5e-05	0.00284599	CLiP-Hep 1 vs. MH 1
ENSMUSG00000026360	Rgs2	1:143999337-144004161	1.57968	15.3502	3.28056	0.00325	0.0773908	CLiP-Hep 1 vs. MH 1
ENSMUSG00000026368	F13b	1:139501701-139523752	176.054	3.11401	-5.8211	5e-05	0.00284599	CLiP-Hep 1 vs. MH 1
ENSMUSG00000026380	Tfcp2l1	1:118627944-118685168	0.391061	4.80478	3.619	0.0038	0.0871344	CLiP-Hep 1 vs. MH 1
ENSMUSG00000026389	Steap3	1:120190756-120272705	11.2753	0.29672	-5.24792	0.0007	0.0246766	CLiP-Hep 1 vs. MH 1
ENSMUSG00000026390	Marco	1:120474537-120505024	19.1751	0	-inf	5e-05	0.00284599	CLiP-Hep 1 vs. MH 1
ENSMUSG00000026395	Ptprc	1:138062860-138175708	4.21926	0	-inf	5e-05	0.00284599	CLiP-Hep 1 vs. MH 1
ENSMUSG00000026417	Pigr	1:130826683-130852249	709.948	1.52676	-8.86109	0.00575	0.117772	CLiP-Hep 1 vs. MH 1
ENSMUSG00000026475	Rgs16	1:153740348-153749324	31.4542	2.49196	-3.6579	0.0039	0.0888736	CLiP-Hep 1 vs. MH 1
ENSMUSG00000026478	Lamc1	1:153218921-153332786	2.06224	16.3675	2.98855	0.0013	0.0385306	CLiP-Hep 1 vs. MH 1
ENSMUSG00000026479	Lamc2	1:153122755-153186447	0	4.8108	inf	5e-05	0.00284599	CLiP-Hep 1 vs. MH 1
ENSMUSG00000026480	Ncf2	1:152800193-152836991	1.67106	0	-inf	5e-05	0.00284599	CLiP-Hep 1 vs. MH 1
ENSMUSG00000026489	Coq8a	1:179960261-180199602	258.834	11.0479	-4.55018	0.0008	0.0272373	CLiP-Hep 1 vs. MH 1
ENSMUSG00000026547	Tagln2	1:172500046-172507380	8.47015	188.281	4.47436	0.00315	0.075736	CLiP-Hep 1 vs. MH 1
ENSMUSG00000026568	Mpc2	1:165460636-165481214	117.629	15.9538	-2.88227	0.0031	0.0748833	CLiP-Hep 1 vs. MH 1
ENSMUSG00000026581	Sell	1:164061981-164084181	0.575549	0	-inf	0.00085	0.028423	CLiP-Hep 1 vs. MH 1
ENSMUSG00000026589	Sec16b	1:157497930-157568425	26.3575	1.9082	-3.78793	0.00015	0.00746919	CLiP-Hep 1 vs. MH 1
ENSMUSG00000026604	Ptpn14	1:189728267-189876695	0.0911028	9.30872	6.67494	5e-05	0.00284599	CLiP-Hep 1 vs. MH 1
ENSMUSG00000026608	Kctd3	1:188971094-189007841	4.02327	23.4527	2.54331	0.0024	0.0616993	CLiP-Hep 1 vs. MH 1
ENSMUSG00000026610	Esrrg	1:187608790-188214885	0.904912	0	-inf	0.00115	0.0352091	CLiP-Hep 1 vs. MH 1
ENSMUSG00000026656	Fcgr2b	1:170958616-170977746	40.3403	0.891479	-5.49988	0.0002	0.00937017	CLiP-Hep 1 vs. MH 1
ENSMUSG00000026669	Mcm10	2:4989713-5013241	28.4428	0.754838	-5.23575	0.00015	0.00746919	CLiP-Hep 1 vs. MH 1
ENSMUSG00000026678	Rgs5	1:169655500-169695813	3.89756	0.232962	-4.0644	0.0068	0.132973	CLiP-Hep 1 vs. MH 1
ENSMUSG00000026715	Serpinc1	1:160978584-161038539	2961.32	84.0557	-5.13875	0.00995	0.174887	CLiP-Hep 1 vs. MH 1
ENSMUSG00000026728	Vim	2:13573926-13582826	12.0652	178.927	3.89045	0.00425	0.0945592	CLiP-Hep 1 vs. MH 1
ENSMUSG00000026819	Slc25a25	2:32413588-32456953	113.913	8.48077	-3.7476	0.00185	0.0503823	CLiP-Hep 1 vs. MH 1
ENSMUSG00000026839	Upp2	2:58567297-58792971	354.169	1.35226	-8.03292	0.00035	0.0145516	CLiP-Hep 1 vs. MH 1
ENSMUSG00000026866	Kynu	2:43555261-43682715	108.77	1.09849	-6.62961	5e-05	0.00284599	CLiP-Hep 1 vs. MH 1
ENSMUSG00000026874	Hc	2:34983330-35061438	452.303	14.0776	-5.00582	0.00025	0.0111741	CLiP-Hep 1 vs. MH 1
ENSMUSG00000026879	Gsn	2:35256379-35307892	0.543222	4.59925	3.08179	0.0043	0.0953114	CLiP-Hep 1 vs. MH 1
ENSMUSG00000026950	Neb	2:52136419-52390307	4.88127	0.566837	-3.10625	0.0024	0.0616993	CLiP-Hep 1 vs. MH 1
ENSMUSG00000026956	Uap1l1	2:25359888-25365682	1.61744	14.7815	3.19201	0.0007	0.0246766	CLiP-Hep 1 vs. MH 1
ENSMUSG00000026959	Grin1	2:25289914-25319187	0	0.53241	inf	0.00015	0.00746919	CLiP-Hep 1 vs. MH 1
ENSMUSG00000027035	Cers6	2:68861440-69114282	2.42263	17.2245	2.82982	0.0017	0.0472273	CLiP-Hep 1 vs. MH 1
ENSMUSG00000027048	Abcb11	2:69238281-69342616	194.582	1.20498	-7.33522	0.00045	0.0175911	CLiP-Hep 1 vs. MH 1
ENSMUSG00000027075	Slc43a1	2:84838849-84863594	3.40201	0.102563	-5.0518	0.00845	0.155708	CLiP-Hep 1 vs. MH 1
ENSMUSG00000027111	Itga6	2:71745615-71858469	0.85244	9.0172	3.40301	0.0007	0.0246766	CLiP-Hep 1 vs. MH 1
ENSMUSG00000027134	CLiPat4	2:112239467-112247111	0	5.80499	inf	5e-05	0.00284599	CLiP-Hep 1 vs. MH 1
ENSMUSG00000027199	Gatm	2:122594466-122611303	5.34978	0	-inf	5e-05	0.00284599	CLiP-Hep 1 vs. MH 1
ENSMUSG00000027225	Duoxa2	2:122298899-122313730	0	1.02675	inf	0.00025	0.0111741	CLiP-Hep 1 vs. MH 1
ENSMUSG00000027261	Hao1	2:134497341-134554368	175.094	2.16242	-6.33934	5e-05	0.00284599	CLiP-Hep 1 vs. MH 1
ENSMUSG00000027315	Spint1	2:119237361-119249527	0	0.916046	inf	5e-05	0.00284599	CLiP-Hep 1 vs. MH 1
ENSMUSG00000027332	Ivd	2:118861953-118882909	148.545	24.4432	-2.60339	0.00395	0.0897846	CLiP-Hep 1 vs. MH 1
ENSMUSG00000027346	Gpcpd1	2:132529081-132587729	56.9427	3.81866	-3.89837	0.00095	0.0309091	CLiP-Hep 1 vs. MH 1
ENSMUSG00000027435	Cd93	2:148436639-148443563	0.800634	0	-inf	5e-05	0.00284599	CLiP-Hep 1 vs. MH 1
ENSMUSG00000027456	Sdcbp2	2:151572621-151590005	0	2.37067	inf	0.0005	0.0190505	CLiP-Hep 1 vs. MH 1
ENSMUSG00000027474	Ccm2l	2:153065954-153081735	2.57776	0	-inf	5e-05	0.00284599	CLiP-Hep 1 vs. MH 1
ENSMUSG00000027495	Fam210b	2:172345564-172355749	34.7876	5.4074	-2.68557	0.00435	0.0961508	CLiP-Hep 1 vs. MH 1
ENSMUSG00000027513	Pck1	2:173153047-173159273	1305.05	0.389073	-11.7118	0.00075	0.0259989	CLiP-Hep 1 vs. MH 1
ENSMUSG00000027533	Fabp5	3:10012547-10016607	16.8167	124.536	2.8886	0.0025	0.0636507	CLiP-Hep 1 vs. MH 1
ENSMUSG00000027556	Car1	3:14766215-14808368	5.50671	0	-inf	0.00015	0.00746919	CLiP-Hep 1 vs. MH 1
ENSMUSG00000027570	Col9a3	2:180597789-180642708	0	0.729895	inf	0.0003	0.0128916	CLiP-Hep 1 vs. MH 1
ENSMUSG00000027646	Src	2:157418443-157471862	0.102399	9.52847	6.53997	0.00015	0.00746919	CLiP-Hep 1 vs. MH 1
ENSMUSG00000027656	Ccn5	2:163820809-163833146	0	2.39854	inf	5e-05	0.00284599	CLiP-Hep 1 vs. MH 1
ENSMUSG00000027663	Zmat3	3:32334791-32366014	0.865914	7.00473	3.01603	0.0056	0.115608	CLiP-Hep 1 vs. MH 1
ENSMUSG00000027669	Gnb4	3:32580331-32616585	1.05716	0.0410474	-4.68676	0.0093	0.16682	CLiP-Hep 1 vs. MH 1
ENSMUSG00000027750	Postn	3:54361108-54391037	1.34442	0	-inf	5e-05	0.00284599	CLiP-Hep 1 vs. MH 1
ENSMUSG00000027761	Aadac	3:60025716-60040160	569.96	5.22643	-6.76889	5e-05	0.00284599	CLiP-Hep 1 vs. MH 1
ENSMUSG00000027762	Sucnr1	3:60081868-60087566	23.0504	0	-inf	5e-05	0.00284599	CLiP-Hep 1 vs. MH 1
ENSMUSG00000027797	Dclk1	3:55242363-55539068	0	0.975396	inf	5e-05	0.00284599	CLiP-Hep 1 vs. MH 1
ENSMUSG00000027799	Nbea	3:55625194-56183725	0.33073	3.11753	3.23668	0.00235	0.0606713	CLiP-Hep 1 vs. MH 1
ENSMUSG00000027907	S100a11	3:93520487-93526287	6.1767	1138.44	7.52601	0.0022	0.0576217	CLiP-Hep 1 vs. MH 1
ENSMUSG00000027931	Npr1	3:90450590-90465866	2.65586	0.0104259	-7.99287	0.0076	0.144064	CLiP-Hep 1 vs. MH 1
ENSMUSG00000027965	Olfm3	3:114904077-115125722	1.70989	0	-inf	0.0001	0.00529283	CLiP-Hep 1 vs. MH 1
ENSMUSG00000027981	Rnpc3	3:113555709-113631428	143.763	14.4688	-3.31268	0.0002	0.00937017	CLiP-Hep 1 vs. MH 1
ENSMUSG00000028011	Tdo2	3:81957089-81976202	833.505	0.416985	-10.965	0.00065	0.023321	CLiP-Hep 1 vs. MH 1
ENSMUSG00000028024	Enpep	3:129269174-129332823	31.9919	5.20179	-2.62063	0.00645	0.127988	CLiP-Hep 1 vs. MH 1
ENSMUSG00000028059	Arhgef2	3:88605965-88648052	1.55891	9.18973	2.55948	0.00095	0.0309091	CLiP-Hep 1 vs. MH 1
ENSMUSG00000028076	Cd1d1	3:86995833-87005514	223.986	29.0998	-2.94432	0.0018	0.0493927	CLiP-Hep 1 vs. MH 1
ENSMUSG00000028121	Bcar3	3:122245556-122530191	38.613	3.09883	-3.63929	0.0031	0.0748833	CLiP-Hep 1 vs. MH 1
ENSMUSG00000028132	Tmem56	3:121201760-121283098	29.7015	5.38835	-2.46262	0.00945	0.168806	CLiP-Hep 1 vs. MH 1
ENSMUSG00000028159	Dapp1	3:137931006-137981545	0.260593	6.71625	4.68779	0.0019	0.0513975	CLiP-Hep 1 vs. MH 1
ENSMUSG00000028167	Bdh2	3:135281220-135304426	16.3919	0	-inf	5e-05	0.00284599	CLiP-Hep 1 vs. MH 1
ENSMUSG00000028179	Cth	3:157894247-157925077	271.219	21.7455	-3.64067	0.0005	0.0190505	CLiP-Hep 1 vs. MH 1
ENSMUSG00000028195	Ccn1	3:145646975-145649981	13.1022	76.1499	2.53904	0.00635	0.126466	CLiP-Hep 1 vs. MH 1
ENSMUSG00000028217	Cdh17	4:11758146-11817895	0	1.42056	inf	5e-05	0.00284599	CLiP-Hep 1 vs. MH 1
ENSMUSG00000028238	Atp6v0d2	4:19876840-19922605	6.88776	0	-inf	5e-05	0.00284599	CLiP-Hep 1 vs. MH 1
ENSMUSG00000028268	Gbp3	3:142560015-142573209	13.6444	0.574275	-4.57042	0.0064	0.127253	CLiP-Hep 1 vs. MH 1
ENSMUSG00000028393	Alad	4:62505167-62520015	82.2771	15.4513	-2.41276	0.0099	0.174261	CLiP-Hep 1 vs. MH 1
ENSMUSG00000028399	Ptprd	4:75941237-78214177	25.5589	1.65349	-3.95024	5e-05	0.00284599	CLiP-Hep 1 vs. MH 1
ENSMUSG00000028402	Mpdz	4:81278499-81442815	19.3956	1.90607	-3.34705	0.0001	0.00529283	CLiP-Hep 1 vs. MH 1
ENSMUSG00000028433	Ubap2	4:41194312-41275144	3.73753	24.8189	2.73128	0.00555	0.114875	CLiP-Hep 1 vs. MH 1
ENSMUSG00000028456	Unc13b	4:43058951-43264871	0.570345	14.0283	4.62036	5e-05	0.00284599	CLiP-Hep 1 vs. MH 1
ENSMUSG00000028470	Hint2	4:43654226-43656466	88.9872	13.9733	-2.67092	0.0072	0.138689	CLiP-Hep 1 vs. MH 1
ENSMUSG00000028479	Gne	4:44034074-44084177	112.776	18.0988	-2.63949	0.00875	0.159552	CLiP-Hep 1 vs. MH 1
ENSMUSG00000028581	Laptm5	4:130913124-130936141	8.8588	0	-inf	5e-05	0.00284599	CLiP-Hep 1 vs. MH 1
ENSMUSG00000028583	Pdpn	4:143267430-143299564	0	2.72031	inf	5e-05	0.00284599	CLiP-Hep 1 vs. MH 1
ENSMUSG00000028613	Lrp8	4:107793160-107876840	0.285708	3.41056	3.57739	0.0005	0.0190505	CLiP-Hep 1 vs. MH 1
ENSMUSG00000028633	Ctps	4:120539867-120570289	1.77231	77.7315	5.4548	5e-05	0.00284599	CLiP-Hep 1 vs. MH 1
ENSMUSG00000028637	Ccdc30	4:119322465-119415521	4.26546	0.626721	-2.76681	0.0027	0.0674345	CLiP-Hep 1 vs. MH 1
ENSMUSG00000028756	Pink1	4:138313408-138326307	62.8105	10.13	-2.63238	0.005	0.106431	CLiP-Hep 1 vs. MH 1
ENSMUSG00000028758	Kif17	4:138250402-138301967	0	0.5334	inf	0.0006	0.022061	CLiP-Hep 1 vs. MH 1
ENSMUSG00000028780	Sema3c	5:17574280-17730268	0	7.04712	inf	5e-05	0.00284599	CLiP-Hep 1 vs. MH 1
ENSMUSG00000028864	Hgf	5:16553494-16622374	2.24246	0.122196	-4.19782	0.00425	0.0945592	CLiP-Hep 1 vs. MH 1
ENSMUSG00000028919	Arhgef19	4:141239498-141257906	23.1797	2.57711	-3.16904	0.00275	0.0683272	CLiP-Hep 1 vs. MH 1
ENSMUSG00000028943	Espn	4:152120330-152152371	0.0284728	0.545653	4.26033	5e-05	0.00284599	CLiP-Hep 1 vs. MH 1
ENSMUSG00000028970	Abcb1b	5:8773576-8866315	0.0738969	10.7679	7.187	0.00105	0.0330208	CLiP-Hep 1 vs. MH 1
ENSMUSG00000029055	Plch2	4:154983114-155056784	0.560773	0	-inf	0.00015	0.00746919	CLiP-Hep 1 vs. MH 1
ENSMUSG00000029086	Prom1	5:43993619-44102515	0	3.59897	inf	5e-05	0.00284599	CLiP-Hep 1 vs. MH 1
ENSMUSG00000029123	Stk32b	5:37446824-37717395	0	1.7522	inf	5e-05	0.00284599	CLiP-Hep 1 vs. MH 1
ENSMUSG00000029135	Fosl2	5:32135800-32157842	1.36254	13.195	3.27563	0.00185	0.0503823	CLiP-Hep 1 vs. MH 1
ENSMUSG00000029153	Ociad2	5:73322198-73341028	18.538	1.92448	-3.26795	0.00605	0.122156	CLiP-Hep 1 vs. MH 1
ENSMUSG00000029195	Klb	5:65348313-65386947	17.1756	0.16619	-6.69138	0.00405	0.0913922	CLiP-Hep 1 vs. MH 1
ENSMUSG00000029254	Stap1	5:86071745-86106125	0.935007	0	-inf	0.0011	0.0341091	CLiP-Hep 1 vs. MH 1
ENSMUSG00000029273	Sult1d1	5:87554644-87569027	80.7917	11.7824	-2.77758	0.00665	0.130885	CLiP-Hep 1 vs. MH 1
ENSMUSG00000029299	Abcg3	5:104935056-104982718	1.26118	0	-inf	5e-05	0.00284599	CLiP-Hep 1 vs. MH 1
ENSMUSG00000029304	Spp1	5:104435117-104441050	4.91888	188.917	5.26328	5e-05	0.00284599	CLiP-Hep 1 vs. MH 1
ENSMUSG00000029321	Slc10a6	5:103605710-103629403	0	5.31142	inf	5e-05	0.00284599	CLiP-Hep 1 vs. MH 1
ENSMUSG00000029369	Afm	5:90518931-90597871	149.366	0.757306	-7.62376	0.0037	0.0853257	CLiP-Hep 1 vs. MH 1
ENSMUSG00000029371	Cxcl5	5:90759268-90761624	0	87.7768	inf	5e-05	0.00284599	CLiP-Hep 1 vs. MH 1
ENSMUSG00000029379	Cxcl3	5:90786102-90789600	0	4.57013	inf	5e-05	0.00284599	CLiP-Hep 1 vs. MH 1
ENSMUSG00000029380	Cxcl1	5:90891240-90893115	24.0786	214.173	3.15295	0.00185	0.0503823	CLiP-Hep 1 vs. MH 1
ENSMUSG00000029381	Shroom3	5:92683389-92965490	1.90345	16.3894	3.10607	0.00075	0.0259989	CLiP-Hep 1 vs. MH 1
ENSMUSG00000029484	Anxa3	5:96793338-96845966	2.92013	371.84	6.9925	5e-05	0.00284599	CLiP-Hep 1 vs. MH 1
ENSMUSG00000029552	Tes	6:17058805-17171833	1.04458	28.0774	4.74841	0.00155	0.0438464	CLiP-Hep 1 vs. MH 1
ENSMUSG00000029553	Tfec	6:16833372-16898441	2.35393	0	-inf	5e-05	0.00284599	CLiP-Hep 1 vs. MH 1
ENSMUSG00000029563	Foxp2	6:14901348-15441977	0.608826	0.0216184	-4.8157	0.00025	0.0111741	CLiP-Hep 1 vs. MH 1
ENSMUSG00000029602	Rasal1	5:120648039-120679597	0	5.0963	inf	5e-05	0.00284599	CLiP-Hep 1 vs. MH 1
ENSMUSG00000029630	Cyp3a25	5:145977193-146009618	316.452	26.6783	-3.56825	0.0021	0.0555035	CLiP-Hep 1 vs. MH 1
ENSMUSG00000029650	Slc46a3	5:147877954-147894992	45.9822	6.1297	-2.90719	0.009	0.162842	CLiP-Hep 1 vs. MH 1
ENSMUSG00000029656	C8b	4:104766316-104805211	374.604	2.63991	-7.14873	5e-05	0.00284599	CLiP-Hep 1 vs. MH 1
ENSMUSG00000029664	Tfpi2	6:3962594-3988974	50.3178	1.03204	-5.6075	0.002	0.0535334	CLiP-Hep 1 vs. MH 1
ENSMUSG00000029669	Tspan12	6:21771394-21858178	78.0251	13.7201	-2.50765	0.00345	0.0810019	CLiP-Hep 1 vs. MH 1
ENSMUSG00000029673	Auts2	5:131437332-132543344	0.0156924	7.13841	8.82939	5e-05	0.00284599	CLiP-Hep 1 vs. MH 1
ENSMUSG00000029695	Aass	6:23072172-23132986	99.5901	5.43328	-4.19611	0.0012	0.0362764	CLiP-Hep 1 vs. MH 1
ENSMUSG00000029752	Asns	6:7675168-7693254	1.37843	71.6452	5.69978	0.00025	0.0111741	CLiP-Hep 1 vs. MH 1
ENSMUSG00000029769	Ccdc136	6:29396308-29426994	0	0.820667	inf	5e-05	0.00284599	CLiP-Hep 1 vs. MH 1
ENSMUSG00000029776	Hibadh	6:52546227-52640389	183.29	19.0056	-3.26963	0.00665	0.130885	CLiP-Hep 1 vs. MH 1
ENSMUSG00000029777	Gars	6:55029000-55079500	17.1338	138.444	3.01439	0.0041	0.092278	CLiP-Hep 1 vs. MH 1
ENSMUSG00000029802	Abcg2	6:58584522-58695676	56.1718	7.52675	-2.89975	0.00125	0.0373875	CLiP-Hep 1 vs. MH 1
ENSMUSG00000029822	Osbpl3	6:50293247-50456201	0.195943	10.7552	5.77845	0.00075	0.0259989	CLiP-Hep 1 vs. MH 1
ENSMUSG00000029864	Gstk1	6:42245934-42250447	136.116	11.8906	-3.51694	0.0004	0.0161292	CLiP-Hep 1 vs. MH 1
ENSMUSG00000029924	Slc37a3	6:39334772-39377675	10.276	46.3346	2.17281	0.0041	0.092278	CLiP-Hep 1 vs. MH 1
ENSMUSG00000030004	Nat8	6:85830387-85836681	9.47293	0	-inf	5e-05	0.00284599	CLiP-Hep 1 vs. MH 1
ENSMUSG00000030074	Gxylt2	6:100704733-100810913	0	4.94416	inf	5e-05	0.00284599	CLiP-Hep 1 vs. MH 1
ENSMUSG00000030087	Klf15	6:90462575-90475238	82.6347	8.6653	-3.25343	0.00105	0.0330208	CLiP-Hep 1 vs. MH 1
ENSMUSG00000030088	Aldh1l1	6:90486392-90600203	612.133	49.5861	-3.62584	0.0089	0.161658	CLiP-Hep 1 vs. MH 1
ENSMUSG00000030095	Tmem43	6:91473702-91488463	3.03572	19.2066	2.66149	0.00455	0.0993038	CLiP-Hep 1 vs. MH 1
ENSMUSG00000030109	Slc6a12	6:121343075-121365775	45.3359	2.1762	-4.38078	5e-05	0.00284599	CLiP-Hep 1 vs. MH 1
ENSMUSG00000030131	Mug2	6:122006760-122085965	224.253	0.563658	-8.63609	0.0011	0.0341091	CLiP-Hep 1 vs. MH 1
ENSMUSG00000030149	Klrk1	6:129610322-129624002	1.79155	0	-inf	0.0003	0.0128916	CLiP-Hep 1 vs. MH 1
ENSMUSG00000030157	Clec2d	6:129180614-129186534	137.303	7.44299	-4.20534	0.00095	0.0309091	CLiP-Hep 1 vs. MH 1
ENSMUSG00000030159	Clec1b	6:129397296-129424763	9.19204	0	-inf	5e-05	0.00284599	CLiP-Hep 1 vs. MH 1
ENSMUSG00000030187	Klra2	6:131219142-131247362	1.98114	0	-inf	0.00305	0.0739965	CLiP-Hep 1 vs. MH 1
ENSMUSG00000030225	Dera	6:137754545-137857340	45.9834	8.39495	-2.45352	0.00585	0.119204	CLiP-Hep 1 vs. MH 1
ENSMUSG00000030236	Slco1b2	6:141629468-141686695	539.666	0.198296	-11.4102	0.00145	0.0418156	CLiP-Hep 1 vs. MH 1
ENSMUSG00000030237	Slco1a4	6:141805439-141856251	18.1703	1.40696	-3.69093	0.007	0.135943	CLiP-Hep 1 vs. MH 1
ENSMUSG00000030244	Gys2	6:142422612-142473109	47.5329	1.76013	-4.75517	0.0024	0.0616993	CLiP-Hep 1 vs. MH 1
ENSMUSG00000030263	Lrmp	6:145115652-145211005	1.79902	0	-inf	0.0061	0.122841	CLiP-Hep 1 vs. MH 1
ENSMUSG00000030364	Clec2h	6:128662384-128677374	28.9183	0	-inf	5e-05	0.00284599	CLiP-Hep 1 vs. MH 1
ENSMUSG00000030378	Sult2a8	7:14410685-14446769	838.777	0.0623236	-13.7162	0.00375	0.0861701	CLiP-Hep 1 vs. MH 1
ENSMUSG00000030382	Slc27a5	7:12988345-12998192	621.428	5.07613	-6.93571	0.00025	0.0111741	CLiP-Hep 1 vs. MH 1
ENSMUSG00000030413	Pglyrp1	7:18871330-18890459	0	1.1919	inf	0.0093	0.16682	CLiP-Hep 1 vs. MH 1
ENSMUSG00000030470	Csrp3	7:48830397-48848033	43.7825	0	-inf	5e-05	0.00284599	CLiP-Hep 1 vs. MH 1
ENSMUSG00000030536	Iqgap1	7:80711449-80825974	2.12847	18.5188	3.1211	0.00055	0.0205527	CLiP-Hep 1 vs. MH 1
ENSMUSG00000030551	Nr2f2	7:70351943-70489972	11.5834	1.11288	-3.37969	0.00575	0.117772	CLiP-Hep 1 vs. MH 1
ENSMUSG00000030577	Cd22	7:30865401-30880342	0.906886	0	-inf	5e-05	0.00284599	CLiP-Hep 1 vs. MH 1
ENSMUSG00000030579	Tyrobp	7:30413759-30417585	21.1879	0	-inf	5e-05	0.00284599	CLiP-Hep 1 vs. MH 1
ENSMUSG00000030605	Mfge8	7:79133767-79160294	4.59527	143.686	4.96663	5e-05	0.00284599	CLiP-Hep 1 vs. MH 1
ENSMUSG00000030616	Sytl2	7:90302251-90410719	0.0422768	1.72989	5.35467	5e-05	0.00284599	CLiP-Hep 1 vs. MH 1
ENSMUSG00000030650	Tmc5	7:118597296-118675086	0	0.783896	inf	0.0001	0.00529283	CLiP-Hep 1 vs. MH 1
ENSMUSG00000030651	Art2b	7:101576969-101585600	0.484449	0	-inf	0.0095	0.169302	CLiP-Hep 1 vs. MH 1
ENSMUSG00000030659	Nucb2	7:116504368-116540584	4.72163	95.133	4.33259	0.0001	0.00529283	CLiP-Hep 1 vs. MH 1
ENSMUSG00000030674	Qprt	7:127107113-127122226	94.7295	15.4769	-2.61369	0.0079	0.148103	CLiP-Hep 1 vs. MH 1
ENSMUSG00000030701	Plekhb1	7:100642891-100662414	13.9311	1.21174	-3.52316	0.0017	0.0472273	CLiP-Hep 1 vs. MH 1
ENSMUSG00000030707	Coro1a	7:126687458-126707787	2.3438	0	-inf	0.0001	0.00529283	CLiP-Hep 1 vs. MH 1
ENSMUSG00000030717	Nupr1	7:126623248-126630861	0.768211	31.9072	5.37624	0.0066	0.130187	CLiP-Hep 1 vs. MH 1
ENSMUSG00000030737	Slco2b1	7:99657803-99712777	46.0985	1.30992	-5.13717	0.00025	0.0111741	CLiP-Hep 1 vs. MH 1
ENSMUSG00000030762	Aqp8	7:123462290-123468004	66.0837	5.89866	-3.48584	0.00435	0.0961508	CLiP-Hep 1 vs. MH 1
ENSMUSG00000030774	Pak1	7:97788540-97912381	0.943883	18.3891	4.2841	0.0013	0.0385306	CLiP-Hep 1 vs. MH 1
ENSMUSG00000030796	Tead2	7:45215752-45239115	0.759661	10.0241	3.72197	0.00135	0.0395855	CLiP-Hep 1 vs. MH 1
ENSMUSG00000030834	Abcc6	7:45963506-46030493	38.2794	3.20073	-3.58009	0.0001	0.00529283	CLiP-Hep 1 vs. MH 1
ENSMUSG00000030945	Acsm2	7:119554339-119600690	1.57028	0	-inf	5e-05	0.00284599	CLiP-Hep 1 vs. MH 1
ENSMUSG00000030972	Acsm5	7:119486586-119545551	80.6104	0.756444	-6.73559	0.0002	0.00937017	CLiP-Hep 1 vs. MH 1
ENSMUSG00000031103	Elf4	X:48411045-48463132	0.374332	4.04968	3.43542	0.00995	0.174887	CLiP-Hep 1 vs. MH 1
ENSMUSG00000031137	Fgf13	X:59062138-59568071	0	11.0202	inf	5e-05	0.00284599	CLiP-Hep 1 vs. MH 1
ENSMUSG00000031150	Ccdc120	X:7731713-7750905	0.139635	15.1428	6.76083	0.00135	0.0395855	CLiP-Hep 1 vs. MH 1
ENSMUSG00000031165	Was	X:8081286-8090498	1.08069	0	-inf	5e-05	0.00284599	CLiP-Hep 1 vs. MH 1
ENSMUSG00000031207	Msn	X:96096041-96168552	8.28708	57.6024	2.79719	0.0023	0.059642	CLiP-Hep 1 vs. MH 1
ENSMUSG00000031245	Hmgn5	X:109004533-109013430	31.2239	3.82136	-3.0305	0.00285	0.0702359	CLiP-Hep 1 vs. MH 1
ENSMUSG00000031264	Btk	X:134542335-134583570	0.765102	0	-inf	5e-05	0.00284599	CLiP-Hep 1 vs. MH 1
ENSMUSG00000031271	Serpina7	X:139079256-139085236	9.05353	247.915	4.77522	0.0002	0.00937017	CLiP-Hep 1 vs. MH 1
ENSMUSG00000031284	Pak3	X:143518339-143798081	0	4.63535	inf	5e-05	0.00284599	CLiP-Hep 1 vs. MH 1
ENSMUSG00000031289	Il13ra2	X:147383475-147429192	0.710519	0	-inf	0.0047	0.101673	CLiP-Hep 1 vs. MH 1
ENSMUSG00000031297	Slc7a3	X:101079197-101086020	0.0406348	6.15786	7.24357	0.00945	0.168806	CLiP-Hep 1 vs. MH 1
ENSMUSG00000031298	Adgrg2	X:160390689-160499870	0.0275579	8.60018	8.28576	0.00275	0.0683272	CLiP-Hep 1 vs. MH 1
ENSMUSG00000031328	Flna	X:74223460-74249820	4.53671	124.997	4.7841	5e-05	0.00284599	CLiP-Hep 1 vs. MH 1
ENSMUSG00000031351	Zfp185	X:72987338-73031543	0	1.10025	inf	0.0002	0.00937017	CLiP-Hep 1 vs. MH 1
ENSMUSG00000031482	Slc25a15	8:22375550-22398597	116.953	8.44115	-3.79234	0.0035	0.0818494	CLiP-Hep 1 vs. MH 1
ENSMUSG00000031538	Plat	8:22757726-22782844	0	46.0738	inf	5e-05	0.00284599	CLiP-Hep 1 vs. MH 1
ENSMUSG00000031549	Ido2	8:24531891-24576580	33.5009	0.204444	-7.35635	0.00565	0.116383	CLiP-Hep 1 vs. MH 1
ENSMUSG00000031613	Hpgd	8:56294584-56321043	122.936	2.00345	-5.93928	0.00165	0.0460743	CLiP-Hep 1 vs. MH 1
ENSMUSG00000031626	Sorbs2	8:45507787-45828297	16.6366	224.802	3.75622	5e-05	0.00284599	CLiP-Hep 1 vs. MH 1
ENSMUSG00000031633	Slc25a4	8:46206796-46211284	2.01847	83.9633	5.37842	5e-05	0.00284599	CLiP-Hep 1 vs. MH 1
ENSMUSG00000031737	Irx5	8:92357624-92376286	0	0.569019	inf	0.0003	0.0128916	CLiP-Hep 1 vs. MH 1
ENSMUSG00000031748	Gnao1	8:93750146-93969388	0.0226478	0.701931	4.95388	0.0068	0.132973	CLiP-Hep 1 vs. MH 1
ENSMUSG00000031749	St3gal2	8:110919921-110973349	0.268015	8.64354	5.01123	0.00035	0.0145516	CLiP-Hep 1 vs. MH 1
ENSMUSG00000031760	Mt3	8:94152606-94154146	0	3.94614	inf	0.0008	0.0272373	CLiP-Hep 1 vs. MH 1
ENSMUSG00000031799	Tpm4	8:72130173-72160855	7.66431	113.626	3.88999	0.0002	0.00937017	CLiP-Hep 1 vs. MH 1
ENSMUSG00000031842	Pde4c	8:70723719-70751425	4.44956	0.178101	-4.6429	0.0022	0.0576217	CLiP-Hep 1 vs. MH 1
ENSMUSG00000031844	Hsd17b2	8:117700967-117759027	205.374	10.0144	-4.35811	0.0004	0.0161292	CLiP-Hep 1 vs. MH 1
ENSMUSG00000031845	Bco1	8:117095853-117133720	2.34801	18.6616	2.99056	0.0065	0.128719	CLiP-Hep 1 vs. MH 1
ENSMUSG00000031871	Cdh5	8:104088915-104144511	7.58397	0	-inf	5e-05	0.00284599	CLiP-Hep 1 vs. MH 1
ENSMUSG00000031872	Bean1	8:104170441-104219122	0	2.77853	inf	5e-05	0.00284599	CLiP-Hep 1 vs. MH 1
ENSMUSG00000031904	Slc7a6	8:106168856-106198706	0.125074	8.10483	6.01793	0.0013	0.0385306	CLiP-Hep 1 vs. MH 1
ENSMUSG00000031963	Bmper	9:23223075-23485200	0.355757	9.10432	4.67759	0.00265	0.0665569	CLiP-Hep 1 vs. MH 1
ENSMUSG00000031995	St14	9:31089401-31131886	0.0625207	4.47506	6.16143	0.0068	0.132973	CLiP-Hep 1 vs. MH 1
ENSMUSG00000032014	Oaf	9:43221234-43240083	164.712	16.7917	-3.29412	0.00295	0.0721053	CLiP-Hep 1 vs. MH 1
ENSMUSG00000032033	Barx2	9:31846043-31913462	0	8.09677	inf	5e-05	0.00284599	CLiP-Hep 1 vs. MH 1
ENSMUSG00000032047	Acat1	9:53579983-53610382	169.303	9.25002	-4.19401	0.00465	0.100941	CLiP-Hep 1 vs. MH 1
ENSMUSG00000032060	Cryab	9:50751077-50756636	1.13309	12.7912	3.49682	0.0055	0.114218	CLiP-Hep 1 vs. MH 1
ENSMUSG00000032064	Dixdc1	9:50662516-50739517	6.31461	1.07774	-2.55068	0.00875	0.159552	CLiP-Hep 1 vs. MH 1
ENSMUSG00000032089	Il10ra	9:45253836-45269149	0.923929	0	-inf	5e-05	0.00284599	CLiP-Hep 1 vs. MH 1
ENSMUSG00000032192	Gnb5	9:75306287-75345876	0.272793	7.32004	4.74597	0.003	0.0730415	CLiP-Hep 1 vs. MH 1
ENSMUSG00000032204	Aqp9	9:71110658-71208124	170.347	14.6886	-3.53571	0.0018	0.0493927	CLiP-Hep 1 vs. MH 1
ENSMUSG00000032207	Lipc	9:70798127-70952226	171.287	1.85213	-6.53109	0.00045	0.0175911	CLiP-Hep 1 vs. MH 1
ENSMUSG00000032231	Anxa2	9:69453619-69491795	5.45486	294.278	5.75349	5e-05	0.00284599	CLiP-Hep 1 vs. MH 1
ENSMUSG00000032258	Lca5	9:83390292-83454573	0.0154403	1.29186	6.38661	0.00485	0.10412	CLiP-Hep 1 vs. MH 1
ENSMUSG00000032263	Bckdhb	9:83925144-84124240	94.8488	15.9496	-2.57211	0.00945	0.168806	CLiP-Hep 1 vs. MH 1
ENSMUSG00000032271	Nnmt	9:48591876-48605153	165.667	14.0251	-3.5622	0.00105	0.0330208	CLiP-Hep 1 vs. MH 1
ENSMUSG00000032289	Thsd4	9:59966930-60522046	0	2.84267	inf	5e-05	0.00284599	CLiP-Hep 1 vs. MH 1
ENSMUSG00000032294	Pkm	9:59656367-59679375	8.89389	193.877	4.44618	0.0002	0.00937017	CLiP-Hep 1 vs. MH 1
ENSMUSG00000032300	1700017B05Rik	9:57253116-57262612	2.13925	10.827	2.33945	0.0092	0.165574	CLiP-Hep 1 vs. MH 1
ENSMUSG00000032310	Cyp1a2	9:57676936-57683703	369.432	4.64345	-6.31397	5e-05	0.00284599	CLiP-Hep 1 vs. MH 1
ENSMUSG00000032311	Nrg4	9:55148853-55326844	3.54613	32.8423	3.21124	0.00875	0.159552	CLiP-Hep 1 vs. MH 1
ENSMUSG00000032352	Lrrc1	9:77430822-77544870	0.126376	3.10528	4.61893	0.00475	0.102518	CLiP-Hep 1 vs. MH 1
ENSMUSG00000032369	Plscr1	9:92249749-92272278	9.84748	228.002	4.53315	0.00345	0.0810019	CLiP-Hep 1 vs. MH 1
ENSMUSG00000032387	Rbpms2	9:65629647-65660623	24.2302	3.52574	-2.78081	0.00575	0.117772	CLiP-Hep 1 vs. MH 1
ENSMUSG00000032492	Pth1r	9:110722084-110769798	1.6156	0	-inf	5e-05	0.00284599	CLiP-Hep 1 vs. MH 1
ENSMUSG00000032511	Scn5a	9:119483407-119579030	0	9.60029	inf	5e-05	0.00284599	CLiP-Hep 1 vs. MH 1
ENSMUSG00000032527	Pccb	9:100982031-101034898	92.9919	8.33027	-3.48067	0.00035	0.0145516	CLiP-Hep 1 vs. MH 1
ENSMUSG00000032625	Thsd7a	6:12311609-12749485	0	0.811117	inf	5e-05	0.00284599	CLiP-Hep 1 vs. MH 1
ENSMUSG00000032657	Fam189b	3:89183142-89189295	0.101033	1.51705	3.90836	0.00775	0.146235	CLiP-Hep 1 vs. MH 1
ENSMUSG00000032735	Ablim3	18:61799391-61911824	6.70264	0.291367	-4.52382	0.0062	0.124223	CLiP-Hep 1 vs. MH 1
ENSMUSG00000032826	Ank2	3:126921611-127499350	1.07625	0.112453	-3.25863	0.0035	0.0818494	CLiP-Hep 1 vs. MH 1
ENSMUSG00000032839	Trpc1	9:95705081-95750375	0.0249318	1.11829	5.48717	0.00645	0.127988	CLiP-Hep 1 vs. MH 1
ENSMUSG00000032849	Abcc4	14:118482691-118706219	0.398115	10.1083	4.66622	0.00125	0.0373875	CLiP-Hep 1 vs. MH 1
ENSMUSG00000032850	Rnft2	5:118190735-118245116	0	0.560913	inf	0.0002	0.00937017	CLiP-Hep 1 vs. MH 1
ENSMUSG00000032978	Guca2b	4:119656606-119658954	0	88.4655	inf	5e-05	0.00284599	CLiP-Hep 1 vs. MH 1
ENSMUSG00000033059	Pygb	2:150786734-150831758	1.5262	10.1759	2.73714	0.0043	0.0953114	CLiP-Hep 1 vs. MH 1
ENSMUSG00000033082	Clec1a	6:129424771-129452000	0.549839	0	-inf	0.001	0.0320103	CLiP-Hep 1 vs. MH 1
ENSMUSG00000033107	Rnf125	18:20944591-20987339	79.6588	9.91513	-3.00613	0.0075	0.142733	CLiP-Hep 1 vs. MH 1
ENSMUSG00000033174	Mgll	6:88716421-88828360	32.4608	2.74133	-3.56575	0.0013	0.0385306	CLiP-Hep 1 vs. MH 1
ENSMUSG00000033191	Tie1	4:118471190-118497642	2.98107	0	-inf	5e-05	0.00284599	CLiP-Hep 1 vs. MH 1
ENSMUSG00000033308	Dpyd	3:118562128-119432924	193.849	16.5045	-3.554	0.00365	0.0844847	CLiP-Hep 1 vs. MH 1
ENSMUSG00000033533	Acsm1	7:119607025-119662515	305.197	14.0495	-4.44114	0.0039	0.0888736	CLiP-Hep 1 vs. MH 1
ENSMUSG00000033538	Casp4	9:5308827-5336783	1.26017	15.6846	3.63766	0.00265	0.0665569	CLiP-Hep 1 vs. MH 1
ENSMUSG00000033581	Igf2bp2	16:22059008-22163299	0.148695	19.4741	7.03305	0.00035	0.0145516	CLiP-Hep 1 vs. MH 1
ENSMUSG00000033590	Myo5c	9:75232019-75305451	0	11.7042	inf	5e-05	0.00284599	CLiP-Hep 1 vs. MH 1
ENSMUSG00000033610	Pank1	19:34806939-34879455	63.3504	4.75642	-3.73541	0.00135	0.0395855	CLiP-Hep 1 vs. MH 1
ENSMUSG00000033688	1300017J02Rik	9:103250520-103305082	402.559	44.6824	-3.17142	0.00905	0.163532	CLiP-Hep 1 vs. MH 1
ENSMUSG00000033715	Akr1c14	13:4035244-4090688	199.475	0.799598	-7.96272	0.0003	0.0128916	CLiP-Hep 1 vs. MH 1
ENSMUSG00000033720	Sfxn5	6:85213048-85333422	11.4323	1.05043	-3.44406	0.00145	0.0418156	CLiP-Hep 1 vs. MH 1
ENSMUSG00000033777	Tlr13	X:106143203-106160493	0.786917	0	-inf	5e-05	0.00284599	CLiP-Hep 1 vs. MH 1
ENSMUSG00000034108	Ccs	19:4825365-4839332	181.975	38.5367	-2.23943	0.00815	0.151589	CLiP-Hep 1 vs. MH 1
ENSMUSG00000034116	Vav1	17:57279099-57328031	1.57266	0	-inf	5e-05	0.00284599	CLiP-Hep 1 vs. MH 1
ENSMUSG00000034127	Tspan8	10:115802415-115869522	0	7.20838	inf	5e-05	0.00284599	CLiP-Hep 1 vs. MH 1
ENSMUSG00000034205	Loxl2	14:69555423-69695834	0.194446	6.56853	5.07813	0.0069	0.134457	CLiP-Hep 1 vs. MH 1
ENSMUSG00000034227	Foxj1	11:116330703-116335399	0	0.897866	inf	0.0035	0.0818494	CLiP-Hep 1 vs. MH 1
ENSMUSG00000034285	Nipsnap1	11:4873950-4894200	234.806	34.4825	-2.76753	0.0085	0.156349	CLiP-Hep 1 vs. MH 1
ENSMUSG00000034394	Lif	11:4257556-4272514	0	2.58178	inf	5e-05	0.00284599	CLiP-Hep 1 vs. MH 1
ENSMUSG00000034401	Spata6	4:111719983-111829395	0.414402	3.2827	2.98578	0.00405	0.0913922	CLiP-Hep 1 vs. MH 1
ENSMUSG00000034450	Gulo	14:65986785-66014589	198.919	4.35765	-5.51248	5e-05	0.00284599	CLiP-Hep 1 vs. MH 1
ENSMUSG00000034456	Uroc1	6:90333283-90364551	184.285	1.14843	-7.32613	5e-05	0.00284599	CLiP-Hep 1 vs. MH 1
ENSMUSG00000034522	Zfp395	14:65351441-65398930	9.5156	1.15086	-3.04759	0.00395	0.0897846	CLiP-Hep 1 vs. MH 1
ENSMUSG00000034573	Ptpn13	5:103425187-103598339	0.0953515	7.03987	6.20615	0.0062	0.124223	CLiP-Hep 1 vs. MH 1
ENSMUSG00000034584	Exph5	9:53301514-53381145	4.26085	0.375483	-3.50432	0.0027	0.0674345	CLiP-Hep 1 vs. MH 1
ENSMUSG00000034586	Hid1	11:115347706-115367756	0.238014	12.0459	5.66135	0.0006	0.022061	CLiP-Hep 1 vs. MH 1
ENSMUSG00000034593	Myo5a	9:75071014-75223688	0.118995	3.20949	4.75337	0.0007	0.0246766	CLiP-Hep 1 vs. MH 1
ENSMUSG00000034614	Pik3ip1	11:3288873-3342971	0	1.583	inf	0.00395	0.0897846	CLiP-Hep 1 vs. MH 1
ENSMUSG00000034641	Cd300ld	11:114982273-114989922	2.93854	0	-inf	5e-05	0.00284599	CLiP-Hep 1 vs. MH 1
ENSMUSG00000034684	Sema3f	9:107681419-107710475	1.66934	11.8568	2.82837	0.00725	0.139366	CLiP-Hep 1 vs. MH 1
ENSMUSG00000034774	Dsg1c	18:20222859-20285031	5.5991	0	-inf	5e-05	0.00284599	CLiP-Hep 1 vs. MH 1
ENSMUSG00000034780	B3galt1	2:67565870-68124716	22.3918	0.572372	-5.28987	0.00265	0.0665569	CLiP-Hep 1 vs. MH 1
ENSMUSG00000034783	Cd207	6:83671214-83677857	0.762348	0	-inf	0.0015	0.042749	CLiP-Hep 1 vs. MH 1
ENSMUSG00000034842	Art3	5:92331826-92414628	1.61608	0.0841183	-4.26394	0.0001	0.00529283	CLiP-Hep 1 vs. MH 1
ENSMUSG00000034853	Acot11	4:106733888-106804998	2.7348	0.314605	-3.11982	0.00855	0.156891	CLiP-Hep 1 vs. MH 1
ENSMUSG00000034919	Ttc22	4:106622431-106640189	0	0.705702	inf	0.0002	0.00937017	CLiP-Hep 1 vs. MH 1
ENSMUSG00000034936	Arl4d	11:101665540-101667832	105.156	4.32375	-4.60411	0.00505	0.107108	CLiP-Hep 1 vs. MH 1
ENSMUSG00000034949	Zfr2	10:81233154-81252202	0	3.6814	inf	5e-05	0.00284599	CLiP-Hep 1 vs. MH 1
ENSMUSG00000034957	Cebpa	7:35118043-35121928	153.76	13.8836	-3.46923	0.0013	0.0385306	CLiP-Hep 1 vs. MH 1
ENSMUSG00000034981	Parm1	5:91517614-91626894	0	10.5233	inf	5e-05	0.00284599	CLiP-Hep 1 vs. MH 1
ENSMUSG00000034997	Htr2a	14:74640836-74709494	0	4.30487	inf	5e-05	0.00284599	CLiP-Hep 1 vs. MH 1
ENSMUSG00000035000	Dpp4	2:62330072-62470913	33.9139	0.651247	-5.70253	0.0002	0.00937017	CLiP-Hep 1 vs. MH 1
ENSMUSG00000035031	C8a	4:104815678-104876446	587.498	0.569562	-10.0105	0.00365	0.0844847	CLiP-Hep 1 vs. MH 1
ENSMUSG00000035104	Eva1a	6:82041042-82093099	62.3609	1.32067	-5.5613	5e-05	0.00284599	CLiP-Hep 1 vs. MH 1
ENSMUSG00000035165	Kcne3	7:100171415-100227207	0	6.22392	inf	0.00045	0.0175911	CLiP-Hep 1 vs. MH 1
ENSMUSG00000035184	Fam124a	14:62463413-62608692	2.03398	29.1213	3.8397	0.0001	0.00529283	CLiP-Hep 1 vs. MH 1
ENSMUSG00000035245	Eogt	6:97110023-97151720	1.65577	9.0765	2.45463	0.0038	0.0871344	CLiP-Hep 1 vs. MH 1
ENSMUSG00000035356	Nfkbiz	16:55811374-55838899	2.60074	25.7476	3.30744	0.00205	0.0545247	CLiP-Hep 1 vs. MH 1
ENSMUSG00000035357	Pdzrn3	6:101028021-101377897	1.36358	36.465	4.74104	5e-05	0.00284599	CLiP-Hep 1 vs. MH 1
ENSMUSG00000035459	Stab2	10:86839093-87028015	9.7	0.311868	-4.95898	0.00025	0.0111741	CLiP-Hep 1 vs. MH 1
ENSMUSG00000035473	Galm	17:80127470-80185101	61.8838	6.84144	-3.17719	0.0011	0.0341091	CLiP-Hep 1 vs. MH 1
ENSMUSG00000035513	Ntng2	2:29194276-29253006	0.529837	3.92263	2.8882	0.00995	0.174887	CLiP-Hep 1 vs. MH 1
ENSMUSG00000035561	Aldh1b1	4:45799021-45804604	52.7198	0.974895	-5.75696	0.00075	0.0259989	CLiP-Hep 1 vs. MH 1
ENSMUSG00000035836	Ugt2b1	5:86916637-86926530	278.229	0.488114	-9.15484	0.00165	0.0460743	CLiP-Hep 1 vs. MH 1
ENSMUSG00000035852	Misp	10:79820988-79830490	0	1.9718	inf	5e-05	0.00284599	CLiP-Hep 1 vs. MH 1
ENSMUSG00000035873	Pawr	10:108332120-108414792	4.47382	29.8313	2.73724	0.0099	0.174261	CLiP-Hep 1 vs. MH 1
ENSMUSG00000035875	AI182371	2:35081860-35101543	418.238	10.3458	-5.3372	5e-05	0.00284599	CLiP-Hep 1 vs. MH 1
ENSMUSG00000035878	Hykk	9:54917282-54949924	19.0171	0.312238	-5.92851	0.0002	0.00937017	CLiP-Hep 1 vs. MH 1
ENSMUSG00000035934	Pknox2	9:36890981-37147407	0.0190836	1.16193	5.92805	0.0039	0.0888736	CLiP-Hep 1 vs. MH 1
ENSMUSG00000035984	Nme5	18:34562633-34579115	0	0.745631	inf	0.0097	0.1719	CLiP-Hep 1 vs. MH 1
ENSMUSG00000036006	Ripor2	13:24501524-24733816	1.42965	0.138174	-3.3711	0.0059	0.119903	CLiP-Hep 1 vs. MH 1
ENSMUSG00000036027	1810046K07Rik	9:51289685-51328924	2.80382	0	-inf	5e-05	0.00284599	CLiP-Hep 1 vs. MH 1
ENSMUSG00000036036	Zfp57	17:37001162-37010635	0.120033	4.85677	5.33849	0.00135	0.0395855	CLiP-Hep 1 vs. MH 1
ENSMUSG00000036057	Ptpn23	9:110385081-110408213	2.63027	14.5526	2.468	0.00625	0.125067	CLiP-Hep 1 vs. MH 1
ENSMUSG00000036083	Slc17a3	13:23836893-23860716	44.7437	0.599029	-6.22291	0.0002	0.00937017	CLiP-Hep 1 vs. MH 1
ENSMUSG00000036103	Colec12	18:9707594-9882644	25.7605	1.43955	-4.16147	0.00235	0.0606713	CLiP-Hep 1 vs. MH 1
ENSMUSG00000036110	Slc17a2	13:23806897-23825180	88.3319	4.49423	-4.29679	0.00965	0.171265	CLiP-Hep 1 vs. MH 1
ENSMUSG00000036469	March1	8:65617899-66471637	1.08296	0.0198365	-5.77068	0.00065	0.023321	CLiP-Hep 1 vs. MH 1
ENSMUSG00000036528	Ppfibp2	7:107595108-107758032	11.1754	0.429023	-4.70312	0.00105	0.0330208	CLiP-Hep 1 vs. MH 1
ENSMUSG00000036564	Ndrg4	8:95676979-95715119	0.0221343	1.46159	6.04512	0.0021	0.0555035	CLiP-Hep 1 vs. MH 1
ENSMUSG00000036570	Fxyd1	7:31051677-31057199	310.98	5.85469	-5.73109	5e-05	0.00284599	CLiP-Hep 1 vs. MH 1
ENSMUSG00000036585	Fgf1	18:38601533-39389425	35.5831	0.381876	-6.54195	0.00015	0.00746919	CLiP-Hep 1 vs. MH 1
ENSMUSG00000036594	H2-Aa	17:34282743-34287823	11.3335	0	-inf	5e-05	0.00284599	CLiP-Hep 1 vs. MH 1
ENSMUSG00000036667	Tcaf1	6:42668001-42710088	0.610282	8.75811	3.84307	0.00535	0.111961	CLiP-Hep 1 vs. MH 1
ENSMUSG00000036718	Micall2	5:139706526-139736336	0.454544	5.0899	3.48514	0.00655	0.129461	CLiP-Hep 1 vs. MH 1
ENSMUSG00000036775	Decr2	17:26081207-26090337	77.8331	7.89405	-3.30155	0.0008	0.0272373	CLiP-Hep 1 vs. MH 1
ENSMUSG00000036813	Entpd8	2:25064412-25095239	48.445	2.37908	-4.34787	0.0034	0.0802118	CLiP-Hep 1 vs. MH 1
ENSMUSG00000036833	Pnpla7	2:24976032-25054057	76.1389	12.6531	-2.58915	0.0055	0.114218	CLiP-Hep 1 vs. MH 1
ENSMUSG00000036834	Plch1	3:63696233-63899472	0	1.31751	inf	0.0004	0.0161292	CLiP-Hep 1 vs. MH 1
ENSMUSG00000036887	C1qa	4:136895916-136898803	40.9088	0	-inf	5e-05	0.00284599	CLiP-Hep 1 vs. MH 1
ENSMUSG00000036892	Prodh2	7:30493621-30513402	134.038	2.73247	-5.61629	0.0005	0.0190505	CLiP-Hep 1 vs. MH 1
ENSMUSG00000036896	C1qc	4:136889803-136893065	35.0394	0	-inf	5e-05	0.00284599	CLiP-Hep 1 vs. MH 1
ENSMUSG00000036905	C1qb	4:136880128-136886187	48.2077	0	-inf	5e-05	0.00284599	CLiP-Hep 1 vs. MH 1
ENSMUSG00000037012	Hk1	10:62268854-62379908	0.798585	6.65016	3.05787	0.00055	0.0205527	CLiP-Hep 1 vs. MH 1
ENSMUSG00000037032	Apbb1	7:105558482-105581653	0.171431	4.72343	4.78413	5e-05	0.00284599	CLiP-Hep 1 vs. MH 1
ENSMUSG00000037060	Cavin3	7:105480082-105483242	0	2.3123	inf	0.00045	0.0175911	CLiP-Hep 1 vs. MH 1
ENSMUSG00000037111	Setd7	3:51515317-51567117	1.21434	12.9176	3.4111	0.0052	0.109635	CLiP-Hep 1 vs. MH 1
ENSMUSG00000037386	Rims2	15:39198143-39684468	0	0.950857	inf	5e-05	0.00284599	CLiP-Hep 1 vs. MH 1
ENSMUSG00000037405	Icam1	9:21015984-21039036	4.32876	53.8759	3.63762	0.00215	0.0565999	CLiP-Hep 1 vs. MH 1
ENSMUSG00000037541	Shank2	7:143978357-144424938	3.40069	0.419563	-3.01887	0.0061	0.122841	CLiP-Hep 1 vs. MH 1
ENSMUSG00000037542	Aldh8a1	10:21377290-21396585	203.114	3.42365	-5.89061	5e-05	0.00284599	CLiP-Hep 1 vs. MH 1
ENSMUSG00000037686	Aspg	12:112106678-112127559	76.9703	5.33426	-3.85094	0.00015	0.00746919	CLiP-Hep 1 vs. MH 1
ENSMUSG00000037731	Themis2	4:132781842-132796387	3.10843	0	-inf	5e-05	0.00284599	CLiP-Hep 1 vs. MH 1
ENSMUSG00000037762	Slc16a9	10:70245099-70288176	0.648605	0	-inf	0.005	0.106431	CLiP-Hep 1 vs. MH 1
ENSMUSG00000037784	Dzip1l	9:99629495-99669903	0	1.87419	inf	5e-05	0.00284599	CLiP-Hep 1 vs. MH 1
ENSMUSG00000037798	Mat1a	14:41103902-41124412	1539.49	50.1493	-4.94008	0.0076	0.144064	CLiP-Hep 1 vs. MH 1
ENSMUSG00000037826	Ppm1k	6:57476696-57665614	22.0698	0.878706	-4.65055	0.0043	0.0953114	CLiP-Hep 1 vs. MH 1
ENSMUSG00000037849	Ifi206	1:173468484-173491312	1.14105	0	-inf	0.0002	0.00937017	CLiP-Hep 1 vs. MH 1
ENSMUSG00000037852	Cpe	8:64592541-64693054	0	156.464	inf	5e-05	0.00284599	CLiP-Hep 1 vs. MH 1
ENSMUSG00000037902	Sirpa	2:129592834-129632228	7.85553	41.983	2.41802	0.00605	0.122156	CLiP-Hep 1 vs. MH 1
ENSMUSG00000037922	Bank1	3:135904343-136326066	0.795868	0	-inf	5e-05	0.00284599	CLiP-Hep 1 vs. MH 1
ENSMUSG00000037946	Fgd3	13:49261491-49320311	0.228999	16.4004	6.16224	0.00035	0.0145516	CLiP-Hep 1 vs. MH 1
ENSMUSG00000037979	Ccdc92	5:124834417-124862424	0	1.52961	inf	5e-05	0.00284599	CLiP-Hep 1 vs. MH 1
ENSMUSG00000037995	Igsf9	1:172481787-172498878	0.0322917	1.20412	5.22068	0.0003	0.0128916	CLiP-Hep 1 vs. MH 1
ENSMUSG00000038121	Fam210a	18:67933256-68300333	13.0162	1.91969	-2.76136	0.00355	0.0827651	CLiP-Hep 1 vs. MH 1
ENSMUSG00000038147	Cd84	1:171839696-171890718	2.70466	0	-inf	5e-05	0.00284599	CLiP-Hep 1 vs. MH 1
ENSMUSG00000038195	Rilp	11:75509978-75513415	12.8885	1.17631	-3.45375	0.00585	0.119204	CLiP-Hep 1 vs. MH 1
ENSMUSG00000038260	Trpm4	7:45302631-45333780	0.290224	4.0523	3.8035	0.0082	0.152313	CLiP-Hep 1 vs. MH 1
ENSMUSG00000038286	Bphl	13:34037596-34074074	128.095	18.7199	-2.77457	0.0013	0.0385306	CLiP-Hep 1 vs. MH 1
ENSMUSG00000038327	Serpinb9f	13:33249595-33335370	0	2.31081	inf	5e-05	0.00284599	CLiP-Hep 1 vs. MH 1
ENSMUSG00000038393	Txnip	3:96555764-96566801	28.1103	187.068	2.73439	0.0092	0.165574	CLiP-Hep 1 vs. MH 1
ENSMUSG00000038463	Olfml2b	1:170644531-170682789	0	2.04424	inf	5e-05	0.00284599	CLiP-Hep 1 vs. MH 1
ENSMUSG00000038522	Mfsd4b1	10:40001574-40025268	15.9151	1.40071	-3.50616	0.0066	0.130187	CLiP-Hep 1 vs. MH 1
ENSMUSG00000038524	Fchsd1	18:37955078-37969774	0.580557	7.74783	3.73828	0.0042	0.0937504	CLiP-Hep 1 vs. MH 1
ENSMUSG00000038576	Susd4	1:182763859-182896591	4.76242	0.0857159	-5.79599	0.0061	0.122841	CLiP-Hep 1 vs. MH 1
ENSMUSG00000038641	Akr1d1	6:37529820-37568815	150.985	1.07277	-7.13692	0.0045	0.098641	CLiP-Hep 1 vs. MH 1
ENSMUSG00000038642	Ctss	3:95526785-95556403	41.621	0	-inf	5e-05	0.00284599	CLiP-Hep 1 vs. MH 1
ENSMUSG00000038695	Josd2	7:44465390-44471662	106.77	12.0646	-3.14565	0.0001	0.00529283	CLiP-Hep 1 vs. MH 1
ENSMUSG00000038704	Aspdh	7:44465390-44471662	106.77	12.0646	-3.14565	0.0001	0.00529283	CLiP-Hep 1 vs. MH 1
ENSMUSG00000038729	Pakap	4:57434246-57896984	1.11481	9.73189	3.12592	0.00265	0.0665569	CLiP-Hep 1 vs. MH 1
ENSMUSG00000038732	Mboat1	13:30136488-30246717	0	2.92607	inf	5e-05	0.00284599	CLiP-Hep 1 vs. MH 1
ENSMUSG00000038745	Nlrp6	7:140906013-140929193	290.629	3.11161	-6.54537	5e-05	0.00284599	CLiP-Hep 1 vs. MH 1
ENSMUSG00000038754	Elovl3	19:46131874-46148326	56.3415	0	-inf	5e-05	0.00284599	CLiP-Hep 1 vs. MH 1
ENSMUSG00000038860	Garnl3	2:32986223-33131654	0	1.98565	inf	5e-05	0.00284599	CLiP-Hep 1 vs. MH 1
ENSMUSG00000038916	Soga3	10:29143281-29230779	0	0.564256	inf	5e-05	0.00284599	CLiP-Hep 1 vs. MH 1
ENSMUSG00000038967	Pdk2	11:95026257-95041354	44.3024	7.77958	-2.50962	0.00575	0.117772	CLiP-Hep 1 vs. MH 1
ENSMUSG00000038976	Ppp1r9b	11:94991034-95006899	1.58592	11.4653	2.85388	0.0057	0.117086	CLiP-Hep 1 vs. MH 1
ENSMUSG00000039062	Anpep	7:79821802-79861059	60.4595	5.9649	-3.3414	0.0001	0.00529283	CLiP-Hep 1 vs. MH 1
ENSMUSG00000039110	Mycbpap	11:94489598-94521742	0	0.674524	inf	0.0043	0.0953114	CLiP-Hep 1 vs. MH 1
ENSMUSG00000039137	Whrn	4:63414909-63495991	0.0832673	2.14413	4.6865	0.00045	0.0175911	CLiP-Hep 1 vs. MH 1
ENSMUSG00000039145	Camk1d	2:5293456-5714538	32.8981	3.38944	-3.27889	0.00395	0.0897846	CLiP-Hep 1 vs. MH 1
ENSMUSG00000039153	Runx2	17:44495986-45119290	0.141057	1.84957	3.71284	0.0052	0.109635	CLiP-Hep 1 vs. MH 1
ENSMUSG00000039239	Tgfb2	1:186587027-186707033	0	14.0817	inf	5e-05	0.00284599	CLiP-Hep 1 vs. MH 1
ENSMUSG00000039252	Lgi2	5:52533516-52566462	0	10.4148	inf	5e-05	0.00284599	CLiP-Hep 1 vs. MH 1
ENSMUSG00000039323	Igfbp2	1:72824502-72852474	329.345	0	-inf	5e-05	0.00284599	CLiP-Hep 1 vs. MH 1
ENSMUSG00000039328	Rnf122	8:31111800-31131688	0	1.35558	inf	0.00085	0.028423	CLiP-Hep 1 vs. MH 1
ENSMUSG00000039385	Cdh6	15:13028700-13173675	0	5.04855	inf	5e-05	0.00284599	CLiP-Hep 1 vs. MH 1
ENSMUSG00000039395	Mreg	1:72159441-72212307	22.2947	2.55288	-3.12651	0.0036	0.0836657	CLiP-Hep 1 vs. MH 1
ENSMUSG00000039438	Ttc36	9:44793768-44803072	600.462	22.9359	-4.71039	5e-05	0.00284599	CLiP-Hep 1 vs. MH 1
ENSMUSG00000039518	Cdsn	17:35552127-35557342	0	0.587398	inf	0.0001	0.00529283	CLiP-Hep 1 vs. MH 1
ENSMUSG00000039519	Cyp7b1	3:18071949-18243891	67.0755	0.613423	-6.77276	0.00175	0.0483232	CLiP-Hep 1 vs. MH 1
ENSMUSG00000039533	Mmd2	5:142562357-142608800	2.09466	0	-inf	5e-05	0.00284599	CLiP-Hep 1 vs. MH 1
ENSMUSG00000039543	Cfap70	14:20394192-20452226	0	0.842621	inf	0.0057	0.117086	CLiP-Hep 1 vs. MH 1
ENSMUSG00000039706	Ldb2	5:44472131-44799680	2.39846	0	-inf	0.0034	0.0802118	CLiP-Hep 1 vs. MH 1
ENSMUSG00000039911	Spsb1	4:149896282-149955043	0.0438059	1.77885	5.34368	0.002	0.0535334	CLiP-Hep 1 vs. MH 1
ENSMUSG00000039953	Clstn1	4:149586467-149648899	0.238291	7.66256	5.00703	0.0006	0.022061	CLiP-Hep 1 vs. MH 1
ENSMUSG00000039985	Sinhcaf	6:148921034-148947129	0.615544	8.7836	3.83488	0.0011	0.0341091	CLiP-Hep 1 vs. MH 1
ENSMUSG00000040061	Plcb2	2:118707516-118728438	0.488165	0	-inf	0.00065	0.023321	CLiP-Hep 1 vs. MH 1
ENSMUSG00000040111	Gramd1b	9:40293216-40533620	0.604343	10.265	4.08622	0.00115	0.0352091	CLiP-Hep 1 vs. MH 1
ENSMUSG00000040147	Maob	X:16709281-16817366	117.213	15.4327	-2.92508	0.00205	0.0545247	CLiP-Hep 1 vs. MH 1
ENSMUSG00000040158	Tax1bp3	11:73177082-73183162	7.61739	68.0049	3.15827	0.0032	0.0765985	CLiP-Hep 1 vs. MH 1
ENSMUSG00000040181	Fmo1	1:162829560-162866610	109.936	18.1349	-2.59983	0.0036	0.0836657	CLiP-Hep 1 vs. MH 1
ENSMUSG00000040183	Ankrd6	4:32804034-32950841	0.0581671	2.77397	5.57561	0.00785	0.147487	CLiP-Hep 1 vs. MH 1
ENSMUSG00000040187	Arntl2	6:146796054-146833529	0.613354	12.0014	4.29034	0.00295	0.0721053	CLiP-Hep 1 vs. MH 1
ENSMUSG00000040189	Ccdc114	7:45922214-45948963	0	1.80369	inf	5e-05	0.00284599	CLiP-Hep 1 vs. MH 1
ENSMUSG00000040264	Gbp2b	3:142594846-142619179	2.52337	0	-inf	5e-05	0.00284599	CLiP-Hep 1 vs. MH 1
ENSMUSG00000040322	Slc25a24	3:109123148-109168457	0.396276	35.7955	6.49713	0.0005	0.0190505	CLiP-Hep 1 vs. MH 1
ENSMUSG00000040466	Blvrb	7:27447977-27466144	71.2992	10.3126	-2.78948	0.006	0.121444	CLiP-Hep 1 vs. MH 1
ENSMUSG00000040511	Pvr	7:19903577-19927607	2.80217	22.3756	2.99731	0.00375	0.0861701	CLiP-Hep 1 vs. MH 1
ENSMUSG00000040522	Tlr8	X:167241370-167264329	0.844664	0	-inf	0.0013	0.0385306	CLiP-Hep 1 vs. MH 1
ENSMUSG00000040618	Pck2	14:55528827-55551242	1.4753	26.0411	4.14172	0.0008	0.0272373	CLiP-Hep 1 vs. MH 1
ENSMUSG00000040660	Cyp2b9	7:26173392-26214196	7.37417	0	-inf	5e-05	0.00284599	CLiP-Hep 1 vs. MH 1
ENSMUSG00000040706	Agmat	4:141746671-141759263	78.0915	4.8227	-4.01725	0.0047	0.101673	CLiP-Hep 1 vs. MH 1
ENSMUSG00000040711	Sh3pxd2b	11:32347819-32428173	0.183709	16.9825	6.53049	0.0003	0.0128916	CLiP-Hep 1 vs. MH 1
ENSMUSG00000040732	Erg	16:95359168-95586593	1.70419	0	-inf	5e-05	0.00284599	CLiP-Hep 1 vs. MH 1
ENSMUSG00000040747	Cd53	3:106759920-106790149	4.29563	0	-inf	5e-05	0.00284599	CLiP-Hep 1 vs. MH 1
ENSMUSG00000040855	Reps2	X:162411953-162643649	7.82439	1.20077	-2.70401	0.0034	0.0802118	CLiP-Hep 1 vs. MH 1
ENSMUSG00000040875	Osbpl10	9:114978568-115232972	0	0.954434	inf	0.0095	0.169302	CLiP-Hep 1 vs. MH 1
ENSMUSG00000040883	Tmem205	9:21921007-21935872	425.847	73.1347	-2.54171	0.0085	0.156349	CLiP-Hep 1 vs. MH 1
ENSMUSG00000040963	Asgr2	11:70092643-70106187	184.862	2.23437	-6.37044	5e-05	0.00284599	CLiP-Hep 1 vs. MH 1
ENSMUSG00000041012	Cmtm8	9:114789344-114844156	41.9496	4.97767	-3.07511	0.00365	0.0844847	CLiP-Hep 1 vs. MH 1
ENSMUSG00000041044	Lrit1	14:36970026-37073743	6.52191	0.0467161	-7.12523	0.0012	0.0362764	CLiP-Hep 1 vs. MH 1
ENSMUSG00000041119	Pde9a	17:31386209-31476310	16.7292	1.68901	-3.30812	0.0018	0.0493927	CLiP-Hep 1 vs. MH 1
ENSMUSG00000041132	N4bp2l1	5:150571643-150599540	39.8831	4.89724	-3.02574	0.00565	0.116383	CLiP-Hep 1 vs. MH 1
ENSMUSG00000041189	Chrnb1	11:69784035-69795943	0	14.7409	inf	5e-05	0.00284599	CLiP-Hep 1 vs. MH 1
ENSMUSG00000041238	Rbbp8	18:11633275-11745221	2.60895	15.2361	2.54595	0.00255	0.064668	CLiP-Hep 1 vs. MH 1
ENSMUSG00000041293	Adgrf1	17:43270328-43326562	2.71509	0	-inf	5e-05	0.00284599	CLiP-Hep 1 vs. MH 1
ENSMUSG00000041308	Sntb2	8:106935727-107019714	0.898657	6.95867	2.95297	0.0046	0.100141	CLiP-Hep 1 vs. MH 1
ENSMUSG00000041313	Slc7a1	5:148327409-148399904	0.0639878	5.83135	6.50989	0.00215	0.0565999	CLiP-Hep 1 vs. MH 1
ENSMUSG00000041378	Cldn5	16:18776846-18778262	2.55067	0	-inf	0.00015	0.00746919	CLiP-Hep 1 vs. MH 1
ENSMUSG00000041420	Meis3	7:16175089-16186504	0.158102	4.54027	4.84385	0.00065	0.023321	CLiP-Hep 1 vs. MH 1
ENSMUSG00000041426	Hibch	1:52844928-52920986	53.5921	9.29726	-2.52714	0.00615	0.123582	CLiP-Hep 1 vs. MH 1
ENSMUSG00000041440	Gk5	9:96119361-96184608	0	0.655979	inf	5e-05	0.00284599	CLiP-Hep 1 vs. MH 1
ENSMUSG00000041445	Mmrn2	14:34375464-34404287	3.75439	0	-inf	5e-05	0.00284599	CLiP-Hep 1 vs. MH 1
ENSMUSG00000041468	Gpr12	5:146582397-146600148	1.36418	0	-inf	0.0007	0.0246766	CLiP-Hep 1 vs. MH 1
ENSMUSG00000041567	Serpina12	12:104028768-104044443	10.2476	0.432529	-4.56635	0.0034	0.0802118	CLiP-Hep 1 vs. MH 1
ENSMUSG00000041605	Inava	1:136213524-136234264	0	1.98563	inf	5e-05	0.00284599	CLiP-Hep 1 vs. MH 1
ENSMUSG00000041607	Mbp	18:82475145-82585637	0.013176	8.1769	9.27749	5e-05	0.00284599	CLiP-Hep 1 vs. MH 1
ENSMUSG00000041633	Kctd12b	X:153685153-153696391	0.496457	0	-inf	0.0078	0.146936	CLiP-Hep 1 vs. MH 1
ENSMUSG00000041642	Kif21b	1:136131342-136178003	0.140291	2.21491	3.98075	0.00975	0.172445	CLiP-Hep 1 vs. MH 1
ENSMUSG00000041673	Lrrc18	14:32959546-33185508	0.605757	0	-inf	0.00295	0.0721053	CLiP-Hep 1 vs. MH 1
ENSMUSG00000041698	Slco1a1	6:141907281-141946962	134.435	0.938491	-7.16235	5e-05	0.00284599	CLiP-Hep 1 vs. MH 1
ENSMUSG00000041707	Tmem273	14:32785962-32817984	0.549504	0	-inf	0.0055	0.114218	CLiP-Hep 1 vs. MH 1
ENSMUSG00000041729	Coro2b	9:62419193-62537044	0.592196	0	-inf	5e-05	0.00284599	CLiP-Hep 1 vs. MH 1
ENSMUSG00000041773	Enc1	13:97241104-97253034	0.555487	12.6487	4.50909	0.0017	0.0472273	CLiP-Hep 1 vs. MH 1
ENSMUSG00000041889	Shisa4	1:135368642-135375247	0	10.3068	inf	5e-05	0.00284599	CLiP-Hep 1 vs. MH 1
ENSMUSG00000041954	Tnfrsf18	4:156018555-156031648	0.257187	2.68583	3.38447	0.0092	0.165574	CLiP-Hep 1 vs. MH 1
ENSMUSG00000042010	Acacb	5:114146534-114250761	6.77041	0.199521	-5.08463	0.0052	0.109635	CLiP-Hep 1 vs. MH 1
ENSMUSG00000042073	Abhd14b	9:106440050-106452923	73.3954	8.29225	-3.14585	0.00065	0.023321	CLiP-Hep 1 vs. MH 1
ENSMUSG00000042102	Dmgdh	13:93674432-93752833	179.697	0.412935	-8.76543	0.0008	0.0272373	CLiP-Hep 1 vs. MH 1
ENSMUSG00000042118	Bhmt2	13:93655719-93674302	158.027	1.00994	-7.28977	0.00415	0.0930274	CLiP-Hep 1 vs. MH 1
ENSMUSG00000042248	Cyp2c37	19:39992423-40012243	122.03	0	-inf	5e-05	0.00284599	CLiP-Hep 1 vs. MH 1
ENSMUSG00000042251	Pm20d1	1:131797380-131821473	42.6586	5.02382	-3.08598	0.00275	0.0683272	CLiP-Hep 1 vs. MH 1
ENSMUSG00000042272	Sestd1	2:77180339-77280592	0.778878	9.03397	3.53589	0.00385	0.0880262	CLiP-Hep 1 vs. MH 1
ENSMUSG00000042289	Hsd3b7	7:127776669-127803802	418.551	27.8986	-3.90714	5e-05	0.00284599	CLiP-Hep 1 vs. MH 1
ENSMUSG00000042308	Setd1a	7:127776669-127803802	418.551	27.8986	-3.90714	5e-05	0.00284599	CLiP-Hep 1 vs. MH 1
ENSMUSG00000042331	Specc1	11:61956762-62223013	0.639251	5.98653	3.22726	0.0019	0.0513975	CLiP-Hep 1 vs. MH 1
ENSMUSG00000042359	Osbpl6	2:76406507-76601475	0.0122491	0.51399	5.39099	0.00815	0.151589	CLiP-Hep 1 vs. MH 1
ENSMUSG00000042429	Adora1	1:134193447-134235440	6.3206	0.0588926	-6.74583	0.0015	0.042749	CLiP-Hep 1 vs. MH 1
ENSMUSG00000042622	Maff	15:79346620-79359076	1.16389	9.76866	3.0692	0.008	0.149488	CLiP-Hep 1 vs. MH 1
ENSMUSG00000042644	Itpr3	17:27057303-27122223	0.184686	6.50475	5.13834	0.0083	0.153713	CLiP-Hep 1 vs. MH 1
ENSMUSG00000042770	Hebp1	6:135137521-135254351	344.616	28.6289	-3.58945	0.00105	0.0330208	CLiP-Hep 1 vs. MH 1
ENSMUSG00000042842	Serpinb6b	13:32965208-32979067	1.42447	48.696	5.09531	0.0002	0.00937017	CLiP-Hep 1 vs. MH 1
ENSMUSG00000043008	Klhl6	16:19946495-19983037	1.04156	0	-inf	5e-05	0.00284599	CLiP-Hep 1 vs. MH 1
ENSMUSG00000043079	Synpo	18:60593917-60660264	0.61555	5.04643	3.03531	0.0029	0.0712041	CLiP-Hep 1 vs. MH 1
ENSMUSG00000043336	Filip1l	16:57301999-57606864	2.448	31.1962	3.6717	0.0013	0.0385306	CLiP-Hep 1 vs. MH 1
ENSMUSG00000043388	Tmem130	5:144735914-144761818	0	0.746657	inf	0.0001	0.00529283	CLiP-Hep 1 vs. MH 1
ENSMUSG00000043418	Lrit2	14:36970026-37073743	6.52191	0.0467161	-7.12523	0.0012	0.0362764	CLiP-Hep 1 vs. MH 1
ENSMUSG00000043505	Gimap5	6:48718606-48754210	1.41585	0.129394	-3.45183	0.0039	0.0888736	CLiP-Hep 1 vs. MH 1
ENSMUSG00000043542	Zc2hc1a	3:7503446-7553836	0.3033	7.25595	4.58035	0.00085	0.028423	CLiP-Hep 1 vs. MH 1
ENSMUSG00000043740	B430306N03Rik	17:48316140-48327024	1.17368	0	-inf	5e-05	0.00284599	CLiP-Hep 1 vs. MH 1
ENSMUSG00000043832	Clec4a3	6:122952514-122969875	3.59099	0	-inf	5e-05	0.00284599	CLiP-Hep 1 vs. MH 1
ENSMUSG00000043931	Gimap7	6:48718606-48754210	1.41585	0.129394	-3.45183	0.0039	0.0888736	CLiP-Hep 1 vs. MH 1
ENSMUSG00000044005	Gls2	10:128194456-128211807	180.696	0.457089	-8.62688	0.00135	0.0395855	CLiP-Hep 1 vs. MH 1
ENSMUSG00000044162	Tnip3	6:65525312-65634040	0	0.877759	inf	0.00395	0.0897846	CLiP-Hep 1 vs. MH 1
ENSMUSG00000044206	Vsig4	X:96247202-96293438	22.5982	0	-inf	5e-05	0.00284599	CLiP-Hep 1 vs. MH 1
ENSMUSG00000044313	Mab21l3	3:101813075-101848959	0	0.606131	inf	0.0062	0.124223	CLiP-Hep 1 vs. MH 1
ENSMUSG00000044359	P2ry4	X:100587447-100594942	2.84591	0	-inf	5e-05	0.00284599	CLiP-Hep 1 vs. MH 1
ENSMUSG00000044378	Slc15a5	6:137983585-138080865	1.88017	0	-inf	5e-05	0.00284599	CLiP-Hep 1 vs. MH 1
ENSMUSG00000044461	Shisa2	14:59625307-59631660	0	0.884449	inf	0.0002	0.00937017	CLiP-Hep 1 vs. MH 1
ENSMUSG00000044583	Tlr7	X:167304784-167330558	0.737574	0	-inf	5e-05	0.00284599	CLiP-Hep 1 vs. MH 1
ENSMUSG00000044748	Defb1	8:21776598-21795185	2.37857	0	-inf	0.00045	0.0175911	CLiP-Hep 1 vs. MH 1
ENSMUSG00000044749	Abca6	11:110173816-110252410	70.2737	1.63168	-5.42856	5e-05	0.00284599	CLiP-Hep 1 vs. MH 1
ENSMUSG00000044786	Zfp36	7:28376783-28392708	185.568	11.3807	-4.02729	0.00405	0.0913922	CLiP-Hep 1 vs. MH 1
ENSMUSG00000044811	Cd300c2	11:114996720-115001880	3.004	0	-inf	0.0003	0.0128916	CLiP-Hep 1 vs. MH 1
ENSMUSG00000044827	Tlr1	5:64924678-64933563	0.797449	0	-inf	0.00575	0.117772	CLiP-Hep 1 vs. MH 1
ENSMUSG00000044921	Rassf9	10:102512221-102549736	0	0.62182	inf	0.0036	0.0836657	CLiP-Hep 1 vs. MH 1
ENSMUSG00000044986	Tst	15:78399555-78405907	189.373	16.2263	-3.54483	0.00105	0.0330208	CLiP-Hep 1 vs. MH 1
ENSMUSG00000045092	S1pr1	3:115710432-115715072	26.8786	0.544523	-5.62532	0.0004	0.0161292	CLiP-Hep 1 vs. MH 1
ENSMUSG00000045094	Arhgef37	18:61491656-61536594	3.98446	0.073112	-5.76813	0.0094	0.168189	CLiP-Hep 1 vs. MH 1
ENSMUSG00000045136	Tubb2b	13:34126747-34130466	0	68.312	inf	5e-05	0.00284599	CLiP-Hep 1 vs. MH 1
ENSMUSG00000045349	Sh2d5	4:138250402-138301967	0	0.5334	inf	0.0006	0.022061	CLiP-Hep 1 vs. MH 1
ENSMUSG00000045551	Fpr1	17:17876470-17883940	3.11294	0	-inf	0.0001	0.00529283	CLiP-Hep 1 vs. MH 1
ENSMUSG00000045608	Dbx2	15:95623562-95655960	0	1.84251	inf	0.00485	0.10412	CLiP-Hep 1 vs. MH 1
ENSMUSG00000045679	Pqlc3	12:16988647-17000408	0.259618	13.0801	5.65483	0.0059	0.119903	CLiP-Hep 1 vs. MH 1
ENSMUSG00000045680	Tcf21	10:22815748-22823330	0.957364	0	-inf	0.00195	0.0524882	CLiP-Hep 1 vs. MH 1
ENSMUSG00000045775	Slc16a5	11:115460616-115474398	4.72178	0	-inf	5e-05	0.00284599	CLiP-Hep 1 vs. MH 1
ENSMUSG00000045776	Lrtm1	14:28904942-29721864	6.45	0	-inf	5e-05	0.00284599	CLiP-Hep 1 vs. MH 1
ENSMUSG00000045838	Ccdc9b	2:118754157-118762832	0.260381	13.327	5.67758	0.00045	0.0175911	CLiP-Hep 1 vs. MH 1
ENSMUSG00000045930	Clec14a	12:58264719-58269290	3.2036	0	-inf	5e-05	0.00284599	CLiP-Hep 1 vs. MH 1
ENSMUSG00000046070	Igfals	17:24865996-24882010	58.3568	2.4008	-4.60331	0.0003	0.0128916	CLiP-Hep 1 vs. MH 1
ENSMUSG00000046080	Clec9a	6:129397296-129424763	9.19204	0	-inf	5e-05	0.00284599	CLiP-Hep 1 vs. MH 1
ENSMUSG00000046160	Olig1	16:91269771-91329043	0.567504	0	-inf	0.00135	0.0395855	CLiP-Hep 1 vs. MH 1
ENSMUSG00000046169	Adamts6	13:104287469-104496695	1.04554	0.0297021	-5.13754	0.0004	0.0161292	CLiP-Hep 1 vs. MH 1
ENSMUSG00000046245	Pilra	5:137787797-137836281	2.84042	39.305	3.79054	0.00305	0.0739965	CLiP-Hep 1 vs. MH 1
ENSMUSG00000046280	She	3:89831369-89858834	0.496249	0	-inf	5e-05	0.00284599	CLiP-Hep 1 vs. MH 1
ENSMUSG00000046329	Slc25a23	17:57041774-57078514	90.9224	9.62731	-3.23943	0.00165	0.0460743	CLiP-Hep 1 vs. MH 1
ENSMUSG00000046470	Sox18	2:181669835-181671640	1.0605	0	-inf	0.00045	0.0175911	CLiP-Hep 1 vs. MH 1
ENSMUSG00000046598	Bdh1	16:31422276-31458901	118.936	0.507948	-7.87128	0.002	0.0535334	CLiP-Hep 1 vs. MH 1
ENSMUSG00000046733	Gprc5a	6:135065650-135084709	0	8.76759	inf	5e-05	0.00284599	CLiP-Hep 1 vs. MH 1
ENSMUSG00000046814	Gchfr	2:119167772-119172390	117.1	3.2146	-5.18697	0.00375	0.0861701	CLiP-Hep 1 vs. MH 1
ENSMUSG00000047180	Neurl3	1:36264596-36274741	2.07658	31.909	3.94169	0.00335	0.0793958	CLiP-Hep 1 vs. MH 1
ENSMUSG00000047250	Ptgs1	2:36230425-36252272	7.2345	0.299096	-4.59621	0.00665	0.130885	CLiP-Hep 1 vs. MH 1
ENSMUSG00000047394	Odf3b	15:89377448-89379587	9.53825	0	-inf	5e-05	0.00284599	CLiP-Hep 1 vs. MH 1
ENSMUSG00000047501	Cldn4	5:134945118-134946934	0	6.77192	inf	5e-05	0.00284599	CLiP-Hep 1 vs. MH 1
ENSMUSG00000047617	Paxx	2:25455140-25462263	37.3635	3.76378	-3.31138	0.00575	0.117772	CLiP-Hep 1 vs. MH 1
ENSMUSG00000047867	Gimap6	6:48701581-48708225	9.53643	0	-inf	5e-05	0.00284599	CLiP-Hep 1 vs. MH 1
ENSMUSG00000048120	Entpd1	19:40612365-40741602	2.37828	0	-inf	5e-05	0.00284599	CLiP-Hep 1 vs. MH 1
ENSMUSG00000048163	Selplg	5:113818535-113832644	1.54305	0	-inf	5e-05	0.00284599	CLiP-Hep 1 vs. MH 1
ENSMUSG00000048216	Gpr85	6:13834457-13839942	0	0.850955	inf	0.00535	0.111961	CLiP-Hep 1 vs. MH 1
ENSMUSG00000048373	Fgfbp1	5:43978857-43981779	0	2.83079	inf	0.0003	0.0128916	CLiP-Hep 1 vs. MH 1
ENSMUSG00000048387	Osr1	12:9565235-9581500	0	0.511905	inf	0.00035	0.0145516	CLiP-Hep 1 vs. MH 1
ENSMUSG00000048498	Cd300e	11:115051916-115066689	1.60721	0	-inf	0.0001	0.00529283	CLiP-Hep 1 vs. MH 1
ENSMUSG00000048534	Jaml	9:45079182-45135606	0.560373	0	-inf	0.0029	0.0712041	CLiP-Hep 1 vs. MH 1
ENSMUSG00000048583	Igf2	7:142650765-142670356	0	88.2874	inf	5e-05	0.00284599	CLiP-Hep 1 vs. MH 1
ENSMUSG00000048612	Myof	19:37899035-38043577	0.770874	31.8443	5.3684	5e-05	0.00284599	CLiP-Hep 1 vs. MH 1
ENSMUSG00000048652	Samd13	3:146641931-146685592	0	2.12986	inf	5e-05	0.00284599	CLiP-Hep 1 vs. MH 1
ENSMUSG00000048865	Arhgap30	1:171388953-171410298	0.778812	0	-inf	5e-05	0.00284599	CLiP-Hep 1 vs. MH 1
ENSMUSG00000049281	Scn3b	9:40269216-40291618	0.015866	1.06605	6.07019	0.00415	0.0930274	CLiP-Hep 1 vs. MH 1
ENSMUSG00000049422	Chchd10	10:75923221-75940672	164.953	18.1391	-3.18487	0.00145	0.0418156	CLiP-Hep 1 vs. MH 1
ENSMUSG00000049625	Tifab	13:56173703-56178885	1.12087	0	-inf	5e-05	0.00284599	CLiP-Hep 1 vs. MH 1
ENSMUSG00000049685	Cyp2g1	7:26808891-26821205	5.60125	0	-inf	5e-05	0.00284599	CLiP-Hep 1 vs. MH 1
ENSMUSG00000049858	Suox	10:128669893-128674073	65.1679	4.78673	-3.76705	0.00085	0.028423	CLiP-Hep 1 vs. MH 1
ENSMUSG00000049866	Arl4c	1:88673124-88702221	0.400112	7.50732	4.22982	0.0034	0.0802118	CLiP-Hep 1 vs. MH 1
ENSMUSG00000049988	Lrrc25	8:70616154-70621483	0.911549	0	-inf	0.00015	0.00746919	CLiP-Hep 1 vs. MH 1
ENSMUSG00000050014	Apol10b	15:77583695-77598527	1.79852	0	-inf	5e-05	0.00284599	CLiP-Hep 1 vs. MH 1
ENSMUSG00000050103	Agmo	12:37241640-37582202	42.6271	1.29641	-5.03918	0.0008	0.0272373	CLiP-Hep 1 vs. MH 1
ENSMUSG00000050234	Gja4	4:127311420-127314039	1.77061	0	-inf	0.00025	0.0111741	CLiP-Hep 1 vs. MH 1
ENSMUSG00000050335	Lgals3	14:47367750-47386160	4.10251	57.0104	3.79665	0.0019	0.0513975	CLiP-Hep 1 vs. MH 1
ENSMUSG00000050359	Sprr1a	3:92483951-92485895	0	77.0429	inf	5e-05	0.00284599	CLiP-Hep 1 vs. MH 1
ENSMUSG00000050445	Cyp8b1	9:121914355-121916305	106.521	0	-inf	5e-05	0.00284599	CLiP-Hep 1 vs. MH 1
ENSMUSG00000050493	Fam167b	4:129576814-129578549	4.73208	0	-inf	5e-05	0.00284599	CLiP-Hep 1 vs. MH 1
ENSMUSG00000050640	Tmem150c	5:100077714-100159808	0	2.26615	inf	5e-05	0.00284599	CLiP-Hep 1 vs. MH 1
ENSMUSG00000050761	Gp1bb	16:18620316-18629954	0.264737	3.86124	3.86643	0.00565	0.116383	CLiP-Hep 1 vs. MH 1
ENSMUSG00000050777	Tmem37	1:120067376-120074074	41.3029	5.80524	-2.83082	0.00825	0.153007	CLiP-Hep 1 vs. MH 1
ENSMUSG00000050953	Gja1	10:56377328-56402513	1.53745	0	-inf	5e-05	0.00284599	CLiP-Hep 1 vs. MH 1
ENSMUSG00000050989	Selenon	4:134537891-134552166	0.432102	8.71274	4.33368	0.00655	0.129461	CLiP-Hep 1 vs. MH 1
ENSMUSG00000051331	Cacna1c	6:118587239-119221616	0.0166426	0.747014	5.48818	5e-05	0.00284599	CLiP-Hep 1 vs. MH 1
ENSMUSG00000051359	Ncald	15:37366174-37792570	7.25844	0.50055	-3.85807	0.0014	0.0407616	CLiP-Hep 1 vs. MH 1
ENSMUSG00000051439	Cd14	18:36725066-36726798	0.913723	319.532	8.44999	0.00065	0.023321	CLiP-Hep 1 vs. MH 1
ENSMUSG00000051652	Lrrc3	10:77897574-77902536	35.6763	4.4662	-2.99785	0.0039	0.0888736	CLiP-Hep 1 vs. MH 1
ENSMUSG00000051682	Treml4	17:48264294-48275599	2.85228	0	-inf	5e-05	0.00284599	CLiP-Hep 1 vs. MH 1
ENSMUSG00000051748	Wfdc21	11:83746939-83752642	1007.75	125.232	-3.00846	0.0039	0.0888736	CLiP-Hep 1 vs. MH 1
ENSMUSG00000051790	Nlgn2	11:69823121-69837784	0.289797	3.29082	3.50533	0.0049	0.104887	CLiP-Hep 1 vs. MH 1
ENSMUSG00000052085	Dock8	19:24999533-25202432	9.41935	0.713172	-3.72331	0.00145	0.0418156	CLiP-Hep 1 vs. MH 1
ENSMUSG00000052105	Mtcl1	17:66336981-66449750	0	2.20779	inf	5e-05	0.00284599	CLiP-Hep 1 vs. MH 1
ENSMUSG00000052125	F730043M19Rik	12:33111710-33147597	0	2.68685	inf	5e-05	0.00284599	CLiP-Hep 1 vs. MH 1
ENSMUSG00000052305	Hbb-bs	7:103826533-103828096	3.83295	0	-inf	0.0002	0.00937017	CLiP-Hep 1 vs. MH 1
ENSMUSG00000052384	Nrros	16:32142784-32165645	1.59499	0.0557402	-4.83868	0.00175	0.0483232	CLiP-Hep 1 vs. MH 1
ENSMUSG00000052397	Ezr	17:6659092-6782784	1.91779	20.4997	3.41809	0.00085	0.028423	CLiP-Hep 1 vs. MH 1
ENSMUSG00000052435	Cebpe	14:54710359-54720147	5.68495	0	-inf	5e-05	0.00284599	CLiP-Hep 1 vs. MH 1
ENSMUSG00000052595	A1cf	19:31868729-31952361	60.5712	8.30219	-2.86707	0.00855	0.156891	CLiP-Hep 1 vs. MH 1
ENSMUSG00000052727	Map1b	13:99421445-99516540	0.0315548	2.89444	6.51928	0.00655	0.129461	CLiP-Hep 1 vs. MH 1
ENSMUSG00000052854	Nrk	X:138914259-139010532	0	3.31382	inf	5e-05	0.00284599	CLiP-Hep 1 vs. MH 1
ENSMUSG00000052889	Prkcb	7:122288750-122634402	1.00055	0	-inf	0.0001	0.00529283	CLiP-Hep 1 vs. MH 1
ENSMUSG00000052921	Arhgef15	11:68943154-68957480	1.32483	0	-inf	5e-05	0.00284599	CLiP-Hep 1 vs. MH 1
ENSMUSG00000052942	Glis3	19:28258850-28720027	0	4.6958	inf	5e-05	0.00284599	CLiP-Hep 1 vs. MH 1
ENSMUSG00000052974	Cyp2f2	7:27119908-27133660	731.381	3.7171	-7.6203	0.00045	0.0175911	CLiP-Hep 1 vs. MH 1
ENSMUSG00000053007	Creb5	6:53287269-53700376	0.0424626	8.08813	7.57347	5e-05	0.00284599	CLiP-Hep 1 vs. MH 1
ENSMUSG00000053063	Clec12a	6:129342690-129365303	2.60149	0	-inf	5e-05	0.00284599	CLiP-Hep 1 vs. MH 1
ENSMUSG00000053398	Phgdh	3:98313169-98339990	0	80.7747	inf	5e-05	0.00284599	CLiP-Hep 1 vs. MH 1
ENSMUSG00000053490	Trim60	8:64999306-65037336	0	1.09124	inf	0.0023	0.059642	CLiP-Hep 1 vs. MH 1
ENSMUSG00000053560	Ier2	8:84661330-84662854	93.1911	13.1756	-2.82233	0.0032	0.0765985	CLiP-Hep 1 vs. MH 1
ENSMUSG00000053702	Nebl	2:17343732-17731464	0	7.2975	inf	5e-05	0.00284599	CLiP-Hep 1 vs. MH 1
ENSMUSG00000053846	Lipg	18:74939321-74961263	3.45985	0	-inf	5e-05	0.00284599	CLiP-Hep 1 vs. MH 1
ENSMUSG00000054136	Adm2	15:89322715-89325471	0	6.8787	inf	5e-05	0.00284599	CLiP-Hep 1 vs. MH 1
ENSMUSG00000054200	Ffar4	19:38097070-38114263	0	7.14805	inf	5e-05	0.00284599	CLiP-Hep 1 vs. MH 1
ENSMUSG00000054293	P2ry10b	X:107148926-107173661	0.931739	0	-inf	0.00145	0.0418156	CLiP-Hep 1 vs. MH 1
ENSMUSG00000054385	Ceacam2	7:25376818-25566417	68.1014	3.97144	-4.09995	0.0067	0.131718	CLiP-Hep 1 vs. MH 1
ENSMUSG00000054435	Gimap4	6:48684548-48692060	8.04213	0	-inf	5e-05	0.00284599	CLiP-Hep 1 vs. MH 1
ENSMUSG00000054477	Kcnn2	18:45268859-46045260	11.807	0.171723	-6.10341	0.00835	0.154431	CLiP-Hep 1 vs. MH 1
ENSMUSG00000054517	Trim65	11:116105751-116131211	3.03097	18.7522	2.62921	0.00605	0.122156	CLiP-Hep 1 vs. MH 1
ENSMUSG00000054626	Xlr	X:53777117-53797706	1.25334	0	-inf	5e-05	0.00284599	CLiP-Hep 1 vs. MH 1
ENSMUSG00000054690	Emcn	3:137341066-137432185	1.06796	0	-inf	0.00045	0.0175911	CLiP-Hep 1 vs. MH 1
ENSMUSG00000054752	Fsd1l	4:53631431-53707009	0.0843288	0.866542	3.36117	0.0093	0.16682	CLiP-Hep 1 vs. MH 1
ENSMUSG00000054932	Afp	5:90490736-90515931	0.79057	58.7945	6.21664	0.0043	0.0953114	CLiP-Hep 1 vs. MH 1
ENSMUSG00000054942	Miga1	3:152273848-152340407	0.514824	5.61675	3.44758	0.00615	0.123582	CLiP-Hep 1 vs. MH 1
ENSMUSG00000055013	Agap1	1:89454805-89897617	1.39582	10.4264	2.90106	0.00975	0.172445	CLiP-Hep 1 vs. MH 1
ENSMUSG00000055114	Anxa13	15:58341362-58389383	0	1.02443	inf	0.0004	0.0161292	CLiP-Hep 1 vs. MH 1
ENSMUSG00000055312	Them7	2:105224310-105379872	24.3495	1.93708	-3.65194	0.0054	0.112687	CLiP-Hep 1 vs. MH 1
ENSMUSG00000055320	Tead1	7:112612559-112906807	1.10661	9.63186	3.12167	5e-05	0.00284599	CLiP-Hep 1 vs. MH 1
ENSMUSG00000055341	Zfp457	13:67288137-67306485	0	0.52383	inf	0.0083	0.153713	CLiP-Hep 1 vs. MH 1
ENSMUSG00000055541	Lair1	7:4003401-4063204	2.42898	0	-inf	0.0001	0.00529283	CLiP-Hep 1 vs. MH 1
ENSMUSG00000055546	Timd4	11:46810757-46844400	8.81047	0	-inf	5e-05	0.00284599	CLiP-Hep 1 vs. MH 1
ENSMUSG00000055717	Slain1	14:103650227-103704907	0	0.597685	inf	0.0019	0.0513975	CLiP-Hep 1 vs. MH 1
ENSMUSG00000055737	Ghr	15:3317759-3583492	334.628	16.5852	-4.33459	0.0005	0.0190505	CLiP-Hep 1 vs. MH 1
ENSMUSG00000055745	Rtl6	15:84553397-84557823	0	0.755263	inf	0.00035	0.0145516	CLiP-Hep 1 vs. MH 1
ENSMUSG00000055862	Izumo4	10:80702183-80705402	12.6507	2.11781	-2.57857	0.0047	0.101673	CLiP-Hep 1 vs. MH 1
ENSMUSG00000056124	B4galt6	18:20684598-20746404	0.344531	8.01374	4.53977	0.0014	0.0407616	CLiP-Hep 1 vs. MH 1
ENSMUSG00000056133	Unc93a2	17:7350884-7385464	1.65479	0	-inf	5e-05	0.00284599	CLiP-Hep 1 vs. MH 1
ENSMUSG00000056148	Rdh9	10:127759720-127792697	27.5308	0.819624	-5.06994	0.0061	0.122841	CLiP-Hep 1 vs. MH 1
ENSMUSG00000056427	Slit3	11:35121111-35711903	0	0.700217	inf	0.00245	0.0626875	CLiP-Hep 1 vs. MH 1
ENSMUSG00000056486	Chn1	2:73584847-73775346	0	1.03774	inf	5e-05	0.00284599	CLiP-Hep 1 vs. MH 1
ENSMUSG00000056492	Adgrf5	17:43360437-43459557	7.03264	0	-inf	5e-05	0.00284599	CLiP-Hep 1 vs. MH 1
ENSMUSG00000056602	Fry	5:150118644-150497753	0.130528	2.06285	3.98221	0.00055	0.0205527	CLiP-Hep 1 vs. MH 1
ENSMUSG00000056608	Chd9	8:90828351-91054516	52.9817	3185.58	5.90992	0.00595	0.120776	CLiP-Hep 1 vs. MH 1
ENSMUSG00000056737	Capg	6:72544390-72562983	0.95037	6.05303	2.6711	0.0074	0.14151	CLiP-Hep 1 vs. MH 1
ENSMUSG00000056758	Hmga2	10:120361274-120476469	0	2.71756	inf	5e-05	0.00284599	CLiP-Hep 1 vs. MH 1
ENSMUSG00000056973	Ces1d	8:93166067-93197838	340.682	2.4372	-7.12706	5e-05	0.00284599	CLiP-Hep 1 vs. MH 1
ENSMUSG00000057037	Cfhr1	1:139547052-139560272	158.306	2.62242	-5.91568	5e-05	0.00284599	CLiP-Hep 1 vs. MH 1
ENSMUSG00000057074	Ces1g	8:93302368-93337308	175.516	0.38556	-8.83043	0.0031	0.0748833	CLiP-Hep 1 vs. MH 1
ENSMUSG00000057103	Nat8f1	6:85899050-85930284	348.577	12.4794	-4.80386	0.00195	0.0524882	CLiP-Hep 1 vs. MH 1
ENSMUSG00000057135	Scimp	11:70790931-70812586	1.17843	0	-inf	0.00135	0.0395855	CLiP-Hep 1 vs. MH 1
ENSMUSG00000057191	AB124611	9:21526175-21545333	2.12235	0	-inf	0.00035	0.0145516	CLiP-Hep 1 vs. MH 1
ENSMUSG00000057193	Slc44a2	9:21320697-21355028	1.46894	13.4667	3.19655	0.0012	0.0362764	CLiP-Hep 1 vs. MH 1
ENSMUSG00000057228	Aadat	8:60505931-60545677	106.224	1.43642	-6.2085	0.0056	0.115608	CLiP-Hep 1 vs. MH 1
ENSMUSG00000057230	Aak1	6:86848398-87006637	1.78531	18.5671	3.37851	0.00085	0.028423	CLiP-Hep 1 vs. MH 1
ENSMUSG00000057335	Cep170	1:176733652-176814230	1.84927	10.8789	2.55651	0.00575	0.117772	CLiP-Hep 1 vs. MH 1
ENSMUSG00000057346	Apol9a	15:77403788-77411135	77.4182	1.33069	-5.86243	0.00175	0.0483232	CLiP-Hep 1 vs. MH 1
ENSMUSG00000057400	Ces1c	8:93099014-93131330	1484.08	6.01785	-7.94611	5e-05	0.00284599	CLiP-Hep 1 vs. MH 1
ENSMUSG00000057606	Colq	14:31523081-31668579	233.573	6.58188	-5.14923	0.002	0.0535334	CLiP-Hep 1 vs. MH 1
ENSMUSG00000057880	Abat	16:8513428-8621568	132.217	3.31958	-5.31576	5e-05	0.00284599	CLiP-Hep 1 vs. MH 1
ENSMUSG00000057897	Camk2b	11:5969643-6066362	0.69352	10.3226	3.89573	0.00015	0.00746919	CLiP-Hep 1 vs. MH 1
ENSMUSG00000058013	Sept11	5:93093436-93176447	3.41001	21.1129	2.63028	0.00355	0.0827651	CLiP-Hep 1 vs. MH 1
ENSMUSG00000058099	Nfam1	15:82992972-83033306	1.60391	0	-inf	5e-05	0.00284599	CLiP-Hep 1 vs. MH 1
ENSMUSG00000058260	Serpina9	12:103980242-104013755	76.2691	2.48183	-4.94162	0.0001	0.00529283	CLiP-Hep 1 vs. MH 1
ENSMUSG00000058715	Fcer1g	1:171229571-171234365	12.9967	0	-inf	5e-05	0.00284599	CLiP-Hep 1 vs. MH 1
ENSMUSG00000058806	Col13a1	10:61838235-61979131	1.75636	0	-inf	5e-05	0.00284599	CLiP-Hep 1 vs. MH 1
ENSMUSG00000058818	Pirb	7:3711408-3720391	1.66915	0	-inf	5e-05	0.00284599	CLiP-Hep 1 vs. MH 1
ENSMUSG00000059089	Fcgr4	1:171018919-171029761	4.4444	0	-inf	0.0001	0.00529283	CLiP-Hep 1 vs. MH 1
ENSMUSG00000059325	Hopx	5:77086987-77115121	35.5256	2.25572	-3.9772	0.00545	0.113546	CLiP-Hep 1 vs. MH 1
ENSMUSG00000059434	Gckr	5:31297442-31327314	88.9812	11.3029	-2.97681	0.0064	0.127253	CLiP-Hep 1 vs. MH 1
ENSMUSG00000059498	Fcgr3	1:171051173-171064935	5.15736	0	-inf	5e-05	0.00284599	CLiP-Hep 1 vs. MH 1
ENSMUSG00000059810	Rgs3	4:62559846-62704001	4.24675	0.0802817	-5.72515	0.0003	0.0128916	CLiP-Hep 1 vs. MH 1
ENSMUSG00000059908	Mug1	6:121838239-121959722	1513.81	8.41833	-7.49044	0.0002	0.00937017	CLiP-Hep 1 vs. MH 1
ENSMUSG00000060063	Alox5ap	5:149264766-149288153	1.75942	0	-inf	0.00015	0.00746919	CLiP-Hep 1 vs. MH 1
ENSMUSG00000060206	Zfp462	4:54944705-55083563	0.0238481	3.60821	7.24126	0.0025	0.0636507	CLiP-Hep 1 vs. MH 1
ENSMUSG00000060371	Caln1	5:130369423-130847412	2.72358	0	-inf	5e-05	0.00284599	CLiP-Hep 1 vs. MH 1
ENSMUSG00000060376	Bckdha	7:25626653-25658981	132.738	8.0927	-4.03582	0.00025	0.0111741	CLiP-Hep 1 vs. MH 1
ENSMUSG00000060402	Chst8	7:34674467-34812711	0	1.10267	inf	0.00045	0.0175911	CLiP-Hep 1 vs. MH 1
ENSMUSG00000060407	Cyp2a12	7:27029057-27037596	529.696	16.8114	-4.97765	5e-05	0.00284599	CLiP-Hep 1 vs. MH 1
ENSMUSG00000060470	Adgrg3	8:95017651-95045250	1.22828	0	-inf	0.0002	0.00937017	CLiP-Hep 1 vs. MH 1
ENSMUSG00000060560	Ces4a	8:105131799-105150109	0.670007	0	-inf	0.0072	0.138689	CLiP-Hep 1 vs. MH 1
ENSMUSG00000060613	Cyp2c70	19:40153352-40187333	1045.05	12.7001	-6.36259	5e-05	0.00284599	CLiP-Hep 1 vs. MH 1
ENSMUSG00000060671	Atp8b2	3:89939480-89963508	0.168504	5.04652	4.90443	5e-05	0.00284599	CLiP-Hep 1 vs. MH 1
ENSMUSG00000061171	Slc38a11	2:65316429-65364034	1.54854	0	-inf	0.00155	0.0438464	CLiP-Hep 1 vs. MH 1
ENSMUSG00000061186	Sfmbt2	2:10339282-10595401	0	0.597569	inf	5e-05	0.00284599	CLiP-Hep 1 vs. MH 1
ENSMUSG00000061411	Nol4l	2:153407359-153529971	0.201042	2.12205	3.39989	0.00685	0.133748	CLiP-Hep 1 vs. MH 1
ENSMUSG00000061451	Tmem151a	19:5070858-5085531	0	0.487526	inf	5e-05	0.00284599	CLiP-Hep 1 vs. MH 1
ENSMUSG00000061740	Cyp2d22	15:82370526-82380260	83.7146	8.98267	-3.22026	0.0009	0.029695	CLiP-Hep 1 vs. MH 1
ENSMUSG00000061878	Sphk1	11:116529214-116536674	0	1.63905	inf	5e-05	0.00284599	CLiP-Hep 1 vs. MH 1
ENSMUSG00000062157	Ifnlr1	4:135686286-135708181	0	2.9978	inf	5e-05	0.00284599	CLiP-Hep 1 vs. MH 1
ENSMUSG00000062181	Ces3b	8:105083752-105093929	339.861	0	-inf	5e-05	0.00284599	CLiP-Hep 1 vs. MH 1
ENSMUSG00000062209	Erbb4	1:68032185-69108059	0.941219	0	-inf	5e-05	0.00284599	CLiP-Hep 1 vs. MH 1
ENSMUSG00000062310	Glrp1	1:88499870-88510066	0	0.691607	inf	0.00325	0.0773908	CLiP-Hep 1 vs. MH 1
ENSMUSG00000062342	Serpinb9e	13:33249595-33335370	0	2.31081	inf	5e-05	0.00284599	CLiP-Hep 1 vs. MH 1
ENSMUSG00000062593	Gm49339	10:51480611-51522447	5.19144	0	-inf	5e-05	0.00284599	CLiP-Hep 1 vs. MH 1
ENSMUSG00000062609	Kcnj15	16:95183638-95355676	0.0958623	6.9492	6.17974	5e-05	0.00284599	CLiP-Hep 1 vs. MH 1
ENSMUSG00000062949	Atp11c	X:60223289-60807993	78.317	8.32447	-3.23389	0.005	0.106431	CLiP-Hep 1 vs. MH 1
ENSMUSG00000062991	Nrg1	8:31809530-32884797	0.017084	4.38647	8.00427	5e-05	0.00284599	CLiP-Hep 1 vs. MH 1
ENSMUSG00000063011	Msln	17:25748612-25754378	0	2.63001	inf	5e-05	0.00284599	CLiP-Hep 1 vs. MH 1
ENSMUSG00000063232	Serpina11	12:103980242-104013755	76.2691	2.48183	-4.94162	0.0001	0.00529283	CLiP-Hep 1 vs. MH 1
ENSMUSG00000063531	Sema3e	5:14025275-14256689	0	1.37409	inf	5e-05	0.00284599	CLiP-Hep 1 vs. MH 1
ENSMUSG00000063683	Glyat	19:12631713-12653911	179.879	6.82972	-4.71906	0.00045	0.0175911	CLiP-Hep 1 vs. MH 1
ENSMUSG00000064080	Fbln2	6:91212454-91272540	0	0.772731	inf	5e-05	0.00284599	CLiP-Hep 1 vs. MH 1
ENSMUSG00000064210	Ano6	15:95787855-95994129	1.54216	13.9365	3.17585	0.0039	0.0888736	CLiP-Hep 1 vs. MH 1
ENSMUSG00000064225	Paqr9	9:95559656-95568023	31.0058	3.38304	-3.19615	0.00755	0.143394	CLiP-Hep 1 vs. MH 1
ENSMUSG00000064288	H4c12	13:21740014-21750527	0.133933	10.0268	6.22621	0.0029	0.0712041	CLiP-Hep 1 vs. MH 1
ENSMUSG00000064294	Aox3	1:58113129-58200698	203.026	1.72015	-6.88298	5e-05	0.00284599	CLiP-Hep 1 vs. MH 1
ENSMUSG00000064302	Clasp1	1:118389057-118612678	2.74695	9.69459	1.81935	0.0092	0.165574	CLiP-Hep 1 vs. MH 1
ENSMUSG00000065521	Mir296	2:174266436-174267452	0	1.76912	inf	0.0007	0.0246766	CLiP-Hep 1 vs. MH 1
ENSMUSG00000066026	Dhrs3	4:144892826-144928209	112.962	4.42455	-4.67416	5e-05	0.00284599	CLiP-Hep 1 vs. MH 1
ENSMUSG00000066071	Cyp4a12a	4:115299045-115332815	86.6183	0.675039	-7.00356	0.0007	0.0246766	CLiP-Hep 1 vs. MH 1
ENSMUSG00000066072	Cyp4a10	4:115518263-115533649	143.678	0.801111	-7.48662	0.001	0.0320103	CLiP-Hep 1 vs. MH 1
ENSMUSG00000066319	Rtp3	9:110984934-111008029	15.5163	0.614673	-4.65782	0.0055	0.114218	CLiP-Hep 1 vs. MH 1
ENSMUSG00000066361	Serpina3c	12:104146381-104153870	0	0.538717	inf	0.0012	0.0362764	CLiP-Hep 1 vs. MH 1
ENSMUSG00000066442	Mthfs	9:89199208-89377713	28.4206	4.32073	-2.71759	0.008	0.149488	CLiP-Hep 1 vs. MH 1
ENSMUSG00000066513	Klk1b4	7:44207434-44211754	2.4117	0	-inf	0.001	0.0320103	CLiP-Hep 1 vs. MH 1
ENSMUSG00000066607	Insyn1	9:58488602-58499780	0	0.698937	inf	5e-05	0.00284599	CLiP-Hep 1 vs. MH 1
ENSMUSG00000066677	Ifi208	1:173673670-173698395	1.23911	0	-inf	5e-05	0.00284599	CLiP-Hep 1 vs. MH 1
ENSMUSG00000066687	Zbtb16	9:48651819-48836343	2.16417	26.8903	3.6352	0.00055	0.0205527	CLiP-Hep 1 vs. MH 1
ENSMUSG00000066877	Nck2	1:43444578-43570515	0.488933	8.21427	4.07042	0.0014	0.0407616	CLiP-Hep 1 vs. MH 1
ENSMUSG00000066894	Vsig10	5:117318496-117355005	0.286219	3.52534	3.62257	0.0096	0.170745	CLiP-Hep 1 vs. MH 1
ENSMUSG00000067144	Slc22a7	17:46432182-46438457	26.7919	0	-inf	5e-05	0.00284599	CLiP-Hep 1 vs. MH 1
ENSMUSG00000067279	Ppp1r3c	19:36731730-36797172	19.992	0.805225	-4.63389	0.00155	0.0438464	CLiP-Hep 1 vs. MH 1
ENSMUSG00000068086	Cyp2d9	15:82433436-82456845	1065.6	25.5837	-5.38031	5e-05	0.00284599	CLiP-Hep 1 vs. MH 1
ENSMUSG00000068220	Lgals1	15:78926724-78930465	13.0587	211.365	4.01666	0.0002	0.00937017	CLiP-Hep 1 vs. MH 1
ENSMUSG00000068227	Il2rb	15:78479255-78495271	0.481407	0	-inf	0.00615	0.123582	CLiP-Hep 1 vs. MH 1
ENSMUSG00000068246	Apol9b	15:77729038-77736382	137.044	1.72715	-6.3101	0.0001	0.00529283	CLiP-Hep 1 vs. MH 1
ENSMUSG00000068299	Nat8f4	6:85899050-85930284	348.577	12.4794	-4.80386	0.00195	0.0524882	CLiP-Hep 1 vs. MH 1
ENSMUSG00000068349	Gml	15:74813451-74818815	0	3.33002	inf	5e-05	0.00284599	CLiP-Hep 1 vs. MH 1
ENSMUSG00000068452	Duox2	2:122279246-122298721	0	1.05458	inf	5e-05	0.00284599	CLiP-Hep 1 vs. MH 1
ENSMUSG00000068566	Myadm	7:3289079-3331099	8.5061	92.5678	3.44394	0.0008	0.0272373	CLiP-Hep 1 vs. MH 1
ENSMUSG00000068600	Gml2	15:74819070-74841643	0	1.9559	inf	0.0022	0.0576217	CLiP-Hep 1 vs. MH 1
ENSMUSG00000068699	Flnc	6:29433255-29461883	0	3.77757	inf	5e-05	0.00284599	CLiP-Hep 1 vs. MH 1
ENSMUSG00000068744	Psrc1	3:108383838-108388231	0.0421111	23.0187	9.09439	0.00285	0.0702359	CLiP-Hep 1 vs. MH 1
ENSMUSG00000068758	Il3ra	14:14322827-14356011	1.0073	11.3764	3.49748	0.009	0.162842	CLiP-Hep 1 vs. MH 1
ENSMUSG00000068877	Selenbp2	3:94661230-94786515	522.702	2.48934	-7.71408	5e-05	0.00284599	CLiP-Hep 1 vs. MH 1
ENSMUSG00000069206	Zfp874a	13:67424548-67451624	12.9012	2.24029	-2.52575	0.00875	0.159552	CLiP-Hep 1 vs. MH 1
ENSMUSG00000069516	Lyz2	10:117277330-117282321	31.5386	0	-inf	5e-05	0.00284599	CLiP-Hep 1 vs. MH 1
ENSMUSG00000069729	Arid1b	17:4989117-5347656	3.13682	12.7697	2.02535	0.00975	0.172445	CLiP-Hep 1 vs. MH 1
ENSMUSG00000069792	Wfdc17	11:83703990-83706268	27.6423	0	-inf	5e-05	0.00284599	CLiP-Hep 1 vs. MH 1
ENSMUSG00000069805	Fbp1	13:62864752-62888896	662.458	23.5209	-4.81581	0.00035	0.0145516	CLiP-Hep 1 vs. MH 1
ENSMUSG00000069922	Ces3a	8:105048600-105058413	1472.92	0	-inf	5e-05	0.00284599	CLiP-Hep 1 vs. MH 1
ENSMUSG00000070034	Sp110	1:85575675-85598817	2.84175	0.0275576	-6.68818	0.0075	0.142733	CLiP-Hep 1 vs. MH 1
ENSMUSG00000070047	Fat1	8:44934711-45052257	3.38984	25.6796	2.92133	0.0072	0.138689	CLiP-Hep 1 vs. MH 1
ENSMUSG00000070368	Prok1	3:107230613-107239707	2.28372	0.0321006	-6.15264	0.00455	0.0993038	CLiP-Hep 1 vs. MH 1
ENSMUSG00000070644	Etnk2	1:133363571-133380336	147.613	3.4988	-5.39882	5e-05	0.00284599	CLiP-Hep 1 vs. MH 1
ENSMUSG00000070695	Cntnap5a	1:115684755-116587323	0	2.22486	inf	5e-05	0.00284599	CLiP-Hep 1 vs. MH 1
ENSMUSG00000070704	Ugt2b36	5:87065926-87092555	488.337	13.9752	-5.12694	5e-05	0.00284599	CLiP-Hep 1 vs. MH 1
ENSMUSG00000070873	Lilra5	7:4237679-4243577	1.33335	0	-inf	5e-05	0.00284599	CLiP-Hep 1 vs. MH 1
ENSMUSG00000071064	Zfp827	8:79027988-79193766	0.0667238	3.73035	5.80497	0.0017	0.0472273	CLiP-Hep 1 vs. MH 1
ENSMUSG00000071112	Spx	6:142413440-142419730	0	0.534083	inf	0.0042	0.0937504	CLiP-Hep 1 vs. MH 1
ENSMUSG00000071204	Gm10319	6:122136627-122152016	70.3839	0	-inf	5e-05	0.00284599	CLiP-Hep 1 vs. MH 1
ENSMUSG00000071226	Cecr2	6:120666368-120771190	2.98071	0.189349	-3.97653	0.00315	0.075736	CLiP-Hep 1 vs. MH 1
ENSMUSG00000071550	Cfap44	16:44394795-44482480	0	0.516109	inf	0.001	0.0320103	CLiP-Hep 1 vs. MH 1
ENSMUSG00000071551	Akr1c19	13:4228699-4255009	55.1774	2.59702	-4.40915	0.0015	0.042749	CLiP-Hep 1 vs. MH 1
ENSMUSG00000071633	Gm4952	19:12599973-12629335	148.867	0	-inf	5e-05	0.00284599	CLiP-Hep 1 vs. MH 1
ENSMUSG00000071711	Mpst	15:78406415-78414013	57.9443	9.65	-2.58606	0.0081	0.150918	CLiP-Hep 1 vs. MH 1
ENSMUSG00000071713	Csf2rb	15:78325751-78353847	3.47925	0.262458	-3.72862	0.00565	0.116383	CLiP-Hep 1 vs. MH 1
ENSMUSG00000071714	Csf2rb2	15:78282506-78305721	0.86291	0	-inf	5e-05	0.00284599	CLiP-Hep 1 vs. MH 1
ENSMUSG00000072082	Ccnf	17:24222197-24251484	5.02161	0.535472	-3.22927	0.00215	0.0565999	CLiP-Hep 1 vs. MH 1
ENSMUSG00000072214	Sept5	16:18620316-18629954	0.264737	3.86124	3.86643	0.00565	0.116383	CLiP-Hep 1 vs. MH 1
ENSMUSG00000072596	Ear2	14:44092633-44103915	4.9169	0	-inf	0.00065	0.023321	CLiP-Hep 1 vs. MH 1
ENSMUSG00000072620	Slfn2	11:83023533-83071246	2.8671	49.3509	4.10541	0.0007	0.0246766	CLiP-Hep 1 vs. MH 1
ENSMUSG00000072625	Gdf2	14:33940990-33947372	2.06293	0	-inf	5e-05	0.00284599	CLiP-Hep 1 vs. MH 1
ENSMUSG00000072812	Ahnak2	12:112772193-112802657	0	1.47585	inf	5e-05	0.00284599	CLiP-Hep 1 vs. MH 1
ENSMUSG00000072944	Nup62cl	X:140006804-140062712	0	0.710766	inf	0.0003	0.0128916	CLiP-Hep 1 vs. MH 1
ENSMUSG00000073421	H2-Ab1	17:34257688-34269419	10.1153	0.319754	-4.98343	0.00765	0.144786	CLiP-Hep 1 vs. MH 1
ENSMUSG00000073491	Ifi213	1:173566282-173599281	2.70261	0	-inf	5e-05	0.00284599	CLiP-Hep 1 vs. MH 1
ENSMUSG00000073802	Cdkn2b	4:89305218-89311047	0	5.82006	inf	5e-05	0.00284599	CLiP-Hep 1 vs. MH 1
ENSMUSG00000073835	Mup-ps12	4:61452243-61454952	3.41864	0	-inf	0.0015	0.042749	CLiP-Hep 1 vs. MH 1
ENSMUSG00000073842	Mup7	4:60066468-60070475	7749.51	0	-inf	5e-05	0.00284599	CLiP-Hep 1 vs. MH 1
ENSMUSG00000073902	Gm1966	7:106595505-106644632	0.569988	0	-inf	0.00045	0.0175911	CLiP-Hep 1 vs. MH 1
ENSMUSG00000073988	Ttpa	4:20007937-20030785	218.016	23.4258	-3.21827	0.00515	0.10877	CLiP-Hep 1 vs. MH 1
ENSMUSG00000074071	Fam169b	7:68266338-68363092	8.51024	0.177106	-5.58651	0.0059	0.119903	CLiP-Hep 1 vs. MH 1
ENSMUSG00000074207	Adh1	3:138260990-138307022	1695.79	2.4122	-9.45739	5e-05	0.00284599	CLiP-Hep 1 vs. MH 1
ENSMUSG00000074264	Amy1	3:113555709-113631428	143.763	14.4688	-3.31268	0.0002	0.00937017	CLiP-Hep 1 vs. MH 1
ENSMUSG00000074272	Ceacam1	7:25376818-25566417	68.1014	3.97144	-4.09995	0.0067	0.131718	CLiP-Hep 1 vs. MH 1
ENSMUSG00000074345	Tnfaip8l3	9:54021957-54068388	1.19336	0	-inf	5e-05	0.00284599	CLiP-Hep 1 vs. MH 1
ENSMUSG00000074480	Mex3a	3:88532394-88541396	0	1.28738	inf	5e-05	0.00284599	CLiP-Hep 1 vs. MH 1
ENSMUSG00000074491	Clec4g	8:3707063-3739044	49.8558	0	-inf	5e-05	0.00284599	CLiP-Hep 1 vs. MH 1
ENSMUSG00000074604	Mgst2	3:51660359-51682677	0	12.8746	inf	5e-05	0.00284599	CLiP-Hep 1 vs. MH 1
ENSMUSG00000074623	Gm826	2:160260585-160334162	0.696017	0	-inf	0.0007	0.0246766	CLiP-Hep 1 vs. MH 1
ENSMUSG00000074639	Rdh16f2	10:127866473-127877317	143.855	0.324197	-8.79353	0.00015	0.00746919	CLiP-Hep 1 vs. MH 1
ENSMUSG00000074743	Thbd	2:148404465-148408188	0.518233	10.0225	4.2735	0.006	0.121444	CLiP-Hep 1 vs. MH 1
ENSMUSG00000074785	Plxnc1	10:94790865-94944835	3.96999	0	-inf	5e-05	0.00284599	CLiP-Hep 1 vs. MH 1
ENSMUSG00000074882	Cyp2c68	19:39688833-39741067	148.227	1.12013	-7.04799	0.00075	0.0259989	CLiP-Hep 1 vs. MH 1
ENSMUSG00000074896	Ifit3	19:34583155-34588872	21.2121	1.2882	-4.04146	0.00765	0.144786	CLiP-Hep 1 vs. MH 1
ENSMUSG00000074923	Pak6	2:118663302-118698020	0	7.11592	inf	5e-05	0.00284599	CLiP-Hep 1 vs. MH 1
ENSMUSG00000075010	AW112010	19:11047611-11055875	275.694	21.2863	-3.69507	0.0012	0.0362764	CLiP-Hep 1 vs. MH 1
ENSMUSG00000075254	Heg1	16:33684369-33819934	1.67022	8.47146	2.34257	0.00945	0.168806	CLiP-Hep 1 vs. MH 1
ENSMUSG00000075517	Cyp2d37-ps	15:82684461-82707387	42.8387	3.91533	-3.45171	0.0001	0.00529283	CLiP-Hep 1 vs. MH 1
ENSMUSG00000076275	Mir675	7:142575528-142578143	0.27576	27.3406	6.63149	0.0034	0.0802118	CLiP-Hep 1 vs. MH 1
ENSMUSG00000076441	Ass1	2:31470206-31520672	1257.53	15.1199	-6.37801	0.00085	0.028423	CLiP-Hep 1 vs. MH 1
ENSMUSG00000076605	Igkj2	6:70719073-70740554	3.36815	0	-inf	0.00015	0.00746919	CLiP-Hep 1 vs. MH 1
ENSMUSG00000076609	Igkc	6:70719073-70740554	3.36815	0	-inf	0.00015	0.00746919	CLiP-Hep 1 vs. MH 1
ENSMUSG00000076617	Ighm	12:113418557-113429132	1.33166	0	-inf	5e-05	0.00284599	CLiP-Hep 1 vs. MH 1
ENSMUSG00000076618	Ighj4	12:113418557-113429132	1.33166	0	-inf	5e-05	0.00284599	CLiP-Hep 1 vs. MH 1
ENSMUSG00000076619	Ighj3	12:113418557-113429132	1.33166	0	-inf	5e-05	0.00284599	CLiP-Hep 1 vs. MH 1
ENSMUSG00000078247	Airn	17:12682405-12868143	0.156762	9.1604	5.86877	0.00685	0.133748	CLiP-Hep 1 vs. MH 1
ENSMUSG00000078532	Nkain1	4:130530182-130574173	0	0.876933	inf	0.0025	0.0636507	CLiP-Hep 1 vs. MH 1
ENSMUSG00000078650	G6pc	11:101367560-101377906	452.106	10.4978	-5.4285	0.00605	0.122156	CLiP-Hep 1 vs. MH 1
ENSMUSG00000078673	Mup19	4:61778323-61782269	2817.71	0	-inf	5e-05	0.00284599	CLiP-Hep 1 vs. MH 1
ENSMUSG00000078674	Mup18	4:61670176-61674136	805.332	0	-inf	5e-05	0.00284599	CLiP-Hep 1 vs. MH 1
ENSMUSG00000078675	Mup16	4:61515591-61519531	142.206	0	-inf	5e-05	0.00284599	CLiP-Hep 1 vs. MH 1
ENSMUSG00000078680	Mup10	4:60578259-60582199	51.1818	0	-inf	5e-05	0.00284599	CLiP-Hep 1 vs. MH 1
ENSMUSG00000078686	Mup9	4:60418045-60421952	155.278	0	-inf	5e-05	0.00284599	CLiP-Hep 1 vs. MH 1
ENSMUSG00000078687	Mup8	4:60218620-60222599	12.2508	0	-inf	5e-05	0.00284599	CLiP-Hep 1 vs. MH 1
ENSMUSG00000078688	Mup2	4:60135931-60154289	24.4904	0	-inf	5e-05	0.00284599	CLiP-Hep 1 vs. MH 1
ENSMUSG00000078689	Mup6	4:59964293-60007274	1.18237	0	-inf	0.00075	0.0259989	CLiP-Hep 1 vs. MH 1
ENSMUSG00000078780	Gm5150	3:15946869-16006437	1.77323	0	-inf	0.00025	0.0111741	CLiP-Hep 1 vs. MH 1
ENSMUSG00000078816	Prkcg	7:3289079-3331099	8.5061	92.5678	3.44394	0.0008	0.0272373	CLiP-Hep 1 vs. MH 1
ENSMUSG00000078956	Gm14221	2:160568378-160619971	1.18353	0	-inf	0.0003	0.0128916	CLiP-Hep 1 vs. MH 1
ENSMUSG00000079017	Ifi27l2a	12:103442166-103443680	22.7498	0	-inf	5e-05	0.00284599	CLiP-Hep 1 vs. MH 1
ENSMUSG00000079042	Apela	8:64999306-65037336	0	1.09124	inf	0.0023	0.059642	CLiP-Hep 1 vs. MH 1
ENSMUSG00000079227	Ccr5	9:124121542-124147699	2.32557	0	-inf	5e-05	0.00284599	CLiP-Hep 1 vs. MH 1
ENSMUSG00000079293	Clec7a	6:129461587-129472798	3.44655	0	-inf	5e-05	0.00284599	CLiP-Hep 1 vs. MH 1
ENSMUSG00000079362	Gm43302	5:105014149-105346503	27.814	1.27869	-4.44307	0.00065	0.023321	CLiP-Hep 1 vs. MH 1
ENSMUSG00000079523	Tmsb10	6:72957346-72958748	7.66651	1383.57	7.49561	0.00455	0.0993038	CLiP-Hep 1 vs. MH 1
ENSMUSG00000079563	Pglyrp2	17:32390658-32425384	55.1115	0.223552	-7.9456	0.00415	0.0930274	CLiP-Hep 1 vs. MH 1
ENSMUSG00000079722	Ttll2	17:7350884-7385464	1.65479	0	-inf	5e-05	0.00284599	CLiP-Hep 1 vs. MH 1
ENSMUSG00000080316	Spaca6	17:17827157-17843009	0.471908	4.95716	3.39294	0.00055	0.0205527	CLiP-Hep 1 vs. MH 1
ENSMUSG00000080356	Mir1247	12:110275384-110278172	0.517531	0	-inf	0.00975	0.172445	CLiP-Hep 1 vs. MH 1
ENSMUSG00000081044	AU015836	X:93968658-93975470	0	4.87457	inf	5e-05	0.00284599	CLiP-Hep 1 vs. MH 1
ENSMUSG00000081207	Gm13775	4:61783122-61801286	20.9187	0	-inf	5e-05	0.00284599	CLiP-Hep 1 vs. MH 1
ENSMUSG00000082644	Mup-ps19	4:61957148-61959911	3.82731	0	-inf	0.0015	0.042749	CLiP-Hep 1 vs. MH 1
ENSMUSG00000084224	Gm12337	11:75427713-75430012	0.58799	0	-inf	0.00145	0.0418156	CLiP-Hep 1 vs. MH 1
ENSMUSG00000084309	Mup-ps20	4:62011281-62014857	0.859701	0	-inf	0.0021	0.0555035	CLiP-Hep 1 vs. MH 1
ENSMUSG00000084923	Gm15611	5:8998401-8999669	6.88288	0	-inf	0.0015	0.042749	CLiP-Hep 1 vs. MH 1
ENSMUSG00000085404	Gm12909	4:62088287-62090524	5.79541	0	-inf	0.0005	0.0190505	CLiP-Hep 1 vs. MH 1
ENSMUSG00000085912	Trp53cor1	17:29053335-29079179	0	1.01632	inf	5e-05	0.00284599	CLiP-Hep 1 vs. MH 1
ENSMUSG00000085936	2610307P16Rik	13:28460033-28885620	0	1.63453	inf	0.0001	0.00529283	CLiP-Hep 1 vs. MH 1
ENSMUSG00000086010	Gm15318	17:31152751-31165277	11.5747	0.898743	-3.68692	0.0061	0.122841	CLiP-Hep 1 vs. MH 1
ENSMUSG00000086071	Gm12354	4:19716731-19720199	4.08276	0	-inf	0.00125	0.0373875	CLiP-Hep 1 vs. MH 1
ENSMUSG00000086141	9030622O22Rik	2:147944010-148040259	19.0334	3.36303	-2.5007	0.00615	0.123582	CLiP-Hep 1 vs. MH 1
ENSMUSG00000086253	Gm13773	4:60502840-60521169	4.00158	0	-inf	0.0004	0.0161292	CLiP-Hep 1 vs. MH 1
ENSMUSG00000086320	Gm12840	4:117700187-117700923	28.5769	326.259	3.5131	0.00155	0.0438464	CLiP-Hep 1 vs. MH 1
ENSMUSG00000086784	Isoc2a	7:4877047-4896973	55.4054	6.46536	-3.09922	0.00125	0.0373875	CLiP-Hep 1 vs. MH 1
ENSMUSG00000086968	4933431E20Rik	3:107877228-107898686	1.26105	10.3863	3.04198	0.00955	0.170017	CLiP-Hep 1 vs. MH 1
ENSMUSG00000087074	Gm14249	2:169480616-169504843	0	1.27616	inf	0.00035	0.0145516	CLiP-Hep 1 vs. MH 1
ENSMUSG00000087470	A630031M04Rik	4:127474847-127570502	2.24218	0	-inf	5e-05	0.00284599	CLiP-Hep 1 vs. MH 1
ENSMUSG00000087579	Hectd2os	19:36554638-36705641	27.9738	0.653711	-5.41928	0.00135	0.0395855	CLiP-Hep 1 vs. MH 1
ENSMUSG00000089678	Agxt2	15:10177237-10410153	219.22	2.1325	-6.68369	5e-05	0.00284599	CLiP-Hep 1 vs. MH 1
ENSMUSG00000089715	Cbx6	15:79786350-79834688	0.462524	19.4202	5.39188	0.00025	0.0111741	CLiP-Hep 1 vs. MH 1
ENSMUSG00000089769	Gm16574	17:12682405-12868143	0.156762	9.1604	5.86877	0.00685	0.133748	CLiP-Hep 1 vs. MH 1
ENSMUSG00000089789	Rdh1	10:127759720-127792697	27.5308	0.819624	-5.06994	0.0061	0.122841	CLiP-Hep 1 vs. MH 1
ENSMUSG00000089837	Npcd	15:79786350-79834688	0.462524	19.4202	5.39188	0.00025	0.0111741	CLiP-Hep 1 vs. MH 1
ENSMUSG00000089873	Mup13	4:61224306-61228286	3.75774	0	-inf	0.0002	0.00937017	CLiP-Hep 1 vs. MH 1
ENSMUSG00000089929	Bcl2a1b	9:89199208-89377713	28.4206	4.32073	-2.71759	0.008	0.149488	CLiP-Hep 1 vs. MH 1
ENSMUSG00000089942	Pira2	7:3836811-3845051	0.716187	0	-inf	0.00015	0.00746919	CLiP-Hep 1 vs. MH 1
ENSMUSG00000089945	Pakap	4:57434246-57896984	1.11481	9.73189	3.12592	0.00265	0.0665569	CLiP-Hep 1 vs. MH 1
ENSMUSG00000090019	Gimap1	6:48718606-48754210	1.41585	0.129394	-3.45183	0.0039	0.0888736	CLiP-Hep 1 vs. MH 1
ENSMUSG00000090053	Pakap	4:57434246-57896984	1.11481	9.73189	3.12592	0.00265	0.0665569	CLiP-Hep 1 vs. MH 1
ENSMUSG00000090090	Mup-ps16	4:61783122-61801286	20.9187	0	-inf	5e-05	0.00284599	CLiP-Hep 1 vs. MH 1
ENSMUSG00000090202	4930503B20Rik	3:146641931-146685592	0	2.12986	inf	5e-05	0.00284599	CLiP-Hep 1 vs. MH 1
ENSMUSG00000090222	Ifi203-ps	1:173776528-173798270	0.887184	0	-inf	0.0005	0.0190505	CLiP-Hep 1 vs. MH 1
ENSMUSG00000090272	Mndal	1:173849125-173880881	8.35051	0.293807	-4.82892	0.00145	0.0418156	CLiP-Hep 1 vs. MH 1
ENSMUSG00000091243	Vgll3	16:65815082-65866368	0	1.83504	inf	5e-05	0.00284599	CLiP-Hep 1 vs. MH 1
ENSMUSG00000092008	Cyp2c69	19:39842813-39886799	3.4682	0	-inf	5e-05	0.00284599	CLiP-Hep 1 vs. MH 1
ENSMUSG00000092075	Serpina4-ps1	12:104077942-104086865	19.6778	0	-inf	5e-05	0.00284599	CLiP-Hep 1 vs. MH 1
ENSMUSG00000092360	Gm20441	10:75771229-75781414	356.623	37.095	-3.2651	0.0018	0.0493927	CLiP-Hep 1 vs. MH 1
ENSMUSG00000092600	Gm20442	17:35743322-35764191	0	3.32734	inf	0.0014	0.0407616	CLiP-Hep 1 vs. MH 1
ENSMUSG00000094018	S100a2	3:90560362-90606045	2.0879	0	-inf	0.00045	0.0175911	CLiP-Hep 1 vs. MH 1
ENSMUSG00000094156	Sult2a7	7:14465050-14494230	6.17223	0	-inf	0.00025	0.0111741	CLiP-Hep 1 vs. MH 1
ENSMUSG00000094222	Mup-ps6	4:60502840-60521169	4.00158	0	-inf	0.0004	0.0161292	CLiP-Hep 1 vs. MH 1
ENSMUSG00000094743	Mup-ps7	4:60674742-60681759	1.13443	0	-inf	0.0001	0.00529283	CLiP-Hep 1 vs. MH 1
ENSMUSG00000094793	Mup12	4:60737382-60741326	73.5758	0	-inf	5e-05	0.00284599	CLiP-Hep 1 vs. MH 1
ENSMUSG00000094814	Gm21973	15:10177237-10410153	219.22	2.1325	-6.68369	5e-05	0.00284599	CLiP-Hep 1 vs. MH 1
ENSMUSG00000094983	Gm23726	3:18068545-18070515	0.561427	0	-inf	0.00135	0.0395855	CLiP-Hep 1 vs. MH 1
ENSMUSG00000095115	Itpripl2	7:118485110-118491975	0.615013	8.79502	3.838	0.0016	0.0449217	CLiP-Hep 1 vs. MH 1
ENSMUSG00000095261	Gm17391	12:22583811-22623345	0	1.96602	inf	0.0049	0.104887	CLiP-Hep 1 vs. MH 1
ENSMUSG00000096688	Mup17	4:61591928-61595871	2103.12	0	-inf	5e-05	0.00284599	CLiP-Hep 1 vs. MH 1
ENSMUSG00000097354	2310001H17Rik	6:129208411-129248328	11.0331	0.786447	-3.81034	0.0043	0.0953114	CLiP-Hep 1 vs. MH 1
ENSMUSG00000097636	Mirt1	19:53443229-53464796	0	1.92066	inf	5e-05	0.00284599	CLiP-Hep 1 vs. MH 1
ENSMUSG00000097673	Gm26608	5:28019464-28071105	2.02127	0	-inf	0.0039	0.0888736	CLiP-Hep 1 vs. MH 1
ENSMUSG00000097691	9030616G12Rik	10:128971015-128984027	8.73965	0	-inf	5e-05	0.00284599	CLiP-Hep 1 vs. MH 1
ENSMUSG00000098132	Rassf10	7:112953961-112957457	0	2.64297	inf	5e-05	0.00284599	CLiP-Hep 1 vs. MH 1
ENSMUSG00000098276	Mir6358	18:76165074-76187671	0	2.6581	inf	5e-05	0.00284599	CLiP-Hep 1 vs. MH 1
ENSMUSG00000098284	A330093E20Rik	18:45268859-46045260	2.00425	0.0344383	-5.8629	0.00575	0.117772	CLiP-Hep 1 vs. MH 1
ENSMUSG00000098330	Gtpbp4-ps1	7:14723355-14726717	13.4812	0	-inf	5e-05	0.00284599	CLiP-Hep 1 vs. MH 1
ENSMUSG00000098715	Gm28053	6:48718606-48754210	1.41585	0.129394	-3.45183	0.0039	0.0888736	CLiP-Hep 1 vs. MH 1
ENSMUSG00000099009	Rdh16f1	10:127759720-127792697	27.5308	0.819624	-5.06994	0.0061	0.122841	CLiP-Hep 1 vs. MH 1
ENSMUSG00000099422	Gm4275	7:130162450-133124354	0	0.937412	inf	0.00165	0.0460743	CLiP-Hep 1 vs. MH 1
ENSMUSG00000099749	Gm29323	10:21709495-21785843	0	1.41152	inf	0.0079	0.148103	CLiP-Hep 1 vs. MH 1
ENSMUSG00000100277	1810053B23Rik	16:93342503-93366668	1.49442	0.101763	-3.87631	0.0014	0.0407616	CLiP-Hep 1 vs. MH 1
ENSMUSG00000100510	Hand2os1	8:57281116-57324633	0.771783	0.216038	-1.83691	0.0011	0.0341091	CLiP-Hep 1 vs. MH 1
ENSMUSG00000100586	Vmn1r90	7:14517970-14622479	0.860496	0.047226	-4.18751	0.00105	0.0330208	CLiP-Hep 1 vs. MH 1
ENSMUSG00000100838	Gm29094	9:89199208-89377713	28.4206	4.32073	-2.71759	0.008	0.149488	CLiP-Hep 1 vs. MH 1
ENSMUSG00000101033	Gm18776	1:27884021-27904839	14.2948	0	-inf	0.0013	0.0385306	CLiP-Hep 1 vs. MH 1
ENSMUSG00000101397	Mug-ps1	6:122176014-122248563	68.4636	0.135239	-8.98368	0.00525	0.110395	CLiP-Hep 1 vs. MH 1
ENSMUSG00000101514	Gm5524	1:27884021-27904839	9.62148	0	-inf	5e-05	0.00284599	CLiP-Hep 1 vs. MH 1
ENSMUSG00000101517	4732465J04Rik	10:95746076-95799160	10.014	0.731821	-3.77439	0.00235	0.0606713	CLiP-Hep 1 vs. MH 1
ENSMUSG00000102206	Pcdha11	18:36930183-37841873	1.50122	11.1788	2.89657	5e-05	0.00284599	CLiP-Hep 1 vs. MH 1
ENSMUSG00000102222	Pcdhga10	18:36930183-37841873	1.50122	11.1788	2.89657	5e-05	0.00284599	CLiP-Hep 1 vs. MH 1
ENSMUSG00000102312	Pcdha3	18:36930183-37841873	1.50122	11.1788	2.89657	5e-05	0.00284599	CLiP-Hep 1 vs. MH 1
ENSMUSG00000102428	Pcdhga12	18:36930183-37841873	1.50122	11.1788	2.89657	5e-05	0.00284599	CLiP-Hep 1 vs. MH 1
ENSMUSG00000102440	Pcdhga9	18:36930183-37841873	1.50122	11.1788	2.89657	5e-05	0.00284599	CLiP-Hep 1 vs. MH 1
ENSMUSG00000102543	Pcdhgc5	18:36930183-37841873	1.50122	11.1788	2.89657	5e-05	0.00284599	CLiP-Hep 1 vs. MH 1
ENSMUSG00000102697	Pcdhac2	18:36930183-37841873	1.50122	11.1788	2.89657	5e-05	0.00284599	CLiP-Hep 1 vs. MH 1
ENSMUSG00000102742	Pcdhga11	18:36930183-37841873	1.50122	11.1788	2.89657	5e-05	0.00284599	CLiP-Hep 1 vs. MH 1
ENSMUSG00000102748	Pcdhgb2	18:36930183-37841873	1.50122	11.1788	2.89657	5e-05	0.00284599	CLiP-Hep 1 vs. MH 1
ENSMUSG00000102836	Gm37013	18:36930183-37841873	1.50122	11.1788	2.89657	5e-05	0.00284599	CLiP-Hep 1 vs. MH 1
ENSMUSG00000102918	Pcdhgc3	18:36930183-37841873	1.50122	11.1788	2.89657	5e-05	0.00284599	CLiP-Hep 1 vs. MH 1
ENSMUSG00000103037	Pcdhgb1	18:36930183-37841873	1.50122	11.1788	2.89657	5e-05	0.00284599	CLiP-Hep 1 vs. MH 1
ENSMUSG00000103081	Pcdhgb8	18:36930183-37841873	1.50122	11.1788	2.89657	5e-05	0.00284599	CLiP-Hep 1 vs. MH 1
ENSMUSG00000103088	Pcdhgb6	18:36930183-37841873	1.50122	11.1788	2.89657	5e-05	0.00284599	CLiP-Hep 1 vs. MH 1
ENSMUSG00000103092	Pcdha5	18:36930183-37841873	1.50122	11.1788	2.89657	5e-05	0.00284599	CLiP-Hep 1 vs. MH 1
ENSMUSG00000103125	Gm37388	18:36930183-37841873	1.50122	11.1788	2.89657	5e-05	0.00284599	CLiP-Hep 1 vs. MH 1
ENSMUSG00000103144	Pcdhga1	18:36930183-37841873	1.50122	11.1788	2.89657	5e-05	0.00284599	CLiP-Hep 1 vs. MH 1
ENSMUSG00000103255	Pcdhac1	18:36930183-37841873	1.50122	11.1788	2.89657	5e-05	0.00284599	CLiP-Hep 1 vs. MH 1
ENSMUSG00000103310	Pcdha12	18:36930183-37841873	1.50122	11.1788	2.89657	5e-05	0.00284599	CLiP-Hep 1 vs. MH 1
ENSMUSG00000103332	Pcdhga2	18:36930183-37841873	1.50122	11.1788	2.89657	5e-05	0.00284599	CLiP-Hep 1 vs. MH 1
ENSMUSG00000103442	Pcdha1	18:36930183-37841873	1.50122	11.1788	2.89657	5e-05	0.00284599	CLiP-Hep 1 vs. MH 1
ENSMUSG00000103458	Gm42416	18:36930183-37841873	1.50122	11.1788	2.89657	5e-05	0.00284599	CLiP-Hep 1 vs. MH 1
ENSMUSG00000103472	Pcdhga7	18:36930183-37841873	1.50122	11.1788	2.89657	5e-05	0.00284599	CLiP-Hep 1 vs. MH 1
ENSMUSG00000103567	Pcdhga5	18:36930183-37841873	1.50122	11.1788	2.89657	5e-05	0.00284599	CLiP-Hep 1 vs. MH 1
ENSMUSG00000103585	Pcdhgb4	18:36930183-37841873	1.50122	11.1788	2.89657	5e-05	0.00284599	CLiP-Hep 1 vs. MH 1
ENSMUSG00000103677	Pcdhga4	18:36930183-37841873	1.50122	11.1788	2.89657	5e-05	0.00284599	CLiP-Hep 1 vs. MH 1
ENSMUSG00000103707	Pcdha6	18:36930183-37841873	1.50122	11.1788	2.89657	5e-05	0.00284599	CLiP-Hep 1 vs. MH 1
ENSMUSG00000103749	Pcdhgb5	18:36930183-37841873	1.50122	11.1788	2.89657	5e-05	0.00284599	CLiP-Hep 1 vs. MH 1
ENSMUSG00000103770	Pcdha9	18:36930183-37841873	1.50122	11.1788	2.89657	5e-05	0.00284599	CLiP-Hep 1 vs. MH 1
ENSMUSG00000103793	Pcdhga6	18:36930183-37841873	1.50122	11.1788	2.89657	5e-05	0.00284599	CLiP-Hep 1 vs. MH 1
ENSMUSG00000103800	Pcdha8	18:36930183-37841873	1.50122	11.1788	2.89657	5e-05	0.00284599	CLiP-Hep 1 vs. MH 1
ENSMUSG00000103897	Pcdhga8	18:36930183-37841873	1.50122	11.1788	2.89657	5e-05	0.00284599	CLiP-Hep 1 vs. MH 1
ENSMUSG00000104063	Pcdhgb7	18:36930183-37841873	1.50122	11.1788	2.89657	5e-05	0.00284599	CLiP-Hep 1 vs. MH 1
ENSMUSG00000104113	Gm37292	7:31208333-31216167	0	0.942505	inf	5e-05	0.00284599	CLiP-Hep 1 vs. MH 1
ENSMUSG00000104148	Pcdha2	18:36930183-37841873	1.50122	11.1788	2.89657	5e-05	0.00284599	CLiP-Hep 1 vs. MH 1
ENSMUSG00000104252	Pcdha4	18:36930183-37841873	1.50122	11.1788	2.89657	5e-05	0.00284599	CLiP-Hep 1 vs. MH 1
ENSMUSG00000104318	Pcdha7	18:36930183-37841873	1.50122	11.1788	2.89657	5e-05	0.00284599	CLiP-Hep 1 vs. MH 1
ENSMUSG00000104346	Pcdhga3	18:36930183-37841873	1.50122	11.1788	2.89657	5e-05	0.00284599	CLiP-Hep 1 vs. MH 1
ENSMUSG00000104713	Gbp6	5:105014149-105346503	27.814	1.27869	-4.44307	0.00065	0.023321	CLiP-Hep 1 vs. MH 1
ENSMUSG00000105096	Gbp10	5:105014149-105346503	27.814	1.27869	-4.44307	0.00065	0.023321	CLiP-Hep 1 vs. MH 1
ENSMUSG00000105504	Gbp5	3:142493977-142522344	0.938377	0	-inf	5e-05	0.00284599	CLiP-Hep 1 vs. MH 1
ENSMUSG00000105518	Gm42674	3:90560362-90606045	2.0879	0	-inf	0.00045	0.0175911	CLiP-Hep 1 vs. MH 1
ENSMUSG00000105987	AI506816	5:23698295-23712667	2.56583	26.4181	3.36403	0.001	0.0320103	CLiP-Hep 1 vs. MH 1
ENSMUSG00000106069	Gm6135	3:133789514-133791504	12.3047	0	-inf	0.00115	0.0352091	CLiP-Hep 1 vs. MH 1
ENSMUSG00000106547	B230303O12Rik	5:146188619-146194809	0	0.55118	inf	0.00045	0.0175911	CLiP-Hep 1 vs. MH 1
ENSMUSG00000106874	Gm20186	6:18845909-18848207	53.5911	331.179	2.62755	0.00585	0.119204	CLiP-Hep 1 vs. MH 1
ENSMUSG00000107605	Gm44117	6:90459710-90461468	0.761691	0	-inf	0.0012	0.0362764	CLiP-Hep 1 vs. MH 1
ENSMUSG00000107696	Gm44171	6:101519490-101542886	0	4.04015	inf	5e-05	0.00284599	CLiP-Hep 1 vs. MH 1
ENSMUSG00000108274	Gm44169	6:101519490-101542886	0	4.04015	inf	5e-05	0.00284599	CLiP-Hep 1 vs. MH 1
ENSMUSG00000108456	4732496C06Rik	7:116546864-116549364	0	1.89473	inf	5e-05	0.00284599	CLiP-Hep 1 vs. MH 1
ENSMUSG00000108815	Gm49388	7:127776669-127803802	418.551	27.8986	-3.90714	5e-05	0.00284599	CLiP-Hep 1 vs. MH 1
ENSMUSG00000108822	Gm44787	11:79258585-79273931	3.31955	0	-inf	0.0001	0.00529283	CLiP-Hep 1 vs. MH 1
ENSMUSG00000109089	4833411C07Rik	8:10898168-10923381	5.62057	0.388498	-3.85474	0.0099	0.174261	CLiP-Hep 1 vs. MH 1
ENSMUSG00000109644	0610005C13Rik	7:45567793-45589711	175.936	8.41583	-4.3858	0.00075	0.0259989	CLiP-Hep 1 vs. MH 1
ENSMUSG00000109718	Trim61	8:64999306-65037336	0	1.09124	inf	0.0023	0.059642	CLiP-Hep 1 vs. MH 1
ENSMUSG00000110035	Gm30931	8:46363250-46367204	1.23133	0	-inf	0.0005	0.0190505	CLiP-Hep 1 vs. MH 1
ENSMUSG00000110327	Gm17994	8:57281116-57324633	0.771783	0.216038	-1.83691	0.0011	0.0341091	CLiP-Hep 1 vs. MH 1
ENSMUSG00000110386	Gm42031	8:85125871-85132289	20.4996	132.407	2.69132	0.0079	0.148103	CLiP-Hep 1 vs. MH 1
ENSMUSG00000110488	Gm45724	8:105048600-105058413	19.999	0	-inf	0.0074	0.14151	CLiP-Hep 1 vs. MH 1
ENSMUSG00000110723	Gm49353	10:29143281-29230779	0	0.564256	inf	5e-05	0.00284599	CLiP-Hep 1 vs. MH 1
ENSMUSG00000110827	Gm32281	9:95554496-95558913	3.20761	0	-inf	0.0013	0.0385306	CLiP-Hep 1 vs. MH 1
ENSMUSG00000111147	Gm33699	9:61027924-61059160	0	0.566407	inf	5e-05	0.00284599	CLiP-Hep 1 vs. MH 1
ENSMUSG00000111666	Gm30849	9:90303715-90485019	1.03081	0	-inf	0.00285	0.0702359	CLiP-Hep 1 vs. MH 1
ENSMUSG00000112023	Lilr4b	10:51480611-51522447	5.19144	0	-inf	5e-05	0.00284599	CLiP-Hep 1 vs. MH 1
ENSMUSG00000112129	Pbld1	10:63060161-63077962	114.411	3.38919	-5.07714	5e-05	0.00284599	CLiP-Hep 1 vs. MH 1
ENSMUSG00000112148	Lilrb4a	10:51480611-51522447	5.19144	0	-inf	5e-05	0.00284599	CLiP-Hep 1 vs. MH 1
ENSMUSG00000112234	Gm48427	10:96309117-96371555	0	3.17845	inf	0.0005	0.0190505	CLiP-Hep 1 vs. MH 1
ENSMUSG00000112290	Gm33782	10:96309117-96371555	0	3.17845	inf	0.0005	0.0190505	CLiP-Hep 1 vs. MH 1
ENSMUSG00000112342	Gm47031	10:101681486-102391469	49.4519	5.02888	-3.29772	0.0027	0.0674345	CLiP-Hep 1 vs. MH 1
ENSMUSG00000112963	Gm6093	13:33561916-33572086	0	81.0477	inf	5e-05	0.00284599	CLiP-Hep 1 vs. MH 1
ENSMUSG00000113049	Gm48544	13:13034857-13038936	0	0.54753	inf	0.001	0.0320103	CLiP-Hep 1 vs. MH 1
ENSMUSG00000113063	Gm34667	12:109987922-110023873	8.61973	0	-inf	5e-05	0.00284599	CLiP-Hep 1 vs. MH 1
ENSMUSG00000113123	Gm40864	12:22583811-22623345	0	1.96602	inf	0.0049	0.104887	CLiP-Hep 1 vs. MH 1
ENSMUSG00000113346	Eprn	13:73344606-73347384	0	2.43175	inf	0.00015	0.00746919	CLiP-Hep 1 vs. MH 1
ENSMUSG00000113506	Gm49377	12:22583811-22623345	0	1.96602	inf	0.0049	0.104887	CLiP-Hep 1 vs. MH 1
ENSMUSG00000113581	Dio3os	12:110275384-110278172	0.517531	0	-inf	0.00975	0.172445	CLiP-Hep 1 vs. MH 1
ENSMUSG00000113737	BB123696	13:52729614-52757205	0	0.798003	inf	0.004	0.0905814	CLiP-Hep 1 vs. MH 1
ENSMUSG00000114818	Gm35164	14:28649671-28699855	5.14633	0	-inf	5e-05	0.00284599	CLiP-Hep 1 vs. MH 1
ENSMUSG00000115009	G930009F23Rik	15:38433696-38455269	0	4.56812	inf	5e-05	0.00284599	CLiP-Hep 1 vs. MH 1
ENSMUSG00000115022	Gm49387	14:31523081-31668579	233.573	6.58188	-5.14923	0.002	0.0535334	CLiP-Hep 1 vs. MH 1
ENSMUSG00000115302	Gm49394	7:142650765-142670356	0	88.2874	inf	5e-05	0.00284599	CLiP-Hep 1 vs. MH 1
ENSMUSG00000115852	AC169509.1	16:24122698-24382390	18.6942	1.93867	-3.26945	0.00125	0.0373875	CLiP-Hep 1 vs. MH 1
ENSMUSG00000115919	Gm31583	16:24085082-24090089	18.6062	0	-inf	5e-05	0.00284599	CLiP-Hep 1 vs. MH 1
ENSMUSG00000116079	Gm36245	15:77598672-77603203	1.37216	0	-inf	0.0048	0.10338	CLiP-Hep 1 vs. MH 1
ENSMUSG00000116284	Gm3787	15:77369493-77376941	7.74557	0	-inf	0.00855	0.156891	CLiP-Hep 1 vs. MH 1
ENSMUSG00000116354	Cyp2d38-ps	15:82684461-82707387	42.8387	3.91533	-3.45171	0.0001	0.00529283	CLiP-Hep 1 vs. MH 1
ENSMUSG00000116594	Gm49601	16:18620316-18629954	0.264737	3.86124	3.86643	0.00565	0.116383	CLiP-Hep 1 vs. MH 1
ENSMUSG00000116672	Gm49630	17:7350884-7385464	1.65479	0	-inf	5e-05	0.00284599	CLiP-Hep 1 vs. MH 1
ENSMUSG00000116810	Gm32624	16:86816865-86879414	1.1246	0	-inf	5e-05	0.00284599	CLiP-Hep 1 vs. MH 1
ENSMUSG00000116993	Gm32461	16:86770226-86809051	16.1237	0	-inf	0.00065	0.023321	CLiP-Hep 1 vs. MH 1
ENSMUSG00000117105	Dreh	17:64767110-64767931	2.87238	0	-inf	0.00115	0.0352091	CLiP-Hep 1 vs. MH 1
ENSMUSG00000117879	2310015A16Rik	17:31907878-31909029	15.7764	0	-inf	5e-05	0.00284599	CLiP-Hep 1 vs. MH 1
ENSMUSG00000118168	Gm36419	19:32543343-32564744	11.8862	0	-inf	5e-05	0.00284599	CLiP-Hep 1 vs. MH 1
ENSMUSG00000118376	Gm9926	18:66504144-66511745	0	9.18831	inf	5e-05	0.00284599	CLiP-Hep 1 vs. MH 1
ENSMUSG00000118516	AC118710.1	15:82621091-82661241	121.763	0.47063	-8.01526	0.0008	0.0272373	CLiP-Hep 1 vs. MH 1
ENSMUSG00000118541	AC132407.1	8:31809530-32884797	0.017084	4.38647	8.00427	5e-05	0.00284599	CLiP-Hep 1 vs. MH 1
ENSMUSG00000000031	H19	7:142575528-142578143	0.27576	28.4401	6.68837	0.0034	0.0802118	CLiP-Hep 2 vs. MH 1
ENSMUSG00000000078	Klf6	13:5861481-5870394	1.56494	61.4515	5.29527	0.00055	0.0205527	CLiP-Hep 2 vs. MH 1
ENSMUSG00000000184	Ccnd2	6:127122965-127212411	0.66479	26.8608	5.33646	0.0002	0.00937017	CLiP-Hep 2 vs. MH 1
ENSMUSG00000000301	Pemt	11:59970613-60046489	368.9	15.5078	-4.57216	0.00025	0.0111741	CLiP-Hep 2 vs. MH 1
ENSMUSG00000000340	Dbt	3:116513069-116549981	53.1692	8.00689	-2.73128	0.0031	0.0748833	CLiP-Hep 2 vs. MH 1
ENSMUSG00000000386	Mx1	16:97447034-97462907	0.866788	0.017001	-5.67199	0.0007	0.0246766	CLiP-Hep 2 vs. MH 1
ENSMUSG00000000673	Haao	17:83831155-83847963	383.542	4.41497	-6.44084	5e-05	0.00284599	CLiP-Hep 2 vs. MH 1
ENSMUSG00000000753	Serpinf1	11:75409768-75423340	469.262	19.6512	-4.5777	0.00225	0.0585887	CLiP-Hep 2 vs. MH 1
ENSMUSG00000001020	S100a4	3:90560362-90606045	2.0879	0	-inf	0.00045	0.0175911	CLiP-Hep 2 vs. MH 1
ENSMUSG00000001021	S100a3	3:90560362-90606045	2.0879	0	-inf	0.00045	0.0175911	CLiP-Hep 2 vs. MH 1
ENSMUSG00000001025	S100a6	3:90612873-90651866	0	72.4331	inf	5e-05	0.00284599	CLiP-Hep 2 vs. MH 1
ENSMUSG00000001029	Icam2	11:106377655-106388075	3.63847	0	-inf	0.0048	0.10338	CLiP-Hep 2 vs. MH 1
ENSMUSG00000001095	Slc13a2	11:78394484-78422220	1.79172	0	-inf	5e-05	0.00284599	CLiP-Hep 2 vs. MH 1
ENSMUSG00000001098	Kctd10	5:114289165-114380508	3.49662	23.8316	2.76884	0.00325	0.0773908	CLiP-Hep 2 vs. MH 1
ENSMUSG00000001120	Pcbp3	10:76761856-76961887	0.35392	5.13507	3.85889	0.00135	0.0395855	CLiP-Hep 2 vs. MH 1
ENSMUSG00000001281	Itgb7	15:102215994-102231944	1.60424	0	-inf	0.0024	0.0616993	CLiP-Hep 2 vs. MH 1
ENSMUSG00000001665	Gstt3	10:75771229-75781414	356.623	34.1935	-3.3826	0.00115	0.0352091	CLiP-Hep 2 vs. MH 1
ENSMUSG00000001666	Ddt	10:75771229-75781414	356.623	34.1935	-3.3826	0.00115	0.0352091	CLiP-Hep 2 vs. MH 1
ENSMUSG00000001670	Tat	8:109990436-109999803	929.518	47.2361	-4.29852	0.0065	0.128719	CLiP-Hep 2 vs. MH 1
ENSMUSG00000002032	Tmem25	9:44793768-44803072	600.462	19.8439	-4.9193	5e-05	0.00284599	CLiP-Hep 2 vs. MH 1
ENSMUSG00000002033	Cd3g	9:44969571-44980431	0.554601	0	-inf	0.0098	0.173018	CLiP-Hep 2 vs. MH 1
ENSMUSG00000002111	Spi1	2:91082389-91115756	4.91069	0	-inf	5e-05	0.00284599	CLiP-Hep 2 vs. MH 1
ENSMUSG00000002233	Rhoc	3:104788374-104794459	6.65862	146.589	4.46041	0.00015	0.00746919	CLiP-Hep 2 vs. MH 1
ENSMUSG00000002265	Peg3	7:6703891-6730478	1.3396	7.31916	2.44988	0.00705	0.13672	CLiP-Hep 2 vs. MH 1
ENSMUSG00000002332	Dhrs1	14:55739019-55745690	104.015	18.7742	-2.46997	0.00465	0.100941	CLiP-Hep 2 vs. MH 1
ENSMUSG00000002475	Abhd3	18:10642091-10706771	31.7303	3.14217	-3.33603	0.00195	0.0524882	CLiP-Hep 2 vs. MH 1
ENSMUSG00000002769	Gnmt	17:46725663-46729323	2063.73	10.732	-7.5872	5e-05	0.00284599	CLiP-Hep 2 vs. MH 1
ENSMUSG00000002799	Jag2	12:112907818-112929776	0	0.481928	inf	0.00105	0.0330208	CLiP-Hep 2 vs. MH 1
ENSMUSG00000002980	Bcam	7:19756130-19775403	0.248654	17.8681	6.1671	0.006	0.121444	CLiP-Hep 2 vs. MH 1
ENSMUSG00000003053	Cyp2c29	19:39229253-39330713	646.109	16.0859	-5.32791	0.0018	0.0493927	CLiP-Hep 2 vs. MH 1
ENSMUSG00000003283	Hck	2:153108467-153151441	3.57662	0	-inf	5e-05	0.00284599	CLiP-Hep 2 vs. MH 1
ENSMUSG00000003309	Ap1m2	9:21294274-21312337	0	0.561756	inf	0.00175	0.0483232	CLiP-Hep 2 vs. MH 1
ENSMUSG00000003352	Cacnb3	15:98630839-98644529	0	5.38176	inf	5e-05	0.00284599	CLiP-Hep 2 vs. MH 1
ENSMUSG00000003418	St8sia6	2:13651020-13794064	0	0.977266	inf	5e-05	0.00284599	CLiP-Hep 2 vs. MH 1
ENSMUSG00000003420	Fcgrt	7:45082912-45103851	89.5305	17.8626	-2.32544	0.00925	0.166285	CLiP-Hep 2 vs. MH 1
ENSMUSG00000003452	Bicd1	6:149408885-149563329	0	2.72971	inf	5e-05	0.00284599	CLiP-Hep 2 vs. MH 1
ENSMUSG00000003500	Impdh1	6:29200433-29216364	0.72352	10.0291	3.79302	0.00115	0.0352091	CLiP-Hep 2 vs. MH 1
ENSMUSG00000003526	Prodh	16:18052859-18090203	124.725	7.79182	-4.00064	0.0009	0.029695	CLiP-Hep 2 vs. MH 1
ENSMUSG00000003534	Ddr1	17:35681566-35708244	0.0888384	19.2899	7.76244	5e-05	0.00284599	CLiP-Hep 2 vs. MH 1
ENSMUSG00000003585	Sec14l2	11:4097038-4123439	237.808	3.63991	-6.02975	5e-05	0.00284599	CLiP-Hep 2 vs. MH 1
ENSMUSG00000003810	Mast2	4:116306761-116464183	3.05982	14.1959	2.21396	0.0045	0.098641	CLiP-Hep 2 vs. MH 1
ENSMUSG00000004035	Gstm7	3:107926333-107931817	53.7162	6.42823	-3.06286	0.00135	0.0395855	CLiP-Hep 2 vs. MH 1
ENSMUSG00000004038	Gstm3	3:107963695-107969283	15.4153	84.5052	2.45468	0.0094	0.168189	CLiP-Hep 2 vs. MH 1
ENSMUSG00000004044	Cavin1	11:100956732-100970887	0.57443	13.1955	4.52177	0.0028	0.0693604	CLiP-Hep 2 vs. MH 1
ENSMUSG00000004098	Col5a3	9:20770049-20815067	10.2253	1.09797	-3.21924	0.0044	0.0969855	CLiP-Hep 2 vs. MH 1
ENSMUSG00000004267	Eno2	6:124759945-124769673	0	0.484907	inf	5e-05	0.00284599	CLiP-Hep 2 vs. MH 1
ENSMUSG00000004341	Gpx6	13:21263835-21319624	1.04768	0	-inf	0.0008	0.0272373	CLiP-Hep 2 vs. MH 1
ENSMUSG00000004359	Spic	10:88674771-88685015	0.950832	0	-inf	0.002	0.0535334	CLiP-Hep 2 vs. MH 1
ENSMUSG00000004360	9330159F19Rik	10:29143281-29230779	0	1.25556	inf	5e-05	0.00284599	CLiP-Hep 2 vs. MH 1
ENSMUSG00000004558	Ndrg2	14:51905239-51914158	1168.32	28.4424	-5.36025	5e-05	0.00284599	CLiP-Hep 2 vs. MH 1
ENSMUSG00000004609	Cd33	7:43524215-43544428	0.858759	0	-inf	0.0003	0.0128916	CLiP-Hep 2 vs. MH 1
ENSMUSG00000004698	Hdac9	12:34047579-34917095	0.736881	0	-inf	5e-05	0.00284599	CLiP-Hep 2 vs. MH 1
ENSMUSG00000004730	Adgre1	17:57358690-57483527	9.24241	0	-inf	5e-05	0.00284599	CLiP-Hep 2 vs. MH 1
ENSMUSG00000004748	Mtfp1	11:4091479-4095445	16.3707	1.13963	-3.84448	0.0062	0.124223	CLiP-Hep 2 vs. MH 1
ENSMUSG00000004814	Ccl24	5:135569936-135573049	3.28131	0	-inf	0.0032	0.0765985	CLiP-Hep 2 vs. MH 1
ENSMUSG00000004864	Mapk13	17:28769296-28780233	0	0.873813	inf	0.00095	0.0309091	CLiP-Hep 2 vs. MH 1
ENSMUSG00000004951	Hspb1	5:135887918-135889563	6.11566	52.879	3.11212	0.0039	0.0888736	CLiP-Hep 2 vs. MH 1
ENSMUSG00000005089	Slc1a2	2:102658658-102790784	15.3197	0.140961	-6.76395	0.00035	0.0145516	CLiP-Hep 2 vs. MH 1
ENSMUSG00000005107	Slc2a9	5:38344434-38503143	21.1566	1.35641	-3.96324	0.0009	0.029695	CLiP-Hep 2 vs. MH 1
ENSMUSG00000005268	Prlr	15:10177237-10410153	219.22	2.2301	-6.61913	5e-05	0.00284599	CLiP-Hep 2 vs. MH 1
ENSMUSG00000005397	Nid1	13:13437550-13512269	2.6903	32.5614	3.59732	0.00125	0.0373875	CLiP-Hep 2 vs. MH 1
ENSMUSG00000005583	Mef2c	13:83504033-83667080	1.21164	0.0102226	-6.88906	5e-05	0.00284599	CLiP-Hep 2 vs. MH 1
ENSMUSG00000005667	Mthfd2	6:83305690-83325908	0.881939	23.148	4.71407	5e-05	0.00284599	CLiP-Hep 2 vs. MH 1
ENSMUSG00000005677	Nr1i3	1:171213969-171222514	77.8217	0.201749	-8.59147	0.0049	0.104887	CLiP-Hep 2 vs. MH 1
ENSMUSG00000005681	Apoa2	1:171225053-171226379	14007.8	53.1911	-8.04083	0.00405	0.0913922	CLiP-Hep 2 vs. MH 1
ENSMUSG00000005802	Slc30a4	2:122681232-122721456	3.28821	17.8747	2.44255	0.0091	0.16419	CLiP-Hep 2 vs. MH 1
ENSMUSG00000005803	Sqor	2:122765236-122809569	127.329	24.8132	-2.35938	0.0087	0.158936	CLiP-Hep 2 vs. MH 1
ENSMUSG00000005950	P2rx5	11:73159552-73175196	0.0839965	3.69097	5.45753	0.00945	0.168806	CLiP-Hep 2 vs. MH 1
ENSMUSG00000005952	Trpv1	11:73234291-73261242	0.508912	0	-inf	0.0077	0.145505	CLiP-Hep 2 vs. MH 1
ENSMUSG00000005968	Tuft1	3:94612756-94658872	3.09977	44.2426	3.8352	0.00055	0.0205527	CLiP-Hep 2 vs. MH 1
ENSMUSG00000006179	Prss16	13:22002172-22009742	0	1.47808	inf	0.0002	0.00937017	CLiP-Hep 2 vs. MH 1
ENSMUSG00000006219	Fblim1	4:141576061-141606096	0.51067	20.5834	5.33295	5e-05	0.00284599	CLiP-Hep 2 vs. MH 1
ENSMUSG00000006221	Hspb7	4:141420778-141425311	0	1.28464	inf	0.0003	0.0128916	CLiP-Hep 2 vs. MH 1
ENSMUSG00000006345	Ggt1	10:75561603-75586200	0	0.710353	inf	5e-05	0.00284599	CLiP-Hep 2 vs. MH 1
ENSMUSG00000006529	Itih1	14:30929179-30943300	430.499	27.3925	-3.97416	0.0065	0.128719	CLiP-Hep 2 vs. MH 1
ENSMUSG00000007029	Vars	17:35000986-35016326	8.33113	42.4838	2.35033	0.0045	0.098641	CLiP-Hep 2 vs. MH 1
ENSMUSG00000007440	Pcdha11	18:36930183-37841873	1.50122	11.19	2.898	5e-05	0.00284599	CLiP-Hep 2 vs. MH 1
ENSMUSG00000007659	Bcl2l1	2:152780667-152831728	9.76515	47.4289	2.28005	0.00295	0.0721053	CLiP-Hep 2 vs. MH 1
ENSMUSG00000007783	Cpt1c	7:44959371-44974851	0	2.56045	inf	5e-05	0.00284599	CLiP-Hep 2 vs. MH 1
ENSMUSG00000008136	Fhl2	1:43122377-43196984	0	1.64767	inf	5e-05	0.00284599	CLiP-Hep 2 vs. MH 1
ENSMUSG00000008461	Fut1	7:45617288-45621059	0	0.668755	inf	0.0021	0.0555035	CLiP-Hep 2 vs. MH 1
ENSMUSG00000008601	Rab25	3:88542028-88548300	0	2.12805	inf	0.00505	0.107108	CLiP-Hep 2 vs. MH 1
ENSMUSG00000008845	Cd163	6:124304637-124330527	4.69172	0	-inf	5e-05	0.00284599	CLiP-Hep 2 vs. MH 1
ENSMUSG00000009097	Tbx1	16:18580978-18590671	0	9.73495	inf	5e-05	0.00284599	CLiP-Hep 2 vs. MH 1
ENSMUSG00000009292	Trpm2	10:77907721-77970563	1.81048	0.0444706	-5.34737	0.0093	0.16682	CLiP-Hep 2 vs. MH 1
ENSMUSG00000009566	Fpgs	2:32646594-32704165	132.607	11.4527	-3.53339	0.00185	0.0503823	CLiP-Hep 2 vs. MH 1
ENSMUSG00000009585	Apobec3	15:79889531-79971119	1.28982	73.2563	5.82771	5e-05	0.00284599	CLiP-Hep 2 vs. MH 1
ENSMUSG00000009614	Sardh	2:27188371-27248337	263.445	9.32267	-4.82062	0.0061	0.122841	CLiP-Hep 2 vs. MH 1
ENSMUSG00000010080	Epn3	11:94489598-94521742	0	1.07608	inf	0.0001	0.00529283	CLiP-Hep 2 vs. MH 1
ENSMUSG00000010601	Apol7a	15:77388218-77399110	101.479	0.109402	-9.85732	0.00745	0.142084	CLiP-Hep 2 vs. MH 1
ENSMUSG00000010609	Psen2	1:180227003-180274963	291.645	6.54012	-5.47875	5e-05	0.00284599	CLiP-Hep 2 vs. MH 1
ENSMUSG00000010651	Acaa1b	9:119102477-119157171	191.495	7.84933	-4.60859	0.00085	0.028423	CLiP-Hep 2 vs. MH 1
ENSMUSG00000010760	Phlda2	7:143501544-143503150	0	0.906588	inf	0.00785	0.147487	CLiP-Hep 2 vs. MH 1
ENSMUSG00000010797	Wnt2	6:17988303-18030585	0.75126	0	-inf	0.0071	0.137418	CLiP-Hep 2 vs. MH 1
ENSMUSG00000011263	Exoc3l2	7:19463302-19496762	1.33797	0	-inf	5e-05	0.00284599	CLiP-Hep 2 vs. MH 1
ENSMUSG00000012042	4930579F01Rik	3:138164077-138240590	62.8644	0.940206	-6.06312	0.00255	0.064668	CLiP-Hep 2 vs. MH 1
ENSMUSG00000012350	Ehf	2:103263432-103303278	0.0174097	11.4316	9.35893	0.009	0.162842	CLiP-Hep 2 vs. MH 1
ENSMUSG00000013236	Ptprs	17:56412425-56476483	1.36025	10.8701	2.99842	0.00165	0.0460743	CLiP-Hep 2 vs. MH 1
ENSMUSG00000014164	Klhl3	13:58000227-58123484	1.23752	0.116217	-3.41255	0.0053	0.111265	CLiP-Hep 2 vs. MH 1
ENSMUSG00000014329	Bicc1	10:70868643-71159700	0.157475	56.0042	8.47427	5e-05	0.00284599	CLiP-Hep 2 vs. MH 1
ENSMUSG00000014542	Clec4f	6:83644541-83656187	57.8956	0	-inf	5e-05	0.00284599	CLiP-Hep 2 vs. MH 1
ENSMUSG00000014599	Csf1	3:107741047-107760469	2.21738	28.9201	3.70515	0.00175	0.0483232	CLiP-Hep 2 vs. MH 1
ENSMUSG00000014602	Kif1a	1:93015463-93101951	0	0.606164	inf	5e-05	0.00284599	CLiP-Hep 2 vs. MH 1
ENSMUSG00000014813	Stc1	14:69019433-69041804	0	0.748394	inf	0.0004	0.0161292	CLiP-Hep 2 vs. MH 1
ENSMUSG00000015083	C8g	2:25498650-25505471	328.918	1.18887	-8.11199	0.00485	0.10412	CLiP-Hep 2 vs. MH 1
ENSMUSG00000015085	Entpd2	2:25395873-25409494	2.87518	42.1139	3.87257	5e-05	0.00284599	CLiP-Hep 2 vs. MH 1
ENSMUSG00000015094	Npdc1	2:25395873-25409494	2.87518	42.1139	3.87257	5e-05	0.00284599	CLiP-Hep 2 vs. MH 1
ENSMUSG00000015355	Cd48	1:171682008-171705258	2.34459	0	-inf	0.0008	0.0272373	CLiP-Hep 2 vs. MH 1
ENSMUSG00000015647	Lama5	2:180176372-180225859	0.118035	21.8011	7.52904	0.0002	0.00937017	CLiP-Hep 2 vs. MH 1
ENSMUSG00000015652	Steap1	5:5736316-5749326	0	2.15885	inf	0.0002	0.00937017	CLiP-Hep 2 vs. MH 1
ENSMUSG00000015709	Arnt2	7:84246277-84410176	0	1.06714	inf	5e-05	0.00284599	CLiP-Hep 2 vs. MH 1
ENSMUSG00000015766	Eps8	6:137477244-137654876	0.218108	2.50946	3.52426	0.00335	0.0793958	CLiP-Hep 2 vs. MH 1
ENSMUSG00000015806	Qdpr	5:45434020-45450626	250.152	30.24	-3.04827	0.00575	0.117772	CLiP-Hep 2 vs. MH 1
ENSMUSG00000015843	Rxrg	1:167598383-167639623	3.78719	0	-inf	5e-05	0.00284599	CLiP-Hep 2 vs. MH 1
ENSMUSG00000015854	Cd5l	3:87357880-87371073	98.0566	0	-inf	5e-05	0.00284599	CLiP-Hep 2 vs. MH 1
ENSMUSG00000015890	Amdhd1	10:93523337-93540033	112.158	0.970554	-6.85251	0.00745	0.142084	CLiP-Hep 2 vs. MH 1
ENSMUSG00000015947	Fcgr1	3:96282908-96293969	2.86516	0	-inf	5e-05	0.00284599	CLiP-Hep 2 vs. MH 1
ENSMUSG00000016087	Fli1	9:32422203-32542861	1.05972	0	-inf	0.00025	0.0111741	CLiP-Hep 2 vs. MH 1
ENSMUSG00000016194	Hsd11b1	1:193203037-193343924	615.199	8.10457	-6.24617	5e-05	0.00284599	CLiP-Hep 2 vs. MH 1
ENSMUSG00000016283	H2-M2	17:37480419-37483588	0	1.12269	inf	0.0031	0.0748833	CLiP-Hep 2 vs. MH 1
ENSMUSG00000016386	Mpped2	2:106693268-106868356	0.0567106	1.6026	4.82065	0.00475	0.102518	CLiP-Hep 2 vs. MH 1
ENSMUSG00000016756	Cmah	13:24324510-24477377	25.7633	0.0927941	-8.11707	0.0004	0.0161292	CLiP-Hep 2 vs. MH 1
ENSMUSG00000017309	Cd300lg	11:102041508-102055620	6.71894	0	-inf	5e-05	0.00284599	CLiP-Hep 2 vs. MH 1
ENSMUSG00000017314	Mpp2	11:102057014-102088527	0.016112	0.879514	5.7705	0.00325	0.0773908	CLiP-Hep 2 vs. MH 1
ENSMUSG00000017723	Wfdc2	2:164562412-164568514	5.59361	232.474	5.37714	0.0011	0.0341091	CLiP-Hep 2 vs. MH 1
ENSMUSG00000017724	Etv4	11:101769741-101785371	0.0487361	0.631802	3.69641	0.00385	0.0880262	CLiP-Hep 2 vs. MH 1
ENSMUSG00000017897	Eya2	2:165595031-165771727	0	2.45942	inf	5e-05	0.00284599	CLiP-Hep 2 vs. MH 1
ENSMUSG00000018008	Cyth4	15:78597046-78622019	1.81249	0	-inf	5e-05	0.00284599	CLiP-Hep 2 vs. MH 1
ENSMUSG00000018126	Baiap2l2	15:79258194-79285542	0	0.6574	inf	0.0013	0.0385306	CLiP-Hep 2 vs. MH 1
ENSMUSG00000018339	Gpx3	11:54902452-54910377	1.35164	93.2507	6.10833	0.0006	0.022061	CLiP-Hep 2 vs. MH 1
ENSMUSG00000018398	Sept8	11:53519256-53549565	0.616045	8.87426	3.84852	0.00485	0.10412	CLiP-Hep 2 vs. MH 1
ENSMUSG00000018470	Kcnab3	11:69326257-69333042	0	0.554696	inf	0.00675	0.132398	CLiP-Hep 2 vs. MH 1
ENSMUSG00000018569	Cldn7	11:69964778-69967885	0	1.47076	inf	5e-05	0.00284599	CLiP-Hep 2 vs. MH 1
ENSMUSG00000018623	Mmp7	9:7628230-7699585	0	14.3314	inf	5e-05	0.00284599	CLiP-Hep 2 vs. MH 1
ENSMUSG00000018819	Lsp1	7:142460808-142516009	1.52501	0	-inf	5e-05	0.00284599	CLiP-Hep 2 vs. MH 1
ENSMUSG00000018865	Sult4a1	15:84076096-84105754	0	1.76525	inf	5e-05	0.00284599	CLiP-Hep 2 vs. MH 1
ENSMUSG00000018906	P4ha2	11:54100094-54131665	1.92688	11.8808	2.6243	0.0073	0.140066	CLiP-Hep 2 vs. MH 1
ENSMUSG00000018920	Cxcl16	11:70453982-70466202	2.81991	53.3284	4.24118	0.0024	0.0616993	CLiP-Hep 2 vs. MH 1
ENSMUSG00000018927	Ccl6	11:83582055-83623693	7.62935	0	-inf	5e-05	0.00284599	CLiP-Hep 2 vs. MH 1
ENSMUSG00000019066	Rab3d	9:21907490-21918192	2.3759	15.0918	2.66722	0.0071	0.137418	CLiP-Hep 2 vs. MH 1
ENSMUSG00000019122	Ccl9	11:83572918-83578643	69.9951	3.86363	-4.17922	0.00215	0.0565999	CLiP-Hep 2 vs. MH 1
ENSMUSG00000019194	Scn1b	7:31116523-31127003	1.30352	14.9573	3.52036	0.0043	0.0953114	CLiP-Hep 2 vs. MH 1
ENSMUSG00000019368	Sec14l4	11:4031364-4050656	77.2295	4.44022	-4.12045	0.00035	0.0145516	CLiP-Hep 2 vs. MH 1
ENSMUSG00000019558	Slc6a8	X:73672950-73682502	1.02373	18.3491	4.1638	0.00175	0.0483232	CLiP-Hep 2 vs. MH 1
ENSMUSG00000019647	Sema6a	18:47235597-47368870	1.16307	0.0739353	-3.97553	0.0069	0.134457	CLiP-Hep 2 vs. MH 1
ENSMUSG00000019737	Syne4	7:30314806-30319046	5.35697	0.563898	-3.24791	0.0005	0.0190505	CLiP-Hep 2 vs. MH 1
ENSMUSG00000019762	Iyd	10:3540230-3555596	112.374	11.7493	-3.25765	0.00575	0.117772	CLiP-Hep 2 vs. MH 1
ENSMUSG00000019768	Esr1	10:4611592-5005614	6.29168	0.0503134	-6.96636	0.00275	0.0683272	CLiP-Hep 2 vs. MH 1
ENSMUSG00000019779	Frk	10:34483398-34611370	1.65763	11.1727	2.75279	0.00535	0.111961	CLiP-Hep 2 vs. MH 1
ENSMUSG00000019850	Tnfaip3	10:19000909-19015657	1.12824	39.1322	5.11621	0.0012	0.0362764	CLiP-Hep 2 vs. MH 1
ENSMUSG00000019874	Fabp7	10:57784880-57788450	4.80444	0	-inf	0.0003	0.0128916	CLiP-Hep 2 vs. MH 1
ENSMUSG00000019906	Lin7a	10:107266671-107425175	14.1042	0	-inf	5e-05	0.00284599	CLiP-Hep 2 vs. MH 1
ENSMUSG00000019966	Kitl	10:100015629-100100416	0.454732	7.72049	4.0856	0.0016	0.0449217	CLiP-Hep 2 vs. MH 1
ENSMUSG00000019989	Enpp3	10:24772405-24847699	37.839	4.2059	-3.16939	0.00255	0.064668	CLiP-Hep 2 vs. MH 1
ENSMUSG00000019997	Ccn2	10:24549440-24598683	0.392437	38.941	6.63269	0.0027	0.0674345	CLiP-Hep 2 vs. MH 1
ENSMUSG00000020009	Ifngr1	10:19591948-19610229	9.56514	52.4924	2.45625	0.00585	0.119204	CLiP-Hep 2 vs. MH 1
ENSMUSG00000020017	Hal	10:93488625-93519304	229.38	0.364454	-9.29779	0.0035	0.0818494	CLiP-Hep 2 vs. MH 1
ENSMUSG00000020037	Rfx4	10:84756061-84906538	0.877536	0	-inf	0.00205	0.0545247	CLiP-Hep 2 vs. MH 1
ENSMUSG00000020053	Igf1	10:87826376-87937042	421.825	0.322976	-10.351	0.00035	0.0145516	CLiP-Hep 2 vs. MH 1
ENSMUSG00000020077	Srgn	10:62493832-62527451	9.25579	0	-inf	5e-05	0.00284599	CLiP-Hep 2 vs. MH 1
ENSMUSG00000020080	Hkdc1	10:62383136-62422491	0	2.11485	inf	5e-05	0.00284599	CLiP-Hep 2 vs. MH 1
ENSMUSG00000020099	Unc5b	10:60762592-60831581	0.18783	12.7753	6.08779	0.00525	0.110395	CLiP-Hep 2 vs. MH 1
ENSMUSG00000020101	Vsir	10:60302747-60696490	1.61118	0.0452817	-5.15304	0.0055	0.114218	CLiP-Hep 2 vs. MH 1
ENSMUSG00000020102	Slc16a7	10:125219269-125391007	32.9272	3.42965	-3.26315	0.0058	0.11849	CLiP-Hep 2 vs. MH 1
ENSMUSG00000020140	Lgr5	10:115450310-115587780	1.77103	0	-inf	5e-05	0.00284599	CLiP-Hep 2 vs. MH 1
ENSMUSG00000020143	Dock2	11:34226814-34783892	0.767575	0.00955178	-6.32839	0.0075	0.142733	CLiP-Hep 2 vs. MH 1
ENSMUSG00000020154	Ptprb	10:116275513-116389547	5.6916	0	-inf	5e-05	0.00284599	CLiP-Hep 2 vs. MH 1
ENSMUSG00000020182	Ddc	11:11814100-11898144	68.6392	5.76149	-3.57452	0.00015	0.00746919	CLiP-Hep 2 vs. MH 1
ENSMUSG00000020212	Mdm1	10:118141810-118168997	0.136428	2.54158	4.21952	0.00185	0.0503823	CLiP-Hep 2 vs. MH 1
ENSMUSG00000020230	Prmt2	10:76207221-76237865	0.204988	6.08543	4.89175	0.0036	0.0836657	CLiP-Hep 2 vs. MH 1
ENSMUSG00000020303	Stc2	11:31357306-31370380	0	1.24301	inf	5e-05	0.00284599	CLiP-Hep 2 vs. MH 1
ENSMUSG00000020321	Mdh1	11:21556691-21898989	693.295	78.7165	-3.13873	0.0083	0.153713	CLiP-Hep 2 vs. MH 1
ENSMUSG00000020323	Prss57	10:79777271-79790961	0	0.724067	inf	5e-05	0.00284599	CLiP-Hep 2 vs. MH 1
ENSMUSG00000020334	Slc22a4	11:53983122-54028813	1.73595	0	-inf	5e-05	0.00284599	CLiP-Hep 2 vs. MH 1
ENSMUSG00000020400	Tnip1	11:54910784-54962917	3.85498	26.6204	2.78774	0.0039	0.0888736	CLiP-Hep 2 vs. MH 1
ENSMUSG00000020437	Myo1g	11:6506547-6520965	0.571834	0	-inf	0.0002	0.00937017	CLiP-Hep 2 vs. MH 1
ENSMUSG00000020467	Efemp1	11:28853203-28926743	0.63217	69.4773	6.78009	0.00055	0.0205527	CLiP-Hep 2 vs. MH 1
ENSMUSG00000020486	Sept4	11:87566652-87590539	3.44076	0.359299	-3.25947	0.0032	0.0765985	CLiP-Hep 2 vs. MH 1
ENSMUSG00000020534	Shmt1	11:60777523-60811718	144.402	5.76154	-4.64749	0.00405	0.0913922	CLiP-Hep 2 vs. MH 1
ENSMUSG00000020614	Fam20a	11:109669748-109722279	12.0741	1.00294	-3.5896	0.00425	0.0945592	CLiP-Hep 2 vs. MH 1
ENSMUSG00000020620	Abca8b	11:109932189-109995845	17.9918	2.41311	-2.89837	0.00215	0.0565999	CLiP-Hep 2 vs. MH 1
ENSMUSG00000020629	Adi1	12:28675230-28682175	120.202	17.7526	-2.75936	0.00575	0.117772	CLiP-Hep 2 vs. MH 1
ENSMUSG00000020672	Sntg2	12:30174481-30373375	7.70056	0	-inf	5e-05	0.00284599	CLiP-Hep 2 vs. MH 1
ENSMUSG00000020701	Tmem132e	11:82388899-82446332	0.595479	0	-inf	5e-05	0.00284599	CLiP-Hep 2 vs. MH 1
ENSMUSG00000020717	Pecam1	11:106654216-106750628	6.51363	0.0855093	-6.25124	0.00275	0.0683272	CLiP-Hep 2 vs. MH 1
ENSMUSG00000020728	Cep112	11:108425191-108860615	0.118374	1.31703	3.47587	0.0049	0.104887	CLiP-Hep 2 vs. MH 1
ENSMUSG00000020737	Jpt1	11:115497352-115514387	7.77609	70.7432	3.18547	0.0012	0.0362764	CLiP-Hep 2 vs. MH 1
ENSMUSG00000020758	Itgb4	11:115974708-116008412	0	0.965115	inf	5e-05	0.00284599	CLiP-Hep 2 vs. MH 1
ENSMUSG00000020773	Trim47	11:116105751-116131211	3.03097	17.5348	2.53237	0.00485	0.10412	CLiP-Hep 2 vs. MH 1
ENSMUSG00000020814	Mxra7	11:116803061-116828046	0.499036	9.24274	4.21111	0.00535	0.111961	CLiP-Hep 2 vs. MH 1
ENSMUSG00000020884	Asgr1	11:70054084-70057899	438.731	9.48452	-5.53162	5e-05	0.00284599	CLiP-Hep 2 vs. MH 1
ENSMUSG00000020889	Nr1d1	11:98740637-98775588	36.3171	2.97342	-3.61046	0.00375	0.0861701	CLiP-Hep 2 vs. MH 1
ENSMUSG00000020926	Adam11	11:102761049-102780264	10.9548	0.520324	-4.39601	0.00415	0.0930274	CLiP-Hep 2 vs. MH 1
ENSMUSG00000021130	Galnt16	12:80507205-80630972	0	1.12032	inf	5e-05	0.00284599	CLiP-Hep 2 vs. MH 1
ENSMUSG00000021135	Slc10a1	12:80953182-80984792	528.985	5.05049	-6.71066	5e-05	0.00284599	CLiP-Hep 2 vs. MH 1
ENSMUSG00000021182	Ccdc88c	12:100911522-101029056	0.165855	2.00475	3.59543	0.0045	0.098641	CLiP-Hep 2 vs. MH 1
ENSMUSG00000021196	Pfkp	13:6548143-6648777	0.518544	51.1457	6.62401	0.00205	0.0545247	CLiP-Hep 2 vs. MH 1
ENSMUSG00000021200	Asb2	12:103321141-103356001	1.08055	0	-inf	5e-05	0.00284599	CLiP-Hep 2 vs. MH 1
ENSMUSG00000021210	Akr1c6	13:4434296-4457877	1446.23	0	-inf	5e-05	0.00284599	CLiP-Hep 2 vs. MH 1
ENSMUSG00000021306	Gpr137b	13:13357619-13394014	0.512977	15.3843	4.90642	0.00165	0.0460743	CLiP-Hep 2 vs. MH 1
ENSMUSG00000021322	Aoah	13:20794112-21036617	0.708117	0	-inf	0.00035	0.0145516	CLiP-Hep 2 vs. MH 1
ENSMUSG00000021423	Ly86	13:37345207-37419036	6.83573	0	-inf	5e-05	0.00284599	CLiP-Hep 2 vs. MH 1
ENSMUSG00000021469	Msx2	13:53466883-53473074	0	0.483663	inf	0.0004	0.0161292	CLiP-Hep 2 vs. MH 1
ENSMUSG00000021662	Arhgef28	13:97899468-98206439	0	3.54627	inf	5e-05	0.00284599	CLiP-Hep 2 vs. MH 1
ENSMUSG00000021701	Plk2	13:110395045-110400844	3.01712	25.2922	3.06745	0.0007	0.0246766	CLiP-Hep 2 vs. MH 1
ENSMUSG00000021725	Parp8	13:116854819-117025584	0.314124	18.3312	5.86682	0.0067	0.131718	CLiP-Hep 2 vs. MH 1
ENSMUSG00000021838	Samd4	14:46882853-47116161	0.588289	6.84646	3.54076	0.00235	0.0606713	CLiP-Hep 2 vs. MH 1
ENSMUSG00000021884	Hacl1	14:31523081-31668579	233.573	5.21861	-5.48406	0.00015	0.00746919	CLiP-Hep 2 vs. MH 1
ENSMUSG00000021928	Ebpl	14:61331741-61362478	6.30057	0.73463	-3.10039	0.0009	0.029695	CLiP-Hep 2 vs. MH 1
ENSMUSG00000021944	Gata4	14:63198921-63271692	4.97856	0.201709	-4.62538	0.00575	0.117772	CLiP-Hep 2 vs. MH 1
ENSMUSG00000022003	Slc25a30	14:75760045-75787037	5.94333	32.8481	2.46646	0.0055	0.114218	CLiP-Hep 2 vs. MH 1
ENSMUSG00000022025	Cnmd	14:79637689-79662170	3.7893	0	-inf	0.0007	0.0246766	CLiP-Hep 2 vs. MH 1
ENSMUSG00000022032	Scara5	14:65666402-65764826	3.10951	25.9736	3.06228	0.00405	0.0913922	CLiP-Hep 2 vs. MH 1
ENSMUSG00000022043	Trim35	14:66295333-66311424	1.01729	23.2332	4.51339	0.00285	0.0702359	CLiP-Hep 2 vs. MH 1
ENSMUSG00000022057	Adamdec1	14:68563379-68582095	1.15346	0	-inf	0.00025	0.0111741	CLiP-Hep 2 vs. MH 1
ENSMUSG00000022103	Gfra2	14:70890119-70979838	0.480024	0	-inf	0.00335	0.0793958	CLiP-Hep 2 vs. MH 1
ENSMUSG00000022122	Ednrb	14:103814624-103844402	1.40971	0	-inf	5e-05	0.00284599	CLiP-Hep 2 vs. MH 1
ENSMUSG00000022129	Dct	14:118012321-118052244	1.95942	0	-inf	5e-05	0.00284599	CLiP-Hep 2 vs. MH 1
ENSMUSG00000022146	Osmr	15:6813576-6875033	0.424841	20.1293	5.56623	5e-05	0.00284599	CLiP-Hep 2 vs. MH 1
ENSMUSG00000022176	Rem2	14:54476099-54480431	0	0.534859	inf	0.0057	0.117086	CLiP-Hep 2 vs. MH 1
ENSMUSG00000022181	C6	15:4727174-4814967	75.8407	12.1733	-2.63925	0.0058	0.11849	CLiP-Hep 2 vs. MH 1
ENSMUSG00000022199	Slc22a17	14:54906303-54913132	0	1.32522	inf	5e-05	0.00284599	CLiP-Hep 2 vs. MH 1
ENSMUSG00000022218	Tgm1	14:55681917-55713926	9.17347	0.336375	-4.76932	0.00075	0.0259989	CLiP-Hep 2 vs. MH 1
ENSMUSG00000022219	Cideb	14:55745692-55758458	227.614	36.1906	-2.6529	0.0068	0.132973	CLiP-Hep 2 vs. MH 1
ENSMUSG00000022220	Adcy4	14:55769056-55784095	0.94599	0	-inf	5e-05	0.00284599	CLiP-Hep 2 vs. MH 1
ENSMUSG00000022235	Cmbl	15:31565388-31590119	172.646	16.6738	-3.37217	0.0002	0.00937017	CLiP-Hep 2 vs. MH 1
ENSMUSG00000022237	Ankrd33b	15:31290901-31367726	7.66257	0.241989	-4.98482	0.0034	0.0802118	CLiP-Hep 2 vs. MH 1
ENSMUSG00000022244	Amacr	15:10981752-10996626	72.1999	4.54899	-3.98838	0.00055	0.0205527	CLiP-Hep 2 vs. MH 1
ENSMUSG00000022253	Nadk2	15:9071259-9110891	73.5109	8.2206	-3.16064	0.00265	0.0665569	CLiP-Hep 2 vs. MH 1
ENSMUSG00000022323	Rida	15:34484020-34495255	592.713	28.651	-4.37068	5e-05	0.00284599	CLiP-Hep 2 vs. MH 1
ENSMUSG00000022346	Myc	15:61985390-61990374	2.56467	20.4837	2.99763	0.009	0.162842	CLiP-Hep 2 vs. MH 1
ENSMUSG00000022372	Sla	15:66670752-66850721	1.3768	0	-inf	5e-05	0.00284599	CLiP-Hep 2 vs. MH 1
ENSMUSG00000022382	Wnt7b	15:85535436-85593708	0	1.34074	inf	5e-05	0.00284599	CLiP-Hep 2 vs. MH 1
ENSMUSG00000022421	Nptxr	15:79786350-79834688	0.462524	18.3211	5.30784	0.00025	0.0111741	CLiP-Hep 2 vs. MH 1
ENSMUSG00000022425	Enpp2	15:54838900-54964642	46.7957	0.593953	-6.29988	0.0002	0.00937017	CLiP-Hep 2 vs. MH 1
ENSMUSG00000022433	Csnk1e	15:79417855-79455566	2.13878	29.1829	3.77026	0.00075	0.0259989	CLiP-Hep 2 vs. MH 1
ENSMUSG00000022445	Cyp2d26	15:82790100-82794294	624.793	62.9632	-3.3108	0.0019	0.0513975	CLiP-Hep 2 vs. MH 1
ENSMUSG00000022464	Slc38a4	15:96994815-97107253	495.213	43.588	-3.50605	0.00335	0.0793958	CLiP-Hep 2 vs. MH 1
ENSMUSG00000022488	Nckap1l	15:103453793-103499494	1.92797	0	-inf	5e-05	0.00284599	CLiP-Hep 2 vs. MH 1
ENSMUSG00000022512	Cldn1	16:26356641-26371841	35.7945	1.45492	-4.62073	0.00025	0.0111741	CLiP-Hep 2 vs. MH 1
ENSMUSG00000022514	Il1rap	16:26581703-26755502	109.762	2.8061	-5.28967	0.00015	0.00746919	CLiP-Hep 2 vs. MH 1
ENSMUSG00000022518	4930562C15Rik	16:4835415-4867686	0	0.592334	inf	0.0062	0.124223	CLiP-Hep 2 vs. MH 1
ENSMUSG00000022546	Gpt	15:76695715-76699686	223.133	13.5004	-4.04682	5e-05	0.00284599	CLiP-Hep 2 vs. MH 1
ENSMUSG00000022579	Gpihbp1	15:75596627-75599481	26.983	0	-inf	5e-05	0.00284599	CLiP-Hep 2 vs. MH 1
ENSMUSG00000022580	Rhpn1	15:75704279-75715485	0	1.40337	inf	0.0002	0.00937017	CLiP-Hep 2 vs. MH 1
ENSMUSG00000022584	Ly6c2	15:75108157-75111970	3.13455	0	-inf	0.0043	0.0953114	CLiP-Hep 2 vs. MH 1
ENSMUSG00000022637	Cblb	16:52031224-52208048	0.972562	6.64822	2.77311	0.006	0.121444	CLiP-Hep 2 vs. MH 1
ENSMUSG00000022639	Dubr	16:50719293-50733435	0.132593	3.32787	4.64952	0.0049	0.104887	CLiP-Hep 2 vs. MH 1
ENSMUSG00000022667	Cd200r1	16:44765735-44794978	0.588428	0	-inf	0.0005	0.0190505	CLiP-Hep 2 vs. MH 1
ENSMUSG00000022679	Mpv17l	16:13903160-13953056	13.6077	1.12397	-3.59775	0.0035	0.0818494	CLiP-Hep 2 vs. MH 1
ENSMUSG00000022742	Cpox	16:58670291-58719070	43.5354	5.61055	-2.95597	0.0007	0.0246766	CLiP-Hep 2 vs. MH 1
ENSMUSG00000022762	Ncam2	16:81200696-81626828	0.744294	0	-inf	5e-05	0.00284599	CLiP-Hep 2 vs. MH 1
ENSMUSG00000022821	Hgd	16:37580152-37632020	436.652	14.5282	-4.90955	5e-05	0.00284599	CLiP-Hep 2 vs. MH 1
ENSMUSG00000022822	Abcc5	16:20331302-20426404	2.00839	21.6825	3.43242	0.00235	0.0606713	CLiP-Hep 2 vs. MH 1
ENSMUSG00000022871	Fetub	16:22918333-22939778	430.278	18.5585	-4.53511	0.0005	0.0190505	CLiP-Hep 2 vs. MH 1
ENSMUSG00000022877	Hrg	16:22951071-22961656	996.772	20.2357	-5.62229	0.00395	0.0897846	CLiP-Hep 2 vs. MH 1
ENSMUSG00000022892	App	16:84949684-85173766	21.2295	194.862	3.19831	0.0059	0.119903	CLiP-Hep 2 vs. MH 1
ENSMUSG00000022893	Adamts1	16:85793826-85803113	1.2385	8.27723	2.74056	0.00975	0.172445	CLiP-Hep 2 vs. MH 1
ENSMUSG00000022895	Ets2	16:95702074-95721051	5.65844	41.1081	2.86095	0.0004	0.0161292	CLiP-Hep 2 vs. MH 1
ENSMUSG00000022899	Slc15a2	16:36750176-36784962	0	1.35569	inf	5e-05	0.00284599	CLiP-Hep 2 vs. MH 1
ENSMUSG00000022901	Cd86	16:36603868-36666081	1.6357	0	-inf	5e-05	0.00284599	CLiP-Hep 2 vs. MH 1
ENSMUSG00000022949	Clic6	16:92478741-92541243	0	1.37431	inf	5e-05	0.00284599	CLiP-Hep 2 vs. MH 1
ENSMUSG00000022951	Rcan1	16:92391952-92470867	9.38893	51.0663	2.44334	0.00595	0.120776	CLiP-Hep 2 vs. MH 1
ENSMUSG00000022995	Enah	1:181896383-182019990	0.0314375	16.9223	9.07223	5e-05	0.00284599	CLiP-Hep 2 vs. MH 1
ENSMUSG00000023033	Scn8a	15:100869857-101045938	0.604871	7.78658	3.68629	0.00195	0.0524882	CLiP-Hep 2 vs. MH 1
ENSMUSG00000023036	Pcdhgc4	18:36930183-37841873	1.50122	11.19	2.898	5e-05	0.00284599	CLiP-Hep 2 vs. MH 1
ENSMUSG00000023046	Igfbp6	15:102144361-102149511	0	1.83037	inf	0.00125	0.0373875	CLiP-Hep 2 vs. MH 1
ENSMUSG00000023067	Cdkn1a	17:29090975-29100727	2.40482	56.5911	4.55657	0.00015	0.00746919	CLiP-Hep 2 vs. MH 1
ENSMUSG00000023070	Rgn	X:20549786-20562089	678.919	3.6838	-7.5259	0.0016	0.0449217	CLiP-Hep 2 vs. MH 1
ENSMUSG00000023073	Slc10a2	8:5083218-5105385	8.05563	0.562326	-3.84052	0.00525	0.110395	CLiP-Hep 2 vs. MH 1
ENSMUSG00000023088	Abcc1	16:14361557-14475737	0.274366	10.4106	5.2458	5e-05	0.00284599	CLiP-Hep 2 vs. MH 1
ENSMUSG00000023169	Slc38a1	15:96571417-96642913	0.231648	8.28463	5.16043	0.0002	0.00937017	CLiP-Hep 2 vs. MH 1
ENSMUSG00000023176	Cpn2	16:30255151-30267602	109.295	7.32837	-3.89859	0.00625	0.125067	CLiP-Hep 2 vs. MH 1
ENSMUSG00000023236	Scg5	2:113776361-113829121	0	0.855611	inf	0.0011	0.0341091	CLiP-Hep 2 vs. MH 1
ENSMUSG00000023274	Cd4	6:124864691-124888221	0.594625	0	-inf	0.00115	0.0352091	CLiP-Hep 2 vs. MH 1
ENSMUSG00000023341	Mx2	16:97535307-97560900	7.42	0.68677	-3.43352	0.00995	0.174887	CLiP-Hep 2 vs. MH 1
ENSMUSG00000023349	Clec4n	6:123229842-123247021	2.05869	0	-inf	0.00155	0.0438464	CLiP-Hep 2 vs. MH 1
ENSMUSG00000023484	Prph	15:99055173-99058978	0	1.50213	inf	0.00485	0.10412	CLiP-Hep 2 vs. MH 1
ENSMUSG00000023868	Pde10a	17:8525371-8986648	0.0184713	0.66796	5.1764	0.00045	0.0175911	CLiP-Hep 2 vs. MH 1
ENSMUSG00000023905	Tnfrsf12a	17:23675444-23677468	3.22701	111.196	5.10677	0.0001	0.00529283	CLiP-Hep 2 vs. MH 1
ENSMUSG00000023906	Cldn6	17:23679248-23682446	0	1.65583	inf	0.0031	0.0748833	CLiP-Hep 2 vs. MH 1
ENSMUSG00000023921	Mmut	17:40923050-40961988	79.5079	10.6501	-2.90024	0.00235	0.0606713	CLiP-Hep 2 vs. MH 1
ENSMUSG00000023942	Slc29a1	17:45585199-45599606	121.892	11.7109	-3.37968	0.00055	0.0205527	CLiP-Hep 2 vs. MH 1
ENSMUSG00000024013	Fgd2	17:29360913-29379661	2.3374	0	-inf	5e-05	0.00284599	CLiP-Hep 2 vs. MH 1
ENSMUSG00000024039	Cbs	17:31608893-31637238	278.943	29.6818	-3.23232	0.00165	0.0460743	CLiP-Hep 2 vs. MH 1
ENSMUSG00000024087	Cyp1b1	17:79701536-79715061	0	0.540178	inf	0.0008	0.0272373	CLiP-Hep 2 vs. MH 1
ENSMUSG00000024186	Rgs11	17:26199182-26211324	0	1.02546	inf	5e-05	0.00284599	CLiP-Hep 2 vs. MH 1
ENSMUSG00000024292	Cyp4f14	17:32903704-32917384	182.21	2.75659	-6.04657	5e-05	0.00284599	CLiP-Hep 2 vs. MH 1
ENSMUSG00000024300	Myo1f	17:33555706-33607764	1.91758	0	-inf	0.0008	0.0272373	CLiP-Hep 2 vs. MH 1
ENSMUSG00000024331	Dsc2	18:20030632-20059554	16.3721	3.12843	-2.38773	0.00975	0.172445	CLiP-Hep 2 vs. MH 1
ENSMUSG00000024386	Proc	18:32123125-32139570	407.701	29.0618	-3.81031	0.0003	0.0128916	CLiP-Hep 2 vs. MH 1
ENSMUSG00000024391	Apom	17:35128996-35132050	307.369	43.8483	-2.80938	0.00475	0.102518	CLiP-Hep 2 vs. MH 1
ENSMUSG00000024399	Ltb	17:35194438-35196320	0	0.988906	inf	0.00665	0.130885	CLiP-Hep 2 vs. MH 1
ENSMUSG00000024411	Aqp4	18:15389495-15430790	2.38497	0	-inf	5e-05	0.00284599	CLiP-Hep 2 vs. MH 1
ENSMUSG00000024424	Ttc39c	18:12599895-12738863	170.661	8.99662	-4.24561	5e-05	0.00284599	CLiP-Hep 2 vs. MH 1
ENSMUSG00000024430	Cabyr	18:12740321-12755260	5.17717	0.160857	-5.00831	0.0027	0.0674345	CLiP-Hep 2 vs. MH 1
ENSMUSG00000024501	Dpysl3	18:43320983-43438286	0.407936	12.7302	4.96377	5e-05	0.00284599	CLiP-Hep 2 vs. MH 1
ENSMUSG00000024521	Pmaip1	18:66458532-66465565	0.315608	46.4363	7.20097	0.00145	0.0418156	CLiP-Hep 2 vs. MH 1
ENSMUSG00000024529	Lox	18:52516066-52577325	0	2.74704	inf	5e-05	0.00284599	CLiP-Hep 2 vs. MH 1
ENSMUSG00000024533	Spire1	18:67488208-67610790	0.102426	3.35044	5.03169	0.0011	0.0341091	CLiP-Hep 2 vs. MH 1
ENSMUSG00000024538	Ppic	18:53406331-53418115	1.47425	22.7791	3.94966	0.00725	0.139366	CLiP-Hep 2 vs. MH 1
ENSMUSG00000024610	Cd74	18:60803847-60812652	23.0724	0.665813	-5.1149	0.0071	0.137418	CLiP-Hep 2 vs. MH 1
ENSMUSG00000024664	Fads3	19:10041568-10060658	3.29459	52.5433	3.99534	5e-05	0.00284599	CLiP-Hep 2 vs. MH 1
ENSMUSG00000024694	Keg1	19:12695785-12721247	127.37	0	-inf	5e-05	0.00284599	CLiP-Hep 2 vs. MH 1
ENSMUSG00000024770	Lipn	19:34067357-34085816	0	0.674018	inf	0.00645	0.127988	CLiP-Hep 2 vs. MH 1
ENSMUSG00000024803	Ankrd1	19:36111960-36120099	0	126.012	inf	5e-05	0.00284599	CLiP-Hep 2 vs. MH 1
ENSMUSG00000024866	Acy3	19:3986569-3990007	53.5373	4.34616	-3.62273	0.0016	0.0449217	CLiP-Hep 2 vs. MH 1
ENSMUSG00000024883	Rin1	19:5050480-5057071	0.0457156	2.17596	5.57283	0.0018	0.0493927	CLiP-Hep 2 vs. MH 1
ENSMUSG00000024924	Vldlr	19:27216483-27254231	0.592055	17.8552	4.91447	0.00225	0.0585887	CLiP-Hep 2 vs. MH 1
ENSMUSG00000024940	Ltbp3	19:5740903-5771419	0.0727421	10.1434	7.12354	0.00655	0.129461	CLiP-Hep 2 vs. MH 1
ENSMUSG00000024975	Pdcd4	19:53892230-53929860	65.0074	9.25224	-2.81273	0.0035	0.0818494	CLiP-Hep 2 vs. MH 1
ENSMUSG00000024987	Cyp26a1	19:37697715-37701536	53.1933	0	-inf	5e-05	0.00284599	CLiP-Hep 2 vs. MH 1
ENSMUSG00000025003	Cyp2c39	19:39510861-39569515	1.4684	0	-inf	5e-05	0.00284599	CLiP-Hep 2 vs. MH 1
ENSMUSG00000025004	Cyp2c40	19:39767070-39812814	10.7841	0	-inf	5e-05	0.00284599	CLiP-Hep 2 vs. MH 1
ENSMUSG00000025007	Aldh18a1	19:40550256-40588463	0.681117	20.4333	4.90688	0.0002	0.00937017	CLiP-Hep 2 vs. MH 1
ENSMUSG00000025014	Dntt	19:41029274-41059525	1.00846	0	-inf	0.00485	0.10412	CLiP-Hep 2 vs. MH 1
ENSMUSG00000025044	Msr1	8:39577468-39642694	22.8599	0	-inf	5e-05	0.00284599	CLiP-Hep 2 vs. MH 1
ENSMUSG00000025089	Gfra1	19:58204138-58455909	57.0615	2.92116	-4.28791	0.00045	0.0175911	CLiP-Hep 2 vs. MH 1
ENSMUSG00000025127	Gcgr	11:120526854-120539141	119.311	5.18351	-4.52465	0.00085	0.028423	CLiP-Hep 2 vs. MH 1
ENSMUSG00000025172	Ankrd2	19:42035999-42045110	1.22189	0	-inf	0.0003	0.0128916	CLiP-Hep 2 vs. MH 1
ENSMUSG00000025190	Got1	19:43499751-43524605	112.542	20.5441	-2.45366	0.0077	0.145505	CLiP-Hep 2 vs. MH 1
ENSMUSG00000025203	Scd2	19:44293673-44306864	0.598202	141.074	7.8816	0.00015	0.00746919	CLiP-Hep 2 vs. MH 1
ENSMUSG00000025207	Sema4g	19:44989090-45003397	89.9371	9.06127	-3.31113	0.00125	0.0373875	CLiP-Hep 2 vs. MH 1
ENSMUSG00000025212	Sfxn3	19:45047502-45056383	0	4.16037	inf	5e-05	0.00284599	CLiP-Hep 2 vs. MH 1
ENSMUSG00000025225	Nfkb2	19:46303590-46327156	2.73375	17.9403	2.71425	0.0081	0.150918	CLiP-Hep 2 vs. MH 1
ENSMUSG00000025351	Cd63	10:128900988-128912822	2.70867	239.349	6.46539	0.00045	0.0175911	CLiP-Hep 2 vs. MH 1
ENSMUSG00000025352	Gdf11	10:128882294-128891718	0	0.796589	inf	5e-05	0.00284599	CLiP-Hep 2 vs. MH 1
ENSMUSG00000025473	Adam8	7:139950395-139992562	0.0266407	2.4494	6.52266	0.0033	0.0783821	CLiP-Hep 2 vs. MH 1
ENSMUSG00000025492	Ifitm3	7:141009585-141010770	1727.71	101.767	-4.08552	0.00455	0.0993038	CLiP-Hep 2 vs. MH 1
ENSMUSG00000025498	Irf7	7:141228783-141266481	104.16	9.91218	-3.39345	0.00955	0.170017	CLiP-Hep 2 vs. MH 1
ENSMUSG00000025533	Asl	5:130011257-130029247	289.655	37.456	-2.95107	0.00795	0.148729	CLiP-Hep 2 vs. MH 1
ENSMUSG00000025555	Farp1	14:121035199-121283744	4.58018	27.1457	2.56725	0.00325	0.0773908	CLiP-Hep 2 vs. MH 1
ENSMUSG00000025743	Sdc3	4:130792536-130826319	14.5245	0.140532	-6.69144	0.0044	0.0969855	CLiP-Hep 2 vs. MH 1
ENSMUSG00000025762	Larp1b	3:40949827-41040234	64.8317	12.3642	-2.39054	0.00915	0.164934	CLiP-Hep 2 vs. MH 1
ENSMUSG00000025766	D3Ertd751e	3:41742610-41803320	4.61942	0.677617	-2.76917	0.0039	0.0888736	CLiP-Hep 2 vs. MH 1
ENSMUSG00000025790	Slco3a1	7:74275418-74554780	0.610481	50.5824	6.37255	5e-05	0.00284599	CLiP-Hep 2 vs. MH 1
ENSMUSG00000025792	Slc25a10	11:120489405-120499187	72.4467	13.7801	-2.39433	0.00995	0.174887	CLiP-Hep 2 vs. MH 1
ENSMUSG00000025813	Homer2	7:81600144-81707527	8.49152	0.193253	-5.45746	0.001	0.0320103	CLiP-Hep 2 vs. MH 1
ENSMUSG00000025815	Dhtkd1	2:5895509-5942792	24.6455	1.50646	-4.03209	0.00305	0.0739965	CLiP-Hep 2 vs. MH 1
ENSMUSG00000025855	Prkar1b	5:139017305-139186638	0.0806114	0.962573	3.57784	0.009	0.162842	CLiP-Hep 2 vs. MH 1
ENSMUSG00000025875	Tspan17	13:54789376-54796776	1.3925	17.2489	3.63076	0.00275	0.0683272	CLiP-Hep 2 vs. MH 1
ENSMUSG00000025887	Casp12	9:5345429-5373032	0.588429	26.6279	5.49993	0.00355	0.0827651	CLiP-Hep 2 vs. MH 1
ENSMUSG00000025902	Sox17	1:4490930-4499558	0.753984	0	-inf	0.0001	0.00529283	CLiP-Hep 2 vs. MH 1
ENSMUSG00000025911	Adhfe1	1:9547947-9631175	78.0011	7.71879	-3.33705	0.00405	0.0913922	CLiP-Hep 2 vs. MH 1
ENSMUSG00000025921	Rdh10	1:16105773-16133734	8.99137	1.33867	-2.74774	0.0082	0.152313	CLiP-Hep 2 vs. MH 1
ENSMUSG00000025936	Gm4956	1:21285245-21300032	35.365	0	-inf	5e-05	0.00284599	CLiP-Hep 2 vs. MH 1
ENSMUSG00000025993	Slc40a1	1:45908067-45926523	63.8483	4.70425	-3.76261	0.0002	0.00937017	CLiP-Hep 2 vs. MH 1
ENSMUSG00000025997	Ikzf2	1:69513931-69687245	0.0068931	0.857175	6.95829	5e-05	0.00284599	CLiP-Hep 2 vs. MH 1
ENSMUSG00000026074	Map4k4	1:39900912-40026310	2.1551	42.527	4.30255	0.0001	0.00529283	CLiP-Hep 2 vs. MH 1
ENSMUSG00000026103	Gls	1:52163447-52233232	2.25026	21.139	3.23174	0.0021	0.0555035	CLiP-Hep 2 vs. MH 1
ENSMUSG00000026117	Zap70	1:36761797-36782818	4.13369	0	-inf	5e-05	0.00284599	CLiP-Hep 2 vs. MH 1
ENSMUSG00000026166	Ccl20	1:83116765-83119167	0	3.60327	inf	0.00145	0.0418156	CLiP-Hep 2 vs. MH 1
ENSMUSG00000026170	Cyp27a1	1:74713573-74737892	332.444	22.6777	-3.87376	0.00375	0.0861701	CLiP-Hep 2 vs. MH 1
ENSMUSG00000026189	Pecr	1:72259166-72284318	215.981	13.7221	-3.97633	0.00015	0.00746919	CLiP-Hep 2 vs. MH 1
ENSMUSG00000026222	Sp100	1:85600377-85709998	6.28424	0.287714	-4.44903	0.00025	0.0111741	CLiP-Hep 2 vs. MH 1
ENSMUSG00000026227	2810459M11Rik	1:86039521-86062896	22.2432	2.95682	-2.91125	0.00675	0.132398	CLiP-Hep 2 vs. MH 1
ENSMUSG00000026249	Serpine2	1:79794196-79861180	2.07812	117.647	5.82304	5e-05	0.00284599	CLiP-Hep 2 vs. MH 1
ENSMUSG00000026259	Ngef	1:87476833-87597845	11.3292	0.539325	-4.39274	0.0085	0.156349	CLiP-Hep 2 vs. MH 1
ENSMUSG00000026288	Inpp5d	1:87620311-87720507	1.6143	0	-inf	5e-05	0.00284599	CLiP-Hep 2 vs. MH 1
ENSMUSG00000026295	Spp2	1:88406960-88426438	145.82	5.95571	-4.61377	0.00015	0.00746919	CLiP-Hep 2 vs. MH 1
ENSMUSG00000026335	Pam	1:97795113-98095646	3.32644	24.7124	2.89318	0.0008	0.0272373	CLiP-Hep 2 vs. MH 1
ENSMUSG00000026358	Rgs1	1:144242295-144249242	2.53067	0.00925084	-8.09572	0.0027	0.0674345	CLiP-Hep 2 vs. MH 1
ENSMUSG00000026360	Rgs2	1:143999337-144004161	1.57968	13.825	3.12958	0.0048	0.10338	CLiP-Hep 2 vs. MH 1
ENSMUSG00000026368	F13b	1:139501701-139523752	176.054	3.56636	-5.62542	5e-05	0.00284599	CLiP-Hep 2 vs. MH 1
ENSMUSG00000026380	Tfcp2l1	1:118627944-118685168	0.391061	5.10946	3.7077	0.00335	0.0793958	CLiP-Hep 2 vs. MH 1
ENSMUSG00000026389	Steap3	1:120190756-120272705	11.2753	0.413462	-4.76927	0.0066	0.130187	CLiP-Hep 2 vs. MH 1
ENSMUSG00000026390	Marco	1:120474537-120505024	19.1751	0	-inf	5e-05	0.00284599	CLiP-Hep 2 vs. MH 1
ENSMUSG00000026395	Ptprc	1:138062860-138175708	4.21926	0.07894	-5.74009	0.00115	0.0352091	CLiP-Hep 2 vs. MH 1
ENSMUSG00000026399	Cd55	1:130439026-130557075	10.0158	0.811922	-3.6248	0.00675	0.132398	CLiP-Hep 2 vs. MH 1
ENSMUSG00000026417	Pigr	1:130826683-130852249	709.948	2.05831	-8.43011	0.0081	0.150918	CLiP-Hep 2 vs. MH 1
ENSMUSG00000026475	Rgs16	1:153740348-153749324	31.4542	3.04318	-3.3696	0.0074	0.14151	CLiP-Hep 2 vs. MH 1
ENSMUSG00000026478	Lamc1	1:153218921-153332786	2.06224	16.731	3.02024	0.0003	0.0128916	CLiP-Hep 2 vs. MH 1
ENSMUSG00000026479	Lamc2	1:153122755-153186447	0	6.26675	inf	5e-05	0.00284599	CLiP-Hep 2 vs. MH 1
ENSMUSG00000026480	Ncf2	1:152800193-152836991	1.67106	0	-inf	5e-05	0.00284599	CLiP-Hep 2 vs. MH 1
ENSMUSG00000026489	Coq8a	1:179960261-180199602	258.834	8.54965	-4.92002	0.00295	0.0721053	CLiP-Hep 2 vs. MH 1
ENSMUSG00000026547	Tagln2	1:172500046-172507380	8.47015	197.208	4.54119	0.0024	0.0616993	CLiP-Hep 2 vs. MH 1
ENSMUSG00000026568	Mpc2	1:165460636-165481214	117.629	13.4686	-3.12658	0.0009	0.029695	CLiP-Hep 2 vs. MH 1
ENSMUSG00000026581	Sell	1:164061981-164084181	0.575549	0	-inf	0.00085	0.028423	CLiP-Hep 2 vs. MH 1
ENSMUSG00000026589	Sec16b	1:157497930-157568425	26.3575	1.87968	-3.80965	0.0016	0.0449217	CLiP-Hep 2 vs. MH 1
ENSMUSG00000026604	Ptpn14	1:189728267-189876695	0.0911028	10.4273	6.83866	5e-05	0.00284599	CLiP-Hep 2 vs. MH 1
ENSMUSG00000026608	Kctd3	1:188971094-189007841	4.02327	25.6022	2.66982	0.0019	0.0513975	CLiP-Hep 2 vs. MH 1
ENSMUSG00000026656	Fcgr2b	1:170958616-170977746	40.3403	0.53964	-6.22408	0.00125	0.0373875	CLiP-Hep 2 vs. MH 1
ENSMUSG00000026669	Mcm10	2:4989713-5013241	28.4428	1.04682	-4.76398	0.00015	0.00746919	CLiP-Hep 2 vs. MH 1
ENSMUSG00000026715	Serpinc1	1:160978584-161038539	2961.32	53.7003	-5.78516	0.0069	0.134457	CLiP-Hep 2 vs. MH 1
ENSMUSG00000026728	Vim	2:13573926-13582826	12.0652	174.028	3.8504	0.00525	0.110395	CLiP-Hep 2 vs. MH 1
ENSMUSG00000026811	St6galnac6	2:32587094-32620806	49.9341	7.25968	-2.78205	0.00585	0.119204	CLiP-Hep 2 vs. MH 1
ENSMUSG00000026819	Slc25a25	2:32413588-32456953	113.913	11.3601	-3.32589	0.00455	0.0993038	CLiP-Hep 2 vs. MH 1
ENSMUSG00000026839	Upp2	2:58567297-58792971	354.169	1.26055	-8.13424	0.0003	0.0128916	CLiP-Hep 2 vs. MH 1
ENSMUSG00000026866	Kynu	2:43555261-43682715	108.77	1.36662	-6.31452	5e-05	0.00284599	CLiP-Hep 2 vs. MH 1
ENSMUSG00000026874	Hc	2:34983330-35061438	452.303	14.1574	-4.99766	0.00025	0.0111741	CLiP-Hep 2 vs. MH 1
ENSMUSG00000026879	Gsn	2:35256379-35307892	0.543222	4.80313	3.14436	0.00475	0.102518	CLiP-Hep 2 vs. MH 1
ENSMUSG00000026950	Neb	2:52136419-52390307	4.88127	0.536995	-3.18428	0.0043	0.0953114	CLiP-Hep 2 vs. MH 1
ENSMUSG00000026956	Uap1l1	2:25359888-25365682	1.61744	11.9677	2.88736	0.00135	0.0395855	CLiP-Hep 2 vs. MH 1
ENSMUSG00000027016	Zfp385b	2:77410633-77819639	7.64039	1.28819	-2.56831	0.0085	0.156349	CLiP-Hep 2 vs. MH 1
ENSMUSG00000027035	Cers6	2:68861440-69114282	2.42263	22.2651	3.20014	0.00045	0.0175911	CLiP-Hep 2 vs. MH 1
ENSMUSG00000027048	Abcb11	2:69238281-69342616	194.582	1.34015	-7.18184	0.00045	0.0175911	CLiP-Hep 2 vs. MH 1
ENSMUSG00000027111	Itga6	2:71745615-71858469	0.85244	8.64122	3.34156	0.0013	0.0385306	CLiP-Hep 2 vs. MH 1
ENSMUSG00000027134	CLiPat4	2:112239467-112247111	0	6.21109	inf	5e-05	0.00284599	CLiP-Hep 2 vs. MH 1
ENSMUSG00000027199	Gatm	2:122594466-122611303	5.34978	0	-inf	5e-05	0.00284599	CLiP-Hep 2 vs. MH 1
ENSMUSG00000027225	Duoxa2	2:122298899-122313730	0	1.18315	inf	0.00025	0.0111741	CLiP-Hep 2 vs. MH 1
ENSMUSG00000027261	Hao1	2:134497341-134554368	175.094	2.22445	-6.29854	5e-05	0.00284599	CLiP-Hep 2 vs. MH 1
ENSMUSG00000027315	Spint1	2:119237361-119249527	0	0.808962	inf	0.00385	0.0880262	CLiP-Hep 2 vs. MH 1
ENSMUSG00000027332	Ivd	2:118861953-118882909	148.545	21.9208	-2.76052	0.00205	0.0545247	CLiP-Hep 2 vs. MH 1
ENSMUSG00000027346	Gpcpd1	2:132529081-132587729	56.9427	4.26452	-3.73905	0.00125	0.0373875	CLiP-Hep 2 vs. MH 1
ENSMUSG00000027435	Cd93	2:148436639-148443563	0.800634	0	-inf	5e-05	0.00284599	CLiP-Hep 2 vs. MH 1
ENSMUSG00000027456	Sdcbp2	2:151572621-151590005	0	1.74342	inf	0.0079	0.148103	CLiP-Hep 2 vs. MH 1
ENSMUSG00000027495	Fam210b	2:172345564-172355749	34.7876	5.22272	-2.7357	0.00315	0.075736	CLiP-Hep 2 vs. MH 1
ENSMUSG00000027533	Fabp5	3:10012547-10016607	16.8167	153.332	3.18869	0.0007	0.0246766	CLiP-Hep 2 vs. MH 1
ENSMUSG00000027556	Car1	3:14766215-14808368	5.50671	0	-inf	0.00015	0.00746919	CLiP-Hep 2 vs. MH 1
ENSMUSG00000027559	Car3	3:14860802-14872523	1239.32	0	-inf	0.00125	0.0373875	CLiP-Hep 2 vs. MH 1
ENSMUSG00000027646	Src	2:157418443-157471862	0.102399	9.66509	6.56051	0.00015	0.00746919	CLiP-Hep 2 vs. MH 1
ENSMUSG00000027656	Ccn5	2:163820809-163833146	0	2.87286	inf	5e-05	0.00284599	CLiP-Hep 2 vs. MH 1
ENSMUSG00000027663	Zmat3	3:32334791-32366014	0.865914	6.62622	2.93589	0.00725	0.139366	CLiP-Hep 2 vs. MH 1
ENSMUSG00000027750	Postn	3:54361108-54391037	1.34442	0	-inf	5e-05	0.00284599	CLiP-Hep 2 vs. MH 1
ENSMUSG00000027761	Aadac	3:60025716-60040160	569.96	6.27044	-6.50615	5e-05	0.00284599	CLiP-Hep 2 vs. MH 1
ENSMUSG00000027762	Sucnr1	3:60081868-60087566	23.0504	0	-inf	5e-05	0.00284599	CLiP-Hep 2 vs. MH 1
ENSMUSG00000027797	Dclk1	3:55242363-55539068	0	0.93328	inf	0.00025	0.0111741	CLiP-Hep 2 vs. MH 1
ENSMUSG00000027799	Nbea	3:55625194-56183725	0.33073	3.35888	3.34425	0.00175	0.0483232	CLiP-Hep 2 vs. MH 1
ENSMUSG00000027907	S100a11	3:93520487-93526287	6.1767	1079.31	7.44906	0.0022	0.0576217	CLiP-Hep 2 vs. MH 1
ENSMUSG00000027938	Creb3l4	3:90237499-90248014	0	0.52918	inf	0.00825	0.153007	CLiP-Hep 2 vs. MH 1
ENSMUSG00000027965	Olfm3	3:114904077-115125722	1.70989	0	-inf	0.0001	0.00529283	CLiP-Hep 2 vs. MH 1
ENSMUSG00000027981	Rnpc3	3:113555709-113631428	143.763	16.6866	-3.10693	0.00055	0.0205527	CLiP-Hep 2 vs. MH 1
ENSMUSG00000028011	Tdo2	3:81957089-81976202	833.505	0.600198	-10.4395	0.0072	0.138689	CLiP-Hep 2 vs. MH 1
ENSMUSG00000028024	Enpep	3:129269174-129332823	31.9919	5.96459	-2.42321	0.00885	0.161005	CLiP-Hep 2 vs. MH 1
ENSMUSG00000028059	Arhgef2	3:88605965-88648052	1.55891	9.02881	2.534	0.0011	0.0341091	CLiP-Hep 2 vs. MH 1
ENSMUSG00000028076	Cd1d1	3:86995833-87005514	223.986	25.6106	-3.12859	0.0084	0.155119	CLiP-Hep 2 vs. MH 1
ENSMUSG00000028121	Bcar3	3:122245556-122530191	38.613	2.71385	-3.83067	0.00325	0.0773908	CLiP-Hep 2 vs. MH 1
ENSMUSG00000028132	Tmem56	3:121201760-121283098	29.7015	5.24197	-2.50235	0.00875	0.159552	CLiP-Hep 2 vs. MH 1
ENSMUSG00000028152	Tspan5	3:138742194-138907905	0.28898	2.48309	3.10309	0.00995	0.174887	CLiP-Hep 2 vs. MH 1
ENSMUSG00000028159	Dapp1	3:137931006-137981545	0.260593	6.41765	4.62218	0.0019	0.0513975	CLiP-Hep 2 vs. MH 1
ENSMUSG00000028167	Bdh2	3:135281220-135304426	16.3919	0	-inf	5e-05	0.00284599	CLiP-Hep 2 vs. MH 1
ENSMUSG00000028179	Cth	3:157894247-157925077	271.219	22.5596	-3.58764	0.00065	0.023321	CLiP-Hep 2 vs. MH 1
ENSMUSG00000028195	Ccn1	3:145646975-145649981	13.1022	76.8582	2.55239	0.0058	0.11849	CLiP-Hep 2 vs. MH 1
ENSMUSG00000028217	Cdh17	4:11758146-11817895	0	1.58424	inf	5e-05	0.00284599	CLiP-Hep 2 vs. MH 1
ENSMUSG00000028246	Faxc	4:21931328-21998521	0	0.53895	inf	5e-05	0.00284599	CLiP-Hep 2 vs. MH 1
ENSMUSG00000028268	Gbp3	3:142560015-142573209	13.6444	1.1287	-3.59558	0.00825	0.153007	CLiP-Hep 2 vs. MH 1
ENSMUSG00000028393	Alad	4:62505167-62520015	82.2771	15.4394	-2.41388	0.00875	0.159552	CLiP-Hep 2 vs. MH 1
ENSMUSG00000028399	Ptprd	4:75941237-78214177	25.5589	2.06571	-3.62911	5e-05	0.00284599	CLiP-Hep 2 vs. MH 1
ENSMUSG00000028402	Mpdz	4:81278499-81442815	19.3956	2.72767	-2.82998	0.00115	0.0352091	CLiP-Hep 2 vs. MH 1
ENSMUSG00000028433	Ubap2	4:41194312-41275144	3.73753	19.5501	2.38702	0.00555	0.114875	CLiP-Hep 2 vs. MH 1
ENSMUSG00000028445	Enho	4:41569774-41641416	8.00187	0	-inf	5e-05	0.00284599	CLiP-Hep 2 vs. MH 1
ENSMUSG00000028456	Unc13b	4:43058951-43264871	0.570345	14.3911	4.6572	5e-05	0.00284599	CLiP-Hep 2 vs. MH 1
ENSMUSG00000028469	Npr2	4:43629558-43651244	12.9064	1.18445	-3.4458	0.0011	0.0341091	CLiP-Hep 2 vs. MH 1
ENSMUSG00000028519	Dab1	4:103619358-104744844	0	1.72839	inf	5e-05	0.00284599	CLiP-Hep 2 vs. MH 1
ENSMUSG00000028581	Laptm5	4:130913124-130936141	8.8588	0	-inf	5e-05	0.00284599	CLiP-Hep 2 vs. MH 1
ENSMUSG00000028583	Pdpn	4:143267430-143299564	0	3.30722	inf	5e-05	0.00284599	CLiP-Hep 2 vs. MH 1
ENSMUSG00000028613	Lrp8	4:107793160-107876840	0.285708	2.35278	3.04175	0.0023	0.059642	CLiP-Hep 2 vs. MH 1
ENSMUSG00000028633	Ctps	4:120539867-120570289	1.77231	82.1917	5.53529	5e-05	0.00284599	CLiP-Hep 2 vs. MH 1
ENSMUSG00000028756	Pink1	4:138313408-138326307	62.8105	8.61026	-2.86688	0.00215	0.0565999	CLiP-Hep 2 vs. MH 1
ENSMUSG00000028758	Kif17	4:138250402-138301967	0	0.49309	inf	0.0002	0.00937017	CLiP-Hep 2 vs. MH 1
ENSMUSG00000028780	Sema3c	5:17574280-17730268	0	8.25489	inf	5e-05	0.00284599	CLiP-Hep 2 vs. MH 1
ENSMUSG00000028864	Hgf	5:16553494-16622374	2.24246	0.0795437	-4.81719	0.00345	0.0810019	CLiP-Hep 2 vs. MH 1
ENSMUSG00000028883	Sema3a	5:13125413-13602565	0	0.577458	inf	0.001	0.0320103	CLiP-Hep 2 vs. MH 1
ENSMUSG00000028919	Arhgef19	4:141239498-141257906	23.1797	2.36131	-3.2952	0.0024	0.0616993	CLiP-Hep 2 vs. MH 1
ENSMUSG00000028970	Abcb1b	5:8773576-8866315	0.0738969	10.9279	7.20829	0.00105	0.0330208	CLiP-Hep 2 vs. MH 1
ENSMUSG00000028976	Slc2a5	4:150119282-150144169	3.28538	0	-inf	5e-05	0.00284599	CLiP-Hep 2 vs. MH 1
ENSMUSG00000029055	Plch2	4:154983114-155056784	0.560773	0	-inf	0.00015	0.00746919	CLiP-Hep 2 vs. MH 1
ENSMUSG00000029086	Prom1	5:43993619-44102515	0	3.87688	inf	5e-05	0.00284599	CLiP-Hep 2 vs. MH 1
ENSMUSG00000029123	Stk32b	5:37446824-37717395	0	1.33069	inf	5e-05	0.00284599	CLiP-Hep 2 vs. MH 1
ENSMUSG00000029135	Fosl2	5:32135800-32157842	1.36254	13.3265	3.28993	0.00175	0.0483232	CLiP-Hep 2 vs. MH 1
ENSMUSG00000029153	Ociad2	5:73322198-73341028	18.538	1.14541	-4.01655	0.0036	0.0836657	CLiP-Hep 2 vs. MH 1
ENSMUSG00000029195	Klb	5:65348313-65386947	17.1756	0.28587	-5.90886	0.0051	0.107946	CLiP-Hep 2 vs. MH 1
ENSMUSG00000029254	Stap1	5:86071745-86106125	0.935007	0	-inf	0.0011	0.0341091	CLiP-Hep 2 vs. MH 1
ENSMUSG00000029273	Sult1d1	5:87554644-87569027	80.7917	10.2933	-2.97251	0.00505	0.107108	CLiP-Hep 2 vs. MH 1
ENSMUSG00000029299	Abcg3	5:104935056-104982718	1.26118	0	-inf	5e-05	0.00284599	CLiP-Hep 2 vs. MH 1
ENSMUSG00000029304	Spp1	5:104435117-104441050	4.91888	274.935	5.80462	5e-05	0.00284599	CLiP-Hep 2 vs. MH 1
ENSMUSG00000029321	Slc10a6	5:103605710-103629403	0	5.25956	inf	5e-05	0.00284599	CLiP-Hep 2 vs. MH 1
ENSMUSG00000029371	Cxcl5	5:90759268-90761624	0	96.6187	inf	5e-05	0.00284599	CLiP-Hep 2 vs. MH 1
ENSMUSG00000029379	Cxcl3	5:90786102-90789600	0	3.01155	inf	0.0001	0.00529283	CLiP-Hep 2 vs. MH 1
ENSMUSG00000029380	Cxcl1	5:90891240-90893115	24.0786	219.978	3.19153	0.0017	0.0472273	CLiP-Hep 2 vs. MH 1
ENSMUSG00000029381	Shroom3	5:92683389-92965490	1.90345	15.1072	2.98854	0.0037	0.0853257	CLiP-Hep 2 vs. MH 1
ENSMUSG00000029484	Anxa3	5:96793338-96845966	2.92013	377.168	7.01303	5e-05	0.00284599	CLiP-Hep 2 vs. MH 1
ENSMUSG00000029552	Tes	6:17058805-17171833	1.04458	28.113	4.75024	0.00155	0.0438464	CLiP-Hep 2 vs. MH 1
ENSMUSG00000029553	Tfec	6:16833372-16898441	2.35393	0	-inf	5e-05	0.00284599	CLiP-Hep 2 vs. MH 1
ENSMUSG00000029563	Foxp2	6:14901348-15441977	0.608826	0.0532982	-3.51387	0.0035	0.0818494	CLiP-Hep 2 vs. MH 1
ENSMUSG00000029602	Rasal1	5:120648039-120679597	0	6.28459	inf	5e-05	0.00284599	CLiP-Hep 2 vs. MH 1
ENSMUSG00000029630	Cyp3a25	5:145977193-146009618	316.452	25.7649	-3.61851	0.0019	0.0513975	CLiP-Hep 2 vs. MH 1
ENSMUSG00000029650	Slc46a3	5:147877954-147894992	45.9822	4.78601	-3.26418	0.0044	0.0969855	CLiP-Hep 2 vs. MH 1
ENSMUSG00000029656	C8b	4:104766316-104805211	374.604	2.64399	-7.14651	0.0002	0.00937017	CLiP-Hep 2 vs. MH 1
ENSMUSG00000029669	Tspan12	6:21771394-21858178	78.0251	13.0092	-2.5844	0.00315	0.075736	CLiP-Hep 2 vs. MH 1
ENSMUSG00000029673	Auts2	5:131437332-132543344	0.0156924	6.26028	8.64002	5e-05	0.00284599	CLiP-Hep 2 vs. MH 1
ENSMUSG00000029695	Aass	6:23072172-23132986	99.5901	4.72834	-4.3966	0.00075	0.0259989	CLiP-Hep 2 vs. MH 1
ENSMUSG00000029752	Asns	6:7675168-7693254	1.37843	69.3186	5.65215	0.00025	0.0111741	CLiP-Hep 2 vs. MH 1
ENSMUSG00000029769	Ccdc136	6:29396308-29426994	0	0.746603	inf	5e-05	0.00284599	CLiP-Hep 2 vs. MH 1
ENSMUSG00000029776	Hibadh	6:52546227-52640389	183.29	19.5053	-3.23219	0.0064	0.127253	CLiP-Hep 2 vs. MH 1
ENSMUSG00000029777	Gars	6:55029000-55079500	17.1338	141.009	3.04087	0.0035	0.0818494	CLiP-Hep 2 vs. MH 1
ENSMUSG00000029804	Herc3	6:58831464-58920398	1.85588	10.8566	2.54839	0.00605	0.122156	CLiP-Hep 2 vs. MH 1
ENSMUSG00000029822	Osbpl3	6:50293247-50456201	0.195943	10.5951	5.75681	0.00075	0.0259989	CLiP-Hep 2 vs. MH 1
ENSMUSG00000029864	Gstk1	6:42245934-42250447	136.116	12.8008	-3.41053	0.0002	0.00937017	CLiP-Hep 2 vs. MH 1
ENSMUSG00000029924	Slc37a3	6:39334772-39377675	10.276	44.573	2.11689	0.0061	0.122841	CLiP-Hep 2 vs. MH 1
ENSMUSG00000030074	Gxylt2	6:100704733-100810913	0	5.33603	inf	5e-05	0.00284599	CLiP-Hep 2 vs. MH 1
ENSMUSG00000030087	Klf15	6:90462575-90475238	82.6347	8.6872	-3.24978	0.0014	0.0407616	CLiP-Hep 2 vs. MH 1
ENSMUSG00000030088	Aldh1l1	6:90486392-90600203	612.133	48.6365	-3.65373	0.00875	0.159552	CLiP-Hep 2 vs. MH 1
ENSMUSG00000030095	Tmem43	6:91473702-91488463	3.03572	19.2531	2.66498	0.0044	0.0969855	CLiP-Hep 2 vs. MH 1
ENSMUSG00000030109	Slc6a12	6:121343075-121365775	45.3359	2.23475	-4.34247	5e-05	0.00284599	CLiP-Hep 2 vs. MH 1
ENSMUSG00000030131	Mug2	6:122006760-122085965	224.253	0.752354	-8.2195	0.00115	0.0352091	CLiP-Hep 2 vs. MH 1
ENSMUSG00000030149	Klrk1	6:129610322-129624002	1.79155	0	-inf	0.0003	0.0128916	CLiP-Hep 2 vs. MH 1
ENSMUSG00000030157	Clec2d	6:129180614-129186534	137.303	7.93523	-4.11295	0.0011	0.0341091	CLiP-Hep 2 vs. MH 1
ENSMUSG00000030159	Clec1b	6:129397296-129424763	9.19204	0.0640911	-7.16412	0.0026	0.0656854	CLiP-Hep 2 vs. MH 1
ENSMUSG00000030225	Dera	6:137754545-137857340	45.9834	9.25932	-2.31213	0.00595	0.120776	CLiP-Hep 2 vs. MH 1
ENSMUSG00000030236	Slco1b2	6:141629468-141686695	539.666	0.173057	-11.6066	0.00635	0.126466	CLiP-Hep 2 vs. MH 1
ENSMUSG00000030244	Gys2	6:142422612-142473109	47.5329	1.88324	-4.65764	0.0003	0.0128916	CLiP-Hep 2 vs. MH 1
ENSMUSG00000030263	Lrmp	6:145115652-145211005	1.79902	0	-inf	0.00775	0.146235	CLiP-Hep 2 vs. MH 1
ENSMUSG00000030364	Clec2h	6:128662384-128677374	28.9183	0	-inf	5e-05	0.00284599	CLiP-Hep 2 vs. MH 1
ENSMUSG00000030378	Sult2a8	7:14410685-14446769	838.777	0.118563	-12.7884	0.0059	0.119903	CLiP-Hep 2 vs. MH 1
ENSMUSG00000030382	Slc27a5	7:12988345-12998192	621.428	4.54939	-7.09377	0.00015	0.00746919	CLiP-Hep 2 vs. MH 1
ENSMUSG00000030536	Iqgap1	7:80711449-80825974	2.12847	17.6055	3.04813	0.00095	0.0309091	CLiP-Hep 2 vs. MH 1
ENSMUSG00000030551	Nr2f2	7:70351943-70489972	11.5834	0.832886	-3.7978	0.00095	0.0309091	CLiP-Hep 2 vs. MH 1
ENSMUSG00000030577	Cd22	7:30865401-30880342	0.906886	0	-inf	5e-05	0.00284599	CLiP-Hep 2 vs. MH 1
ENSMUSG00000030579	Tyrobp	7:30413759-30417585	21.1879	0	-inf	5e-05	0.00284599	CLiP-Hep 2 vs. MH 1
ENSMUSG00000030605	Mfge8	7:79133767-79160294	4.59527	134.528	4.87161	5e-05	0.00284599	CLiP-Hep 2 vs. MH 1
ENSMUSG00000030616	Sytl2	7:90302251-90410719	0.0422768	3.172	6.22938	5e-05	0.00284599	CLiP-Hep 2 vs. MH 1
ENSMUSG00000030650	Tmc5	7:118597296-118675086	0	0.688714	inf	5e-05	0.00284599	CLiP-Hep 2 vs. MH 1
ENSMUSG00000030659	Nucb2	7:116504368-116540584	4.72163	113.216	4.58365	0.0002	0.00937017	CLiP-Hep 2 vs. MH 1
ENSMUSG00000030660	Pik3c2a	7:116334254-116443449	7.35297	39.5844	2.42853	0.0047	0.101673	CLiP-Hep 2 vs. MH 1
ENSMUSG00000030670	Cyp2r1	7:114541553-114562981	11.1029	1.72341	-2.68759	0.0098	0.173018	CLiP-Hep 2 vs. MH 1
ENSMUSG00000030674	Qprt	7:127107113-127122226	94.7295	14.2968	-2.72813	0.00655	0.129461	CLiP-Hep 2 vs. MH 1
ENSMUSG00000030701	Plekhb1	7:100642891-100662414	13.9311	1.20123	-3.53573	0.00075	0.0259989	CLiP-Hep 2 vs. MH 1
ENSMUSG00000030717	Nupr1	7:126623248-126630861	0.768211	38.0325	5.62959	0.0064	0.127253	CLiP-Hep 2 vs. MH 1
ENSMUSG00000030737	Slco2b1	7:99657803-99712777	46.0985	0.315043	-7.19303	0.00015	0.00746919	CLiP-Hep 2 vs. MH 1
ENSMUSG00000030762	Aqp8	7:123462290-123468004	66.0837	5.13088	-3.68702	0.0016	0.0449217	CLiP-Hep 2 vs. MH 1
ENSMUSG00000030774	Pak1	7:97788540-97912381	0.943883	21.2866	4.49519	0.00095	0.0309091	CLiP-Hep 2 vs. MH 1
ENSMUSG00000030796	Tead2	7:45215752-45239115	0.759661	9.14484	3.58953	0.00175	0.0483232	CLiP-Hep 2 vs. MH 1
ENSMUSG00000030830	Itgal	7:127296259-127335138	3.85618	0	-inf	5e-05	0.00284599	CLiP-Hep 2 vs. MH 1
ENSMUSG00000030834	Abcc6	7:45963506-46030493	38.2794	3.93099	-3.2836	0.00035	0.0145516	CLiP-Hep 2 vs. MH 1
ENSMUSG00000030865	Chp2	7:122219495-122222824	1.4084	0	-inf	5e-05	0.00284599	CLiP-Hep 2 vs. MH 1
ENSMUSG00000030935	Acsm3	7:119760922-119848943	55.5117	3.103	-4.16106	0.00475	0.102518	CLiP-Hep 2 vs. MH 1
ENSMUSG00000030945	Acsm2	7:119554339-119600690	1.57028	0	-inf	5e-05	0.00284599	CLiP-Hep 2 vs. MH 1
ENSMUSG00000030972	Acsm5	7:119486586-119545551	80.6104	0.68112	-6.88691	0.00025	0.0111741	CLiP-Hep 2 vs. MH 1
ENSMUSG00000031098	Syt8	7:142434849-142440396	0	0.939809	inf	0.0018	0.0493927	CLiP-Hep 2 vs. MH 1
ENSMUSG00000031137	Fgf13	X:59062138-59568071	0	11.0636	inf	5e-05	0.00284599	CLiP-Hep 2 vs. MH 1
ENSMUSG00000031150	Ccdc120	X:7731713-7750905	0.139635	12.7245	6.50981	0.0015	0.042749	CLiP-Hep 2 vs. MH 1
ENSMUSG00000031165	Was	X:8081286-8090498	1.08069	0	-inf	5e-05	0.00284599	CLiP-Hep 2 vs. MH 1
ENSMUSG00000031207	Msn	X:96096041-96168552	8.28708	62.139	2.90656	0.0017	0.0472273	CLiP-Hep 2 vs. MH 1
ENSMUSG00000031271	Serpina7	X:139079256-139085236	9.05353	223.564	4.62606	5e-05	0.00284599	CLiP-Hep 2 vs. MH 1
ENSMUSG00000031284	Pak3	X:143518339-143798081	0	4.91235	inf	5e-05	0.00284599	CLiP-Hep 2 vs. MH 1
ENSMUSG00000031297	Slc7a3	X:101079197-101086020	0.0406348	5.99588	7.20511	0.00945	0.168806	CLiP-Hep 2 vs. MH 1
ENSMUSG00000031298	Adgrg2	X:160390689-160499870	0.0275579	8.21197	8.21912	0.00275	0.0683272	CLiP-Hep 2 vs. MH 1
ENSMUSG00000031328	Flna	X:74223460-74249820	4.53671	126.9	4.8059	5e-05	0.00284599	CLiP-Hep 2 vs. MH 1
ENSMUSG00000031351	Zfp185	X:72987338-73031543	0	0.96201	inf	5e-05	0.00284599	CLiP-Hep 2 vs. MH 1
ENSMUSG00000031482	Slc25a15	8:22375550-22398597	116.953	8.38729	-3.80158	0.00365	0.0844847	CLiP-Hep 2 vs. MH 1
ENSMUSG00000031538	Plat	8:22757726-22782844	0	49.8156	inf	5e-05	0.00284599	CLiP-Hep 2 vs. MH 1
ENSMUSG00000031561	Tenm3	8:48225680-48869901	2.63111	0.298358	-3.14055	0.0077	0.145505	CLiP-Hep 2 vs. MH 1
ENSMUSG00000031613	Hpgd	8:56294584-56321043	122.936	1.81215	-6.08407	0.00135	0.0395855	CLiP-Hep 2 vs. MH 1
ENSMUSG00000031626	Sorbs2	8:45507787-45828297	16.6366	236.078	3.82683	5e-05	0.00284599	CLiP-Hep 2 vs. MH 1
ENSMUSG00000031633	Slc25a4	8:46206796-46211284	2.01847	85.4649	5.404	5e-05	0.00284599	CLiP-Hep 2 vs. MH 1
ENSMUSG00000031645	F11	8:45239426-45262168	68.5041	0.447534	-7.25805	0.00895	0.162294	CLiP-Hep 2 vs. MH 1
ENSMUSG00000031737	Irx5	8:92357624-92376286	0	0.727924	inf	0.0001	0.00529283	CLiP-Hep 2 vs. MH 1
ENSMUSG00000031749	St3gal2	8:110919921-110973349	0.268015	8.5341	4.99285	0.00035	0.0145516	CLiP-Hep 2 vs. MH 1
ENSMUSG00000031799	Tpm4	8:72130173-72160855	7.66431	116.957	3.93168	5e-05	0.00284599	CLiP-Hep 2 vs. MH 1
ENSMUSG00000031842	Pde4c	8:70723719-70751425	4.44956	0.234308	-4.24718	0.0029	0.0712041	CLiP-Hep 2 vs. MH 1
ENSMUSG00000031844	Hsd17b2	8:117700967-117759027	205.374	12.7123	-4.01395	0.00085	0.028423	CLiP-Hep 2 vs. MH 1
ENSMUSG00000031845	Bco1	8:117095853-117133720	2.34801	18.2529	2.95862	0.00725	0.139366	CLiP-Hep 2 vs. MH 1
ENSMUSG00000031871	Cdh5	8:104088915-104144511	7.58397	0	-inf	5e-05	0.00284599	CLiP-Hep 2 vs. MH 1
ENSMUSG00000031872	Bean1	8:104170441-104219122	0	2.97902	inf	5e-05	0.00284599	CLiP-Hep 2 vs. MH 1
ENSMUSG00000031904	Slc7a6	8:106168856-106198706	0.125074	12.077	6.59334	0.00125	0.0373875	CLiP-Hep 2 vs. MH 1
ENSMUSG00000031963	Bmper	9:23223075-23485200	0.355757	10.2499	4.84857	0.0023	0.059642	CLiP-Hep 2 vs. MH 1
ENSMUSG00000031995	St14	9:31089401-31131886	0.0625207	4.53916	6.18195	0.0068	0.132973	CLiP-Hep 2 vs. MH 1
ENSMUSG00000032000	Birc3	9:7845871-7873186	8.58169	53.3128	2.63515	0.00675	0.132398	CLiP-Hep 2 vs. MH 1
ENSMUSG00000032014	Oaf	9:43221234-43240083	164.712	14.2875	-3.52712	0.0015	0.042749	CLiP-Hep 2 vs. MH 1
ENSMUSG00000032033	Barx2	9:31846043-31913462	0	7.5598	inf	5e-05	0.00284599	CLiP-Hep 2 vs. MH 1
ENSMUSG00000032047	Acat1	9:53579983-53610382	169.303	9.7977	-4.11102	0.0052	0.109635	CLiP-Hep 2 vs. MH 1
ENSMUSG00000032060	Cryab	9:50751077-50756636	1.13309	13.5255	3.57735	0.0039	0.0888736	CLiP-Hep 2 vs. MH 1
ENSMUSG00000032064	Dixdc1	9:50662516-50739517	6.31461	1.023	-2.62589	0.00375	0.0861701	CLiP-Hep 2 vs. MH 1
ENSMUSG00000032081	Apoc3	9:46232932-46243529	2490.04	113.848	-4.45099	0.005	0.106431	CLiP-Hep 2 vs. MH 1
ENSMUSG00000032089	Il10ra	9:45253836-45269149	0.923929	0	-inf	5e-05	0.00284599	CLiP-Hep 2 vs. MH 1
ENSMUSG00000032125	Robo4	9:37401896-37415115	1.50305	0	-inf	5e-05	0.00284599	CLiP-Hep 2 vs. MH 1
ENSMUSG00000032192	Gnb5	9:75306287-75345876	0.272793	6.32327	4.53479	0.0035	0.0818494	CLiP-Hep 2 vs. MH 1
ENSMUSG00000032204	Aqp9	9:71110658-71208124	170.347	15.0785	-3.49791	0.00235	0.0606713	CLiP-Hep 2 vs. MH 1
ENSMUSG00000032231	Anxa2	9:69453619-69491795	5.45486	314.815	5.85082	5e-05	0.00284599	CLiP-Hep 2 vs. MH 1
ENSMUSG00000032258	Lca5	9:83390292-83454573	0.0154403	0.815051	5.72211	0.0047	0.101673	CLiP-Hep 2 vs. MH 1
ENSMUSG00000032271	Nnmt	9:48591876-48605153	165.667	12.2357	-3.75911	0.00235	0.0606713	CLiP-Hep 2 vs. MH 1
ENSMUSG00000032280	Tle3	9:61372365-61418497	3.06368	17.4074	2.50636	0.00705	0.13672	CLiP-Hep 2 vs. MH 1
ENSMUSG00000032289	Thsd4	9:59966930-60522046	0	3.5448	inf	5e-05	0.00284599	CLiP-Hep 2 vs. MH 1
ENSMUSG00000032294	Pkm	9:59656367-59679375	8.89389	183.795	4.36914	0.0004	0.0161292	CLiP-Hep 2 vs. MH 1
ENSMUSG00000032310	Cyp1a2	9:57676936-57683703	369.432	5.12225	-6.17239	5e-05	0.00284599	CLiP-Hep 2 vs. MH 1
ENSMUSG00000032311	Nrg4	9:55148853-55326844	3.54613	36.9845	3.3826	0.00595	0.120776	CLiP-Hep 2 vs. MH 1
ENSMUSG00000032352	Lrrc1	9:77430822-77544870	0.126376	3.21113	4.66729	0.00485	0.10412	CLiP-Hep 2 vs. MH 1
ENSMUSG00000032369	Plscr1	9:92249749-92272278	9.84748	222.623	4.4987	0.0029	0.0712041	CLiP-Hep 2 vs. MH 1
ENSMUSG00000032384	Csnk1g1	9:65908923-66045015	0.892921	4.28338	2.26214	0.00625	0.125067	CLiP-Hep 2 vs. MH 1
ENSMUSG00000032387	Rbpms2	9:65629647-65660623	24.2302	3.17569	-2.93166	0.005	0.106431	CLiP-Hep 2 vs. MH 1
ENSMUSG00000032492	Pth1r	9:110722084-110769798	1.6156	0	-inf	5e-05	0.00284599	CLiP-Hep 2 vs. MH 1
ENSMUSG00000032511	Scn5a	9:119483407-119579030	0	9.44724	inf	5e-05	0.00284599	CLiP-Hep 2 vs. MH 1
ENSMUSG00000032527	Pccb	9:100982031-101034898	92.9919	10.0696	-3.2071	0.0008	0.0272373	CLiP-Hep 2 vs. MH 1
ENSMUSG00000032625	Thsd7a	6:12311609-12749485	0	1.02668	inf	5e-05	0.00284599	CLiP-Hep 2 vs. MH 1
ENSMUSG00000032735	Ablim3	18:61799391-61911824	6.70264	0.182168	-5.20139	0.00605	0.122156	CLiP-Hep 2 vs. MH 1
ENSMUSG00000032826	Ank2	3:126921611-127499350	1.07625	0.0915247	-3.55571	0.0015	0.042749	CLiP-Hep 2 vs. MH 1
ENSMUSG00000032839	Trpc1	9:95705081-95750375	0.0249318	1.2369	5.6326	0.00695	0.135188	CLiP-Hep 2 vs. MH 1
ENSMUSG00000032849	Abcc4	14:118482691-118706219	0.398115	11.4745	4.8491	0.00105	0.0330208	CLiP-Hep 2 vs. MH 1
ENSMUSG00000032978	Guca2b	4:119656606-119658954	0	96.0322	inf	5e-05	0.00284599	CLiP-Hep 2 vs. MH 1
ENSMUSG00000033059	Pygb	2:150786734-150831758	1.5262	11.4015	2.9012	0.0023	0.059642	CLiP-Hep 2 vs. MH 1
ENSMUSG00000033066	Gas7	11:67455153-67771153	1.48193	0.167429	-3.14585	0.0055	0.114218	CLiP-Hep 2 vs. MH 1
ENSMUSG00000033082	Clec1a	6:129424771-129452000	0.549839	0	-inf	0.001	0.0320103	CLiP-Hep 2 vs. MH 1
ENSMUSG00000033107	Rnf125	18:20944591-20987339	79.6588	9.13082	-3.12502	0.0047	0.101673	CLiP-Hep 2 vs. MH 1
ENSMUSG00000033174	Mgll	6:88716421-88828360	32.4608	2.41	-3.7516	0.00085	0.028423	CLiP-Hep 2 vs. MH 1
ENSMUSG00000033182	Kbtbd12	6:88545113-88637950	0.487738	0	-inf	0.00265	0.0665569	CLiP-Hep 2 vs. MH 1
ENSMUSG00000033308	Dpyd	3:118562128-119432924	193.849	17.3315	-3.48346	0.0039	0.0888736	CLiP-Hep 2 vs. MH 1
ENSMUSG00000033533	Acsm1	7:119607025-119662515	305.197	14.6381	-4.38194	0.0042	0.0937504	CLiP-Hep 2 vs. MH 1
ENSMUSG00000033538	Casp4	9:5308827-5336783	1.26017	19.3417	3.94002	0.0016	0.0449217	CLiP-Hep 2 vs. MH 1
ENSMUSG00000033581	Igf2bp2	16:22059008-22163299	0.148695	20.1564	7.08274	0.00035	0.0145516	CLiP-Hep 2 vs. MH 1
ENSMUSG00000033590	Myo5c	9:75232019-75305451	0	13.0271	inf	5e-05	0.00284599	CLiP-Hep 2 vs. MH 1
ENSMUSG00000033610	Pank1	19:34806939-34879455	63.3504	4.83792	-3.71089	0.002	0.0535334	CLiP-Hep 2 vs. MH 1
ENSMUSG00000033634	Nat8f2	6:85865421-85869158	515.469	11.6927	-5.46221	0.0083	0.153713	CLiP-Hep 2 vs. MH 1
ENSMUSG00000033688	1300017J02Rik	9:103250520-103305082	402.559	39.1808	-3.36098	0.0065	0.128719	CLiP-Hep 2 vs. MH 1
ENSMUSG00000033715	Akr1c14	13:4035244-4090688	199.475	1.17775	-7.40403	0.0016	0.0449217	CLiP-Hep 2 vs. MH 1
ENSMUSG00000033720	Sfxn5	6:85213048-85333422	11.4323	0.811522	-3.81634	0.00195	0.0524882	CLiP-Hep 2 vs. MH 1
ENSMUSG00000033777	Tlr13	X:106143203-106160493	0.786917	0	-inf	5e-05	0.00284599	CLiP-Hep 2 vs. MH 1
ENSMUSG00000033788	Dysf	6:84008589-84211060	0.863996	0.0634713	-3.76685	0.00265	0.0665569	CLiP-Hep 2 vs. MH 1
ENSMUSG00000034108	Ccs	19:4825365-4839332	181.975	38.5613	-2.23852	0.0093	0.16682	CLiP-Hep 2 vs. MH 1
ENSMUSG00000034116	Vav1	17:57279099-57328031	1.57266	0	-inf	5e-05	0.00284599	CLiP-Hep 2 vs. MH 1
ENSMUSG00000034127	Tspan8	10:115802415-115869522	0	5.69277	inf	5e-05	0.00284599	CLiP-Hep 2 vs. MH 1
ENSMUSG00000034159	Mab21l4	1:93151348-93160948	0	0.662069	inf	0.00075	0.0259989	CLiP-Hep 2 vs. MH 1
ENSMUSG00000034205	Loxl2	14:69555423-69695834	0.194446	6.27901	5.01309	0.0076	0.144064	CLiP-Hep 2 vs. MH 1
ENSMUSG00000034227	Foxj1	11:116330703-116335399	0	0.626496	inf	0.0032	0.0765985	CLiP-Hep 2 vs. MH 1
ENSMUSG00000034394	Lif	11:4257556-4272514	0	2.82803	inf	5e-05	0.00284599	CLiP-Hep 2 vs. MH 1
ENSMUSG00000034401	Spata6	4:111719983-111829395	0.414402	3.56294	3.10396	0.00225	0.0585887	CLiP-Hep 2 vs. MH 1
ENSMUSG00000034450	Gulo	14:65986785-66014589	198.919	3.92541	-5.66319	5e-05	0.00284599	CLiP-Hep 2 vs. MH 1
ENSMUSG00000034456	Uroc1	6:90333283-90364551	184.285	1.32078	-7.12441	5e-05	0.00284599	CLiP-Hep 2 vs. MH 1
ENSMUSG00000034522	Zfp395	14:65351441-65398930	9.5156	1.45405	-2.71022	0.00655	0.129461	CLiP-Hep 2 vs. MH 1
ENSMUSG00000034573	Ptpn13	5:103425187-103598339	0.0953515	7.73003	6.34108	0.00615	0.123582	CLiP-Hep 2 vs. MH 1
ENSMUSG00000034584	Exph5	9:53301514-53381145	4.26085	0.33669	-3.66165	0.00245	0.0626875	CLiP-Hep 2 vs. MH 1
ENSMUSG00000034586	Hid1	11:115347706-115367756	0.238014	11.0084	5.53142	0.00065	0.023321	CLiP-Hep 2 vs. MH 1
ENSMUSG00000034593	Myo5a	9:75071014-75223688	0.118995	3.59419	4.91669	0.0005	0.0190505	CLiP-Hep 2 vs. MH 1
ENSMUSG00000034614	Pik3ip1	11:3288873-3342971	0	1.30652	inf	0.0042	0.0937504	CLiP-Hep 2 vs. MH 1
ENSMUSG00000034641	Cd300ld	11:114982273-114989922	2.93854	0	-inf	5e-05	0.00284599	CLiP-Hep 2 vs. MH 1
ENSMUSG00000034684	Sema3f	9:107681419-107710475	1.66934	14.1224	3.08064	0.0043	0.0953114	CLiP-Hep 2 vs. MH 1
ENSMUSG00000034780	B3galt1	2:67565870-68124716	22.3918	0.301471	-6.21481	0.0002	0.00937017	CLiP-Hep 2 vs. MH 1
ENSMUSG00000034783	Cd207	6:83671214-83677857	0.762348	0	-inf	0.0015	0.042749	CLiP-Hep 2 vs. MH 1
ENSMUSG00000034842	Art3	5:92331826-92414628	1.61608	0.0767066	-4.39701	5e-05	0.00284599	CLiP-Hep 2 vs. MH 1
ENSMUSG00000034919	Ttc22	4:106622431-106640189	0	0.526855	inf	0.0002	0.00937017	CLiP-Hep 2 vs. MH 1
ENSMUSG00000034930	Rtkn	6:83135462-83156397	2.01567	13.1027	2.70053	0.0076	0.144064	CLiP-Hep 2 vs. MH 1
ENSMUSG00000034936	Arl4d	11:101665540-101667832	105.156	4.37915	-4.58574	0.0004	0.0161292	CLiP-Hep 2 vs. MH 1
ENSMUSG00000034949	Zfr2	10:81233154-81252202	0	2.7707	inf	5e-05	0.00284599	CLiP-Hep 2 vs. MH 1
ENSMUSG00000034957	Cebpa	7:35118043-35121928	153.76	12.2783	-3.64649	0.0005	0.0190505	CLiP-Hep 2 vs. MH 1
ENSMUSG00000034981	Parm1	5:91517614-91626894	0	11.7399	inf	5e-05	0.00284599	CLiP-Hep 2 vs. MH 1
ENSMUSG00000034997	Htr2a	14:74640836-74709494	0	4.14966	inf	5e-05	0.00284599	CLiP-Hep 2 vs. MH 1
ENSMUSG00000035000	Dpp4	2:62330072-62470913	33.9139	1.09975	-4.94663	0.0004	0.0161292	CLiP-Hep 2 vs. MH 1
ENSMUSG00000035031	C8a	4:104815678-104876446	587.498	1.04663	-9.13268	0.00135	0.0395855	CLiP-Hep 2 vs. MH 1
ENSMUSG00000035104	Eva1a	6:82041042-82093099	62.3609	0.895531	-6.12175	0.0046	0.100141	CLiP-Hep 2 vs. MH 1
ENSMUSG00000035165	Kcne3	7:100171415-100227207	0	6.97091	inf	5e-05	0.00284599	CLiP-Hep 2 vs. MH 1
ENSMUSG00000035184	Fam124a	14:62463413-62608692	2.03398	22.7207	3.48163	0.00015	0.00746919	CLiP-Hep 2 vs. MH 1
ENSMUSG00000035245	Eogt	6:97110023-97151720	1.65577	9.51714	2.52302	0.0045	0.098641	CLiP-Hep 2 vs. MH 1
ENSMUSG00000035356	Nfkbiz	16:55811374-55838899	2.60074	26.0009	3.32157	0.00185	0.0503823	CLiP-Hep 2 vs. MH 1
ENSMUSG00000035357	Pdzrn3	6:101028021-101377897	1.36358	39.2358	4.84669	5e-05	0.00284599	CLiP-Hep 2 vs. MH 1
ENSMUSG00000035459	Stab2	10:86839093-87028015	9.7	0.154092	-5.97612	0.00295	0.0721053	CLiP-Hep 2 vs. MH 1
ENSMUSG00000035472	Slc25a21	12:56689917-57197472	10.7849	0	-inf	5e-05	0.00284599	CLiP-Hep 2 vs. MH 1
ENSMUSG00000035473	Galm	17:80127470-80185101	61.8838	6.45323	-3.26147	0.00065	0.023321	CLiP-Hep 2 vs. MH 1
ENSMUSG00000035513	Ntng2	2:29194276-29253006	0.529837	4.16614	2.97509	0.00705	0.13672	CLiP-Hep 2 vs. MH 1
ENSMUSG00000035561	Aldh1b1	4:45799021-45804604	52.7198	1.01327	-5.70125	0.00165	0.0460743	CLiP-Hep 2 vs. MH 1
ENSMUSG00000035775	Krt20	11:99428402-99438150	0	0.581057	inf	0.00125	0.0373875	CLiP-Hep 2 vs. MH 1
ENSMUSG00000035783	Acta2	19:34241089-34255590	0	0.498284	inf	0.0077	0.145505	CLiP-Hep 2 vs. MH 1
ENSMUSG00000035852	Misp	10:79820988-79830490	0	1.90396	inf	0.0006	0.022061	CLiP-Hep 2 vs. MH 1
ENSMUSG00000035875	AI182371	2:35081860-35101543	418.238	12.4565	-5.06935	5e-05	0.00284599	CLiP-Hep 2 vs. MH 1
ENSMUSG00000035878	Hykk	9:54917282-54949924	19.0171	0.341272	-5.80023	0.00015	0.00746919	CLiP-Hep 2 vs. MH 1
ENSMUSG00000036027	1810046K07Rik	9:51289685-51328924	2.80382	0	-inf	5e-05	0.00284599	CLiP-Hep 2 vs. MH 1
ENSMUSG00000036036	Zfp57	17:37001162-37010635	0.120033	6.83633	5.83171	0.00135	0.0395855	CLiP-Hep 2 vs. MH 1
ENSMUSG00000036083	Slc17a3	13:23836893-23860716	44.7437	0.714893	-5.96781	0.0009	0.029695	CLiP-Hep 2 vs. MH 1
ENSMUSG00000036098	Myrf	19:10208271-10240748	4.85576	23.8947	2.29892	0.0076	0.144064	CLiP-Hep 2 vs. MH 1
ENSMUSG00000036103	Colec12	18:9707594-9882644	25.7605	1.37567	-4.22695	0.00345	0.0810019	CLiP-Hep 2 vs. MH 1
ENSMUSG00000036292	Gramd1c	16:43980349-44063404	17.6347	1.50494	-3.55065	0.00185	0.0503823	CLiP-Hep 2 vs. MH 1
ENSMUSG00000036469	March1	8:65617899-66471637	1.08296	0.0269309	-5.32957	5e-05	0.00284599	CLiP-Hep 2 vs. MH 1
ENSMUSG00000036528	Ppfibp2	7:107595108-107758032	11.1754	0.365395	-4.93472	5e-05	0.00284599	CLiP-Hep 2 vs. MH 1
ENSMUSG00000036564	Ndrg4	8:95676979-95715119	0.0221343	1.46181	6.04533	0.0021	0.0555035	CLiP-Hep 2 vs. MH 1
ENSMUSG00000036570	Fxyd1	7:31051677-31057199	310.98	5.31496	-5.87062	5e-05	0.00284599	CLiP-Hep 2 vs. MH 1
ENSMUSG00000036585	Fgf1	18:38601533-39389425	35.5831	0.358335	-6.63374	0.0002	0.00937017	CLiP-Hep 2 vs. MH 1
ENSMUSG00000036594	H2-Aa	17:34282743-34287823	11.3335	0	-inf	5e-05	0.00284599	CLiP-Hep 2 vs. MH 1
ENSMUSG00000036667	Tcaf1	6:42668001-42710088	0.610282	8.79834	3.84968	0.0053	0.111265	CLiP-Hep 2 vs. MH 1
ENSMUSG00000036718	Micall2	5:139706526-139736336	0.454544	4.57789	3.33219	0.00775	0.146235	CLiP-Hep 2 vs. MH 1
ENSMUSG00000036775	Decr2	17:26081207-26090337	77.8331	7.66042	-3.34489	0.001	0.0320103	CLiP-Hep 2 vs. MH 1
ENSMUSG00000036813	Entpd8	2:25064412-25095239	48.445	3.33098	-3.86233	0.0071	0.137418	CLiP-Hep 2 vs. MH 1
ENSMUSG00000036887	C1qa	4:136895916-136898803	40.9088	0	-inf	5e-05	0.00284599	CLiP-Hep 2 vs. MH 1
ENSMUSG00000036892	Prodh2	7:30493621-30513402	134.038	2.47904	-5.75671	0.0001	0.00529283	CLiP-Hep 2 vs. MH 1
ENSMUSG00000036896	C1qc	4:136889803-136893065	35.0394	0	-inf	5e-05	0.00284599	CLiP-Hep 2 vs. MH 1
ENSMUSG00000036905	C1qb	4:136880128-136886187	48.2077	0	-inf	5e-05	0.00284599	CLiP-Hep 2 vs. MH 1
ENSMUSG00000037012	Hk1	10:62268854-62379908	0.798585	6.61165	3.04949	0.0008	0.0272373	CLiP-Hep 2 vs. MH 1
ENSMUSG00000037014	Sstr4	2:148394965-148401061	0	0.578451	inf	0.0016	0.0449217	CLiP-Hep 2 vs. MH 1
ENSMUSG00000037032	Apbb1	7:105558482-105581653	0.171431	5.76565	5.07178	5e-05	0.00284599	CLiP-Hep 2 vs. MH 1
ENSMUSG00000037060	Cavin3	7:105480082-105483242	0	1.60086	inf	0.0002	0.00937017	CLiP-Hep 2 vs. MH 1
ENSMUSG00000037111	Setd7	3:51515317-51567117	1.21434	12.6105	3.37638	0.005	0.106431	CLiP-Hep 2 vs. MH 1
ENSMUSG00000037157	Il22ra1	4:135727677-135755752	2.02235	16.3819	3.018	0.0088	0.160279	CLiP-Hep 2 vs. MH 1
ENSMUSG00000037386	Rims2	15:39198143-39684468	0	1.57693	inf	5e-05	0.00284599	CLiP-Hep 2 vs. MH 1
ENSMUSG00000037405	Icam1	9:21015984-21039036	4.32876	52.2074	3.59223	0.0023	0.059642	CLiP-Hep 2 vs. MH 1
ENSMUSG00000037447	Arid5a	1:36307732-36324029	1.0408	7.70914	2.88888	0.0098	0.173018	CLiP-Hep 2 vs. MH 1
ENSMUSG00000037541	Shank2	7:143978357-144424938	3.40069	0.430891	-2.98043	0.0051	0.107946	CLiP-Hep 2 vs. MH 1
ENSMUSG00000037542	Aldh8a1	10:21377290-21396585	203.114	3.33882	-5.9268	5e-05	0.00284599	CLiP-Hep 2 vs. MH 1
ENSMUSG00000037583	Nr0b2	4:133553375-133556536	90.7317	0	-inf	5e-05	0.00284599	CLiP-Hep 2 vs. MH 1
ENSMUSG00000037628	Cdkn3	14:46760540-46771669	0	0.725606	inf	0.0095	0.169302	CLiP-Hep 2 vs. MH 1
ENSMUSG00000037686	Aspg	12:112106678-112127559	76.9703	5.25498	-3.87255	0.0001	0.00529283	CLiP-Hep 2 vs. MH 1
ENSMUSG00000037710	Cisd1	10:71330479-71344954	118.692	17.8336	-2.73455	0.0069	0.134457	CLiP-Hep 2 vs. MH 1
ENSMUSG00000037731	Themis2	4:132781842-132796387	3.10843	0	-inf	5e-05	0.00284599	CLiP-Hep 2 vs. MH 1
ENSMUSG00000037784	Dzip1l	9:99629495-99669903	0	1.88985	inf	5e-05	0.00284599	CLiP-Hep 2 vs. MH 1
ENSMUSG00000037788	Vopp1	6:57701980-57825159	0.961752	10.3103	3.42227	0.00925	0.166285	CLiP-Hep 2 vs. MH 1
ENSMUSG00000037826	Ppm1k	6:57476696-57665614	22.0698	0.837462	-4.7199	0.0026	0.0656854	CLiP-Hep 2 vs. MH 1
ENSMUSG00000037849	Ifi206	1:173468484-173491312	1.14105	0	-inf	0.0002	0.00937017	CLiP-Hep 2 vs. MH 1
ENSMUSG00000037852	Cpe	8:64592541-64693054	0	164.81	inf	5e-05	0.00284599	CLiP-Hep 2 vs. MH 1
ENSMUSG00000037902	Sirpa	2:129592834-129632228	7.85553	42.5122	2.4361	0.00745	0.142084	CLiP-Hep 2 vs. MH 1
ENSMUSG00000037922	Bank1	3:135904343-136326066	0.795868	0	-inf	5e-05	0.00284599	CLiP-Hep 2 vs. MH 1
ENSMUSG00000037946	Fgd3	13:49261491-49320311	0.228999	15.575	6.08775	0.00035	0.0145516	CLiP-Hep 2 vs. MH 1
ENSMUSG00000037979	Ccdc92	5:124834417-124862424	0	2.2645	inf	5e-05	0.00284599	CLiP-Hep 2 vs. MH 1
ENSMUSG00000037995	Igsf9	1:172481787-172498878	0.0322917	0.488654	3.91958	0.00185	0.0503823	CLiP-Hep 2 vs. MH 1
ENSMUSG00000038121	Fam210a	18:67933256-68300333	13.0162	1.85429	-2.81137	0.00345	0.0810019	CLiP-Hep 2 vs. MH 1
[truncated: 9,877 more rows]

## Sheet: Phosphoproteome
Protein	Position	aa	MH 1	MH 2	MH 3	CLiP-Hep 1	CLiP-Hep 2	CLiP-Hep 3
A0A087WPF7	941	S	2053.9	1843.3	2116.6	7217.4	6384.9	4944.4
A0A087WQ44	2914	S	4087	4047.1	4242.5	10443	13068	14192
A0A087WQ44	579	S	66839	70959	66619	115287	110021	91035
A0A087WQ44	583	T	54445	54888	55763	83081	73492	63887
A0A087WR45	234	S	10419	10657	10572	19711	22478	19393
A0A087WR45	376	S	2518.8	2792.3	2435.1	4225.7	3971.8	3325.5
A0A087WR45	576	S	24243	24801	26606	39042	43092	37241
A0A087WR45	772	S	9231	8726.3	10200	16113	16639	17794
A0A0A6YVU8	217	T	12302	11491	12439	9364	11728	10044
A0A0A6YVU8	405	S	12707	17907	15673	11828	9563	8514
A0A0G2JG52	1026	S	9658.8	11415	12606	15520	16301	15425
A0A0G2JG52	1029	T	17185.7	19647.6	21803.6	23017.9	23883.5	21180
A0A0G2JG52	881	S	89097	96095	82952	111296	124192	106313
A0A0G2JG52	885	T	26315	26136	27809	36437	53105	38156
A0A0N4SUH6	24	S	100190	103190	96695	142050	155250	137430
A0A0U1RNF2	247	S	5039.4	7557.3	6649.3	5636.4	5298.8	4416.4
A0A140LHZ9	601	S	876.76	855.17	795.46	3972.2	4814	5653.4
A0A140LIF8	19	S	2776.2	2143	2536.9	2381.7	2384.1	2092
A0A140T8T4	130	T	16068	13905	13056	7502.9	8387.1	7736.6
A0A1D5RLD8	149	S	9712.7	10964	9137.4	14298	11421	9139.2
A0A1D5RMN0	98	S	8713.1	8911.6	8991.3	24032	25524	26016
A0A1L1SQU7	4297	S	2974.5	3434.4	3853.4	6940.5	7072.5	5939.5
A0A1L1SQU7	4378	S	6195.2	6121.8	5655.4	16643	15771	15894
A0A1L1SQU7	4530	S	6660.9	7436.5	6836.9	19018	20823	19497
A0A1W2P6Q8	396	T	10285	11391	10326	19052	19422	16791
A0A1W2P6Q8	430	T	4403.7	4938.7	5081.3	14228	16722	16075
A0A1W2P6Q8	435	T	4800.2	4776.5	5127.8	8939.4	9878.9	9162.1
A0A1W2P6Q8	438	T	13669	13725	13919	30208	34660	32651
A0A1W2P6Q8	442	T	15883.7	16038.6	16255.4	34046.4	39712.9	37478.1
A0A1W2P7H4	396	T	10285	11391	10326	19052	19422	16791
A0A1W2P7H4	430	T	4403.7	4938.7	5081.3	14228	16722	16075
A0A1W2P7H4	435	T	4800.2	4776.5	5127.8	8939.4	9878.9	9162.1
A0A1W2P7H4	438	T	13669	13725	13919	30208	34660	32651
A0A1W2P7H4	442	T	15883.7	16038.6	16255.4	34046.4	39712.9	37478.1
A0A1W2P7S8	430	T	4403.7	4938.7	5081.3	14228	16722	16075
A0A1W2P7S8	435	T	4800.2	4776.5	5127.8	8939.4	9878.9	9162.1
A0A1W2P7S8	438	T	13669	13725	13919	30208	34660	32651
A0A1W2P7S8	442	T	15883.7	16038.6	16255.4	34046.4	39712.9	37478.1
A0A1W2P7Z8	396	T	10285	11391	10326	19052	19422	16791
A0A1W2P7Z8	430	T	4403.7	4938.7	5081.3	14228	16722	16075
A0A1W2P7Z8	435	T	4800.2	4776.5	5127.8	8939.4	9878.9	9162.1
A0A1W2P7Z8	438	T	13669	13725	13919	30208	34660	32651
A0A1W2P7Z8	442	T	15883.7	16038.6	16255.4	34046.4	39712.9	37478.1
A0A1W2P855	396	T	10285	11391	10326	19052	19422	16791
A0A1W2P855	430	T	4403.7	4938.7	5081.3	14228	16722	16075
A0A1W2P855	435	T	4800.2	4776.5	5127.8	8939.4	9878.9	9162.1
A0A1W2P855	438	T	13669	13725	13919	30208	34660	32651
A0A1W2P855	442	T	15883.7	16038.6	16255.4	34046.4	39712.9	37478.1
A0A286YCV9	1381	S	13805.2	20301.6	17903.3	21371	21552	21368
A0A286YCV9	1383	S	76816.3	88114.6	72930.3	71647	67466	67815
A0A286YCV9	1390	S	36487	39422	35196	32822	31310	26950
A0A286YCV9	1409	S	64901	67817	54279	72791	67752	56090
A0A286YCV9	1512	S	36963	41122	41732	47341	47045	42152
A0A286YCV9	1658	S	24153	28727	23358	12711	12266	9312.2
A0A286YCV9	1709	S	132483	144460	107417	76279.6	73771.3	61824.4
A0A286YCV9	1711	S	5392.6	5509.9	4506.7	6110.6	6623.3	5267.4
A0A286YCV9	1798	S	6285.7	6738.5	6086	11968.8	10914	10525.9
A0A286YCV9	1799	S	23501.5	27426	25817.5	43812.7	44075.5	38840.4
A0A286YCV9	1818	S	2943.7	3313.7	2800	1756.4	1873.2	1349.6
A0A286YCV9	912	S	64818	78549	55555	37803	38429	33584
A0A286YCX6	1090	S	1465.7	1712.8	1970.4	3005.6	6088.9	4675.7
A0A286YCX6	273	S	119600	113040	100250	38205	28218	26413
A0A2I3BRL8	163	T	2473.5	2262.9	2473	8574.9	9647	9748.7
A0A2I3BRL8	170	S	8007.6	6739.5	6464.9	9326.8	8860.4	11368
A0A2I3BRL8	186	S	9343.1	8506.2	9399.9	31315	41774	31340
A0A2I3BRL8	205	S	40939	45381	44445	66890	70645	66355
A0A2I3BRL8	246	S	8466.2	10066	12206	29718	29577	24588
A0A2I3BRL8	247	S	3528	4085.6	3348.1	5194.1	4740.9	4931.4
A0A2I3BRL8	288	S	17000	14884	15556	23923	22484	20264
A0A2I3BRL8	311	S	15447	15067	14064	30478	32225	29780
A0A2I3BRL8	313	S	9909.9	10007	10273	17719	17328	16629
A0A2I3BRL8	325	S	3851.4	3889.2	4812.1	11339	9390.9	12905
A0A2I3BRL8	329	S	5657.6	5828.9	6181.1	12680	13923	13546
A0A2I3BRL8	349	S	51042	53249	56081	153110	142120	127640
A0A2I3BRL8	58	S	28553	28825	26956	54488	56642	51490
A0A2I3BRL8	85	T	2163.1	2725.8	2881.4	10116	10403	9989.2
A0A2R8VHP3	126	S	1463.4	1599	1788.3	6165.7	6217	5904.9
A0A5F8MPY2	102	S	515081	641428	452993	738388	663125	572018
A0A5F8MPY2	105	S	805230	994040	788550	1040540	954670	856170
A0A5F8MPY2	79	S	7979.9	9067.3	7273.5	8611.3	7565.7	6955.6
A1L3P4	687	S	13698	15422.7	13809.8	22759.8	22303.2	19854.2
A1L3P4	693	S	4969.8	5104.1	5465.2	14327	15586	13767
A1L3P4	700	S	42411	44096	40611	92253	98094	89374
A2A3V1	671	S	34969	37622	33081	54910	52043	46984
A2A3V1	678	S	11715	13223	12771	19920	19622	19946
A2A3V1	680	T	34969	37622	33081	54910	52043	46984
A2A3V1	704	S	12814	14450	13910	18047	20296	19210
A2A3V1	751	Y	4830.6	5977.1	4716	7180.6	7371.1	6449.3
A2A3V1	753	S	4830.6	5977.1	4716	7180.6	7371.1	6449.3
A2A432	200	S	6172.4	7297.4	6682.1	9200.2	9785.7	6974.8
A2A484	429	S	5581.8	5529.2	4701.7	7720.6	7684.9	7827.6
A2A484	553	S	15511	19388	17896	17654	16237	13279
A2A484	656	S	2587.7	2401.8	2282	2770	2949.5	2153.3
A2A484	658	S	26978	28924	27107	51205	48650	52779
A2A484	674	S	64797	66170	60584	81954	74317	54250
A2A484	763	S	7911.3	8627.4	7192.7	14732	14231	12696
A2A5R2	1022	S	8203.3	7328.3	8337	12509	14666	12158
A2A5R2	1518	S	15936.3	15770.9	13925.6	27115	26902	22956.9
A2A5R2	1520	S	7806.5	8178.2	6380.3	11928	11416	9327.9
A2A5R2	1535	S	29812	29756	24808	60625	62189	49732
A2A5R2	218	S	124670	119040	114470	151950	132690	112380
A2A5R2	227	S	149295	141749	131966	198030	175590	152311
A2A5R2	276	S	10201	10031	11279	16199	17738	16600
A2A5R2	356	S	13251	13725	12363	18911	16992	14561
A2A5R2	621	S	87269	87329	80798	126669	125125	102399
A2A5R2	624	S	42125	40717	37441	64900	62454	50570
A2A654	1133	S	19557	20567	20803	44255	46766	39687
A2A654	1302	S	13589	12619	12329	19557	20143	18433
A2A654	1312	S	21060	20735	20182	31957	34754	27376
A2A654	1388	S	2666.9	2773.9	2725.3	6861.3	7408.8	6313.8
A2A654	2264	S	11976	12396	11697	19001	18302	16943
A2A654	228	S	4762.1	5100.6	4325.9	16398	18211	17155
A2A654	2462	S	18190	21081	20858	33843	35741	30361
A2A654	2468	S	1789.6	2359.6	2392.9	4487.9	4820.3	3727.6
A2A6A1	1018	S	11064	11860	10890	22538	28894	27103
A2A6A1	1039	S	4734.2	4797.7	4493.9	6789.8	5308.5	3922.1
A2A6A1	1179	S	5995.1	6328.1	7845.1	19968	22789.5	19023.7
A2A6A1	1185	S	4419.9	4955.5	6090.8	13321	15791	13339
A2A6A1	1206	S	11480	12634	11506	22269	18167	17667
A2A6A1	451	S	11142	11531	13064	22837	27020	28171
A2A6A1	648	S	6364.7	8552.3	7291.3	16681	18350	16261
A2A6A1	733	S	10376	12065	12628	26509	33866	28669
A2A6A1	735	S	14735	15772	15792	33143	39741	34636
A2A6A1	753	S	3108.6	3151	3658	6084.2	6110.9	6672.6
A2A6A1	981	T	3551.4	3941.8	3787.1	7418.6	8363.8	7744
A2A6A1	985	S	7718.6	8707.1	8583.2	18486.6	22252.8	19619
A2A6P4	62	S	16082.5	19689.5	17601.7	25361	27571	23286.6
A2A6P4	64	S	10167.3	12268.7	10538.5	17142.2	16318.2	14591.8
A2A6Q5	339	S	3169.4	3557.5	3159.8	9397	12125	12012
A2A6Q5	365	S	12910	11803	10644	14591	15129	13471
A2A752	178	T	681.14	762.74	776.61	1295.6	1336.7	1513.2
A2A791	1072	S	13128	12395	11072	24639	27975	25543
A2A791	121	S	25429	28024	25156	63859	60810	50923
A2A791	1543	S	8793.5	9655.4	10502	17609	18351	19471
A2A791	1548	S	8793.5	9655.4	10502	17609	18351	19471
A2A7B5	1256	S	6207.1	6314.5	5730	10588	11262	9905.8
A2A7B5	330	S	17515	17608	17574	31899	33736	30740
A2A7B5	638	S	31694	33330	33455	87968	89881	77253
A2A7B5	735	S	920.16	1102.1	1148.7	2710.7	3089.9	2475.5
A2A7B5	739	S	920.16	1102.1	1148.7	2710.7	3089.9	2475.5
A2A7B5	792	S	18940	22577	20661	54178	47911	42982
A2A7F4	1037	S	12076	10859	12021	15340	14326	11589
A2A7F4	41	S	1710.8	1632.9	1812	4980.4	6222.6	5368.5
A2A7F4	631	S	3728.1	3746.6	3265.5	8307.4	9301.4	9502.6
A2A7S8	143	S	9455.4	10283	10036	6319.7	6218.7	5793.9
A2A7S8	325	S	18687	21652	20275	32036	37935	35201
A2A7S8	340	S	5881.9	7485.5	7188.4	12239	12375	7521.5
A2A7S8	402	S	13363.5	13417.6	12260.5	22692	24767	21669
A2A7S8	407	S	6063.4	5768	5802.1	11834	13217	11401
A2A7S8	445	S	5206.5	6459.7	7589.7	8786.2	8266	6222
A2A7S8	512	S	24878	29351	32410	62390	78542	57282
A2A7S8	543	S	34830	39291	40327	87581	88770	62308
A2A7S8	667	S	19721	21364	21236	38404	39239	32022
A2A7S8	671	S	19721	21364	21236	38404	39239	32022
A2A7S8	883	S	16103	18636	18638	20328	19498	15195
A2A7S8	886	S	16103	18636	18638	20328	19498	15195
A2A7S8	909	S	17612	17476	17899	41353	40071	34097
A2A7S8	952	S	37991	39514	40530	43073	39476	33066
A2A7S8	959	S	16868	18088	20286	17321	17479	13061
A2A863	1787	S	1319.7	1216.5	1622.9	6316.6	6594.1	6177.1
A2A8L5	1296	S	3418.3	3138.5	3760.6	3794.3	4262.2	3854
A2A8R0	640	S	2208.5	2230.6	1625.7	1675.7	1894.4	1815.6
A2A8U2	441	S	643.09	602.25	543.1	902.26	1110.6	781.84
A2A8Z1	325	S	16313	15762	15457	11369	10661	10746
A2A995	477	S	3502.2	4285.2	4579.5	9442	10433	9751.9
A2A9C3	1641	S	8594.6	8923.6	9144.4	12297	13432	11704
A2A9C3	2433	T	62774	65164	60700	68400	69316	60427
A2A9C3	3230	S	679.02	479.93	601.15	1129.4	965.02	979.2
A2A9K7	672	S	2374.1	1711	2215	4278.3	5091.9	4177.5
A2AAE1	1355	S	928.23	889.28	1129.6	2857	2780.4	3183.4
A2AAE1	1432	S	43580	48464	44359	61026	57695	49294
A2AAE1	1436	S	83485	90704	84149	159262	153401	140494
A2AAE1	1805	S	12602	12738	12052	35576	39503	35428
A2AAE1	1808	S	12602	12738	12052	35576	39503	35428
A2AAE1	2603	S	3315.2	3223.3	3290.3	8863.8	9772.3	9390.5
A2AAE1	2619	S	1202.8	955.68	1154.1	1758.4	1768.2	2105.7
A2AAE1	2622	S	1202.8	955.68	1154.1	1758.4	1768.2	2105.7
A2AAE1	2726	S	22776	24372	23354	37208	37021	30223
A2AAE1	2727	S	14074	15248	13863	23440	23280	21353
A2AAE1	2755	S	19814	17863	19334	56654	53303	53778
A2AAE1	3653	S	7703.4	7224.5	7566.6	19503	19549	21149
A2AAE1	3781	S	17069	15435	17698	26066	27558	29724
A2AAE1	3835	S	23460	20337	25740	53656	57152	56020
A2AAE1	3996	T	18740	17611	18185	34370	35678	31013
A2AAE1	4124	S	11590	11204	10891	25641	28628	27700
A2AAY5	550	S	18578	18584	17594	66205	58911	42924
A2AAY5	551	S	6597.8	6252.2	7796.8	77787	65392	40601
A2AAY5	620	S	20410	20039	18132	13608	13127	11979
A2AAY5	769	S	5040.4	5981.6	5945	15023	16331	13038
A2ABG4	382	S	10836	10768	9658.3	12944	12268	10181
A2ABV5	1141	S	3906.7	4582.1	4119.8	6301.6	6309.1	6186.3
A2ABV5	1147	S	5479.7	4979.6	4927.9	5452.2	5329.8	4641.9
A2ABV5	1149	S	3906.7	4582.1	4119.8	6301.6	6309.1	6186.3
A2ABV5	992	S	5886.7	5672.6	5498	20142	20011	17298
A2ADY9	121	S	63808	65174	61248	93889	93901	82654
A2ADY9	194	S	5724.6	5706.1	5668	4012.8	2967.8	2050.8
A2AEV7	253	S	1231.4	1139	1969.4	5705.8	6061.3	6256.7
A2AG58	139	T	567.09	377.67	475.55	2445	2879.3	3100.8
A2AG58	17	S	5299.1	5249.3	5117.1	13809	14068	14394
A2AG58	409	T	26488	26486	26460	81795	86672	77441
A2AG58	528	S	4196.5	4386.3	4390.3	7586.6	8982.3	9016.9
A2AG58	530	S	1839.2	1841.9	2006.9	3044.3	3616.1	3408.7
A2AG58	592	S	9409.8	10403	9143.2	8241.4	8471	7297
A2AG58	78	S	4167.8	4928.8	4686.5	19490	18904	15190
A2AG58	80	S	4167.8	4928.8	4686.5	19490	18904	15190
A2AGH6	636	S	19106	19581	17759	47810	54308	46906
A2AH22	1206	S	2541.7	3211.6	3299.2	3939.4	5283.1	5361.3
A2AHC3	1069	S	8180.1	8921.7	8939.8	11677	11075	9376.8
A2AHC3	553	S	20542	21835	20238	35434	37118	31006
A2AHC3	559	T	321.52	305.65	192.29	315.85	231.31	164.11
A2AHC3	560	S	321.52	305.65	192.29	315.85	231.31	164.11
A2AHG0	675	T	2696.4	3142.3	3295.3	4186.5	4656.6	4249
A2AI08	184	S	1034.2	1286	1124.7	5585.6	5088.3	4801
A2AI08	196	S	23331	24733	25634	68205	68417	52382
A2AI08	457	S	10469	10388	11351	48623	51450	44974
A2AIV2	133	S	3527.3	3807.4	4159.3	9025.7	10980	8589.5
A2AIV2	138	S	21292	22237	22073	45346	48517	42675
A2AIV2	1578	S	4376.5	4630.3	4511.4	12678	13325	10553
A2AIV2	173	S	2851.7	3742.4	4118.3	9973.8	11375	11035
A2AIV2	184	T	29365	31052	28297	64102	66472	58598
A2AIV2	222	S	10879	11216	10571	20494	22626	19434
A2AIW0	241	S	18594	18744	17631	30465	32074	27321
A2AJ15	102	S	3153.1	3768.7	3898.3	14888	13645	12570
A2AJ88	1257	S	5373.5	6249.8	5542.4	5756.2	5211.2	4828.3
A2AJ88	1280	S	102094	92397	85694	106547	104697	104051
A2AJ88	1284	T	19245	16212	19232	22570	21823	22450
A2AJ88	341	S	82325	77699	67646	101200	101310	92246
A2AJ88	377	S	34155	29359	31150	31910	29558	26876
A2AJ88	379	S	9923.9	10395	9927.3	12138	12386	11102
A2AJI0	114	S	8234.1	7654.6	7617.6	14581	14860	12629
A2AJI0	115	S	41551	40589	41431	76516	79417	66152
A2AJI0	118	S	58607	56735	56826	104100	109400	92374
A2AJI0	401	S	1545.9	1551.9	1907.2	6133.8	5993.5	5556.2
A2AJI0	460	S	16695	17030	17804	33464	30100	24502
A2AJI0	544	S	112269	122513	115414	196037	197637	161564
A2AJI0	548	S	59676	60553	59483	123322	128858	108680
A2AJI0	552	S	77582	86618	74809	123072	126777	105922
A2AJI0	554	T	5754.3	5513.6	5754.6	12979	12909	11097
A2AJI0	99	T	6771.9	7981.5	8354.7	15832	18475	16603
A2AJK6	1864	S	12216	14548	12280	28464	28379	26258
A2AJK6	2171	S	6781	7985.5	8566.9	10621	13131	13172
A2AJK6	2548	S	27609	26793	27339	47625	49384	40412
A2AJK6	2945	S	30364	35040	30827	56857	60169	54595
A2AJK6	626	S	15433	16465	16357	13142	12868	12856
A2AJT4	290	S	71943.4	72228	66922.5	145847	148679	122005
A2AJT4	304	S	8975.4	8802	8478.5	15227	14949	14045
A2AJT4	485	T	8328.3	9624.8	8911.5	13010	13819	11635
A2AK42	61	S	5990.5	6850.7	7272.9	15533	16170	16115
A2AK44	61	S	5990.5	6850.7	7272.9	15533	16170	16115
A2AKB9	57	S	9214.6	8903.7	9612.9	12004	12070	12533
A2AKB9	96	S	17661	18045	20038	27710	29118	29515
A2ALK8	372	S	21871	24938	22122	19408	18536	14123
A2ALK8	434	S	2609.9	2392.4	3012.2	1754.3	2140.2	2362.2
A2ALU4	1038	T	10184	12793	11568	23581	25029	19867
A2ALU4	1039	S	10184	12793	11568	23581	25029	19867
A2ALU4	1041	S	28834.4	34525.5	31978.5	72350.1	69091.7	57732.5
A2ALU4	1043	S	12587.4	15574.5	14022.5	29866.1	31005.7	25530.5
A2ALU4	1153	S	1150.5	1174	1344.2	1843	1777.1	1790.8
A2ALU4	1165	S	103020	130790	107280	141600	127500	118550
A2ALU4	236	S	2422.6	2595.5	2073.7	3208.5	2843.8	2169.2
A2ALU4	285	S	2169.1	2816.6	2859.7	5146.3	4978.5	4576.8
A2ALU4	318	S	10787	11006	9042.3	12407	13090	11641
A2ALU4	440	S	561.24	582.44	469.86	1414.8	1380.7	1062
A2ALU4	676	S	10584	10447	8974.9	12844	12888	10760
A2ALU4	820	T	1191.3	1275.2	981.61	3375.2	3701.3	3329.6
A2ALU4	966	Y	7876.9	8929.8	7871.8	14528	13491	11681
A2AM29	484	S	12674	17248	13362	24330	23930	18828
A2AN08	178	S	24129	25263	23672	47351	48167	38851
A2AN08	181	S	20503	19618	17510	31047	29053	26915
A2AN08	2716	S	2894.7	2906.8	2347.3	3072.4	3351.9	2998.9
A2AN08	2719	S	17301	20160	16521	26490	24011	23762
A2AN08	2721	T	85226	97537	80657	107651	108606	97964
A2AN08	2740	S	3195.8	3801.8	3490.7	5355.6	5450.5	5245.5
A2AN08	2881	T	8481	8388.3	7223.3	12701	12798	11105
A2AN08	2882	S	8481	8388.3	7223.3	12701	12798	11105
A2AN08	362	S	66325	64040	62696	41859	39257	34520
A2AN08	3857	S	9011.1	11546	11742	10368	9869.9	8549.1
A2AN08	619	S	13281	13584	13901	16736	16867	15611
A2AN08	620	S	13281	13584	13901	16736	16867	15611
A2ANY6	4747	S	21143.1	20946.1	20819	53099	61598	52988
A2ANY6	4749	S	11803	11471	10325	32339	38316	30889
A2ANY6	4827	S	21228	19216	20935	82772	91078	72278
A2ANY6	4883	S	33660	30263	31848	93438	108750	92287
A2ANY6	4888	T	33660	30263	31848	93438	108750	92287
A2ANY6	5235	T	1986.4	2133.4	2324.3	4402.6	4020.6	3817.1
A2APT9	313	S	13035	13096	12517	13506	14928	12921
A2APT9	344	S	22901	24307	22510	24238	25230	23375
A2APT9	350	S	6069.2	6025.9	4885.4	8113.4	8808.6	8053.4
A2APT9	361	S	50055	42669	46692	24186	20585	21322
A2APT9	771	T	783.62	938.32	1210.9	774.27	885.84	720.21
A2APT9	95	S	1822.1	2102.4	1787.1	1968.7	2294.9	1978.8
A2APV2	1015	S	5733.7	5613.3	6289.3	10509	10925	9317.2
A2APV2	171	S	2712.5	2733.4	3030.5	6086.8	6459	4986
A2AQ25	1035	S	10289	11520	10860	43897	44032	37338
A2AQ25	1038	S	7017.8	8668.9	7653.3	19108	19536	16835
A2AQ25	1808	S	14855	15308	16031	25566	25133	21287
A2AQ25	1843	S	8357.3	8188.8	8733.7	18119	16047	13847
A2AQ25	1905	S	16386	18112	16890	36314	34519	28228
A2AQ25	361	S	13886	14342	14671	28624	29554	25318
A2AQ25	470	T	1640.5	1755.7	1687.1	2395	2776.3	2761.9
A2AQ25	68	T	1519.2	1804.5	1933.8	3504.2	3270.9	2408.5
A2AQH4	1448	S	29437	34199	28024	36720	38395	34490
A2AR02	254	S	53217	55672	51969	92206	90586	78639
A2AR02	255	S	53217	55672	51969	92206	90586	78639
A2AR02	257	S	53217	55672	51969	92206	90586	78639
A2AR02	354	S	2515.7	3165.1	3206	4773.5	5239.3	4922.5
A2AR02	356	T	3311.77	4359.8	3794.83	6486.9	7286.3	6807.7
A2AR02	395	S	1394.4	2005.4	1481.3	3911.2	5635.3	5721.9
A2AR02	411	S	6575.5	7153.1	7032.4	15822	20470	18317
A2AR02	413	S	16711.5	16863	16790.8	37469	44636	40957
A2AR02	712	T	9867.7	8154.1	10077	13356	16998	16865
A2AR02	714	S	2361.8	2069.8	2535.1	3601.4	4757.9	4299.7
A2AR50	292	S	4286.9	4016	4733	8270	8567.2	8671.4
A2AUY4	1600	S	10085	11616	12027	20489	25428	22184
A2AWA9	42	S	7763.7	8056.8	8436.5	11327	12015	11057
A2AWA9	486	S	5896.4	6648.3	7044.9	8724.3	9813.1	9289.4
A2AWA9	496	S	8412.2	11373	8459.8	4302.2	3958.1	3549.6
A2AWA9	991	T	26079	25303	23801	43893	45177	36379
A2AWL7	287	S	326.32	560.78	515.43	1510	1780.4	1852.7
A2AWL7	531	S	1987.4	2715	2358.3	3740.1	4483.9	3993.3
A2AWR3	739	S	10389	10393	10215	16330	17911	18807
A2AWR3	835	S	10436	12186	11241	10710	11127	12692
A2AWR3	839	S	10770	11666	14552	15895	18018	19594
A2AWT3	281	S	1413.1	1352.6	1281.4	3224.7	3574.4	3083.7
A2BE28	20	S	1142.8	1001.2	1524.5	4037.5	4975	4627.6
A2BG91	70	S	6906.1	8798.7	8386.2	22441	21475	20997
A2BH40	1185	S	53110	59085	56838	95768	89470	75919
A2BH40	1756	S	78429	78352	79376	160196	173619	151774
A2BH40	1760	T	17609	14930	16756	29296	28369	29124
A2BH40	1874	T	19659	20705	19621	47894	50786	46668
A2BH40	1927	S	35995	40827	40179	26051	24559	23168
A2BH40	365	S	4308.7	4939.1	4544.5	7343.5	6339.5	5339.9
A2BH40	697	S	53422	56463	55125	97773	98460	82105
A2BH40	703	S	19465	21728	21072	32718	33252	29645
A2BH40	706	S	18843	17793	18039	29088	28433	21466
A2BH40	773	S	5603.7	6479.8	5419.8	10152	10360	8193
A2CG49	1686	S	468.68	641.94	614.48	4313.4	5384.7	4605.5
A2CG49	1687	S	9442.9	9627.5	10649	57565	68442	62069
A2CG63	482	S	8934.5	8485	6007.6	10708	9894.4	8584.3
A2CG63	790	S	5142.1	5239.5	5582.5	12929	11768	9766.5
A2CG63	793	T	5142.1	5239.5	5582.5	12929	11768	9766.5
A2RSJ4	420	T	11174	10003	9676.9	11559	10909	10088
A2RSY1	515	S	1141.2	1219.6	1599.7	2700.6	3224.1	3128.6
A2RSY1	633	S	3481.7	3543.7	3935	5330	5830.7	5263.7
A2RTL5	26	S	3704.8	4338.3	5970	4784.5	5625.2	4264.3
A2RTL5	45	S	5061.6	6559.1	6045.2	4497.1	4693.7	3958.9
A3KGB4	1062	S	7112.3	7708	7545.2	14183	12401	9996.9
A3KGB4	952	S	57424	51130	58246	67634	69148	65034
A3KGF9	146	T	7218.1	7107.3	8523	19670	20139	18812
A3KGF9	399	S	17442	17311	15150	28407	28268	22917
A3KGS3	373	S	26216.8	27326.2	25683.7	43707.3	47826	49425
A3KGS3	375	S	15872	15975	15915	21476	24470	27357
A3KGS3	376	S	17249	17657	17510	28679	30460	27196
A3KGS3	379	S	26430	26530	27097	37837	41809	43061
A3KGS3	486	S	13284	14108	10802	21290	19477	17718
A3KGS3	696	S	1448.5	1493.6	1123.5	2795.3	2369.8	1659.5
A3KGS3	818	S	2878.5	1907.5	2058	3054.1	3141.2	2988.8
A3KGS3	819	S	33312	32881	27496	51453	48302	42883
A3KGS3	820	S	33312	32881	27496	51453	48302	42883
A6H5X4	17	S	13490	19326	18562	21042	23156	20410
A6H619	102	S	3839.7	3049.4	3425	4741.3	5087	3629.2
A6H619	1041	S	3313.8	3239.5	3890.4	9198.7	9467.7	8598
A6H619	1043	S	8997.1	10156.8	10462.4	23589.5	26055.9	23415.2
A6H619	1045	S	6312.4	6503.7	7010.3	19170.9	21392.7	19096
A6H619	1092	S	2367.2	3091.3	2549.7	5698.5	7751.7	6788.7
A6H619	1169	S	1178.3	1080.7	866.23	3841.9	4162.8	3987.7
A6H619	1171	S	7662.5	9954.4	9112	18499	20594	19005
A6H619	1201	S	3193.6	3717.7	3518.5	7213.8	8043	8593.6
A6H619	13	S	48368	46863	39804	68967	70957	63714
A6H619	1379	S	18994	19873	20538	53354	52763	44375
A6H619	622	S	3981	4189.2	5130.7	7271	7947	6980.3
A6H619	867	S	16541	16445	15502	33069	33130	26127
A6H619	919	S	4153.6	4473.6	4304.4	8607.8	9695.9	8459.4
A6H619	97	S	3839.7	3049.4	3425	4741.3	5087	3629.2
A6H619	98	S	3839.7	3049.4	3425	4741.3	5087	3629.2
A6H619	982	S	18890	19338	17630	29561	30299	26728
A6H6A9	119	S	27763	31226	25228	22125	18470	15864
A6H6A9	121	S	3037.1	3580.2	2683.1	2617	1734.9	2064.6
A6H8H2	1087	S	3829.1	5231.6	5243.4	6833.8	8508.6	6902.5
A6H8H2	1096	S	8048.5	9820.1	9881	14350	16231	12370
A6H8H2	1212	T	19834	20035	20128	26279	27350	22438
A6H8H2	1221	S	9642.6	10478	10804	20683	17959	14426
A6H8H2	1246	S	6481.4	6559.5	6110.2	9206.4	8814.7	8015.2
A6H8H2	1248	S	6481.4	6559.5	6110.2	9206.4	8814.7	8015.2
A6H8H2	1274	S	7306.8	8323.8	8846.8	9281.8	9162	8447.8
A6H8H2	1321	S	7213.2	6992.6	6371.1	9379.4	8413.7	7392
A6H8H2	1602	S	9929.4	11168	10393	20343	18722	16288
A6H8H2	1637	S	51374	51832	48244	70765	64875	55599
A6H8H2	740	S	18245	21443	16664	20542	20145	17072
A6H8H2	971	S	18074	19443	14115	23307	22523	18901
A6H8H2	987	S	12248	12961	12469	7013.5	6570	6104.9
A6X8Z5	765	S	2263.9	2780.1	2598.3	2329.5	2143.8	1860.6
A6X919	22	S	24035	22628	21145	25417	24569	22927
A6X919	23	S	65946	58343	53710	52587	51176	52084
A6X919	40	S	8771.3	10150	9627.7	20412	21434	19771
A6X919	43	T	8771.3	10150	9627.7	20412	21434	19771
A6X919	46	S	7286.8	7070.6	6814.5	5270.1	5109.6	6882.2
A6ZI46	101	S	15369	15367	16814	37623	36045	32310
A6ZI47	36	S	87349	67584	70296	81565	72827	64993
A6ZI47	46	S	15369	15367	16814	37623	36045	32310
A7UAK5	490	S	11335	13949	13952	8480	8822.6	7749.7
A7UAK5	496	S	11335	13949	13952	8480	8822.6	7749.7
A7UAK5	507	S	12469	11185	11801	7388.5	7589.3	6598
A8Y5H7	578	S	7223.3	8069.8	7877.9	10209	9928.1	8996.4
A9JSM3	124	S	3340.9	3606.1	3093.3	2910	3262.7	2608.5
B1AQJ2	75	S	3530	3015	3426.5	4596.1	6154.5	5070.7
B1AR10	273	S	22838	23375	21691	40661	39535	33946
B1AR10	441	S	5353	5608.1	5675	7236.9	7534.6	6484.4
B1AR17	125	S	20706.1	22745.7	21925.3	27749.4	28560.7	27739.6
B1AR17	131	S	15320	16334	16288	21717	22612	21459
B1AR17	1653	S	15530	19365	17684	48045	43238	31462
B1AR17	765	S	17609	18983	16896	19024	18988	18255
B1ART2	1139	S	50166	56359	48553	95599	87609	72220
B1ART2	1368	S	1361.7	1155.4	1127.3	1575.9	1467.1	1856.2
B1ART2	1465	S	8714.4	9050.1	8382.2	12807	13327	11264
B1ART2	1565	S	16925	18724	16172	10912	10325	9083.2
B1ART2	1568	T	16925	18724	16172	10912	10325	9083.2
B1ART2	1574	S	16925	18724	16172	10912	10325	9083.2
B1ART2	1713	S	11825	12532	12074	19177	19399	17412
B1ART2	1725	S	5901.2	5364.9	5137.1	5850.6	6493.5	5804.5
B1ART2	1762	T	86227	86073	73832	86626	89095	76875
B1ART2	1766	S	68212	68725	58419	57353	60510	51282
B1ART2	2080	S	21830	21743	19760	29820	34693	31123
B1ART2	2455	S	14088	18292	16570	31545	32767	32361
B1ART2	2671	S	2916.7	3228.6	2148.2	2366.5	2421.4	2017.8
B1ASA5	402	S	936.11	1113.4	1209	2283.8	2761.8	2614.1
B1AUE5	259	S	5665.5	4632.8	5900	9576.7	10577	13942
B1AVZ0	23	S	2708.6	3288.7	2786	6426.8	6538.9	5387.3
B1AVZ0	25	S	8053.5	9078.9	8395.4	18956.8	20045.9	15822.3
B1AX39	517	S	8751.1	9872.1	9395.8	11426	8801.8	7198.9
B1AXD8	21	S	5122.3	6682.3	5472.5	6424.4	7733.7	5896.4
B1AY10	81	S	2892.8	2332.5	3019.2	1236.2	1406.1	1238.6
B1AY13	1138	S	124120	131560	122150	104200	98101	73134
B1AY13	1940	S	22530	22316	21413	16378	16514	16365
B1AY13	2601	S	18056	18418	17308	36357	35149	31372
B1AY13	85	S	31954	29175	27396	22919	19341	16680
B1AZA5	12	S	7704.1	8450.3	8991.6	20111	23995	28971
B1AZA5	16	S	4359.1	4941.3	5125.1	16087	20559	23578
B1AZA5	329	S	2202.9	1873.6	2399.6	8641.7	10035	9040.2
B1AZI6	1393	S	56225	63820	56985	54605	54002	48745
B1AZI6	1417	S	18573	20601	20652	30505	33095	24665
B1AZI6	1514	S	20633.6	25506.2	23926.8	45676	42357	36412
B1AZI6	1516	S	39758	45361	42512	87352	82101	73032
B1AZP2	665	S	10206	9878.5	10373	21243	20400	18739
B1AZP2	716	S	852.48	1033.3	1429.3	3745	3708.1	3435.8
B1AZP2	973	S	9603.9	9002.2	8926.6	13800	13184	12104
B2KF05	17	S	12352	12157	11286	16344	15761	14268
B2KF05	19	S	12352	12157	11286	16344	15761	14268
B2KF05	712	S	3852.8	4382.9	4354.2	5624.4	6025.6	5116.5
B2KF50	444	T	11732	14376	14646	12164	13155	12100
B2KF50	929	S	8256.6	11429	9661	13810	13716	13888
B2KF50	942	S	25806	27939	27578	28660	24473	22377
B2RPU8	45	S	16249	17166	16581	32260	35355	33950
B2RQC2	1125	S	1178.9	1130.8	820.82	2028.9	2705.6	2238.3
B2RQC6	1227	S	7114.7	9438.3	4994.3	4013.1	3965.6	3775.3
B2RQC6	1305	S	8630.1	13764	7781.8	5383.1	5752.5	5418.8
B2RQC6	1859	S	3982.7	3589.1	3866.4	2106.3	2015.2	1839
B2RQE8	553	S	14470	15700	14826	18004	18639	16841
B2RQE8	778	S	7545.4	8606.9	8797.8	14920	15456	15445
B2RQG2	1112	S	25892	25314	23627	51840	53523	45208
B2RQG2	1882	S	2410.6	2700.2	1911.4	1149.7	1172.9	1396.9
B2RQG2	1911	S	4715.5	4404.3	4774.7	6374.2	4599.1	4096.4
B2RQG2	249	S	34689	42461	40059	111760	99740	79335
B2RQG2	282	S	11463	12442	11203	36314	36588	31341
B2RQG2	377	S	72521	77315	58520	137640	140150	103880
B2RQG2	394	S	4210.6	4549.2	4128.2	9704.8	9486.2	7005.6
B2RQG2	510	S	3303.3	4379.8	3849.1	4912.4	5277.6	4526.5
B2RQG2	656	S	5877.7	6239.8	6169.5	6985.5	7378.5	6902.4
B2RR83	1105	S	15363	14128	15358	23937	22836	22024
B2RRD7	459	S	73371	81989	74078	173710	179160	159680
B2RRD7	461	S	73371	81989	74078	173710	179160	159680
B2RRD7	856	T	2398.5	2374.4	2790.7	5127.6	5497.6	5193.6
B2RRD7	858	S	2398.5	2374.4	2790.7	5127.6	5497.6	5193.6
B2RRE7	1016	S	113190	121880	112820	152480	141420	115540
B2RRE7	1017	S	113190	121880	112820	152480	141420	115540
B2RRE7	442	S	24519	26615	22244	40148	38732	32257
B2RRF6	514	S	1645.8	1825.6	1900.7	2243.2	2424.8	2617.9
B2RRF6	515	S	1645.8	1825.6	1900.7	2243.2	2424.8	2617.9
B2RT41	1306	S	9951.2	11550	11455	26425	30154	27870
B2RT41	1307	S	9951.2	11550	11455	26425	30154	27870
B2RT41	210	S	1110.8	1297.1	1258.8	3865.6	4884.1	4557.2
B2RT41	358	S	2322.7	2529.2	2005.9	3307.1	2554.7	2013.4
B2RT41	504	S	14041	18029	18418	33259	37511	33395
B2RT41	506	S	5522.7	5449.2	6132.3	8453.3	8810.5	8546.6
B2RT41	658	S	22548	25229	22761	43895	41559	32063
B2RT41	703	S	2201.8	2588	2533	8182.9	9447.3	9527.6
B2RT41	769	T	15409	17336	16136	13052	10722	9383.2
B2RT89	545	S	51963	52323	55308	30741	29142	22013
B2RUR8	449	S	10883	13648	11523	22907	24244	18144
B2RUR8	464	S	30436.2	33035	32459.8	69200	65245	57772
B2RUR8	467	S	22410	23843	24454	46462	42040	36844
B2RWS6	1037	S	9249.9	10087	9388.5	24445	25459	20979
B2RWS6	2323	S	5446.9	4994.6	6128.4	7828.4	8920.9	7609
B2RWS6	2325	S	7663.9	7405.2	8419.6	11256.1	12768.3	10984.3
B2RX12	903	S	94784	91875	89149	129050	126186	110682
B2RX12	904	S	7759.9	8256.5	6949.4	17516	19953	18300
B2RX12	906	S	58932	55210	53057	92884	93674	89092
B2RX12	907	S	27313	26050	28697	47309	51928	48340
B2RX12	923	S	13315	15613	13395	47713	51088	62190
B2RX14	173	T	11080	12782	10489	7300.1	7007.9	5806.2
B2RX14	176	S	14679	13123	13175	7147	6505.2	6034.5
B2RX70	561	S	40541	34159	33136	20167	18252	18502
B2RX88	869	S	10296	12840	11643	21505	21331	20227
B2RXQ2	1236	S	9109.7	11631	9270	9947.1	10352	8838.8
B2RXQ2	238	S	7630.9	8003.2	7577.9	27017	30898	27211
B2RXQ2	239	S	53452.8	55111	51937	132411	139305	111790
B2RXQ2	242	S	44555.9	47132.2	43066.9	113370	118978	93798
B2RXQ2	244	S	23000.9	24596.9	22988.6	63582.2	68177.5	57254.7
B2RXQ2	717	S	35003	36462	35923	51003	49860	42890
B2RXQ2	732	S	4891.9	4854.3	5843.6	4453.5	4529.9	4392.3
B2RXQ2	77	S	2393.7	2679.1	2356.7	7403.4	7609	6671.1
B2RXQ2	775	S	31739	35869	32636	55286	58174	47979
B2RXQ2	778	S	7767.2	8625.5	7006.3	12348	11416	10405
B2RXQ2	779	S	12892	15378	14302	22172	20966	16424
B2RY04	1765	S	11662	12079	11028	12401	10783	9472.8
B2RY56	578	S	255420	314720	293750	895980	971690	825220
B2RY56	672	S	26217	32087	33430	48774	59721	43339
B2RY56	698	S	63246	66315	64666	131810	130750	113760
B8QI36	701	S	31739	35869	32636	55286	58174	47979
B8QI36	704	S	7767.2	8625.5	7006.3	12348	11416	10405
B8QI36	705	S	12892	15378	14302	22172	20966	16424
B9EJ80	490	S	3955.4	4115.6	3995.4	7642	7792.4	7744.2
B9EJ80	515	S	24270	25652	23240	64047	68533	66040
B9EJ80	532	S	19012	22442	20382	14663	12755	13925
B9EJ80	967	T	12217	14591	13443	22950	25569	23003
B9EJ80	968	S	21570	24261	23037.7	42411	41811	36834
B9EJ80	973	S	12614	15229	14638	30301	29971	25661
B9EJ86	13	S	12307	11831	10784	19916	16820	12305
B9EJ86	14	S	6176.2	4956.6	7310.6	8390.4	7070.9	6792.6
B9EJ86	314	S	18585	17411	17307	39941	43362	35288
B9EJ86	328	S	47988	41970	49448	137836	148594	157720
B9EJ86	331	S	34040	27385	35754	114390	120620	129760
B9EJ86	342	S	37496.1	31023.9	38795.4	122600	128748	139512
B9EJ86	39	T	1909.7	1839.8	2315.9	3435.1	3251.6	2936.1
B9EJ86	54	T	6540.1	6924.6	8509	7551.2	7475.2	7942
B9EJ86	65	S	6630.6	6968.3	6901.1	8972.7	8303.2	7512.5
B9EJ86	807	S	31443	33825	31066.5	71427	73764	67787
B9EJ86	808	S	31443	33825	31066.5	71427	73764	67787
B9EJ86	810	S	21058	23375	22051	50561	53132	49189
B9EKI3	138	S	9199.6	10009	11162	25393	27087	23630
B9EKI3	165	T	8862.6	7510.4	7114.5	20619	20652	16254
B9EKI3	167	S	3645.3	4152	4496.4	16055	16214	12658
B9EKI3	334	S	21220	22408	21208	49283	50116	42294
B9EKI3	336	S	19661	19724	20096	29212	28983	25817
B9EKI3	340	S	56165	55403	54560	125947	134410	113838
B9EKI3	357	S	9564.5	10690.7	9714	17863.5	18889.5	17355.6
B9EKI3	360	T	2975.8	2651.2	2460.5	2086.68	2394.05	2137.08
C0HKD8	116	S	110568	115221	97899	237350	257500	232240
C0HKD8	118	S	52455	52978	48369	117540	122980	109750
C0HKD8	132	S	51864	49627	45605	108198	119909	105372
C0HKD8	133	S	38325	36614	34911	80471	86921	79091
C0HKD8	267	T	40919	42787	31328	67262	75397	68235
C0HKD8	52	S	106525	115279	112824	222576	212036	172370
C0HKD8	53	S	110673	117636	117377	229075	219324	177088
C0HKD9	116	S	110568	115221	97899	237350	257500	232240
C0HKD9	118	S	52455	52978	48369	117540	122980	109750
C0HKD9	132	S	51864	49627	45605	108198	119909	105372
C0HKD9	133	S	38325	36614	34911	80471	86921	79091
C0HKD9	267	T	40919	42787	31328	67262	75397	68235
C0HKD9	52	S	106525	115279	112824	222576	212036	172370
C0HKD9	53	S	110673	117636	117377	229075	219324	177088
D2EAC2	383	S	234450	302250	262900	226910	189710	160770
D3YTP3	284	S	13103	13714	13678	31410	31925	27540
D3YTP3	311	S	16904	16054	16622	19229	18246	16250
D3YUJ3	94	S	8395.1	7962.7	7100.8	3470.1	2943.6	2545.4
D3YXK1	150	S	3100.3	3858.6	3737.9	7051.1	6353.5	6431.6
D3YXK2	235	S	36609	40942	36692	90622	90117	75245
D3YXK2	24	S	2566	3230.8	2683.7	3393.6	4511.8	3031.2
D3YXK2	247	S	43469	48192	38004	81344	90701	75228
D3YXK2	366	S	119280	132260	117550	225230	233380	202250
D3YXK2	623	S	15525.4	14146.6	15979	44582	42998	41729
D3YXK2	626	S	49554.1	54916.1	52313	82683	78048	69042
D3YXK2	783	S	1431.2	1563.9	1293	2518.4	2588.5	2671.2
D3YYI7	27	S	5845.8	7768.6	7199.3	10504	11611	9681.6
D3YYY8	112	S	46595	43844	42375	29503	27385	21960
D3YYY8	123	S	49717.3	46883	45536.3	33968.1	31561.6	25610.2
D3YYY8	199	S	41873	40488	42020	47979	51810	41503
D3YYY8	202	S	41873	40488	42020	47979	51810	41503
D3YYY8	221	S	1294.1	1177.1	964.97	1157.1	1154.6	1299.8
D3YYY8	327	S	7938.9	6969.8	5374.5	11824	11927	9065.6
D3YYY8	329	T	24590	24211	22983	44442	42726	34548
D3YYY8	390	S	80232	70518	67825	148710	139680	126970
D3YZP9	233	S	12935	13419	12543	13343	12108	12590
D3YZP9	237	S	12935	13419	12543	13343	12108	12590
D3YZP9	316	S	5852.6	6376	6212.7	6578.7	7287.5	7343.3
D3YZP9	360	S	8324.5	9225.1	8222.9	14008	12638	12939
D3Z0M9	106	S	971.45	717.91	1332.7	3082	3962.3	4398.1
D3Z0M9	108	S	3360.15	3569.81	4012.8	10444.8	11079	12825.9
D3Z0M9	14	S	9602.1	9270.8	10249	25675	25714	32037
D3Z286	315	S	17038	19986	19071	40957	39368	36532
D3Z2R5	13	S	5458.2	5518.6	5488.1	14865	16743	16500
D3Z7P3	665	T	13049	15107	17371	44122	45959	34874
E2JF22	1385	S	2652.5	3285.3	2807.9	7593.8	8228.7	8337.7
E2JF22	1646	S	8164.5	8873.3	8770.9	25875	27576	26173
E9PUR0	1668	S	27450	27535	25471	22437	21162	18432
E9PV24	279	S	1535.4	1934.2	1388.2	2854.6	3362.5	3667.5
E9PV24	531	S	1138.5	1027.9	1218.8	2559.5	2773	2902
E9PV82	119	S	45420	47860	43969	55294	51495	42812
E9PVD3	226	S	8312	9163.3	9034.3	19077	19084	18015
E9PVZ8	1792	S	12006	11932	13123	33403	35442	33938
E9PVZ8	1954	S	45213	44329	43908	45586	47872	37922
E9PVZ8	2655	S	68858	72726	62855	119580	120600	102250
E9PVZ8	664	S	29262	31287	29200	42100	38783	37187
E9PW37	985	S	3273.9	4163.3	3793.7	2329	2887.8	2473.9
E9PW37	988	S	3273.9	4163.3	3793.7	2329	2887.8	2473.9
E9PW43	22	T	11292	9896.9	11008	11672	12620	11765
E9PW43	30	S	7521.1	5783.6	5996.4	7542.7	7505.5	7083.8
E9PW43	34	S	88442.1	83952.6	70748.4	126883	136186	129084
E9PW43	66	S	8276.2	7472.2	7068.8	14246	15774	12776
E9PWH2	283	S	26911	22063	21179	42986	38870	31232
E9PWH2	290	S	26911	22063	21179	42986	38870	31232
E9PWH2	809	S	4822	5612.3	5439.1	5401.7	6254.5	5653.5
E9PWI3	286	S	60679	60919	59229	72756	66816	58884
E9PWI3	354	S	5669.4	7114.5	6595.1	10223	9178.4	10911
E9PWI3	374	S	16976	19930	20146	23726	24457	22268
E9PWW9	1225	S	5794.9	6759.9	6661.3	19462	20031	20986
E9PWW9	1227	S	5794.9	6759.9	6661.3	19462	20031	20986
E9PWW9	1230	S	5794.9	6759.9	6661.3	19462	20031	20986
E9PWW9	1281	S	6189.3	7967.3	7005.4	14969	15895	13588
E9PWW9	1286	S	12660	14386.8	13726.9	63869	71078	65214
E9PWW9	1308	T	4882.99	4827.11	5119.53	11099.8	12641	12016.6
E9PWW9	1312	S	601.59	697.01	759.03	2385.9	2686.3	2266.2
E9PWW9	1347	S	60026	61448	63113	201150	247200	194940
E9PWW9	608	S	13885	14627	15125	26604	27301	25703
E9PWW9	668	S	17434	17119	15968	29448	30622	25770
E9PX68	258	S	22933	24256	21677	35418	35948	29693
E9PX68	412	S	5256	6147.2	5564.2	14237	15215	13879
E9PYD1	129	S	57496	60943	59200	66997	65796	53727
E9PYF4	1012	S	9616.8	9919.5	9139.7	13264	13659	11750
E9PYF4	1306	S	2868	3204.1	3961.8	6518.7	7298.8	7734.7
E9PYF4	1516	S	23605	21997	21003	22342	22270	18557
E9PYF4	1533	S	11949	12943	12620	15555	18557	17274
E9PYF4	1598	T	5357.5	5710.4	6111.4	9450.2	11448	9795
E9PYF4	1602	S	6342.93	6726.8	7290	11253.1	14023.9	12308.1
E9PYF4	1609	S	5244.4	6665.2	8090.5	11011	13482	12406
E9PYF4	699	S	20352	20707	19980	37807	35923	30817
E9PYF4	813	S	5545.4	6233.7	6108.7	7170	7911.8	6643.6
E9PYF4	822	S	40158	44561	44796	98623	97057	84878
E9PYF4	982	S	22044	22879	21917	37050	36818	33472
E9PYH6	1110	S	18197	20106	17618	43998	43668	32898
E9PYH6	1159	S	4910.6	5408.1	4983.7	13780	14531	11389
E9PYH6	1160	S	7229.5	8442.8	8085.3	19366	16888	14610
E9PYH6	521	S	5702.2	6633.6	5988.3	8972.9	9772.9	7921.3
E9PYH6	553	T	6100.7	5628.1	6149.5	16627	16542	15141
E9PYH6	931	T	6449.6	6486.7	6744.2	11720	12374	9514.9
E9PYK3	1683	S	35787	37900	38380	50626	48936	41121
E9PYL2	1128	S	10185	11718	12379	24694	25392	23533
E9PYL2	1372	S	5175.2	5011.5	4459.6	18687	21031	16729
E9PYL2	1373	S	5175.2	5011.5	4459.6	18687	21031	16729
E9PYL2	1555	T	11875	13148	12366	42374	48555	41727
E9PYL2	1562	S	11875	13148	12366	42374	48555	41727
E9PYL2	1924	S	937.52	877.24	914.16	1749.3	1489.7	1176.2
E9PYL2	567	S	15485	14222	14458	27222	26728	21717
E9PYL2	579	S	15485	14222	14458	27222	26728	21717
E9PYL2	648	S	6584.8	6174.1	5494.3	9279.3	9284.2	9159.9
E9PYL2	859	S	1316.3	1744.8	1583.1	2760.5	3113.6	2333.9
E9PZ26	1016	T	4493.5	5367.5	6215.2	7460.3	8528.6	7603.2
E9PZ26	1186	S	15572	17977	16129	30231	31236	28222
E9PZJ8	2197	S	3914.7	4350.6	4394.5	2737.7	2771.2	2505.1
E9PZM4	1365	S	21732.9	22059.8	22167.4	46051	45797	44529
E9PZM4	1369	S	6647.9	7405.8	6845.4	13980	13512	12739
E9PZM4	1373	S	6647.9	7405.8	6845.4	13980	13512	12739
E9PZM4	1727	S	16302	16589	17179	19187	19088	19639
E9PZM4	1794	S	21054	22223	28800	41420	46839	38970
E9PZM4	1798	S	21054	22223	28800	41420	46839	38970
E9PZM4	207	S	16820	19895	20414	49715	58550	59365
E9PZM4	208	S	16820	19895	20414	49715	58550	59365
E9PZM7	402	S	28829	30546	28066	59551	60305	52195
E9PZM7	410	S	87170	93835	84344	205711	211655	163615
E9PZM7	412	T	1160.3	1524.9	1684.4	2916.3	3177.9	2852.8
E9PZM7	498	S	24765	25758	23531.8	50278	53679	47062
E9PZM7	502	S	10412	10273	9953.8	15636	15013	14413
E9PZM7	821	S	65642	70986	58209	155236	167243	132434
E9PZM7	823	S	10406	11002	9550.4	18854	18925	17834
E9PZM7	827	S	28021	31120	25106	57965	60554	50964
E9PZM7	855	S	11702.5	12635.5	13252.7	23724	24910	22696.8
E9PZM7	857	S	50347.6	58145.7	53470.2	118358	126673	109726
E9PZM7	859	S	73710.6	80645.7	77715.2	207384	228655	193515
E9PZP8	1428	S	8489	9716.5	9363.5	14090	13656	12254
E9PZP8	1429	T	5398.6	6123.7	6131.8	9778.4	10765	8814.5
E9PZP8	1491	S	5802.5	5524.5	6727.7	8638.1	12042	9479.5
E9PZP8	1521	S	6328	6965.6	6408.1	7329.2	8186	6921.3
E9Q0S6	1015	T	6178.1	7273.9	6915	9242	8695.8	7985.6
E9Q0S6	1054	S	38893.2	37894	35130.7	44117.8	46205.4	42160.1
E9Q0S6	1062	S	7710.19	8016.1	7035.47	11845.9	12406.1	12608.1
E9Q0S6	1067	S	17542.2	15753.5	15915.4	22213.5	23985.3	21418.2
E9Q0S6	1070	S	5963.2	5352.5	5594.4	6524.5	6838.3	5904.2
E9Q0S6	1115	S	5109.7	4996.6	5043.1	9128	8435.3	6206.4
E9Q0S6	1118	S	53579.7	55235.6	57057.1	80007	80595.3	69588.4
E9Q0S6	1343	T	24179	27477	24765	24251	23784	22168
E9Q0S6	1346	S	82153	82539	79369	143801	148344	133848
E9Q0S6	1363	S	16937	17761	16702	24602	22387	20239
E9Q0S6	1394	T	17185	20100	19896	31485	29976	24235
E9Q0S6	1468	S	20916	25547	24249	23786	23946	18235
E9Q0S6	1482	T	2867.4	3137.2	2741.9	2845.4	3828.8	3349.8
E9Q0S6	154	S	2656.5	2879	2579.4	4447.3	4243.1	4268.2
E9Q0S6	1547	S	2680.7	3224.8	2453.6	2863.2	2991.7	2757.8
E9Q0S6	1741	S	3236.1	2537.3	2688.6	2523	2989.3	2596.4
E9Q0S6	509	S	10983	11648	10928	19531	21083	16736
E9Q0S6	537	Y	13913	12418	16768	6790.1	5517.5	5296.7
E9Q0S6	545	S	5426.3	6242.6	6108.5	7311.8	7622.2	8438.9
E9Q0S6	790	S	67636	68891	61761	69386	65064	54529
E9Q0S6	792	S	135930	138040	121080	132000	126230	108080
E9Q0S6	836	S	41906	44955	42022	56591	54640	52002
E9Q0S6	899	S	6183.8	7085.5	5559.6	7868.6	8963.1	7024.7
E9Q0S6	922	S	6385.1	7371.9	7562.4	16031	19878	20104
E9Q137	234	S	6449.1	7703.3	6905	5855.2	6237.1	4533
E9Q137	238	S	19639	18791	15649	19442	22150	21033
E9Q137	243	S	10458	10447	10161	11998	12750	12825
E9Q137	303	T	3897.5	4535.8	4618.3	6775.7	7559.5	6682.9
E9Q166	317	S	1640.4	1740.2	1718.9	2645.5	3330.7	3211.6
E9Q166	336	T	2933.1	3525.4	3816.5	6482	6323.9	6182.7
E9Q166	337	T	4459.2	4831.1	5426.3	17164	19262	16614
E9Q166	338	S	769.55	787.78	944.51	3316.7	3043.2	2810.8
E9Q166	339	S	7392.4	8356.5	9242.8	23646	25586	22797
E9Q166	78	S	13456	13249	12833	23106	21373	19685
E9Q166	80	S	76213	80533	77270	111590	103770	91587
E9Q166	941	S	5110.6	6170.6	5147.6	11893	12016	10800
E9Q1P8	169	S	14806	15062	13693	34723	35062	26312
E9Q1P8	226	S	3610.4	3632.5	3520.4	5745.6	5984.2	4356.6
E9Q1P8	250	S	16271	16547	14505	37050	34358	24724
E9Q1P8	343	S	27859	31534	26753	79840	72489	57782
E9Q1P8	382	S	7455	6908.6	7299.5	10844	10501	8956.7
E9Q1P8	389	S	29461	28743.6	29318.5	48570	48845	41452.7
E9Q1P8	438	S	5665.2	6576.7	6619.9	13591	13324.4	12947.6
E9Q1P8	439	S	8925.3	10676.5	10855.2	46239	52592	44668
E9Q1P8	440	S	7781.7	8577.67	8550.37	22736.4	24553.3	21561.7
E9Q1P8	443	S	11607.4	15747.5	15434.2	46204.2	51603.4	44083.7
E9Q1P8	71	S	64574	71690	60655	117300	114630	95070
E9Q1P8	73	T	6127	6604.3	5881.6	12372	15093	11044
E9Q1Z0	156	S	1463.4	1599	1788.3	6165.7	6217	5904.9
E9Q1Z0	326	S	6962.2	7376.4	7371	13055	14533	14150
E9Q236	404	S	551.48	873.03	845.18	1903.7	1975.1	2532
E9Q236	646	T	7797.7	8495.4	8702.9	77175	91112	89405
E9Q236	661	S	8968.8	9567.2	9379.5	29848	34226	32760
E9Q236	664	S	23283	23735	26697	91691	107119	101312
E9Q236	665	S	13267.3	14066.7	16460.8	47264.2	55861.4	53158.9
E9Q236	668	S	40662	43073	45731	149289	169298	162485
E9Q238	887	S	5283.5	7101.4	7054.1	3046.6	3851.7	3290.8
E9Q286	1607	T	1665.7	1636	1725.3	4323.7	4692.5	3996
E9Q286	1820	S	2562.3	2549.5	2263.9	5038.7	5624.5	4819.4
E9Q289	162	S	4464.3	5019.6	4367.6	3139.9	2784.7	3052.9
E9Q2E4	2503	T	15363	16507	15700	29211	32557	30153
E9Q2I4	456	S	2707.7	2899.2	2390.1	6094.1	5469.1	4377.5
E9Q2I4	647	T	7016.3	8410.9	6337.6	16920	16060	12731
E9Q2I4	653	S	27485.3	28272.9	27571.6	57912	53704	45826
E9Q2I4	696	T	2059.76	2048.07	1710.72	3410.1	3779.8	3047.9
E9Q2I4	707	T	1088.7	995.37	724.89	1421.9	1770.8	1661.3
E9Q2I4	915	S	1656.3	1818.7	2132.8	6496.9	7337.1	7540.2
E9Q2I4	988	S	25977	29258	25753	62740	74540	54129
E9Q2Z1	1210	S	7587.7	9444.7	9214.6	9327.5	11352	10413
E9Q309	1641	S	3914.9	4430.6	4990.7	9028.7	9589.1	10376
E9Q309	1812	S	12760	13935	13181	21121	20502	20890
E9Q309	2221	S	25676	27386	25664	45105	38155	32919
E9Q309	691	S	21873	25709	25694	27388	24663	20908
E9Q394	1218	S	6689	7597.3	7935	16748	19918	17374
E9Q394	1532	S	50629	57951	46492	96698	101560	83788
E9Q394	1567	S	5845.9	7320.4	5903.9	10403	10684	8850.4
E9Q394	1613	S	40552	45295	39315	61229	56660	47211
E9Q394	2308	S	11579	12561	10940	20515	22832	21476
E9Q394	2692	S	3439.5	4350.2	4540.1	6973.8	7197.1	6623.7
E9Q3C1	430	T	51560	58216	53774	64410	61603	56391
E9Q3C1	436	S	30948.9	33757.2	31869.5	30753.3	32236.2	26324.2
E9Q3C1	440	T	37206.9	42631.2	43661.5	29816.3	30107.2	24594.2
E9Q3C1	581	S	108580	118860	75155	58987	56160	47508
E9Q3C1	649	S	3791.8	4091.9	3587.9	3456.4	3883.7	3017.3
E9Q3G8	210	S	9742.2	10677	9195.6	17463	19952	16457
E9Q3G8	331	S	6494.9	7263.3	6336.4	9190.8	8140.3	6696.2
E9Q3G8	334	S	18633	18852	18127	25214	25142	24502
E9Q3G8	335	S	89373.7	97085.8	92835	102792	100987	85059.3
E9Q3G8	339	S	110294	117750	111756	134231	132111	110812
E9Q3G8	370	T	6314.9	7352.8	6765.8	4671.6	4200.2	3318.4
E9Q3G8	520	S	7785.4	8387	8653.4	10380	9404.2	7560
E9Q3G8	594	T	10286	9868.4	10013	7084.8	6447.4	6567.6
E9Q3G8	603	S	13874	13028	13735	5927.6	5489.6	4734.7
E9Q3G8	615	S	5868.4	5542.8	4912.6	5362.5	4916.6	3771.2
E9Q3G8	95	T	6418.9	7299.9	7550	15343	18231	17327
E9Q3L2	1427	S	763.31	934.71	608.56	1774.4	2081.3	1828
E9Q3L2	1439	S	21935	20523	19034	29231	28982	25529
E9Q3L2	259	S	5972.2	6302.7	5879.5	9834.8	9520	8879.7
E9Q3L2	260	S	34154	31764	31000	52924	53913	45793
E9Q3L2	263	S	5150	4927.9	4797.5	7438.1	7165	6387
E9Q3L2	268	S	8702	8532.7	7385.7	8102.4	7565.5	6724.4
E9Q3M5	226	S	48168	32075	30324	19237	18179	16362
E9Q3R6	97	S	4073.4	5022.1	4553.9	8128.3	8069.1	8559.6
E9Q411	1382	S	16217	16654	15691	21038	20668	17845
E9Q411	472	S	26273	22771	23790	54905	65293	67142
E9Q411	474	S	13916	11998	11825	22470	26044	28615
E9Q444	1007	T	291.28	336.43	367.13	457.29	350.91	221.39
E9Q444	1009	S	4465.5	3595	3979.2	7196.9	7599.2	6935.1
E9Q444	1011	S	4465.5	3595	3979.2	7196.9	7599.2	6935.1
E9Q444	1031	S	3146	3560.5	3170.2	5237.6	5377.3	4392
E9Q444	1033	T	6691.4	7304.5	7463.5	11753	10793	8864.6
E9Q444	439	S	6101.6	7009	5833.9	12703	12771	8438.7
E9Q444	463	S	61494	65427	60376	122770	122570	100310
E9Q4F7	1783	T	2336.3	2557.4	3099.4	6915.7	6851.9	5272.5
E9Q4F7	1832	S	8754.7	9851.8	9298.4	16563	17818	14160
E9Q4F7	1844	S	8754.7	9851.8	9298.4	16563	17818	14160
E9Q4F7	2354	S	2161.7	2161.3	2517.2	4255.3	4260.2	4213
E9Q4F7	833	T	11288	12306	11499	26703	29250	22577
E9Q4F7	836	S	2921.6	3717.3	3620	8065.3	8064.5	6940.1
E9Q4F7	838	S	14209	16024	15119	34768	37314	29517
E9Q4N7	1550	S	12977	14574	13553	32235	30248	28450
E9Q4N7	1565	S	10298	11166	10283	22136	19844	19529
E9Q4N7	1757	S	57628	59662	56723	105570	103550	93796
E9Q4Y4	1067	S	5874.8	5666.3	5778	11275	13994	12845
E9Q4Z2	1332	S	60473	74183	65788	31148	28975	25371
E9Q4Z2	136	S	12831	18310	19027	4771.6	4489.3	4316.5
E9Q4Z2	185	S	9610.1	11013	8647.3	11252	11007	9552.3
E9Q4Z2	2448	S	540.88	551.83	663.61	609.01	518.46	414.56
E9Q512	1888	S	5824.7	6497.3	6820.5	17970	15190	12762
E9Q512	851	S	1580.8	1679.7	2542.4	5055.2	6472.6	6131
E9Q555	274	S	83803	92727	92889	69688	70986	59270
E9Q555	4066	S	232.12	315.26	301.78	207.19	166.92	169.87
E9Q557	1641	S	7773.8	10238	9488.1	11809	14709	15927
E9Q557	1720	S	14596	15630	15866	19383	19874	18471
E9Q557	177	S	99298	130160	84312	59531	51039	47485
E9Q557	178	S	99298	130160	84312	59531	51039	47485
E9Q557	22	S	6535	7923.4	7821.2	12503	15360	14339
E9Q557	2221	S	27217	28640	28011	44795	50888	49501
E9Q557	2620	S	116560	146390	142090	200510	207120	175490
E9Q557	2832	S	60302	68247	61220	52447	54403	45873
E9Q557	2836	S	56853	65240	61202	63004	62172	52325
E9Q557	31	T	10963	11906	11050	24783	33161	24649
E9Q557	47	T	12485	11008	12120	25978	27601	24930
E9Q557	53	S	1033.1	1224.7	1359.7	1234.8	1177.1	1228.1
E9Q557	55	S	10377	10702	9463.2	12538	12306	11517
E9Q557	59	T	5336.1	5624.8	6042.6	9354.5	9277.5	8122.6
E9Q557	65	S	3490.2	4146.6	3515.4	4261.3	6117.1	5445.9
E9Q5C9	563	S	235990	230640	243720	407100	401800	319220
E9Q5C9	626	S	13482	15783	13894	30325	28469	23143
E9Q5C9	646	S	62646	63912	65038	48561	47045	43947
E9Q5F9	132	S	23146	24974	23479	30077	30964	28861
E9Q5F9	1387	S	2268.9	2429.7	2067.5	5750.1	6541.4	7561.1
E9Q5F9	1391	S	2268.9	2429.7	2067.5	5750.1	6541.4	7561.1
E9Q5F9	1817	Y	3903.9	3802.1	3736.2	6763.8	6621.5	6455.7
E9Q5F9	1819	S	3903.9	3802.1	3736.2	6763.8	6621.5	6455.7
E9Q5F9	1827	T	37966	42348	39901	71676	64786	55933
E9Q5F9	1925	T	10533	10423	9768.7	20509	20039	17138
E9Q5F9	2053	S	2134.9	2167.2	2225.6	5594.4	5164.2	4955.1
E9Q5F9	2055	S	2134.9	2167.2	2225.6	5594.4	5164.2	4955.1
E9Q5F9	294	S	10827	12963	11692	21707	21368	21342
E9Q5F9	322	S	22983	27084	20408	28329	25117	21172
E9Q5F9	324	S	41515	45795	36492	51908	47931	42284
E9Q5F9	459	S	10552	14310	12598	27194	31018	26525
E9Q5F9	460	S	10552	14310	12598	27194	31018	26525
E9Q5F9	532	S	57912	62049	57604	136680	158280	125010
E9Q5F9	612	T	9686.4	9975.7	10163	20343	21487	18857
E9Q5F9	614	S	2056.7	2314.1	1765.6	4292.7	4281	4383.9
E9Q5F9	624	S	2056.7	2314.1	1765.6	4292.7	4281	4383.9
E9Q5F9	633	S	6881.9	7700.9	7670.1	19312	19231	17546
E9Q5F9	890	S	3088.7	3120.7	2878.5	4337.9	5037.3	4439.2
E9Q5K9	146	S	4768.8	5591.8	5223.2	12618	15617	15746
E9Q5K9	148	T	2221	2584.2	3123.5	6262.1	8050.7	8365.6
E9Q5K9	152	S	4768.8	5591.8	5223.2	12618	15617	15746
E9Q5K9	309	S	1800.4	1474.7	1795.7	5651.1	6693.8	6839.5
E9Q5K9	425	S	6891.8	6195.2	5839	7002.3	6513.3	5608.5
E9Q616	116	S	10665	10707	9727.6	76543	92001	69699
E9Q616	136	S	30710	34478	31223	88085	82334	75757
E9Q616	178	S	23970	27092	23854	96810	100240	84826
E9Q616	2000	S	10088	10472	9453.8	38705	49162	37920
E9Q616	211	S	51444	48269	47238	126438	131519	117302
E9Q616	213	S	15290	15804	15416	68120	74783	64280
E9Q616	217	S	138018	138796	134848	484560	558060	483080
E9Q616	222	S	11549	11386	10526	15990	16052	15319
E9Q616	2381	S	10458	9907.3	10982	58199	49249	52653
E9Q616	2985	S	13587	12769	11374	38780	33344	33220
E9Q616	385	S	781.35	771.61	1077.6	7943.6	8699.2	7848.1
E9Q616	4342	T	7293.4	8071.5	7983.5	18408	20083	16142
E9Q616	4648	S	20372	20476	21131	52617	60425	45453
E9Q616	4879	S	5410.1	4871	5935.4	21742	19686	17279
E9Q616	4890	S	31595	33567	32342	174970	187250	150370
E9Q616	4905	S	686.74	706.03	943.83	2373.1	2461.4	2187.4
E9Q616	4906	S	35280	38719	38854	99949	95995	88552
E9Q616	4950	T	2547.5	2500.6	2776.3	8616.2	7962.6	7435.9
E9Q616	5098	S	2492.2	2775.1	2352.1	16071	18680	12109
E9Q616	5099	S	6378.5	8349	10918	10338	10230	10225
E9Q616	5504	S	9096.2	8629.2	9143.9	19628	21017	18915
E9Q616	5512	S	15077	16764	17122	50054	52727	38305
E9Q616	5519	S	15051	14610	15030	36747	37523	31330
E9Q616	5522	S	28434	26945	27527	99343	100763	84550
E9Q616	5525	S	46940	44192	45854	277508	283260	230042
E9Q616	5535	S	13960	16211	14115	13957	12577	11525
E9Q616	5536	S	41852.8	43054.9	45200.6	275704	268867	200951
E9Q616	5553	S	947.61	1033.4	1022	3913.1	4538.5	3175
E9Q616	5555	S	3455.3	3555.1	4372.8	18255	23150	18024
E9Q616	5607	S	8558.8	8089.5	10108	57624	66247	47556
E9Q616	576	S	0	192.79	0	907.05	1365.7	1028.4
E9Q616	893	S	22703	73157	42276	118830	113970	85974
E9Q616	94	S	60689	63164	57391	138290	142900	127460
E9Q634	1001	S	6573.4	7793.8	6599.6	6664.9	7462.4	7015.2
E9Q634	1004	S	6573.4	7793.8	6599.6	6664.9	7462.4	7015.2
E9Q6E5	13	T	602.3	677.44	900.11	1304.3	1648.2	1048.8
E9Q6E5	235	S	10956.1	12052.4	11425.5	11229.1	10479.4	7804.59
E9Q6E5	3	S	602.3	677.44	900.11	1304.3	1648.2	1048.8
E9Q6E5	462	S	118260	131180	117770	259970	232750	195770
E9Q6E5	477	S	24387	24134	23296	46653	57635	48701
E9Q6H8	1018	T	13236	17744	14035	24289	18946	17558
E9Q6H8	1020	S	16855	17532	17874	28990	24697	18411
E9Q6H8	1243	S	5568.3	7463.3	5588.4	12819	12223	10389
E9Q6H8	1245	S	4699.5	5226.4	4430.8	7493.1	7893.7	6285.1
E9Q6H8	1256	T	8155.4	8485.6	7619.9	11389.6	12141.1	9299.2
E9Q6H8	532	S	4607.8	4245.6	5435.4	5555.6	6033.9	5980.5
E9Q6H8	56	S	7147	8105.9	5898	9835.9	9955.6	8575.2
E9Q6J5	2001	S	36342	36004	34524	64211	64798	57588
E9Q6J5	236	S	13184	15388	14837	10712	10116	8363.9
E9Q6J5	237	S	35841	43740	45721	39659	40585	34358
E9Q6J5	240	S	3094.5	3085	3227.1	9068.1	9852.4	7478.6
E9Q6J5	2777	S	17502	20689	18692	33705	33350	29287
E9Q6J5	2888	S	4051.7	4713.5	4687.4	6845.2	6924.7	6450.2
E9Q6J5	2898	S	15890	16230	16819	32937	31662	28213
E9Q6J5	3000	S	7388.6	8733.8	7692.8	10521	10614	9087.6
E9Q6J5	3010	S	2911.6	3220.5	3650.5	6511.5	6150.9	5878.4
E9Q6J5	480	S	71239	77091	70952	134611	126322	102674
E9Q6J5	482	S	24606	27496	25381	57863	54596	44195
E9Q6P5	160	S	3927.3	3699.9	3824.5	5976.4	6450.7	5926.9
E9Q6P5	629	S	9956.3	9941.5	8027.8	12494	12616	11365
E9Q6P5	630	S	18035.4	17632.7	15921.6	17761.2	18312.6	16663.1
E9Q6P5	677	S	10894	12095	10467	11885	13144	11159
E9Q6P5	678	S	21257	22734	22285	20300.5	21944	18989.2
E9Q6R7	1405	S	6790	6499.2	8101.6	11138	13824	13028
E9Q6R7	933	S	21339	19893	19818	33246	34871	30247
E9Q745	627	Y	13622	15983	16428	77743	83250	70639
E9Q745	632	T	13622	15983	16428	77743	83250	70639
E9Q745	634	Y	13622	15983	16428	77743	83250	70639
E9Q774	1163	S	8528.3	9615	8449.5	17230	15586	12884
E9Q774	1563	S	9523.8	11327	10669	12189	12263	11386
E9Q784	1069	S	15730	16659	15201	25929	28363	22151
E9Q784	1090	S	3023.6	2815.7	3460.9	18980	22625	19779
E9Q784	1093	S	3023.6	2815.7	3460.9	18980	22625	19779
E9Q784	110	S	18576	22849	22286	49380	57371	58370
E9Q784	1109	T	2946.9	3131.5	3217.9	7600	7204.8	6511.4
E9Q784	1273	S	12005	13762	14176	27760	35623	28029
E9Q784	134	T	6102.9	6028.8	5960.8	12320	14061	11914
E9Q784	1343	S	1592.9	1501.6	1878.6	5239.5	5002.8	7659.4
E9Q784	1344	S	1607.8	1942.9	2011.7	5373.1	5471.5	5462.7
E9Q784	137	S	6102.9	6028.8	5960.8	12320	14061	11914
E9Q784	1513	S	2562	3089.9	3073.4	7125.8	8153.4	6944.9
E9Q784	1516	S	2562	3089.9	3073.4	7125.8	8153.4	6944.9
E9Q784	1526	S	2562	3089.9	3073.4	7125.8	8153.4	6944.9
E9Q784	198	S	8307.3	9770.8	10211	26527	26027	20974
E9Q784	209	S	4653.3	4844.4	5050.4	9531.2	8940.4	8274.3
E9Q784	263	T	64878.8	81850.6	74750.3	271779	261503	209218
E9Q784	265	S	64878.8	81850.6	74750.3	271779	261503	209218
E9Q784	317	S	2744.9	3608.9	3226.4	6791.3	8133.9	7378.3
E9Q784	318	S	4627.7	5357.2	5646.5	13702.3	15803.8	14028.4
E9Q784	324	S	4627.7	5357.2	5646.5	13702.3	15803.8	14028.4
E9Q784	327	S	2744.9	3608.9	3226.4	6791.3	8133.9	7378.3
E9Q784	353	T	605.48	690.56	750.66	2393.1	2898.8	2705
E9Q784	355	S	605.48	690.56	750.66	2393.1	2898.8	2705
E9Q784	363	T	2936.7	3011.6	3269.1	7872.9	8741.5	6977.8
E9Q784	369	S	42095	60636	48178	60623	59973	52267
E9Q784	371	S	5138.5	6622.5	5726.9	19022	20459	17122
E9Q784	373	Y	36956	54013	42451	41601	39514	35145
E9Q784	380	S	42095	60636	48178	60623	59973	52267
E9Q784	448	S	481.36	469.5	738.72	1388.2	1659.2	1573.9
E9Q784	681	S	1026.3	1253.4	1231.9	2310	2775.8	2435.3
E9Q784	704	S	1507.9	1603.9	1818.9	4951.4	6269.9	6097.8
E9Q784	712	S	3893.8	4008.8	4021.7	14544	14982	13266
E9Q784	907	S	3176.85	3934.4	4255.06	10129.6	12152.3	12214.9
E9Q784	909	S	3176.85	3934.4	4255.06	10129.6	12152.3	12214.9
E9Q784	913	S	706.65	817.1	717.86	3276.6	4341.5	4799.6
[truncated: 9,856 more rows]

## Sheet: Central PKs
Central PK	Number	mRNA									Intensity									Network
[truncated: 29 more rows]

[truncated: 1 more sheets: Phos-PKs]
