# Supplementary material for: PIM1 promotes hepatic conversion by suppressing reprogramming-induced ferroptosis and cell cycle arrest
Source: Nat Commun. 2022 Sep 6;13:5237. doi: 10.1038/s41467-022-32976-9 (PMC9448736; doi:10.1038/s41467-022-32976-9)
Supplement: Supplementary file 7 — Supplementary Data 4 [file 41467_2022_32976_MOESM7_ESM.xlsx]

## Sheet: Data 4
Supplementary Data 4. The details of 15 central PKs predicted with CKI to be potentially involved in regulating hepatic lineage reprogramming, including the p values calculated from the 9 pairwise comparisons, and false positive rate (FPR) values determined from permutation tests.
Central PK	Number	mRNA			Intensity			Network			FPR
		FHH-2.25d vs. GFP	FHH-5d vs. GFP	FHH-5d vs. FHH-2.25d	FHH-2.25d vs. GFP	FHH-5d vs. GFP	FHH-5d vs. FHH-2.25d	FHH-2.25d vs. GFP	FHH-5d vs. GFP	FHH-5d vs. FHH-2.25d
CAMKV	5	1	1	1	1.3444e-07	9.313e-18	6.2961e-42	0.007085	0.221	0.00021482	0.0005
KALRN	5	0.51985	0.7238	0.35935	8.7895e-08	4.6392e-18	7.6276e-43	0.0091777	0.21317	0.00021397	0.0007
MAPK4	5	1	1	1	5.4526e-06	1.106e-20	2.7721e-06	0.00012835	1.5033e-06	0.43922	0.0012
NEK2	5	0.0396	0.00215	0.01935	0.30056	3.9339e-09	1.2207e-11	0.35676	0.0034241	0.0054941	0.0009
PIM1	5	0.7197	0.00115	0.00115	2.3523e-05	4.4355e-20	2.2329e-39	0.014348	0.07075	0.00015185	0.0005
PIM2	5	0.2244	0.0868	0.61265	4.8132e-06	3.1639e-21	5.7932e-43	0.0063328	0.057091	3.7674e-05	0.0006
PIM3	5	0.95555	0.7815	0.7407	3.0038e-06	2.2768e-26	9.6889e-51	0.0061469	0.11366	8.4483e-05	0.0006
PLK1	7	0.03105	5e-05	0.0012	0.0030699	1.2103e-56	1.3365e-36	0.0015074	9.6465e-06	0.00020994	0.002
PLK2	6	0.24055	0.0026	0.04825	0.0040498	2.4108e-56	7.7919e-37	0.0039088	8.0113e-06	0.00057598	0.0017
PLK4	7	0.6739	0.00305	0.0067	0.0032774	4.6935e-53	6.5176e-34	0.0015015	2.172e-05	0.00071019	0.0013
PSKH1	5	0.8867	0.3053	0.43245	1.5015e-07	2.5239e-18	1.1183e-42	0.0058964	0.19852	0.00016933	0.0008
ROCK2	5	0.66865	0.5907	0.3374	2.9789e-09	6.0768e-38	9.8156e-12	0.00066992	0.0033977	0.89227	0.0009
TRIB2	5	0.16705	0.01505	0.306	2.8565e-06	1.1003e-22	1.1365e-45	0.0054913	0.23193	0.00054853	0.0005
TSSK2	5	0.59715	0.5915	0.65755	1.3444e-07	9.313e-18	6.2961e-42	0.007085	0.221	0.00021482	0.0004
TSSK3	5	0.62305	0.90035	0.65465	1.5015e-07	2.5239e-18	1.1183e-42	0.0058964	0.19852	0.00016933	0.0004
