# Supplementary material for: PIM1 promotes hepatic conversion by suppressing reprogramming-induced ferroptosis and cell cycle arrest
Source: Nat Commun. 2022 Sep 6;13:5237. doi: 10.1038/s41467-022-32976-9 (PMC9448736; doi:10.1038/s41467-022-32976-9)
Supplement: Supplementary file 8 — Supplementary Data 5 [file 41467_2022_32976_MOESM8_ESM.xlsx]

## Sheet: Summary
Supplementary Data 5. The transcriptomes of HDFs undergoing hepatic transdifferentiation in the context of PIM1 or GFP overexpression.
Sheet	Description
Samples	The summary of transcriptome for HDFs undergoing hepatic transdifferentiation in the context of PIM1 or GFP overexpression.
FPKM	The FPKM values of mappable mRNAs from FHH+GFP and FHH+PIM1.
DEMs	The DEMs of HDFs undergoing hepatic transdifferentiation in the context of PIM1 overexpression against GFP transfection (p < 0.01).
MSigDB	The list of liver- or featal liver-genes from MSigDB.

## Sheet: Samples
Sample		Raw reads	Clean reads	mRNAs
FHH+GFP	1	109538796	107616544	24547
	2	96627544	94733438	24640
	3	96300212	94635312	24433
FHH+PIM1	1	104722568	102891486	24969
	2	103468462	101730252	24678
	3	109135486	107265948	25078

## Sheet: FPKM
Ensembl gene ID	Gene name	FHH+GFP			FHH+PIM1
		1	2	3	1	2	3
ENSG00000000003	TSPAN6	9.90521	10.0669	9.87036	12.2513	12.1804	12.0067
ENSG00000000005	TNMD	0.926439	0.612567	0.696748	0.91487	0.841974	1.11533
ENSG00000000419	DPM1	31.0619	33.0701	32.6512	32.0444	32.7292	29.808
ENSG00000000457	SCYL3	2.80541	2.89532	2.64794	2.82164	2.90971	2.79093
ENSG00000000460	C1orf112	3.45366	3.98213	4.36469	2.59491	2.57299	2.3137
ENSG00000000938	FGR	0.43365	0.276069	0.382977	0.811987	0.843549	0.923732
ENSG00000000971	CFH	19.2564	24.1951	21.8371	23.9809	21.1152	24.7455
ENSG00000001036	FUCA2	60.3814	59.4571	57.7808	75.528	74.5661	75.684
ENSG00000001084	GCLC	18.2753	16.7477	15.5325	21.6074	22.4519	21.7942
ENSG00000001167	NFYA	13.2309	12.1891	13.5987	13.4731	13.0471	12.859
ENSG00000001460	STPG1	3.30193	3.9622	3.55529	3.26266	3.52623	4.4543
ENSG00000001461	NIPAL3	17.6671	17.4715	17.6267	14.7621	15.9982	14.6234
ENSG00000001497	LAS1L	16.1191	16.2083	15.8485	16.0258	16.157	15.3201
ENSG00000001561	ENPP4	0.504913	0.495402	0.472318	0.436467	0.58305	0.605489
ENSG00000001617	SEMA3F	0.15352	0.23094	0.154658	0.117029	0.42985	0.108521
ENSG00000001626	CFTR	0.0152854	0.0463016	0.0459547	0	0	0
ENSG00000001629	ANKIB1	14.6064	17.6994	16.6179	18.4905	15.878	16.5428
ENSG00000001630	CYP51A1	91.0932	90.6019	88.0568	90.5387	89.7157	92.3427
ENSG00000001631	KRIT1	10.2705	11.904	10.6758	11.0208	9.17402	10.8504
ENSG00000002016	RAD52	8.30628	6.25714	7.79203	4.85209	5.33065	4.75431
ENSG00000002079	MYH16	0.00345006	0.00762153	0.00766717	0.00700757	0.00355675	0.0100869
ENSG00000002330	BAD	33.6178	29.6728	30.223	26.5538	29.4185	24.5352
ENSG00000002549	LAP3	83.6653	93.3297	82.1281	93.8985	82.5666	81.9194
ENSG00000002586	CD99	435.978	418.111	428.348	416.051	429.911	416.844
ENSG00000002587	HS3ST1	0	0	0	0	0	0
ENSG00000002726	AOC1	0	0	0	0	0	0
ENSG00000002745	WNT16	0.260856	0.197958	0.327115	0.823285	0.338512	0.331302
ENSG00000002746	HECW1	4.63619	5.0658	6.00731	6.05292	6.61735	7.01314
ENSG00000002822	MAD1L1	18.3666	15.1092	14.6478	14.4115	15.6473	15.7141
ENSG00000002834	LASP1	172.111	155.361	159.608	166.061	169.393	168.668
ENSG00000002919	SNX11	8.09466	7.73909	7.47622	8.59483	8.58924	8.44219
ENSG00000002933	TMEM176A	0.0565073	0.0492707	0.160981	0	0.045833	0
ENSG00000003056	M6PR	75.0006	67.6761	66.2643	70.9928	73.2271	76.9415
ENSG00000003096	KLHL13	0.133274	0.15949	0.165983	0.225104	0.287983	0.178621
ENSG00000003137	CYP26B1	2.16394	2.15081	2.31023	3.37926	3.68071	3.81761
ENSG00000003147	ICA1	1.06118	1.14832	1.33659	1.01414	0.921007	1.16574
ENSG00000003249	DBNDD1	9.44989	9.66717	9.84074	10.5911	11.261	11.361
ENSG00000003393	ALS2	8.59896	10.205	9.03212	8.70349	8.48428	9.38835
ENSG00000003400	CASP10	0.20222	0.258708	0.288354	0.246665	0.17792	0.222781
ENSG00000003402	CFLAR	38.8261	40.3366	37.4539	39.4871	36.4694	38.2392
ENSG00000003436	TFPI	70.4098	77.6245	78.0764	84.932	81.3262	85.0379
ENSG00000003509	NDUFAF7	8.59424	8.73909	8.12303	8.39771	8.80835	7.71936
ENSG00000003756	RBM5	76.1951	71.2396	69.5068	64.9017	63.1312	60.807
ENSG00000003987	MTMR7	0.124726	0.194356	0.126673	0.231645	0.230056	0.194456
ENSG00000003989	SLC7A2	0.0561432	0.0506181	0.0776158	0.141926	0.12843	0.184172
ENSG00000004059	ARF5	108.499	99.3355	99.898	93.4245	97.2971	95.4561
ENSG00000004139	SARM1	27.9254	25.1658	26.1381	25.4678	25.1426	25.0272
ENSG00000004142	POLDIP2	77.6009	70.2033	73.4062	81.5139	82.9659	79.5963
ENSG00000004399	PLXND1	67.5968	66.0229	64.7175	72.0085	71.1915	75.6023
ENSG00000004455	AK2	121.506	111.873	114.95	126.306	127.816	128.501
ENSG00000004468	CD38	0.00390094	0.00861403	0.0242247	0.0733142	0.0312572	0.0738396
ENSG00000004478	FKBP4	29.5988	28.2323	27.6229	33.8317	32.8905	33.1766
ENSG00000004487	KDM1A	30.4792	28.9444	28.8635	32.272	29.3722	29.7307
ENSG00000004534	RBM6	76.1951	71.2396	69.5068	64.9017	63.1312	60.807
ENSG00000004660	CAMKK1	2.8534	2.41744	2.43459	2.57527	2.27545	2.48782
ENSG00000004700	RECQL	15.8051	21.5372	19.6883	18.3584	17.4302	17.6913
ENSG00000004766	VPS50	5.14214	7.3258	5.01072	5.10067	4.60815	5.59734
ENSG00000004776	HSPB6	102.807	92.8645	95.6702	118.795	129.363	120.601
ENSG00000004777	ARHGAP33	1.62315	1.73077	1.48643	1.15265	1.18129	1.74126
ENSG00000004779	NDUFAB1	61.8875	57.6911	57.745	63.9483	67.8044	62.3043
ENSG00000004799	PDK4	2.30324	1.82227	2.302	2.93061	3.12718	3.53163
ENSG00000004809	SLC22A16	0.0247326	0.0550891	0	0	0	0.0242619
ENSG00000004838	ZMYND10	0.282338	0.318192	0.385275	0.334285	0.00806972	0.284684
ENSG00000004846	ABCB5	0.0418745	0.0289214	0.0112293	0	0.0165535	0.0797677
ENSG00000004848	ARX	0.0519333	0	0	0.0529446	0.0402184	0.0696133
ENSG00000004864	SLC25A13	8.70849	8.70942	8.28994	10.9935	11.0018	10.273
ENSG00000004866	ST7	17.5016	16.1495	16.0108	18.0113	19.6448	18.7646
ENSG00000004897	CDC27	37.5694	41.3061	39.9152	40.3133	38.5589	38.5991
ENSG00000004939	SLC4A1	0	0	0.031855	0	0.0172154	0
ENSG00000004948	CALCR	0	0.0357062	0	0.0163954	0.019023	0
ENSG00000004961	HCCS	23.2521	20.2939	21.0579	24.1291	24.2019	24.2389
ENSG00000004975	DVL2	24.5495	21.3661	21.9747	20.4848	19.5942	21.8933
ENSG00000005001	PRSS22	0.021501	0	0	0	0	0
ENSG00000005007	UPF1	27.6122	25.6533	27.8791	25.1226	26.3979	24.7101
ENSG00000005020	SKAP2	14.0693	17.0701	15.5473	16.2912	16.1936	14.8007
ENSG00000005022	SLC25A5	247.021	233.992	227.786	279.452	290.731	279.111
ENSG00000005059	CCDC109B	10.3757	9.57369	8.64787	8.86411	10.212	7.90739
ENSG00000005073	HOXA11	3.01129	3.11672	3.70132	3.56893	3.81025	4.08605
ENSG00000005075	POLR2J	48.9927	46.8649	47.9399	49.7544	47.2478	47.446
ENSG00000005100	DHX33	143.531	138.748	139.169	145.988	152.074	146.462
ENSG00000005102	MEOX1	0.0216087	0	0	0	0	0
ENSG00000005108	THSD7A	0.00401248	0.0459308	0.00244876	0.00815029	0.0141897	0.152448
ENSG00000005156	LIG3	8.68742	10.8822	7.85907	9.61631	7.49271	7.43937
ENSG00000005175	RPAP3	11.6401	11.6066	11.8717	12.9215	11.847	13.0262
ENSG00000005187	ACSM3	0.808003	0.536041	0.282857	0.855568	0.372196	0.602332
ENSG00000005189	AC004381.6	2.63687	2.25187	2.45942	2.72557	2.11535	1.90207
ENSG00000005194	CIAPIN1	30.1137	26.1469	26.4473	32.8429	32.9256	31.1655
ENSG00000005206	SPPL2B	651.537	600.964	616.311	620.257	634.163	618.988
ENSG00000005238	FAM214B	14.6471	14.3627	14.7772	17.6105	17.4022	17.8059
ENSG00000005243	COPZ2	76.7923	67.9745	69.095	69.8318	74.0116	68.4733
ENSG00000005249	PRKAR2B	2.51135	2.34622	2.44003	2.03268	2.22406	2.21661
ENSG00000005302	MSL3	15.9344	17.8469	16.5143	15.8526	14.793	15.6913
ENSG00000005339	CREBBP	13.1963	12.923	12.8178	10.7107	10.9818	10.4779
ENSG00000005379	TSPOAP1	0	0	0	0	0.0101332	0
ENSG00000005381	MPO	0.0551334	0.0852384	0.0917618	0.167781	0.239005	0.181106
ENSG00000005421	PON1	0	0.20412	0.00988319	0.0551705	0.1088	0.0232372
ENSG00000005436	GCFC2	4.63336	5.13897	5.2542	5.65329	4.81241	4.6367
ENSG00000005448	WDR54	13.6582	12.8216	13.924	9.14227	9.74438	8.2884
ENSG00000005469	CROT	21.2384	15.8729	16.7854	16.1838	17.3874	34.2311
ENSG00000005471	ABCB4	1.03621	1.30018	1.20754	1.27463	1.29763	1.29271
ENSG00000005483	KMT2E	9.72216	11.3031	9.89008	10.7669	10.1437	10.5693
ENSG00000005486	RHBDD2	25.193	24.7152	25.2925	24.7351	26.019	24.508
ENSG00000005513	SOX8	0.222776	0.114058	0.181253	0.0902292	0.134062	0.193065
ENSG00000005700	IBTK	11.5662	13.9197	13.4307	15.19	14.2748	15.4828
ENSG00000005801	ZNF195	7.27548	6.21342	5.87498	6.56021	6.11136	6.28389
ENSG00000005810	MYCBP2	22.9328	24.3841	19.0732	20.74	21.0456	20.7571
ENSG00000005812	FBXL3	19.3994	20.9713	20.0718	21.491	19.9391	19.9579
ENSG00000005844	ITGAL	0	0	0	0.0598229	0.114667	0.00808679
ENSG00000005882	PDK2	44.2291	41.532	42.5949	36.1821	36.1603	35.3532
ENSG00000005884	ITGA3	50.3414	44.2156	46.0334	49.2116	53.7858	48.8819
ENSG00000005889	ZFX	4.84642	5.29361	5.26234	5.7477	4.9052	5.0393
ENSG00000005893	LAMP2	91.9656	91.9712	94.746	105.402	105.913	105.924
ENSG00000005961	ITGA2B	0.0224388	0.0697839	0.080863	0.0201871	0.00716011	0.458229
ENSG00000005981	ASB4	0	0	0	0	0.0510803	0
ENSG00000006007	GDE1	51.9903	50.7436	49.1923	62.1038	61.4083	61.33
ENSG00000006015	C19orf60	28.7634	25.0589	28.6906	25.7794	28.9574	26.2744
ENSG00000006016	CRLF1	30.8257	29.092	31.515	33.1153	35.0682	34.2225
ENSG00000006025	OSBPL7	2.09187	2.48988	1.69375	1.49622	2.03762	1.60218
ENSG00000006042	TMEM98	71.4446	70.0977	68.8641	65.3689	67.6841	66.1473
ENSG00000006047	YBX2	0	0.157944	0.0860554	0	0.0305911	0.101155
ENSG00000006059	KRT33A	0	0	0	0	0.0389808	0
ENSG00000006062	MAP3K14	1.83353	1.86353	1.83918	1.98928	2.10914	2.16846
ENSG00000006071	ABCC8	0.0720135	0	0	0	0.023756	0.0387202
ENSG00000006116	CACNG3	0	0	0	0	0	0
ENSG00000006118	TMEM132A	15.2324	16.1086	15.7633	15.7676	16.396	16.9209
ENSG00000006125	AP2B1	84.0148	82.2373	84.066	85.789	84.5897	86.1979
ENSG00000006128	TAC1	0	0.0582884	0	0	0.0611269	0
ENSG00000006194	ZNF263	12.2158	11.4294	13.0114	10.9277	11.2469	11.6053
ENSG00000006210	CX3CL1	0.119856	0.229296	0.147794	0.0945667	0.0627159	0.161088
ENSG00000006282	SPATA20	33.1239	30.7166	30.8981	25.8893	25.9501	27.4486
ENSG00000006283	CACNA1G	0.598759	0.41455	0.588184	0.382479	0.507522	0.607669
ENSG00000006327	TNFRSF12A	172.32	162.516	164.861	165.234	174.379	166.399
ENSG00000006377	DLX6	0	0	0	0	0	0
ENSG00000006432	MAP3K9	0.128535	0.178374	0.0885643	0.13859	0.121314	0.196267
ENSG00000006451	RALA	27.2074	29.0473	29.6496	34.5935	32.1351	30.2613
ENSG00000006453	BAIAP2L1	5.33867	5.21268	4.99538	4.38068	4.66507	3.99558
ENSG00000006459	KDM7A	0.641594	0.879471	0.690661	0.581919	1.00121	0.716459
ENSG00000006468	ETV1	13.8733	13.1789	11.8532	14.8533	12.3499	14.1466
ENSG00000006530	AGK	14.222	14.4937	13.9307	15.618	14.8671	14.2836
ENSG00000006534	ALDH3B1	28.8032	25.9389	27.2726	23.7317	24.6801	23.4773
ENSG00000006555	TTC22	2.63518	2.07858	2.06266	3.57021	4.25419	3.89341
ENSG00000006576	PHTF2	7.39027	10.1677	7.63899	8.92546	8.35655	8.63372
ENSG00000006606	CCL26	2.64111	2.49467	3.15405	5.73535	5.32281	5.15382
ENSG00000006607	FARP2	15.6767	12.7588	16.7159	14.9236	15.2621	14.6421
ENSG00000006611	USH1C	0.0211591	0.0596412	0.148418	0.210263	0.191903	0.0529413
ENSG00000006625	GGCT	28.652	30.5587	30.8285	30.0859	31.9666	30.3503
ENSG00000006634	DBF4	4.8106	6.65018	6.31454	6.24621	5.45253	6.03827
ENSG00000006638	TBXA2R	3.16608	2.65926	2.99916	3.06567	2.78756	3.02092
ENSG00000006652	IFRD1	16.8472	18.8519	17.7139	20.8563	20.7052	18.467
ENSG00000006659	LGALS14	0	0	0	0	0	0
ENSG00000006695	COX10	8.0257	7.58453	8.35381	8.32807	9.93865	9.22293
ENSG00000006704	GTF2IRD1	3.60649	4.18718	3.47396	3.56302	3.88938	4.12591
ENSG00000006712	PAF1	34.168	30.5456	33.1763	30.4166	31.8275	32.239
ENSG00000006715	VPS41	20.3445	19.8096	18.7782	21.1402	19.6729	20.195
ENSG00000006740	ARHGAP44	0.363329	0.487567	0.280496	0.231855	0.327467	0.360679
ENSG00000006744	ELAC2	38.6804	40.067	39.294	42.2385	48.9201	43.8884
ENSG00000006747	SCIN	0.422355	0.456285	0.64151	0.626635	0.460775	0.663849
ENSG00000006756	ARSD	7.44807	7.14429	6.28745	6.54473	7.71604	6.96943
ENSG00000006757	PNPLA4	11.0014	9.60381	12.5022	10.7738	12.1901	10.5783
ENSG00000006788	MYH13	0	0	0	0	0	0
ENSG00000006831	ADIPOR2	28.3877	26.6427	26.0684	29.6122	29.7457	29.6695
ENSG00000006837	CDKL3	442.304	436.364	427.772	469.497	454.382	448.057
ENSG00000007001	UPP2	0.132382	0.118787	0.244209	0.254153	0.360848	0.541947
ENSG00000007038	PRSS21	0	0	0	0	0	0
ENSG00000007047	MARK4	39.501	35.7709	39.6083	39.3144	42.2878	41.2075
ENSG00000007062	PROM1	0.0381101	0	0.0117408	0.0344571	0.0764652	0.110082
ENSG00000007080	CCDC124	92.4318	81.8862	80.7248	79.1373	87.7246	85.922
ENSG00000007129	CEACAM21	0.742057	1.51038	1.38377	3.23977	2.58357	2.62397
ENSG00000007168	PAFAH1B1	60.6703	61.4662	61.2661	64.1217	63.8022	62.3871
ENSG00000007171	NOS2	2.22617	2.6492	2.74387	3.13673	2.2461	2.26634
ENSG00000007174	DNAH9	0	0	0	0.012301	0	0.0112791
ENSG00000007202	KIAA0100	51.6955	48.2623	50.7479	50.5302	50.2177	52.7997
ENSG00000007216	SLC13A2	0.020557	0.0226785	0.0113949	0.189401	0.121312	0.144315
ENSG00000007237	GAS7	0.328141	0.290024	0.233038	0.146386	0.233648	0.173418
ENSG00000007255	TRAPPC6A	6.94747	6.80992	6.91061	6.47533	6.76319	6.98261
ENSG00000007264	MATK	0.198546	0.0851461	0.0446424	0.122515	0.0831989	0.0783802
ENSG00000007306	CEACAM7	0	0	0.0115468	0	0	0
ENSG00000007312	CD79B	0	0	0	0	0	0.0208315
ENSG00000007314	SCN4A	0	0	0.0030427	0.0537584	0.00564933	0.00533644
ENSG00000007341	ST7L	7.79474	8.87607	7.21753	7.78633	6.14281	5.83244
ENSG00000007350	TKTL1	0.0555654	0.0713322	0.29149	0.0271925	0.0873101	0.0086937
ENSG00000007372	PAX6	0.38064	0.260043	0.349753	0.439718	0.294062	0.108186
ENSG00000007376	RPUSD1	11.1351	10.088	11.1408	10.0097	11.255	10.188
ENSG00000007384	RHBDF1	24.8231	24.7861	22.1908	18.7093	20.5815	18.246
ENSG00000007392	LUC7L	17.5713	17.7781	16.9328	18.328	15.4117	16.7805
ENSG00000007402	CACNA2D2	0.0267632	0.113562	0.0395739	0.0542784	0.027562	0.060759
ENSG00000007516	BAIAP3	0.662008	0.356157	0.355621	0.723213	0.722892	0.533039
ENSG00000007520	TSR3	43.6482	39.5004	41.8848	40.9317	41.3762	40.7775
ENSG00000007541	PIGQ	16.2406	15.0002	13.8785	12.9438	12.1245	11.2132
ENSG00000007545	CRAMP1	51.1464	45.8558	48.4103	44.5173	49.2029	43.2251
ENSG00000007866	TEAD3	47.0289	50.7069	47.9509	45.1265	41.1164	44.1397
ENSG00000007908	SELE	0.0716899	0.101965	0.075171	0.0528921	0.120868	0.0761233
ENSG00000007923	DNAJC11	27.3385	27.1229	25.5895	30.4315	27.2679	29.1796
ENSG00000007933	FMO3	86.9302	82.3909	83.6527	107.155	106.632	113.457
ENSG00000007944	MYLIP	3.78038	3.68987	3.99932	4.10699	4.27915	4.12536
ENSG00000007952	NOX1	0.44094	0.411378	0.35598	0.296037	0.417349	0.406232
ENSG00000007968	E2F2	0.548884	0.589449	0.770688	0.292071	0.391278	0.304588
ENSG00000008018	PSMB1	125.869	118.993	118.542	136.231	133.86	131.141
ENSG00000008056	SYN1	0.259267	0.228617	0.155499	0.135054	0.166041	0.228511
ENSG00000008083	JARID2	2.93938	3.26308	3.1191	2.61711	2.67026	2.65627
ENSG00000008086	CDKL5	1.67392	1.92608	1.79061	1.84826	1.74709	1.93355
ENSG00000008118	CAMK1G	0.102649	0.2253	0.254167	0.188638	0.240431	0.139141
ENSG00000008128	CDK11A	28.5262	28.6643	26.8301	24.1043	21.3178	22.5692
ENSG00000008130	NADK	33.9864	31.1283	30.6781	28.5588	33.308	31.4916
ENSG00000008196	TFAP2B	0	0	0	0	0	0
ENSG00000008197	TFAP2D	0	0	0	0	0	0
ENSG00000008226	DLEC1	0.0229383	0.0307402	0.0421716	0.0667474	0.0572342	0.0880289
ENSG00000008256	CYTH3	39.8086	33.3441	36.2961	30.0862	31.1224	31.3053
ENSG00000008277	ADAM22	0.5095	0.614083	0.401801	0.508972	0.367424	0.449532
ENSG00000008282	SYPL1	45.5946	45.8997	46.0175	45.5946	44.9674	45.8902
ENSG00000008283	CYB561	20.5893	19.3323	18.7238	20.3604	19.9995	20.1481
ENSG00000008294	SPAG9	30.6942	32.6539	31.7027	33.5507	32.0777	29.764
ENSG00000008300	CELSR3	0.77009	0.740927	0.723898	0.573496	0.637509	0.733467
ENSG00000008311	AASS	4.59016	5.00071	4.87051	4.84914	4.61638	4.99576
ENSG00000008323	PLEKHG6	0.126747	0.152281	0.188502	0.237365	0.237938	0.321233
ENSG00000008324	SS18L2	15.0693	14.8697	15.0492	19.283	18.0321	17.0472
ENSG00000008382	MPND	6.81425	6.52518	6.93114	6.18441	7.15713	7.94256
ENSG00000008394	MGST1	426.249	439.757	439.613	638.051	641.188	616.782
ENSG00000008405	CRY1	7.01211	7.56174	8.06497	7.74252	7.62395	7.6443
ENSG00000008438	PGLYRP1	0	0.0430181	0	0	0	0
ENSG00000008441	NFIX	37.5277	34.8512	38.117	31.8817	32.4329	32.7918
ENSG00000008513	ST3GAL1	9.84895	8.38606	8.38712	12.0246	12.2263	11.5388
ENSG00000008516	MMP25	0.0154116	0.0340128	0.0421103	0.00781568	0.0439919	0.022497
ENSG00000008517	IL32	241.843	227.003	228.327	305.972	328.966	320.363
ENSG00000008710	PKD1	27.2457	25.3027	27.8695	29.3256	26.2435	24.0099
ENSG00000008735	MAPK8IP2	0.424731	0.346136	0.311795	0.178957	0.242341	0.279814
ENSG00000008838	MED24	27.8945	27.2275	25.8828	24.183	27.7722	25.1801
ENSG00000008853	RHOBTB2	8.99096	7.99526	9.26014	8.72107	8.81368	7.73302
ENSG00000008869	HEATR5B	5.02087	5.05299	4.95406	4.65899	4.65719	4.83136
ENSG00000008952	SEC62	42.3799	51.9049	47.8866	49.2874	51.0764	50.1938
ENSG00000008988	RPS20	918.884	851.021	906.863	901.82	924.366	852.436
ENSG00000009307	CSDE1	204.445	203.481	212.616	212.45	208.837	207.281
ENSG00000009335	UBE3C	33.2822	31.0273	33.0963	33.8501	33.7518	33.6142
ENSG00000009413	REV3L	6.1058	10.0808	8.7285	7.8485	7.63614	8.11659
ENSG00000009694	TENM1	0.00493282	0.00363116	0.00548079	0.00166971	0.00339138	0.0112131
ENSG00000009709	PAX7	0.0137886	0	0	0.0139708	0.0141868	0.0195829
ENSG00000009724	MASP2	0.23164	0.348845	0.400712	0.291252	0.295786	0.234378
ENSG00000009765	IYD	0.0598318	0.0312601	0.0158215	0.0604791	0.123726	0.0391022
ENSG00000009780	FAM76A	4.0155	4.98047	3.76627	4.60813	3.5862	4.84719
ENSG00000009790	TRAF3IP3	0.00669924	0.00739321	0	0.0223577	0.0227067	0.0344928
ENSG00000009830	POMT2	16.6157	15.9241	17.0898	19.0518	18.7133	18.2273
ENSG00000009844	VTA1	35.2958	36.2378	38.0135	38.0609	36.545	37.786
ENSG00000009950	MLXIPL	9.22471	9.53325	10.1502	11.0994	12.0333	14.0118
ENSG00000009954	BAZ1B	23.6094	24.8163	25.2202	24.1603	23.0677	22.9199
ENSG00000010017	RANBP9	17.8181	17.6773	17.0249	15.8844	16.651	16.2454
ENSG00000010030	ETV7	0.855988	0.939317	0.712003	1.02502	0.53873	0.807242
ENSG00000010072	SPRTN	6.83855	6.43426	6.49225	6.65423	8.34456	6.96598
ENSG00000010165	METTL13	16.139	14.8832	14.7881	15.3416	13.5773	15.2074
ENSG00000010219	DYRK4	105.192	95.1741	98.7328	108.066	110.815	103.36
ENSG00000010244	ZNF207	78.5339	74.6889	78.7903	96.2037	94.7994	95.8479
ENSG00000010256	UQCRC1	187.625	166.329	168.691	204.332	200.888	205.951
ENSG00000010270	STARD3NL	30.3151	29.1439	28.8549	29.5976	30.9299	29.4949
ENSG00000010278	CD9	103.55	95.9279	92.0984	85.0091	92.35	85.0683
ENSG00000010282	HHATL	110.811	111.921	109.132	140.902	141.751	138.672
ENSG00000010292	NCAPD2	29.916	28.1975	30.6433	20.5256	22.4945	20.7136
ENSG00000010295	IFFO1	1710.66	1538.93	1725.69	1795.4	1945.21	1795.97
ENSG00000010310	GIPR	0.0505038	0.10778	0.0821092	0.234517	0.21541	0.134181
ENSG00000010318	PHF7	3.7583	3.7514	3.89289	4.34528	4.8794	4.52035
ENSG00000010319	SEMA3G	5.55191	5.17375	5.04956	8.03328	7.32922	7.13542
ENSG00000010322	NISCH	24.4539	24.0906	24.0703	21.1258	20.8437	22.55
ENSG00000010327	STAB1	0.0949183	0	0.0658353	0.0435705	0.0118474	0.00262604
ENSG00000010361	FUZ	7.02291	6.99944	6.76164	6.94178	6.33547	7.85233
ENSG00000010379	SLC6A13	11.1903	11.5292	11.7752	11.1367	10.2649	10.0086
ENSG00000010404	IDS	44.194	40.872	48.0568	39.4071	43.2295	43.2936
ENSG00000010438	PRSS3	0	0.0525265	0.0524796	0.210818	0.146544	0.290856
ENSG00000010539	ZNF200	3.33384	3.48999	3.31462	2.86066	3.09584	3.31853
ENSG00000010610	CD4	41.4746	38.6441	40.0194	46.5505	45.7189	44.2405
ENSG00000010626	LRRC23	13.3416	12.9939	12.5811	11.0721	11.0469	10.9401
ENSG00000010671	BTK	0.100425	0.0289251	0.0567923	0.0876969	0.106638	0.0727067
ENSG00000010704	HFE	12.3121	12.1081	11.8859	11.6877	11.3137	12.2721
ENSG00000010803	SCMH1	13.7776	13.0582	13.0648	12.7954	12.9512	12.6508
ENSG00000010810	FYN	50.2191	44.3841	49.9486	41.6085	44.1461	42.9995
ENSG00000010818	HIVEP2	4.47312	4.17172	4.15677	3.74489	3.57265	3.84024
ENSG00000010932	FMO1	0.329322	0.996869	0.494919	0.471228	0.613782	0.944831
ENSG00000011007	TCEB3	28.0324	27.2439	27.7734	27.3205	30.0775	28.4816
ENSG00000011009	LYPLA2	34.0011	32.1698	31.4906	34.306	37.015	34.8952
ENSG00000011021	CLCN6	7.21807	11.1709	9.33836	6.35883	6.59561	5.8767
ENSG00000011028	MRC2	108.091	94.6564	101.905	85.5111	89.5559	92.0514
ENSG00000011052	NME1-NME2	696.795	629.497	643.979	720.044	737.982	691.552
ENSG00000011083	SLC6A7	0.00587522	0.0552785	0.0103112	0.104859	0.0302706	0.0343157
ENSG00000011105	TSPAN9	8.15418	7.52502	8.03379	9.6272	9.70589	9.2076
ENSG00000011114	BTBD7	9.13543	9.07191	8.52816	9.75005	9.2663	8.61148
ENSG00000011132	APBA3	11.1099	11.6923	11.0732	9.1225	9.7038	12.1883
ENSG00000011143	MKS1	5.21713	5.48013	4.7808	3.7573	4.11778	3.57283
ENSG00000011198	ABHD5	10.184	9.34195	9.23619	11.7527	11.9472	11.6718
ENSG00000011201	ANOS1	0.105671	0.0311453	0.0209069	0.192203	0.0447775	0.137825
ENSG00000011243	AKAP8L	28.5814	26.2035	26.7475	28.7237	26.8089	27.6823
ENSG00000011258	MBTD1	1.54629	1.66682	1.53314	1.37186	1.14707	1.34982
ENSG00000011260	UTP18	15.0161	15.0351	14.2961	15.2798	15.1282	12.9814
ENSG00000011275	RNF216	13.2311	13.0633	13.1465	13.1755	12.9977	12.7467
ENSG00000011295	TTC19	11.3954	11.7739	11.5739	10.4341	10.6046	11.1499
ENSG00000011304	PTBP1	163.323	156.545	160.72	162.277	157.116	149.998
ENSG00000011332	DPF1	2.84741	2.9281	2.81335	2.85337	2.35062	2.08031
ENSG00000011347	SYT7	0.0542208	0.108562	0.103426	0.152737	0.343612	0.111014
ENSG00000011376	LARS2	13.2764	12.276	12.3234	12.7744	12.7118	13.2705
ENSG00000011405	PIK3C2A	499.549	464.698	462.272	490.726	483.34	450.06
ENSG00000011422	PLAUR	33.3055	32.5989	31.4937	31.2276	31.8019	29.6668
ENSG00000011426	ANLN	33.3342	39.2416	38.5715	22.7243	25.1718	25.6953
ENSG00000011451	WIZ	22.6161	21.5111	21.6948	19.8289	20.7488	20.1401
ENSG00000011454	RABGAP1	13.7041	15.267	14.5601	15.1617	15.2276	15.5452
ENSG00000011465	DCN	879.446	850.501	854.764	680.381	690.168	676.991
ENSG00000011478	QPCTL	7.50321	7.23574	6.71837	6.8837	7.6571	6.43095
ENSG00000011485	PPP5C	51.6639	49.7629	53.7159	48.7602	47.7677	45.914
ENSG00000011523	CEP68	4.03402	3.83164	3.92312	3.84627	3.95994	4.09393
ENSG00000011566	MAP4K3	8.59812	8.33838	9.37676	9.08064	10.7067	10.4864
ENSG00000011590	ZBTB32	0.177094	0.0595296	0.134533	0.135675	0.0416546	0.23517
ENSG00000011600	TYROBP	0	0	0	0	0	0
ENSG00000011638	TMEM159	8.14358	8.52136	8.57396	10.5054	9.99531	8.99383
ENSG00000011677	GABRA3	0	0	0	0	0	0.00578045
ENSG00000012048	BRCA1	6.33102	9.46629	7.11513	7.12983	4.95832	7.06829
ENSG00000012061	ERCC1	71.927	69.0812	67.8773	70.8178	77.3046	75.9713
ENSG00000012124	CD22	0.328362	0.487968	0.436868	0.294028	0.577808	0.316396
ENSG00000012171	SEMA3B	13.3502	12.0895	13.3727	11.5406	12.5297	12.7781
ENSG00000012174	MBTPS2	10.2605	10.742	10.4447	8.85984	9.32518	9.33656
ENSG00000012211	PRICKLE3	5.79523	5.15268	4.77942	4.11457	4.42475	4.33918
ENSG00000012223	LTF	0.877345	0.598784	0.842551	1.41259	1.52505	1.87442
ENSG00000012232	EXTL3	21.4603	19.7568	21.9686	18.5853	18.7902	19.4334
ENSG00000012504	NR1H4	0.0160207	0	0.053208	0.113591	0.0873248	0.0517677
ENSG00000012660	ELOVL5	57.4796	56.8334	54.6374	57.7408	58.6681	59.8298
ENSG00000012779	ALOX5	0	0.0510152	0	0	0	0.0115412
ENSG00000012817	KDM5D	9.82057	8.22753	8.31006	8.40476	9.89722	8.71278
ENSG00000012822	CALCOCO1	61.1798	54.42	58.3383	47.7553	45.5903	48.1695
ENSG00000012963	UBR7	19.1414	18.3107	19.5439	17.572	18.1735	19.2037
ENSG00000012983	MAP4K5	11.5942	12.6336	12.6343	11.8385	12.0058	11.7863
ENSG00000013016	EHD3	12.2755	11.368	11.1962	11.9882	12.2984	11.8408
ENSG00000013275	PSMC4	72.8815	67.9927	66.8368	78.4742	77.8864	74.8224
ENSG00000013288	MAN2B2	34.3003	32.3057	32.5798	26.8785	27.8049	27.6057
ENSG00000013293	SLC7A14	0.189437	0.312913	0.198758	0.166677	0.249819	0.178375
ENSG00000013297	CLDN11	81.022	74.4042	75.1993	64.6772	63.7074	58.8143
ENSG00000013306	SLC25A39	63.355	58.5789	58.4372	59.9694	66.0445	64.0756
ENSG00000013364	MVP	292.346	274.71	268.407	288.228	292.423	292.844
ENSG00000013374	NUB1	42.8639	39.8301	40.5395	39.9051	38.2281	38.6254
ENSG00000013375	PGM3	40.2034	40.6454	41.8124	50.1761	47.5847	50.485
ENSG00000013392	RWDD2A	2.74574	2.76493	2.76088	2.95837	2.92608	3.0955
ENSG00000013441	CLK1	16.4919	17.6846	17.6113	14.1886	12.6649	10.774
ENSG00000013503	POLR3B	5.64417	5.58786	5.25248	5.8649	5.75037	6.04562
ENSG00000013523	ANGEL1	7.92564	7.17984	7.99154	8.05032	8.31634	8.40033
ENSG00000013561	RNF14	35.1716	36.2901	37.2033	36.5068	35.6897	35.2775
ENSG00000013563	DNASE1L1	36.4379	32.8756	35.2546	38.1099	39.3188	38.4495
ENSG00000013573	DDX11	7.515	7.45115	8.06662	5.98765	6.17042	6.06879
ENSG00000013583	HEBP1	42.3276	41.3571	40.859	46.2622	44.7066	43.5718
ENSG00000013588	GPRC5A	5.58436	5.00183	4.54098	7.00161	8.95568	9.52519
ENSG00000013619	MAMLD1	3.30512	3.10077	3.57079	2.43249	2.83143	2.51534
ENSG00000013725	CD6	0	0	0	0	0	0
ENSG00000013810	TACC3	28.8599	27.882	29.2096	18.1579	19.6488	18.0083
ENSG00000014123	UFL1	7.80899	9.71252	8.77421	8.51341	8.14066	8.60896
ENSG00000014138	POLA2	13.9024	12.5475	12.4355	11.1476	10.6437	9.17698
ENSG00000014164	ZC3H3	7.36085	6.87022	6.91746	6.51566	6.56885	7.08297
ENSG00000014216	CAPN1	106.132	103.149	105.12	97.8143	99.3159	96.7231
ENSG00000014257	ACPP	1.74412	1.88005	1.80799	4.42176	3.59165	3.88556
ENSG00000014641	MDH1	105.572	94.6171	101.422	117.116	107.667	109.047
ENSG00000014824	SLC30A9	24.6123	27.8807	26.1492	26.4918	27.3305	27.0616
ENSG00000014914	MTMR11	6.35508	6.62979	6.72531	6.09964	5.90539	6.16402
ENSG00000014919	COX15	9.84517	9.96681	11.3809	10.6369	10.3543	9.3675
ENSG00000015133	CCDC88C	0.00608412	0.105966	0.0525144	0.0950464	0.020866	0
ENSG00000015153	YAF2	7.29075	8.33552	8.83041	8.89209	7.14484	7.26167
ENSG00000015171	ZMYND11	23.0505	22.6411	22.881	21.3785	22.1003	20.3898
ENSG00000015285	WAS	0.29799	0.352176	0.3199	0.229007	0.47458	0.431664
ENSG00000015413	DPEP1	0.0856118	0.159005	0.192698	0.0677715	0.211804	0.131706
ENSG00000015475	BID	16.5015	12.8966	15.1428	18.9973	20.401	17.6991
ENSG00000015479	MATR3	83.2699	91.477	88.7735	85.311	82.3213	78.4842
ENSG00000015520	NPC1L1	0.5323	0.536183	0.53331	0.9083	0.881794	0.926085
ENSG00000015532	XYLT2	15.9907	14.2149	14.182	13.231	12.9972	13.3274
ENSG00000015568	RGPD5	0.0910578	0.118843	0.186042	0.0681259	0.0276842	0.0718831
ENSG00000015592	STMN4	0	0.0211697	0	0.039714	0	0
ENSG00000015676	NUDCD3	51.8961	47.8485	49.4865	47.7635	48.9061	49.3504
ENSG00000016082	ISL1	0	0	0	0	0	0
ENSG00000016391	CHDH	0.159023	0.525896	0.573074	0.641715	1.40152	0.926382
ENSG00000016402	IL20RA	0.0575141	0.060849	0.0869724	0.117387	0.184177	0.208484
ENSG00000016490	CLCA1	0	0	0	0	0	0
ENSG00000016602	CLCA4	0	0	0	0	0	0
ENSG00000016864	GLT8D1	56.8104	63.0681	60.1872	55.8655	53.3214	59.7106
ENSG00000017260	ATP2C1	42.5837	44.5857	41.3548	41.0819	44.2669	42.8709
ENSG00000017427	IGF1	0.0254679	0.0251738	0.249716	0.0090886	0.142076	0.00310039
ENSG00000017483	SLC38A5	0	0.187454	0.150633	0.110101	0.0978262	0
ENSG00000017797	RALBP1	23.5555	23.4116	23.33	21.4059	22.2288	22.8197
ENSG00000018189	RUFY3	12.191	12.5367	12.1134	10.1475	10.1528	10.3463
ENSG00000018236	CNTN1	0.0265751	0.0532544	0.0302496	0.0359992	0.0410607	0.0918904
ENSG00000018280	SLC11A1	0.172707	0.136586	0.0832779	0.459864	0.12757	0.221478
ENSG00000018408	WWTR1	56.6133	53.4613	58.4471	61.1456	57.9817	60.3321
ENSG00000018510	AGPS	21.606	21.5428	21.3891	25.6573	22.3503	24.1977
ENSG00000018607	ZNF806	0	0	0	0	0	0
ENSG00000018610	CXorf56	8.65375	8.91641	7.7821	7.81106	7.93936	7.78592
ENSG00000018625	ATP1A2	0.261107	0.178913	0.179995	0.310269	0.266247	0.205575
ENSG00000018699	TTC27	9.8368	9.41458	8.83973	11.0096	11.2659	9.34098
ENSG00000018869	ZNF582	1.82706	1.8992	1.87232	2.74519	1.57513	2.15448
ENSG00000019102	VSIG2	0.041548	0	0.0459385	0.0630711	0.111477	0
ENSG00000019144	PHLDB1	82.3578	72.1142	72.4965	69.4146	68.3916	72.7036
ENSG00000019169	MARCO	0	0	0.0618506	0.0567808	0	0
ENSG00000019186	CYP24A1	0.141494	0.129656	0.276252	0.14877	0.102278	0.323167
ENSG00000019485	PRDM11	3.20393	2.69345	2.89821	2.90389	3.45435	2.81599
ENSG00000019505	SYT13	0.00441698	0	0	0.0558192	0.00455284	0
ENSG00000019549	SNAI2	78.1779	73.6451	79.9063	68.8608	65.2692	66.6768
ENSG00000019582	CD74	4.83538	5.06974	4.20314	6.60526	7.17452	6.73892
ENSG00000019991	HGF	2.11945	1.67139	2.13992	3.15775	3.107	3.12542
ENSG00000019995	ZRANB1	8.27505	8.69283	8.77746	7.70564	6.6049	7.90936
ENSG00000020129	NCDN	20.5848	19.209	19.9674	19.4924	22.7559	21.544
ENSG00000020181	ADGRA2	13.5638	12.6207	13.0063	11.1912	10.4169	10.5931
ENSG00000020219	CCT8L1P	0	0	0	0	0	0
ENSG00000020256	ZFP64	7.2398	6.69002	6.86846	7.55465	7.15928	6.95436
ENSG00000020426	MNAT1	39.8725	40.2256	40.578	41.9203	40.9774	39.0609
ENSG00000020577	SAMD4A	18.0127	17.1151	16.9121	15.7228	14.9462	15.9268
ENSG00000020633	RUNX3	3.90422	3.58878	3.52637	2.54395	2.75221	3.03343
ENSG00000020922	MRE11A	5.80615	5.94597	5.77881	5.48536	5.16422	5.01822
ENSG00000021300	PLEKHB1	0.034453	0.106055	0.0580399	0.0529026	0.112224	0.067028
ENSG00000021355	SERPINB1	45.9491	43.8972	43.2642	45.4777	45.3049	44.0758
ENSG00000021461	CYP3A43	0	0	0	0	0	0
ENSG00000021488	SLC7A9	0.362551	0.499685	0.669056	1.16329	0.971867	0.71806
ENSG00000021574	SPAST	4.40389	4.13212	4.25456	4.75711	3.65077	4.07418
ENSG00000021645	NRXN3	0.129961	0.0144362	0.0401115	0	0.019552	0.0779489
ENSG00000021762	OSBPL5	27.6453	26.4095	24.588	17.6534	20.0178	20.0796
ENSG00000021776	AQR	11.6408	12.0943	12.6976	12.4597	12.7766	12.8747
ENSG00000021826	CPS1	10.2314	7.41359	8.6967	7.76035	8.73415	9.12201
ENSG00000021852	C8B	0	0	0.0249999	0.0457281	0.0464377	0.107862
ENSG00000022267	FHL1	42.0568	39.1415	40.4073	42.0024	47.6643	42.0384
ENSG00000022277	RTFDC1	57.7623	56.3646	57.518	56.8201	57.8008	58.2595
ENSG00000022355	GABRA1	0	0	0	0	0	0
ENSG00000022556	NLRP2	0.0387847	0.0071267	0	0.0404306	0.0399912	0.0372654
ENSG00000022567	SLC45A4	1.43908	1.89362	2.08342	1.87084	2.14938	2.20694
ENSG00000022840	RNF10	71.4825	67.1526	71.2158	70.3024	76.2386	72.2399
ENSG00000022976	ZNF839	2.17191	2.84351	2.76324	2.31926	1.93788	2.12436
ENSG00000023041	ZDHHC6	17.3089	17.7873	18.0223	16.3512	16.4951	16.414
ENSG00000023171	GRAMD1B	3.82591	3.31272	3.86192	4.08059	4.50962	3.84325
ENSG00000023191	RNH1	130.891	122.767	129.001	130.382	130.212	133.626
ENSG00000023228	NDUFS1	41.5811	41.7558	41.59	43.3249	45.1488	45.1445
ENSG00000023287	RB1CC1	5.13024	6.95133	6.25386	6.56317	6.24702	7.12785
ENSG00000023318	ERP44	65.0462	74.4773	68.1274	81.7342	79.0165	78.632
ENSG00000023330	ALAS1	49.1787	43.5995	44.5889	63.1939	64.0736	63.3795
ENSG00000023445	BIRC3	2.06562	2.61876	2.14628	2.40153	2.5881	2.44757
ENSG00000023516	AKAP11	6.48515	7.96587	7.73272	7.39277	7.45462	7.63317
ENSG00000023572	GLRX2	20.8156	20.0781	20.4478	22.7421	24.2887	23.1857
ENSG00000023608	SNAPC1	191.466	208.512	212.366	171.299	162.304	164.305
ENSG00000023697	DERA	28.2814	28.9639	29.0475	27.4882	29.7867	29.0698
ENSG00000023734	STRAP	99.4556	99.917	97.1714	109.256	109.788	109.12
ENSG00000023839	ABCC2	8.18928	8.93309	9.27712	17.304	17.1476	17.3539
ENSG00000023892	DEF6	0.269233	0.255431	0.11074	0.140445	0.169786	0.288681
ENSG00000023902	PLEKHO1	29.3699	32.7167	28.9707	39.7063	38.992	39.5848
ENSG00000023909	GCLM	9.6538	11.3482	10.1669	11.1012	10.9	9.99234
ENSG00000024048	UBR2	5.97756	6.45881	6.25207	6.1225	5.71087	6.1712
ENSG00000024422	EHD2	142.48	131.177	133.609	133.395	138.29	142.063
ENSG00000024526	DEPDC1	8.8153	9.37099	10.2313	5.66394	6.89391	5.87875
ENSG00000024862	CCDC28A	5.52643	4.73693	5.71767	4.89177	4.45806	4.28923
ENSG00000025039	RRAGD	0.0281668	0.0635436	0.0654897	0.176256	0.180497	0.199931
ENSG00000025156	HSF2	6.82702	5.37003	5.0544	4.74827	5.70409	5.62682
ENSG00000025293	PHF20	13.7502	15.7102	12.9043	15.2112	14.4833	13.7036
ENSG00000025423	HSD17B6	0.61797	0.836126	0.864448	0.685579	0.589723	0.58175
ENSG00000025434	NR1H3	15.2225	13.7246	12.7026	18.9597	18.9373	20.0684
ENSG00000025708	TYMP	40.9318	43.194	37.5653	45.45	44.6787	43.6605
ENSG00000025770	NCAPH2	16.8515	14.8216	16.6359	13.6873	12.6488	12.1074
ENSG00000025772	TOMM34	38.4109	34.6516	34.5172	35.4102	34.4807	35.2072
ENSG00000025796	SEC63	23.979	31.9714	28.4854	33.1727	31.4354	30.4637
ENSG00000025800	KPNA6	15.299	14.3377	16.2319	15.527	15.9991	16.3066
ENSG00000026025	VIM	2889.01	2643.5	2710.15	2765	2808.49	2741.87
ENSG00000026036	RTEL1-TNFRSF6B	6.70511	6.39026	6.55402	4.49631	5.37674	5.01124
ENSG00000026103	FAS	50.68	50.2957	45.7628	43.1982	45.2669	47.0325
ENSG00000026297	RNASET2	49.1982	45.9534	45.5678	46.5335	46.8006	46.694
ENSG00000026508	CD44	267.891	257.26	261.672	239.011	232.716	228.979
ENSG00000026559	KCNG1	0.426883	0.456129	0.436185	1.22147	1.07669	0.849229
ENSG00000026652	AGPAT4	3.13209	2.64322	2.62064	3.01258	2.37581	3.30239
ENSG00000026751	SLAMF7	0	0	0	0	0	0
ENSG00000026950	BTN3A1	7.45128	6.78163	7.07304	7.43969	7.15127	6.7228
ENSG00000027001	MIPEP	5.39155	5.26421	6.95429	5.37736	5.07221	4.4864
ENSG00000027075	PRKCH	7.29213	7.51864	7.778	5.69384	6.57449	6.27314
ENSG00000027644	INSRR	0	0	0.00471559	0.00862027	0.00875553	0.00413547
ENSG00000027697	IFNGR1	31.0132	33.3279	34.2659	32.3506	33.1603	34.4984
ENSG00000027847	B4GALT7	16.9703	16.2955	16.7888	16.6565	16.5236	17.3425
ENSG00000027869	SH2D2A	0.295234	0.371418	0.179609	0.750019	0.768517	0.870968
ENSG00000028116	VRK2	6.104	8.23649	6.59569	7.55828	7.16137	6.71251
ENSG00000028137	TNFRSF1B	11.3255	9.78981	10.6905	13.5298	14.2447	14.173
ENSG00000028203	VEZT	20.4903	22.8371	20.6114	23.4008	23.673	24.4273
ENSG00000028277	POU2F2	2.8988	4.35186	2.44605	3.74324	3.01013	3.10211
ENSG00000028310	BRD9	18.7108	16.9409	17.021	16.6987	16.312	15.3851
ENSG00000028528	SNX1	69.3439	66.769	63.4845	68.8947	68.5906	69.2349
ENSG00000028839	TBPL1	15.5778	14.9273	13.8442	16.35	16.1718	14.5541
ENSG00000029153	ARNTL2	4.85552	5.70703	4.11211	4.63875	3.81368	3.89812
ENSG00000029363	BCLAF1	39.9072	47.9342	45.455	42.6726	44.0612	41.8011
ENSG00000029364	SLC39A9	16.5134	17.4142	17.2594	16.1229	16.7181	16.6224
ENSG00000029534	ANK1	0.0739462	0.0334996	0.126472	0.134047	0.149099	0.0314741
ENSG00000029559	IBSP	0	0	0.016996	0	0	0
ENSG00000029639	TFB1M	7.91858	5.90183	6.895	7.93896	7.57827	6.29024
ENSG00000029725	RABEP1	14.0004	16.1219	15.3483	15.4803	15.738	15.2768
ENSG00000029993	HMGB3	28.1158	27.9917	30.3713	31.8699	30.5024	29.4055
ENSG00000030066	NUP160	8.06067	8.4913	7.58635	7.78555	7.86657	7.69033
ENSG00000030110	BAK1	13.0713	12.5127	13.3988	14.1319	13.2176	13.0083
ENSG00000030304	MUSK	0.0427706	0.205404	0.0416253	0.0598335	0.0870258	0.107786
ENSG00000030419	IKZF2	2.31421	2.1347	1.68211	2.07889	1.59461	1.77071
ENSG00000030582	GRN	167.147	151.936	155.146	139.058	137.708	140.714
ENSG00000031003	FAM13B	7.28785	8.14353	7.72738	6.88666	6.29491	7.08425
ENSG00000031081	ARHGAP31	9.21931	8.06715	10.4201	7.47487	7.60256	7.30788
ENSG00000031691	CENPQ	1.54551	1.61782	1.82093	1.48208	1.54806	1.50591
ENSG00000031698	SARS	108.938	102.458	105.691	128.479	131.777	126.995
ENSG00000031823	RANBP3	40.3819	46.2891	43.7247	44.0296	44.3308	40.8097
ENSG00000032219	ARID4A	3.18766	3.27841	3.41815	2.72029	2.20382	3.30743
ENSG00000032389	TSSC1	19.1068	16.0245	18.4876	17.7887	21.5575	18.3906
ENSG00000032444	PNPLA6	57.9951	53.0487	57.4628	50.6135	53.465	53.6879
ENSG00000032742	IFT88	3.49135	4.31302	4.32277	3.89433	3.96707	4.52082
ENSG00000033011	ALG1	27.6809	27.3252	29.7466	29.4401	29.825	31.4258
ENSG00000033030	ZCCHC8	6.0205	6.15772	6.32036	5.51396	5.44014	5.67484
ENSG00000033050	ABCF2	52.7242	47.2694	49.5862	49.8759	51.1386	47.3793
ENSG00000033100	CHPF2	31.0252	27.5629	28.7286	32.5751	33.4593	33.6373
ENSG00000033122	LRRC7	0.164715	0.107042	0.0762953	0.106428	0.133379	0.0990246
ENSG00000033170	FUT8	10.3992	10.6375	10.7714	9.58534	9.72328	9.56911
ENSG00000033178	UBA6	16.5909	22.9528	17.8044	20.2358	17.2851	19.2521
ENSG00000033327	GAB2	8.16359	7.76462	8.00897	8.53178	9.26834	9.41242
ENSG00000033627	ATP6V0A1	22.6347	22.0164	21.6883	22.7874	23.8322	21.9162
ENSG00000033800	PIAS1	8.87596	10.4062	9.97369	10.3581	9.83755	9.75767
ENSG00000033867	SLC4A7	6.08517	6.21994	4.68946	6.21876	5.78281	5.04573
ENSG00000034053	APBA2	0.374909	0.446806	0.415677	0.28953	0.318569	0.247921
ENSG00000034152	MAP2K3	53.5227	50.2725	50.7151	57.7996	62.5835	59.0237
ENSG00000034239	EFCAB1	0.117059	0.0827762	0.0543178	0.0340391	0.0919379	0.0481118
ENSG00000034510	TMSB10	5190.94	4741.58	4892.64	4980.64	5082.27	4707.61
ENSG00000034533	ASTE1	5.37021	6.19104	5.62693	6.44166	6.46546	6.44458
ENSG00000034677	RNF19A	12.1149	12.8249	12.8699	11.0424	9.94591	9.81032
ENSG00000034693	PEX3	16.1036	17.1081	14.1692	19.0907	19.5115	18.1247
ENSG00000034713	GABARAPL2	50.5968	49.8714	51.2144	47.0765	46.5538	46.1756
ENSG00000034971	MYOC	0.0589313	0.12997	0.146833	0.179103	0.211953	0.106376
ENSG00000035115	SH3YL1	12.0444	12.7841	13.4086	11.415	10.982	10.9141
ENSG00000035141	FAM136A	20.6271	18.2081	18.3327	19.3702	19.0415	18.6561
ENSG00000035403	VCL	161.025	154.254	158.048	153.449	152.202	156.952
ENSG00000035499	DEPDC1B	1.97714	2.36149	2.89436	1.7257	1.62849	1.33151
ENSG00000035664	DAPK2	4.09477	3.89642	4.01847	5.78463	5.3444	5.3948
ENSG00000035681	NSMAF	17.9029	22.9771	18.2998	20.6712	21.0834	20.9354
ENSG00000035687	ADSS	17.6585	19.1702	20.0482	17.5278	16.8122	17.3899
ENSG00000035720	STAP1	0.0315124	0.0479301	0	0	0	0.0211139
ENSG00000035862	TIMP2	201.432	186.581	199.727	169.929	174.575	174.053
ENSG00000035928	RFC1	12.7768	13.9652	12.8449	13.6472	14.5102	13.3653
ENSG00000036054	TBC1D23	14.5257	15.9218	16.6586	16.012	15.7279	16.5154
ENSG00000036257	CUL3	30.3174	32.6324	31.1011	30.5709	29.7241	32.0207
ENSG00000036448	MYOM2	1.38038	0.812492	1.18346	1.04116	0.905229	1.44659
ENSG00000036473	OTC	0	0	0	0	0	0
ENSG00000036530	CYP46A1	0.117377	0.187261	0.459356	0.160768	0.205369	0.258302
ENSG00000036549	ZZZ3	8.70626	10.3436	9.93154	10.2407	9.73088	10.5162
ENSG00000036565	SLC18A1	0	0	0	0	0	0
ENSG00000036672	USP2	0.625449	0.629768	0.708556	1.14987	1.26254	1.36378
ENSG00000036828	CASR	0	0	0	0	0	0
ENSG00000037042	TUBG2	22.8005	23.2028	24.319	22.9285	24.162	20.7471
ENSG00000037241	RPL26L1	55.0943	50.094	48.7078	49.247	51.6389	46.8721
ENSG00000037280	FLT4	0.0203356	0.287269	0.0864325	0.0710972	0.103202	0.0904524
ENSG00000037474	NSUN2	27.0535	26.0893	27.1924	27.5236	28.3763	27.4216
ENSG00000037637	FBXO42	11.8957	13.5519	11.4295	12.8973	11.3704	12.8193
ENSG00000037749	MFAP3	54.0465	52.2147	52.237	55.0642	58.6042	57.8331
ENSG00000037757	MRI1	155.558	142.209	148.486	156.178	163.948	155.126
ENSG00000037897	METTL1	19.0528	17.9897	16.5103	15.7293	16.5432	16.616
ENSG00000037965	HOXC8	15.7909	15.4967	16.0862	14.355	13.5555	13.3095
ENSG00000038002	AGA	13.7197	11.6388	13.1234	13.3178	14.0591	15.9286
ENSG00000038210	PI4K2B	15.9329	18.3982	18.7389	18.1121	18.3948	17.8812
ENSG00000038219	BOD1L1	3.63217	6.61946	5.49468	4.53966	4.14596	4.41481
ENSG00000038274	MAT2B	26.1698	26.8517	25.7822	25.1275	24.585	24.2666
ENSG00000038295	TLL1	0	0.0616542	0.0291806	0.00920011	0.0130757	0.0599975
ENSG00000038358	EDC4	18.2442	18.3483	17.6414	17.2948	16.3155	17.5775
ENSG00000038382	TRIO	66.5757	67.6054	68.7159	50.403	48.5976	50.4428
ENSG00000038427	VCAN	17.9719	17.2746	17.1467	15.0001	16.1726	15.9623
ENSG00000038532	CLEC16A	7.30115	6.33985	6.6288	7.5687	6.92989	7.23587
ENSG00000038945	MSR1	0	0	0	0.110779	0	0.0206636
ENSG00000039068	CDH1	0.053156	0.0122357	0.00586253	0.0271644	0.0114183	0.0264391
ENSG00000039123	SKIV2L2	26.8051	28.6385	29.4991	30.4673	30.9713	32.7086
ENSG00000039139	DNAH5	0.41126	0.481864	0.314899	0.36963	0.289604	0.25635
ENSG00000039319	ZFYVE16	7.74917	8.96151	8.87843	8.1304	7.60912	9.44308
ENSG00000039523	FAM65A	23.1469	22.4466	22.0069	20.4746	19.7892	20.5673
ENSG00000039537	C6	2.6526	2.74375	3.87076	4.17305	2.88875	2.59676
ENSG00000039560	RAI14	47.8727	51.6764	48.9934	42.7704	42.4884	40.652
ENSG00000039600	SOX30	0.0825102	0.0620452	0.159959	0.129608	0.111766	0.102507
ENSG00000039650	PNKP	78.0593	72.3553	75.4501	78.431	79.5846	79.6676
ENSG00000039987	BEST2	0	0	0	0	0.0260065	0
ENSG00000040199	PHLPP2	5.19915	5.36763	5.45907	5.50704	5.26171	4.93548
ENSG00000040275	SPDL1	18.0375	19.6432	16.5894	15.6656	17.5537	15.1281
ENSG00000040341	STAU2	26.8765	28.9083	27.8975	30.0332	27.9224	28.4593
ENSG00000040487	PQLC2	14.6976	13.8681	12.3031	16.5196	17.0929	16.2564
ENSG00000040531	CTNS	14.4424	14.6119	15.1549	22.8104	23.5816	22.6861
ENSG00000040608	RTN4R	0.196819	0.361937	0.20448	0.26613	0.202529	0.15309
ENSG00000040633	PHF23	35.1526	32.6275	34.6686	36.0052	37.2768	36.2852
ENSG00000040731	CDH10	0.0156423	0.0172608	0.00867594	0.00793235	0.0256708	0.0280887
ENSG00000040933	INPP4A	7.58381	7.50257	7.86922	7.14548	7.01138	7.91104
ENSG00000041353	RAB27B	0.38836	0.97727	0.428683	0.99681	1.28034	0.871003
ENSG00000041357	PSMA4	124.892	122.631	119.151	128.983	126.841	126.021
ENSG00000041515	MYO16	0.130368	0.0931204	0.0936715	0.136205	0.127691	0.078411
ENSG00000041802	LSG1	17.2195	15.6348	18.1121	18.9712	18.2547	18.1455
ENSG00000041880	PARP3	19.9584	19.9631	19.5497	17.1995	18.9341	16.0271
ENSG00000041982	TNC	142.953	137.319	143.277	113.127	111.037	117.366
ENSG00000041988	THAP3	10.6175	9.58541	10.1961	10.1972	11.8105	10.2626
ENSG00000042062	FAM65C	1.09824	1.15933	0.942699	0.958609	0.807087	0.926907
ENSG00000042088	TDP1	13.0898	10.8922	12.6575	12.6549	14.0757	12.4166
ENSG00000042286	AIFM2	36.6379	33.7356	34.6012	47.388	49.9362	46.8379
ENSG00000042304	C2orf83	0	0.0138865	0.0242158	0	0	0
ENSG00000042317	SPATA7	2.67572	4.63879	3.99923	3.46467	3.64121	3.43728
ENSG00000042429	MED17	17.9504	20.0712	20.4368	20.5145	19.6081	16.6408
ENSG00000042445	RETSAT	47.2555	45.1232	45.9751	51.0806	52.0669	52.1844
ENSG00000042493	CAPG	18.8881	14.0692	14.0746	19.1797	17.3024	15.6575
ENSG00000042753	AP2S1	243.912	226.517	226.383	253.175	277.114	247.785
ENSG00000042781	USH2A	0.0215622	0.0408104	0.0308	0.0406543	0.047648	0.0270046
ENSG00000042813	ZPBP	0	0	0	0	0	0
ENSG00000042832	TG	0.734574	0.870067	0.410243	0.751865	0.550298	0.645098
ENSG00000042980	ADAM28	0.112202	0.0890785	0.113405	0.226467	0.0579543	0.103402
ENSG00000043039	BARX2	0	0	0	0.0260055	0	0
ENSG00000043093	DCUN1D1	11.2262	9.84839	10.1184	9.74869	9.7473	10.7199
ENSG00000043143	JADE2	7.80426	6.82642	6.44707	5.2575	6.37327	6.14627
ENSG00000043355	ZIC2	0.118922	0.130631	0.0787921	0.494749	0.485958	0.481763
ENSG00000043462	LCP2	0	0	0	0	0	0
ENSG00000043514	TRIT1	9.13733	9.10053	7.25952	9.90833	7.4771	8.07921
ENSG00000043591	ADRB1	0	0.0259111	0.00868276	0.0158772	0.0241874	0.00761694
ENSG00000044012	GUCA2B	2.19925	1.04151	1.81132	2.84127	3.11995	3.70705
ENSG00000044090	CUL7	51.0808	45.6709	49.4598	49.6397	55.6301	53.3275
ENSG00000044115	CTNNA1	194.344	180.453	184.996	193.842	188.8	190.425
ENSG00000044446	PHKA2	6.35887	6.19528	6.48146	6.1688	5.80423	6.68144
ENSG00000044459	CNTLN	2.93655	3.69799	3.52584	3.992	3.49247	3.19967
ENSG00000044524	EPHA3	1.29328	1.01849	1.03386	0.51883	0.539722	0.471361
ENSG00000044574	HSPA5	263.609	260.999	253.721	281.151	276.043	280.098
ENSG00000046604	DSG2	0.00739564	0.0257022	0	0	0.00381203	0.010803
ENSG00000046647	GEMIN8	8.51724	8.8252	8.32035	7.68213	7.50687	7.19846
ENSG00000046651	OFD1	7.6067	8.94473	7.72703	7.39824	7.77749	7.81293
ENSG00000046653	GPM6B	17.7004	19.6047	17.8469	17.9254	17.0151	17.42
ENSG00000046774	MAGEC2	0	0	0	0	0	0
ENSG00000046889	PREX2	0	0.00654492	0.00658576	0.0877834	0	0.00192476
ENSG00000047056	WDR37	8.62211	7.19472	7.77166	8.276	8.49558	7.78106
ENSG00000047188	YTHDC2	7.81166	9.00294	7.80107	7.85261	7.63319	7.90163
ENSG00000047230	CTPS2	3.51319	3.52489	3.37382	2.73296	2.67852	3.10217
ENSG00000047249	ATP6V1H	19.9697	19.2514	21.2039	19.6226	21.03	20.6231
ENSG00000047315	POLR2B	35.1999	34.7141	32.2051	36.9607	35.6782	35.5069
ENSG00000047346	FAM214A	7.55024	7.5281	8.46837	8.7348	9.57784	9.29477
ENSG00000047365	ARAP2	0	0.0517186	0.0126359	0	0.00293699	0
ENSG00000047410	TPR	12.3613	22.9324	21.7827	20.4673	18.1116	19.2861
ENSG00000047457	CP	24.4129	29.8713	29.1901	58.6163	61.8015	61.1047
ENSG00000047578	KIAA0556	11.1723	8.64712	11.3696	9.27499	8.1513	9.82674
ENSG00000047579	DTNBP1	12.0472	8.90238	8.80956	7.79712	10.3143	8.83528
ENSG00000047597	XK	0.0249494	0.0229506	0.0277024	0.0126601	0.0171451	0.0364413
ENSG00000047617	ANO2	3.67627	2.88757	4.53383	2.93397	3.40222	2.98457
ENSG00000047621	C12orf4	7.18958	6.83434	8.09889	7.36914	6.28613	6.67799
ENSG00000047634	SCML1	8.55879	9.59118	9.03368	10.2964	9.35621	9.49475
ENSG00000047644	WWC3	8.72261	7.89305	8.14499	5.73161	6.0651	5.84734
ENSG00000047648	ARHGAP6	4.42871	6.71443	4.41048	5.1051	4.97037	5.46167
ENSG00000047662	FAM184B	1.05579	1.30967	1.32314	1.26749	1.0757	1.23306
ENSG00000047849	MAP4	169.391	163.837	165.891	153.406	156.414	158.214
ENSG00000047932	GOPC	11.1373	12.3924	11.6645	10.9074	10.3295	10.8424
ENSG00000047936	ROS1	11.1373	12.3924	11.6645	10.9074	10.3295	10.8424
ENSG00000048028	USP28	11.5709	10.5191	13.0492	11.5816	10.5183	11.0452
ENSG00000048052	HDAC9	3.03878	3.42025	3.0612	3.85671	4.64471	3.65854
ENSG00000048140	TSPAN17	32.3531	26.3826	29.266	26.9824	27.8685	27.4348
ENSG00000048162	NOP16	36.4164	34.4727	38.3335	47.1008	46.0008	43.7459
ENSG00000048342	CC2D2A	7.09086	6.93773	7.72905	8.71234	5.98606	6.99793
ENSG00000048392	RRM2B	13.2734	16.4026	13.1575	16.3002	16.4221	17.2439
ENSG00000048405	ZNF800	5.99175	5.95538	6.27451	6.56881	6.79492	7.16862
ENSG00000048462	TNFRSF17	0.043325	0.0645882	0.0673731	0	0	0
ENSG00000048471	SNX29	4.32773	4.11295	4.10464	3.44815	4.05387	4.13271
ENSG00000048540	LMO3	0.0289995	0.12526	0.0152284	0.0256494	0.0740956	0.0561068
ENSG00000048544	MRPS10	22.1018	22.5979	22.1657	23.5709	23.8141	22.8481
ENSG00000048545	GUCA1A	0.0300591	0.0662922	0.0914011	0.0913516	0.0463801	0.0292164
ENSG00000048649	RSF1	8.46133	11.3509	12.7376	11.0349	9.84913	12.8413
ENSG00000048707	VPS13D	7.40104	7.32191	7.424	8.30181	8.01041	8.54766
ENSG00000048740	CELF2	1.33509	1.5199	1.92845	1.46524	1.13348	1.21528
ENSG00000048828	FAM120A	73.4912	71.6402	75.7746	75.4672	74.1887	73.624
ENSG00000048991	R3HDM1	13.7392	16.2048	13.8722	16.4862	16.7589	16.7567
ENSG00000049089	COL9A2	0.669998	0.966532	0.695513	0.614339	0.403134	0.515008
ENSG00000049130	KITLG	21.2124	23.0874	22.7556	22.4701	21.7505	21.1067
ENSG00000049167	ERCC8	4.66926	5.86132	5.02554	5.96868	4.82471	4.71261
ENSG00000049192	ADAMTS6	2.80911	2.88065	2.75074	1.79988	1.98976	1.77774
ENSG00000049239	H6PD	13.2438	11.9534	13.1509	11.0173	11.0597	11.0565
ENSG00000049245	VAMP3	91.9801	88.9545	89.6002	88.685	89.3847	86.2812
ENSG00000049246	PER3	0.486827	0.597321	0.386732	0.652108	0.592858	0.838277
ENSG00000049247	UTS2	0.393584	0.245419	0.265135	0.13863	0.211143	0.315909
ENSG00000049249	TNFRSF9	0.0192063	0.021076	0.0657493	0.073038	0.0989219	0.0923744
ENSG00000049283	EPN3	33.1239	30.7166	30.8981	25.8893	25.9501	27.4486
ENSG00000049323	LTBP1	196.564	190.631	195.262	177.237	166.041	162.515
ENSG00000049449	RCN1	198.296	197.5	199.196	223.689	217.845	217.377
ENSG00000049540	ELN	1.18241	1.40339	1.42789	1.0439	1.29915	0.94506
ENSG00000049541	RFC2	16.3238	17.3187	18.1452	14.0434	15.5826	13.2733
ENSG00000049618	ARID1B	12.6728	12.8967	13.3711	10.0653	12.7394	10.9026
ENSG00000049656	CLPTM1L	110.654	98.2583	103.891	104.832	111.317	103.023
ENSG00000049759	NEDD4L	5.48547	4.20778	4.49687	4.63288	4.35643	5.33897
ENSG00000049768	FOXP3	0.123592	0.0991519	0.0907292	0.109072	0.105058	0.0583529
ENSG00000049769	PPP1R3F	6.50532	4.50576	4.63145	3.76535	4.11746	4.91269
ENSG00000049860	HEXB	101.653	102.144	98.6173	110.909	108.351	106.19
ENSG00000049883	PTCD2	5.21557	6.54571	6.50961	5.86234	4.53319	5.04745
ENSG00000050030	KIAA2022	0	0.00441564	0	0.00406026	0	0.00194772
ENSG00000050130	JKAMP	28.9217	31.687	30.7807	32.1892	28.9169	30.6071
ENSG00000050165	DKK3	27.0245	24.921	26.6256	31.7499	30.957	30.5048
ENSG00000050327	ARHGEF5	3.74723	3.40123	3.51363	3.03978	3.01048	3.10741
ENSG00000050344	NFE2L3	1.74837	1.9535	1.75511	1.68185	1.6243	1.71443
ENSG00000050393	MCUR1	31.8939	34.367	30.8589	35.1493	39.3841	31.4771
ENSG00000050405	LIMA1	48.1435	49.8742	46.8983	51.0689	48.2873	50.0041
ENSG00000050426	LETMD1	25.6725	25.3838	26.4331	25.8187	28.3552	23.9531
ENSG00000050438	SLC4A8	2.02606	2.24063	1.46468	1.7917	1.9763	1.75574
ENSG00000050555	LAMC3	0.0243168	0.0134106	0.0116938	0.0466066	0.00361841	0.0117978
ENSG00000050628	PTGER3	6.40965	6.27399	6.75468	5.26774	6.49113	7.09348
ENSG00000050730	TNIP3	0.18965	0.264065	0.16776	0.214557	0.296405	0.343758
ENSG00000050748	MAPK9	18.1224	16.5365	19.4025	16.3653	15.3377	17.2769
ENSG00000050767	COL23A1	2.03723	1.79653	1.97024	1.81757	1.77126	2.1161
ENSG00000050820	BCAR1	62.2282	58.3459	60.6701	68.6024	71.1366	70.0047
ENSG00000051009	FAM160A2	7.57203	9.86405	7.98765	7.64555	7.38168	8.18215
ENSG00000051108	HERPUD1	65.9419	70.9661	71.1602	73.0815	75.1966	67.5587
ENSG00000051128	HOMER3	174.873	157.385	165.951	166.642	173.152	166.59
ENSG00000051180	RAD51	10.2398	8.64977	10.035	6.61839	7.84317	6.75506
ENSG00000051341	POLQ	1.17262	1.18423	1.04073	0.910265	1.05274	0.951918
ENSG00000051382	PIK3CB	7.08718	6.72389	7.38739	6.75431	7.56145	8.94084
ENSG00000051523	CYBA	250.343	225.951	230.385	245.384	254.057	242.723
ENSG00000051596	THOC3	20.8917	17.0427	17.0734	14.7351	16.1808	14.1399
ENSG00000051620	HEBP2	43.2341	39.585	41.2067	46.0842	46.3943	45.2564
ENSG00000051825	MPHOSPH9	10.2051	12.011	12.2573	11.3688	10.7776	11.3508
ENSG00000052126	PLEKHA5	5.10796	6.11869	5.20396	5.49074	5.35616	5.7247
ENSG00000052344	PRSS8	0	0.0373039	0	0	0	0
ENSG00000052723	SIKE1	22.2598	19.1265	22.027	26.894	25.8728	24.7783
ENSG00000052749	RRP12	12.0701	11.7468	11.5752	14.0194	14.3559	14.7256
ENSG00000052795	FNIP2	2.12115	2.08077	2.45998	2.75777	2.37897	2.17447
ENSG00000052802	MSMO1	145.593	153.179	143.569	155.768	152.153	157.358
ENSG00000052841	TTC17	17.7492	20.2143	18.7848	18.0066	17.6972	19.8308
ENSG00000052850	ALX4	0.0150066	0.0124245	0.0208303	0.0152307	0.00386748	0.0109602
ENSG00000053108	FSTL4	2.13701	2.62566	2.30648	6.0832	6.61216	6.27196
ENSG00000053254	FOXN3	12.4819	13.0807	13.533	11.1917	12.9954	13.2672
ENSG00000053328	METTL24	0	0	0	0.0226404	0	0
ENSG00000053371	AKR7A2	75.836	71.2439	71.6252	74.8438	76.8179	77.1282
ENSG00000053372	MRTO4	25.1271	23.2863	23.2762	25.2568	24.0967	22.3679
ENSG00000053438	NNAT	0.281873	0.382366	0.406208	0.351135	0.377477	0.415763
ENSG00000053501	USE1	17.7888	14.9016	15.7204	18.0401	17.4721	14.9801
ENSG00000053524	MCF2L2	0.237722	0.244468	0.195052	0.562035	0.652733	0.892257
ENSG00000053702	NRIP2	0.36879	0.48951	0.370905	0.208295	0.291491	0.367185
ENSG00000053747	LAMA3	3.57299	4.05591	4.12032	3.26497	3.41165	3.29956
ENSG00000053770	AP5M1	13.8648	14.4772	14.352	14.3863	13.6227	14.3325
ENSG00000053900	ANAPC4	7.73191	7.94097	7.59559	6.61222	6.74026	6.97621
ENSG00000053918	KCNQ1	0	0	0	0	0	0
ENSG00000054116	TRAPPC3	52.0703	46.6713	44.0655	49.4158	52.8831	49.6953
ENSG00000054118	THRAP3	44.1955	47.6336	49.2942	43.9424	40.698	42.0587
ENSG00000054148	PHPT1	95.0428	88.5625	92.2747	86.4136	92.3307	85.1758
ENSG00000054179	ENTPD2	0.167372	0.140143	0.0727589	0.195338	0.210732	0.123628
ENSG00000054219	LY75	16.5895	17.689	17.7886	20.8308	19.5457	21.2885
ENSG00000054267	ARID4B	39.6547	43.8272	41.6649	40.7413	41.763	40.1609
ENSG00000054277	OPN3	27.6102	24.4806	25.2713	26.4385	28.6288	26.6072
ENSG00000054282	SDCCAG8	8.41738	8.11798	8.87205	7.81614	6.73342	7.99015
ENSG00000054356	PTPRN	0.406647	0.466044	0.346745	0.326468	0.54788	0.681917
ENSG00000054392	HHAT	3.51034	3.37707	3.37727	3.08783	3.15248	3.62614
ENSG00000054523	KIF1B	15.6099	16.0651	15.1858	15.4766	15.4994	20.1136
ENSG00000054598	FOXC1	3.11128	3.14986	3.36301	2.65538	2.70843	2.86824
ENSG00000054611	TBC1D22A	14.3315	13.1211	14.0551	13.5429	14.6436	13.8787
ENSG00000054654	SYNE2	2.63241	4.77678	4.23757	3.75136	2.75415	2.84151
ENSG00000054690	PLEKHH1	0.162385	0.490569	0.284175	0.472007	0.936073	0.44528
ENSG00000054793	ATP9A	7.22521	7.08082	7.07589	6.57252	6.73901	6.55948
ENSG00000054796	SPO11	0	0	0	0	0	0
ENSG00000054803	CBLN4	0.0147111	0	0	0	0	0
ENSG00000054938	CHRDL2	0.0116899	0	0	0.0574512	0.173267	0.164028
ENSG00000054965	FAM168A	16.4174	15.3129	15.3402	13.9941	16.0238	15.5333
ENSG00000054967	RELT	2.0477	2.01759	1.8853	1.59906	1.9785	1.60719
ENSG00000054983	GALC	10.727	10.379	12.2719	10.6273	9.97012	9.69591
ENSG00000055044	NOP58	24.7547	28.6902	25.6929	29.1204	27.8158	26.9323
ENSG00000055070	SZRD1	105.08	97.8045	100.737	102.241	104.815	104.347
ENSG00000055118	KCNH2	0.0264573	0.0308071	0.0519622	0.0944123	0.0702145	0.0726616
ENSG00000055130	CUL1	24.3605	24.5744	24.3619	24.9937	23.4531	25.1399
ENSG00000055147	FAM114A2	14.5661	17.0132	15.1878	16.4589	16.8632	16.9261
ENSG00000055163	CYFIP2	8.12782	7.53551	8.09138	9.01267	9.81051	9.68998
ENSG00000055208	TAB2	22.4459	23.889	24.1542	25.2773	24.0479	24.2351
ENSG00000055211	GINM1	36.3234	36.8845	36.3759	36.8522	37.1285	37.4801
ENSG00000055332	EIF2AK2	35.5549	43.8803	39.8232	37.3126	33.4626	34.1352
ENSG00000055483	USP36	12.8184	13.3576	12.1823	12.4342	12.9584	12.2083
ENSG00000055609	KMT2C	5.62741	5.54823	5.33068	4.78711	4.0801	4.64042
ENSG00000055732	MCOLN3	0.592787	1.23949	1.07708	1.1154	0.815602	0.725715
ENSG00000055813	CCDC85A	0	0.0209582	0	0.00557958	0	0
ENSG00000055917	PUM2	14.1103	14.8445	14.3078	13.966	12.4143	13.2638
ENSG00000055950	MRPL43	54.2255	50.5617	49.6009	46.9263	52.435	47.7441
ENSG00000055955	ITIH4	19.6978	16.5656	16.0064	19.0329	17.3557	18.1879
ENSG00000055957	ITIH1	0.0892228	0.0891631	0.0911772	1.15893	1.04677	0.802504
ENSG00000056050	HPF1	11.662	12.6859	11.0356	11.4306	10.0698	9.8124
ENSG00000056097	ZFR	29.6779	33.0435	32.4425	32.5887	31.8061	33.6629
ENSG00000056277	ZNF280C	1.35203	1.40367	1.32435	1.75549	1.24979	1.28237
ENSG00000056291	NPFFR2	0	0	0	0	0	0
ENSG00000056487	PHF21B	0.0145669	0.00803725	0.00808051	0.309259	0.0810518	0.106686
ENSG00000056558	TRAF1	8.58775	9.72035	9.37423	9.08163	8.49879	9.67232
ENSG00000056586	RC3H2	10.5401	11.5616	12.0736	10.8009	10.1833	10.5203
ENSG00000056736	IL17RB	0.954968	1.08526	1.26386	1.71265	1.44628	1.75674
ENSG00000056972	TRAF3IP2	16.873	17.4568	15.1205	15.9329	16.3109	14.802
ENSG00000056998	GYG2	2.1123	2.71624	2.15076	3.04433	3.11143	3.24601
ENSG00000057019	DCBLD2	44.1835	43.4485	45.2869	46.0541	41.1197	36.6562
ENSG00000057149	SERPINB3	0	0.0868296	0.0290724	0.0132963	0	0.0382733
ENSG00000057252	SOAT1	24.624	27.7103	25.5085	28.912	28.0536	26.6173
ENSG00000057294	PKP2	0	0	0	0	0	0
ENSG00000057468	MSH4	0.00677755	0.0149591	0.0150408	0.0412515	0.0139654	0.0131933
ENSG00000057593	F7	0.0093903	0.0103602	0.0104126	0.00952145	0.0193397	0.0456797
ENSG00000057608	GDI2	157.946	156.337	162.696	166.935	166.486	168.28
ENSG00000057657	PRDM1	5.96955	6.02226	5.73011	5.54991	6.32979	5.92132
ENSG00000057663	ATG5	19.7807	20.9442	17.0058	22.7929	22.0506	22.3236
ENSG00000057704	TMCC3	2.55902	2.64772	2.58625	4.62522	4.72937	4.96865
ENSG00000057757	PITHD1	20.8933	18.2794	18.0972	20.6637	20.1713	19.6491
ENSG00000057935	MTA3	12.7096	12.6609	14.0952	12.4717	13.6617	13.0454
ENSG00000058056	USP13	9.34019	8.20721	10.2213	8.78554	7.96147	7.39322
ENSG00000058063	ATP11B	12.2917	12.6962	13.7571	15.2552	14.1097	15.455
ENSG00000058085	LAMC2	4.49152	4.02833	4.39093	3.70698	4.24683	4.16207
ENSG00000058091	CDK14	30.4669	31.4595	29.7377	34.2312	36.8517	34.5165
ENSG00000058262	SEC61A1	205.193	190.787	195.107	210.334	214.778	211.249
ENSG00000058272	PPP1R12A	23.3514	29.0578	26.3095	22.5457	20.2359	24.3485
ENSG00000058335	RASGRF1	0	0.0262505	0	0.0224264	0.00807144	0.0381274
ENSG00000058404	CAMK2B	0.0965752	0.0702442	0.0347755	0.0622481	0.0481673	0.086632
ENSG00000058453	CROCC	9.00781	7.56012	6.7624	5.70334	5.7242	5.9441
ENSG00000058600	POLR3E	25.8192	25.5289	27.1556	30.3263	32.8138	31.3014
ENSG00000058668	ATP2B4	47.0001	43.2676	45.9828	34.8639	33.6772	35.4124
ENSG00000058673	ZC3H11A	35.29	37.4969	35.6678	36.267	34.3841	36.185
ENSG00000058729	RIOK2	15.0168	17.855	15.1677	16.6374	16.7134	16.7552
ENSG00000058799	YIPF1	16.7426	14.8077	16.7361	16.5677	18.1195	18.445
ENSG00000058804	NDC1	10.1299	9.52538	10.5533	9.39359	8.98884	9.77255
ENSG00000058866	DGKG	15.1386	15.0461	14.0773	16.7514	19.0487	16.6818
ENSG00000059122	FLYWCH1	15.283	14.9794	14.0079	15.8208	16.8334	14.3195
ENSG00000059145	UNKL	4.2338	4.34206	5.21457	4.6124	3.20994	5.74229
ENSG00000059377	TBXAS1	5.52969	5.45822	5.52909	6.51281	7.60291	8.65801
ENSG00000059378	PARP12	26.5625	27.7819	24.1849	25.2259	20.7736	21.5675
ENSG00000059573	ALDH18A1	49.4937	43.1055	51.2063	52.0663	48.5832	48.4677
ENSG00000059588	TARBP1	3.87196	4.37857	4.10426	3.90435	3.10392	2.95631
ENSG00000059691	GATB	14.9789	13.6154	12.2383	13.4738	12.4195	13.795
ENSG00000059728	MXD1	36.3085	37.767	36.5225	32.4824	36.015	33.0702
ENSG00000059758	CDK17	10.7229	12.9805	12.901	14.6078	12.904	10.9901
ENSG00000059769	DNAJC25	44.077	46.1114	43.3781	42.7273	42.8342	42.2954
ENSG00000059804	SLC2A3	19.7798	17.5258	19.1587	18.7926	19.7237	19.3169
ENSG00000059915	PSD	1.41717	1.15514	1.06551	1.83372	1.17571	1.32687
ENSG00000060069	CTDP1	8.17612	7.79124	7.22742	7.1872	7.40454	7.82928
ENSG00000060138	YBX3	152.155	140.088	140.017	143.713	148.799	142.636
ENSG00000060140	STYK1	0.454607	0.388164	0.409992	0.668994	0.557996	0.460731
ENSG00000060237	WNK1	35.0852	37.6767	40.2718	37.2554	35.2603	39.0364
ENSG00000060303	RPS17P5	0	0	0	0	0	0
ENSG00000060339	CCAR1	24.6796	31.5145	29.3643	32.9755	29.3113	31.096
ENSG00000060491	OGFR	30.9492	29.8791	28.644	30.0544	28.3498	29.125
ENSG00000060558	GNA15	0.0379559	0.113261	0.0356561	0.0561675	0	0.0246042
ENSG00000060566	CREB3L3	7.44586	7.89466	7.43062	12.5176	12.659	12.766
ENSG00000060642	PIGV	8.90809	8.60826	8.23578	6.7098	7.15149	6.91751
ENSG00000060656	PTPRU	5.14504	5.47631	4.26509	6.85433	6.16677	6.77611
ENSG00000060688	SNRNP40	26.791	24.7172	23.4653	24.1637	26.3891	23.8733
ENSG00000060709	RIMBP2	0	0.0197531	0	0.0242109	0.00614739	0
ENSG00000060718	COL11A1	0	0.0150989	0.0389867	0.00313493	0.0835441	0.0334497
ENSG00000060749	QSER1	5.46605	5.97819	5.80996	5.695	5.38931	5.1931
ENSG00000060762	MPC1	25.8876	25.086	24.6206	25.7776	24.7076	24.6837
ENSG00000060971	ACAA1	98.6122	100.306	96.601	138.61	142.371	144.607
ENSG00000060982	BCAT1	14.3155	14.3475	13.4594	19.2234	18.7444	16.4101
ENSG00000061273	HDAC7	35.416	30.7848	33.7734	28.7878	28.6213	28.9642
ENSG00000061337	LZTS1	4.86141	4.31762	4.85024	3.60994	3.70239	3.50601
ENSG00000061455	PRDM6	0.401865	0.571702	0.578817	1.03657	0.429142	0.586669
ENSG00000061492	WNT8A	0	0	0	0	0	0
ENSG00000061656	SPAG4	1.10685	1.00856	0.88569	1.0372	1.48217	1.17484
ENSG00000061676	NCKAP1	40.7461	43.5528	43.3444	43.5436	42.7275	43.7682
ENSG00000061794	MRPS35	25.1979	23.288	24.8289	28.8594	27.5257	28.8183
ENSG00000061918	GUCY1B3	1.28485	1.13307	1.58146	1.34243	1.30339	1.23716
ENSG00000061936	SFSWAP	12.9373	13.486	12.8508	12.4583	11.4936	11.5368
ENSG00000061938	TNK2	7.93748	7.14749	8.09956	6.62146	6.69257	6.31761
ENSG00000061987	MON2	8.92371	10.1054	9.79338	8.84186	9.91771	9.20032
ENSG00000062038	CDH3	0.00815352	0	0	0.051617	0	0.015869
ENSG00000062096	ARSF	0.0115645	0	0	0	0	0.0112466
ENSG00000062194	GPBP1	14.3804	18.1748	16.454	18.092	16.5871	16.9575
ENSG00000062282	DGAT2	24.5945	24.4398	25.0799	43.4952	41.378	46.1779
ENSG00000062370	ZNF112	6.36014	6.44544	6.63586	6.49635	6.96745	6.63856
ENSG00000062485	CS	178.253	171.353	169.631	176.083	181.767	190.328
ENSG00000062524	LTK	0.423774	0.224673	0.440053	0.633854	0.615122	0.436549
ENSG00000062582	MRPS24	124.791	120.132	116.866	127.065	132.997	128.104
ENSG00000062598	ELMO2	24.7013	23.8744	23.0603	26.7099	26.2924	27.7465
ENSG00000062650	WAPL	13.039	14.373	12.7487	13.455	14.4431	13.8805
ENSG00000062716	VMP1	81.1655	84.8628	83.4645	90.294	90.826	85.8301
ENSG00000062725	APPBP2	11.5358	10.9462	9.68613	13.0083	11.5853	11.9472
ENSG00000062822	POLD1	12.2753	10.4286	11.0059	8.88924	8.76626	9.01525
ENSG00000063015	SEZ6	0	0	0.0362041	0.00645253	0.0344632	0.0317257
ENSG00000063046	EIF4B	158.275	151.097	159.518	143.677	149.392	145.464
ENSG00000063127	SLC6A16	0.170203	0.166673	0.0821305	0.116633	0.0707352	0.0977266
ENSG00000063169	GLTSCR1	5.76437	4.11935	4.19517	3.83591	3.15165	5.38425
ENSG00000063176	SPHK2	10.2179	8.15888	8.00938	9.68909	8.91915	7.93254
ENSG00000063177	RPL18	919.087	841.779	892.439	854.862	864.73	815.901
ENSG00000063180	CA11	0.803436	0.490639	0.442365	0.208188	0.120087	0.204469
ENSG00000063241	ISOC2	63.3983	57.2165	56.5392	64.096	68.156	64.9497
ENSG00000063244	U2AF2	118.858	106.639	111.097	121.308	121.461	121.414
ENSG00000063245	EPN1	88.9279	86.6928	81.3473	76.8408	85.6857	81.8668
ENSG00000063322	MED29	15.7949	15.9207	15.4668	14.9531	15.0157	15.1324
ENSG00000063438	AHRR	89.0852	79.7256	82.708	75.6451	79.7917	75.104
ENSG00000063515	GSC2	0	0	0	0	0	0
ENSG00000063587	ZNF275	5.02708	4.95818	5.11376	4.50696	4.65769	4.49685
ENSG00000063601	MTMR1	9.72995	8.88058	9.65212	9.24612	7.80292	8.74413
ENSG00000063660	GPC1	92.1313	82.9305	89.0025	96.374	103.033	103.225
ENSG00000063761	ADCK1	3.08463	2.50004	2.72317	3.11451	2.90599	2.69889
ENSG00000063854	HAGH	50.0305	49.1408	47.1857	54.1257	57.5433	60.2016
ENSG00000063978	RNF4	38.9501	39.3757	38.4961	42.3464	40.8656	42.1553
ENSG00000064012	CASP8	12.8995	14.2438	15.0739	15.0112	12.7489	12.7147
ENSG00000064042	LIMCH1	0.101907	0.0321706	0.0661886	0.0345479	0.104027	0.0437215
ENSG00000064102	ASUN	12.1552	13.368	13.4801	13.0431	12.8304	13.3268
ENSG00000064115	TM7SF3	38.7505	37.6842	33.3911	37.2335	38.989	37.8476
ENSG00000064195	DLX3	0.112325	0.20597	0.210825	0.331386	0.160183	0.126064
ENSG00000064199	SPA17	12.3554	11.8711	11.907	10.9744	10.0639	9.20421
ENSG00000064201	TSPAN32	0.0341187	0	0.0577768	0.1243	0.0111235	0.0339492
ENSG00000064205	WISP2	1.10606	0.704536	0.79691	0.645623	0.803825	0.648431
ENSG00000064218	DMRT3	0	0	0	0	0	0
ENSG00000064225	ST3GAL6	4.00968	4.34963	3.85359	5.3922	4.85191	5.39352
ENSG00000064270	ATP2C2	0.0479927	0.415518	0.070838	0.225624	0.0329051	0.0914393
ENSG00000064300	NGFR	0.814057	0.955448	0.68827	1.88763	1.79733	1.93063
ENSG00000064309	CDON	1.30387	1.12802	1.57842	1.44107	1.40417	1.85332
ENSG00000064313	TAF2	14.3656	16.6179	17.5807	15.3793	16.7929	15.3083
ENSG00000064393	HIPK2	32.8922	29.6915	33.4444	28.3658	29.773	30.061
ENSG00000064419	TNPO3	20.0267	20.1035	20.4311	22.2385	22.7767	21.7964
ENSG00000064489	BORCS8-MEF2B	20.8911	21.4077	20.7422	22.6418	23.5074	20.4696
ENSG00000064490	RFXANK	29.6083	25.7139	25.1766	29.4581	28.687	27.6178
ENSG00000064545	TMEM161A	20.4865	20.7837	18.1371	16.2131	16.8429	18.001
ENSG00000064547	LPAR2	0.666961	0.628655	0.413009	0.977051	0.740429	0.663622
ENSG00000064601	CTSA	137.083	130.88	134.845	133.8	137.533	138.951
ENSG00000064607	SUGP2	22.6943	23.6329	23.0355	23.2141	23.7511	23.5798
ENSG00000064651	SLC12A2	5.60975	6.26106	6.30167	5.84	6.03468	6.39193
ENSG00000064652	SNX24	36.7686	35.5839	34.8817	41.3719	40.5554	39.8738
ENSG00000064655	EYA2	0.0344656	0.012671	0.0170707	0.0465801	0	0.065261
ENSG00000064666	CNN2	142.295	134.166	141.247	133.345	131.828	128.936
ENSG00000064687	ABCA7	4.34621	4.09237	3.86787	4.15956	3.90645	4.80527
ENSG00000064692	SNCAIP	1.27711	1.93199	1.46626	0.926784	0.813767	1.33595
ENSG00000064703	DDX20	4.97647	5.64225	5.35091	4.9912	5.4575	5.38577
ENSG00000064726	BTBD1	32.8272	34.1539	32.577	35.9033	32.8345	34.688
ENSG00000064763	FAR2	4.6215	4.12371	3.68165	4.71223	5.35563	4.56217
ENSG00000064787	BCAS1	0.29224	0.165431	0.184974	0.187312	0.189317	0.201904
ENSG00000064835	POU1F1	0.105512	0.0529205	0.0497771	0	0	0
ENSG00000064886	CHI3L2	3.80611	3.6766	3.7761	3.8169	4.56991	4.0527
ENSG00000064932	SBNO2	21.0818	19.548	19.2304	16.8172	17.1985	16.5092
ENSG00000064933	PMS1	6.06878	5.69334	6.0009	5.26611	4.91578	4.99589
ENSG00000064961	HMG20B	52.7819	48.7258	50.355	42.1954	43.2834	40.381
ENSG00000064989	CALCRL	9.24715	8.84338	10.2781	11.0607	12.79	11.9561
ENSG00000064995	TAF11	12.7296	13.2112	12.4822	12.7983	13.1658	13.2317
ENSG00000064999	ANKS1A	5.94401	6.42908	5.96134	6.40137	6.58924	6.94369
ENSG00000065000	AP3D1	46.5579	45.1113	45.3573	47.1416	47.3183	46.1514
ENSG00000065029	ZNF76	10.1822	9.70036	11.0296	8.67345	8.89969	9.49636
ENSG00000065054	SLC9A3R2	56.0906	52.6336	51.0987	43.764	47.2067	45.7167
ENSG00000065057	NTHL1	10.1444	7.62215	9.41353	6.42276	7.48263	7.44563
ENSG00000065060	UHRF1BP1	1.89545	1.88436	1.85109	2.1703	2.05618	2.39049
ENSG00000065135	GNAI3	70.3953	72.3581	69.4595	68.9036	71.6718	71.7366
ENSG00000065150	IPO5	46.7196	48.444	48.4137	46.5457	46.7089	44.981
ENSG00000065154	OAT	97.6449	98.6489	97.0034	117.836	116.391	116.613
ENSG00000065183	WDR3	17.5901	15.1782	15.241	18.9556	17.6403	19.1598
ENSG00000065243	PKN2	9.07592	12.3874	10.7345	10.9322	10.5459	11.9491
ENSG00000065268	WDR18	32.1149	28.4885	29.3879	28.5828	32.2909	30.8877
ENSG00000065308	TRAM2	89.1351	83.5633	86.1772	80.8508	78.6096	77.9554
ENSG00000065320	NTN1	0.983336	0.779035	0.872088	0.966028	0.981777	1.12477
ENSG00000065325	GLP2R	0.00554555	0.00612068	0.021878	0.0665836	0.0406282	0.0625119
ENSG00000065328	MCM10	4.15523	3.92402	5.21045	2.76855	3.05942	3.25585
ENSG00000065357	DGKA	19.1611	17.5225	18.3885	17.5867	17.0233	18.1604
ENSG00000065361	ERBB3	139.343	131.11	128.878	139.206	146.599	141.033
ENSG00000065371	ROPN1	0	0.0189121	0	0	0.0176385	0.024705
ENSG00000065413	ANKRD44	0.408582	0.199643	0.349191	0.686306	0.882092	0.965843
ENSG00000065427	KARS	86.0844	83.9548	82.7632	95.7779	100.94	96.6576
ENSG00000065457	ADAT1	19.4323	16.8407	17.7862	14.5955	16.3671	16.7534
ENSG00000065485	PDIA5	81.2678	77.1334	78.3215	80.8768	79.5117	80.4076
ENSG00000065491	TBC1D22B	6.56226	4.87596	6.02709	6.713	7.46783	6.27778
ENSG00000065518	NDUFB4	122.664	116.08	124.037	130.404	136.766	128.008
ENSG00000065526	SPEN	9.18915	9.02072	9.73462	7.81958	8.10191	8.29615
ENSG00000065534	MYLK	43.6177	40.1384	38.4604	48.2602	52.1845	50.7934
ENSG00000065548	ZC3H15	32.0645	34.7148	32.778	34.3358	33.2787	33.5287
ENSG00000065559	MAP2K4	9.05425	10.16	9.54606	8.90044	9.18192	9.48034
ENSG00000065600	TMEM206	6.40476	5.2199	6.0224	5.38486	6.49987	6.02254
ENSG00000065609	SNAP91	0.0705326	0.0313474	0.00675389	0.0271369	0.0758565	0
ENSG00000065613	SLK	9.64166	12.7557	12.2241	12.2519	11.9268	11.6433
ENSG00000065615	CYB5R4	6.81631	7.77343	7.36993	7.85924	7.38479	9.55289
ENSG00000065618	COL17A1	1.35083	1.3532	0.976092	2.40324	2.57996	2.34481
ENSG00000065621	GSTO2	0.698401	0.468893	0.8353	0.625414	0.408636	0.483425
ENSG00000065665	SEC61A2	2.79299	2.78782	2.67966	2.95256	2.69997	2.81725
ENSG00000065675	PRKCQ	0	0.00852391	0	0.0439443	0	0.00751714
ENSG00000065717	TLE2	1.43965	1.19631	0.961084	0.686521	1.11298	0.965874
ENSG00000065802	ASB1	13.3113	13.8432	14.267	15.4712	12.0672	13.5978
ENSG00000065809	FAM107B	11.6669	10.4528	13.5492	11.3665	11.4238	10.4159
ENSG00000065833	ME1	10.7458	11.426	11.2886	18.8009	17.9903	19.3912
ENSG00000065882	TBC1D1	43.4034	44.3505	46.088	46.1346	46.1185	48.8073
ENSG00000065883	CDK13	10.8353	10.922	11.0392	10.2629	9.19803	10.4566
ENSG00000065911	MTHFD2	44.6643	47.8289	43.4535	61.5491	60.1816	57.227
ENSG00000065923	SLC9A7	3.62953	3.93912	3.42617	4.30128	4.36582	4.58754
ENSG00000065970	FOXJ2	6.74274	6.4417	6.9996	5.73868	5.93429	6.02335
ENSG00000065978	YBX1	597.907	564.574	577.541	605.566	633.269	607.4
ENSG00000065989	PDE4A	7.63334	6.73407	6.69945	6.04316	5.83232	5.83535
ENSG00000066027	PPP2R5A	9.44981	10.1415	9.95649	10.2213	10.1749	10.6992
ENSG00000066032	CTNNA2	0.0488019	0.0176751	0.00888274	0.053814	0.00824816	0.0311775
ENSG00000066044	ELAVL1	45.3298	41.2949	44.4123	42.0956	42.8181	39.4781
ENSG00000066056	TIE1	0	0.052335	0.019727	0	0.0902419	0.0243059
ENSG00000066084	DIP2B	4.65284	4.89259	5.26673	5.0434	5.19249	5.54777
ENSG00000066117	SMARCD1	26.8947	26.9788	28.1824	26.6848	25.9253	27.611
ENSG00000066135	KDM4A	14.1429	14.587	13.6484	13.853	14.4956	13.369
ENSG00000066136	NFYC	24.385	22.7496	23.7564	25.5585	24.9269	24.5542
ENSG00000066185	ZMYND12	0.269384	0.22742	0.620392	0.294247	0.302671	0.330597
ENSG00000066230	SLC9A3	0.459431	1.04992	0.522455	0.752117	0.268802	0.273996
ENSG00000066248	NGEF	0.0249746	0	0.0460867	0.0416116	0.106176	0.157953
ENSG00000066279	ASPM	2.5898	4.4963	4.82332	2.9316	2.58124	2.65602
ENSG00000066294	CD84	0	0	0	0.00279474	0	0
ENSG00000066322	ELOVL1	122.802	112.566	120.9	124.881	129.683	127.984
ENSG00000066336	SPI1	0	0	0.0483256	0	0.0218422	0
ENSG00000066379	ZNRD1	14.9723	13.6219	13.14	15.451	14.9913	14.2719
ENSG00000066382	MPPED2	0	0	0	0	0	0
ENSG00000066405	CLDN18	0.168448	0.13585	0.10784	0.114626	0.139037	0.141451
ENSG00000066422	ZBTB11	3.65565	3.87254	4.02574	4.26726	3.78549	3.94485
ENSG00000066427	ATXN3	17.2086	20.9416	23.6699	23.1973	22.9898	20.0287
ENSG00000066455	GOLGA5	19.9964	20.7945	20.2814	20.4671	20.5383	20.3668
ENSG00000066468	FGFR2	0.149572	0.0586301	0	0.0234838	0.108521	0.00579738
ENSG00000066557	LRRC40	9.77665	10.3875	11.1466	10.8289	10.8851	11.2505
ENSG00000066583	ISOC1	20.9593	19.3508	20.1984	22.8971	22.174	24.3981
ENSG00000066629	EML1	13.5871	13.5728	14.6018	14.3526	15.8449	14.5551
ENSG00000066651	TRMT11	31.6869	31.2914	32.8115	28.4518	26.8577	26.1384
ENSG00000066654	THUMPD1	8.37491	9.09905	9.01086	7.31114	7.80065	8.32378
ENSG00000066697	MSANTD3	41.2321	41.8552	38.7484	47.7556	48.5274	47.4801
ENSG00000066735	KIF26A	0.0229259	0.017644	0.0169718	0.011634	0.00988389	0.0155652
ENSG00000066739	ATG2B	6.0243	7.48493	7.45293	5.98387	6.03721	5.97929
ENSG00000066777	ARFGEF1	8.1568	10.0229	9.35362	8.97108	9.4181	9.41328
ENSG00000066813	ACSM2B	0.0563982	0.0171651	0.0140335	0.0308089	0.149042	0.0764024
ENSG00000066827	ZFAT	4.86312	4.27541	4.43634	6.02159	5.64562	5.80732
ENSG00000066855	MTFR1	15.1963	17.0672	18.4261	19.7492	20.1477	19.8565
ENSG00000066923	STAG3	1.53346	1.68101	1.58385	1.70195	1.82443	1.21339
ENSG00000066926	FECH	17.1603	16.1938	17.9144	16.652	17.1149	15.2533
ENSG00000066933	MYO9A	4.53709	5.49613	5.4291	4.83059	4.58791	5.72646
ENSG00000067048	DDX3Y	20.2866	24.2532	19.9152	23.3458	21.6833	21.7045
ENSG00000067057	PFKP	46.0075	46.8634	44.3266	44.8496	43.6349	42.2266
ENSG00000067064	IDI1	76.8254	79.8648	75.5664	88.0952	83.2724	86.0636
ENSG00000067066	SP100	46.1412	51.7315	45.4169	46.7829	43.3909	44.0015
ENSG00000067082	KLF6	63.5963	66.3185	70.2207	62.7895	60.6145	62.9572
ENSG00000067113	PLPP1	43.2608	41.8562	42.9755	60.0829	57.1646	59.1211
ENSG00000067141	NEO1	7.55767	7.14315	8.03714	6.70891	5.62863	5.81333
ENSG00000067167	TRAM1	144.341	142.18	145.919	125.197	121.539	124.221
ENSG00000067177	PHKA1	3.91589	3.82125	3.94933	5.04508	4.86645	4.8958
ENSG00000067182	TNFRSF1A	137.319	121.827	130.897	140.086	140.726	143.401
ENSG00000067191	CACNB1	4.2702	3.56845	3.24245	4.10955	3.75358	3.69831
ENSG00000067208	EVI5	4.98001	4.7744	5.60456	5.78358	5.20266	4.36851
ENSG00000067221	STOML1	14.4545	12.7425	13.5781	11.744	12.6195	12.0376
ENSG00000067225	PKM	914.588	835.217	844.254	926.182	952.5	936.787
ENSG00000067248	DHX29	12.401	14.5117	14.1182	14.9355	14.4288	14.5505
ENSG00000067334	DNTTIP2	13.3139	16.5237	14.7695	15.6534	14.8765	15.0519
ENSG00000067365	METTL22	10.6955	10.0326	9.77962	10.4303	12.6298	10.4589
ENSG00000067369	TP53BP1	15.0234	16.6265	16.5742	17.3113	16.7089	15.9651
ENSG00000067445	TRO	6.88351	5.10239	5.13099	5.7768	5.49658	6.2412
ENSG00000067533	RRP15	11.4161	13.3813	13.6415	13.279	11.5589	11.0702
ENSG00000067560	RHOA	359.975	348.991	349.34	361.926	362.054	351.122
ENSG00000067596	DHX8	15.0766	14.3168	14.8742	14.3289	14.7219	15.2482
ENSG00000067601	PMS2P4	2.40464	1.75279	3.4523	2.86492	2.79482	2.70372
ENSG00000067606	PRKCZ	0.463284	0.267597	0.316376	0.134124	0.303407	0.103125
ENSG00000067646	ZFY	4.19169	5.67086	3.92888	5.35187	4.81091	4.33755
ENSG00000067704	IARS2	36.553	40.0623	37.0296	36.7693	39.0274	38.8188
ENSG00000067715	SYT1	0.236814	0.209763	0.5712	0.283003	0.291755	0.0690016
ENSG00000067798	NAV3	7.85301	9.48155	10.3489	9.08271	9.923	8.89317
ENSG00000067829	IDH3G	58.4663	55.3188	55.078	57.6437	57.5773	58.2011
ENSG00000067836	ROGDI	9.8043	8.28199	9.64883	8.83624	8.72149	11.1322
ENSG00000067840	PDZD4	0.222228	0.176937	0.177901	0.108824	0.27413	0.132095
ENSG00000067842	ATP2B3	0.00538186	0	0.00597368	0.00546057	0	0
ENSG00000067900	ROCK1	14.9009	20.7491	18.9499	18.067	17.6753	19.0257
ENSG00000067955	CBFB	23.1886	25.4973	26.1814	23.6011	22.8826	22.8173
ENSG00000067992	PDK3	1.47878	1.69028	1.90873	1.54731	1.90275	1.6733
ENSG00000068001	HYAL2	39.7529	35.7127	38.3276	37.7024	39.4432	37.516
ENSG00000068024	HDAC4	4.84201	3.59007	3.08399	2.44802	2.74696	2.62004
ENSG00000068028	RASSF1	28.5181	26.5524	26.8479	27.7895	27.4611	27.6218
ENSG00000068078	FGFR3	0.801351	1.25233	0.756643	0.563409	0.6129	0.613178
ENSG00000068079	IFI35	61.7434	71.7841	58.5995	71.8779	61.3084	58.6761
ENSG00000068097	HEATR6	152.943	6.56719	6.62925	1411.42	6.4174	1837.35
ENSG00000068120	COASY	51.7892	48.8875	45.553	47.2446	49.5303	49.5075
ENSG00000068137	PLEKHH3	7.33713	6.55435	7.57841	7.31086	8.1841	7.51573
ENSG00000068305	MEF2A	9.65326	10.698	9.7963	9.57315	9.30029	9.84807
ENSG00000068308	OTUD5	33.7746	31.7917	31.5681	29.0007	29.9818	30.7752
ENSG00000068323	TFE3	51.2228	46.8291	48.0628	48.7172	49.0904	48.9884
ENSG00000068354	TBC1D25	10.375	11.8954	10.9951	11.706	11.2553	11.7572
ENSG00000068366	ACSL4	33.5899	36.267	35.77	38.3569	36.4402	38.8391
ENSG00000068383	INPP5A	10.2432	8.07952	9.34362	8.75769	9.5224	9.83754
ENSG00000068394	GPKOW	14.812	14.0272	13.5839	13.622	14.1088	14.5571
ENSG00000068400	GRIPAP1	16.0984	16.6791	15.2159	15.1464	14.362	14.0017
ENSG00000068438	FTSJ1	41.5132	39.6101	39.0325	41.4836	37.7937	40.6802
ENSG00000068489	PRR11	29.0165	28.3307	31.4995	25.0942	25.0158	23.0612
ENSG00000068615	REEP1	0.0549334	0.0940662	0.0316997	0.00616202	0.0544056	0.0132104
ENSG00000068650	ATP11A	11.5404	11.6251	10.4542	10.0466	9.87964	12.0274
ENSG00000068654	POLR1A	17.5362	14.591	17.421	18.2437	18.2981	15.8281
ENSG00000068697	LAPTM4A	312.851	305.234	306.338	305.797	311.761	307.68
ENSG00000068724	TTC7A	9.13741	8.88544	9.67239	8.57688	8.73977	8.86719
ENSG00000068745	IP6K2	61.9987	56.1678	56.7216	49.8226	51.5569	51.3863
ENSG00000068781	STON1-GTF2A1L	5.23676	5.72719	5.39917	5.74014	5.13087	6.39907
ENSG00000068784	SRBD1	4.33786	4.22584	4.32293	4.30604	3.92015	3.82793
ENSG00000068796	KIF2A	21.345	24.3082	25.8039	24.3032	23.877	23.6128
ENSG00000068831	RASGRP2	1.25132	1.25827	1.2771	1.91236	1.65871	1.59871
ENSG00000068878	PSME4	20.1738	22.5837	22.0002	26.7622	25.9223	25.5641
ENSG00000068885	IFT80	14.1665	15.6264	16.3776	13.4927	13.5998	13.344
ENSG00000068903	SIRT2	25.1772	23.7298	23.924	26.4068	26.1073	24.6666
ENSG00000068912	ERLEC1	42.5363	43.9238	43.9487	43.0168	42.3161	42.751
ENSG00000068971	PPP2R5B	8.57307	8.15921	9.00089	8.23337	8.78318	7.99694
ENSG00000068976	PYGM	0.296013	0.142336	0.144439	0.192113	0.212779	0.162395
ENSG00000068985	PAGE1	0.0435965	0.0479386	0.239633	0.219757	0.222995	0.16869
ENSG00000069011	PITX1	1.92292	1.54347	1.67971	2.62407	2.48312	2.72394
ENSG00000069018	TRPC7	0.0330911	0.0728487	0	0.166149	0.169602	0.192398
ENSG00000069020	MAST4	2.88082	3.68462	3.50679	1.96102	2.26853	2.11208
ENSG00000069122	ADGRF5	4.91662	5.67718	5.23888	3.71056	3.49945	4.24773
ENSG00000069188	SDK2	0.0281326	0.0259804	0.043551	0.0299375	0.0156166	0.0520712
ENSG00000069206	ADAM7	0.0394858	0.0217883	0.0438158	0.0872836	0.122048	0.127749
ENSG00000069248	NUP133	13.7074	15.2484	12.7593	13.8331	13.0627	12.7508
ENSG00000069275	NUCKS1	43.3013	45.4331	45.4032	40.2104	37.6898	37.1029
ENSG00000069329	VPS35	34.9766	36.4608	33.6705	38.4384	37.3645	37.6868
ENSG00000069345	DNAJA2	32.7858	32.8283	32.1696	34.7607	35.9002	33.8044
ENSG00000069399	BCL3	14.8345	15.3014	13.2771	13.7432	15.2248	14.2588
ENSG00000069424	KCNAB2	1.44686	1.19281	1.1421	0.901993	1.11436	1.01679
ENSG00000069431	ABCC9	4.71187	5.36829	5.23038	4.23619	4.14326	4.29862
ENSG00000069482	GAL	82.113	78.3935	77.1487	256.444	263.363	259.39
ENSG00000069493	CLEC2D	4.10546	3.74665	4.09084	4.82378	4.40873	3.59906
ENSG00000069509	FUNDC1	10.2735	9.77309	10.2837	9.93699	11.2359	9.94981
ENSG00000069535	MAOB	1.80685	2.15814	2.19843	2.67727	3.20677	3.39882
ENSG00000069667	RORA	3.20491	3.68886	3.73034	4.28053	3.91666	3.93861
ENSG00000069696	DRD4	0.113187	0.0231458	0	0.0850215	0	0.0407884
ENSG00000069702	TGFBR3	6.74094	6.43667	6.69404	6.62227	5.75375	5.38843
ENSG00000069712	KIAA1107	0.699791	0.893742	0.528592	0.35243	0.636715	0.938661
ENSG00000069764	PLA2G10	0.0256497	0	0	0	0	0
ENSG00000069812	HES2	0.0102298	0.00626854	0.0824893	0.147016	0.0527669	0.28221
ENSG00000069849	ATP1B3	87.1046	82.7335	80.6191	97.1444	95.4593	97.4721
ENSG00000069869	NEDD4	16.6155	18.9597	18.5153	18.754	18.1133	20.3526
ENSG00000069943	PIGB	9.13581	8.8317	10.8198	9.27765	8.145	8.66011
ENSG00000069956	MAPK6	14.6562	16.372	15.7311	17.7411	16.5371	17.1117
ENSG00000069966	GNB5	13.0521	12.9937	12.4978	11.8557	11.3054	11.397
ENSG00000069974	RAB27A	18.1439	16.6377	18.3054	19.8626	18.4019	18.7633
ENSG00000069998	CECR5	17.6099	17.3768	17.4521	16.5908	17.1575	16.6226
ENSG00000070010	UFD1L	70.5113	67.5436	68.3467	76.457	78.9505	78.9582
ENSG00000070018	LRP6	8.84651	9.25424	11.5264	10.1927	11.8044	9.71792
ENSG00000070019	GUCY2C	0.00570657	0	0	0	0.0158122	0.0111105
ENSG00000070031	SCT	0	0	0	0	0	0
ENSG00000070047	PHRF1	15.0357	14.5043	14.0221	13.2987	14.4848	14.4869
ENSG00000070061	IKBKAP	13.1195	12.3001	13.1227	15.0364	13.1061	12.8522
ENSG00000070081	NUCB2	31.606	35.6416	32.0567	34.9439	30.4907	35.148
ENSG00000070087	PFN2	101.452	102.747	104.305	110.032	112.666	107.096
ENSG00000070159	PTPN3	2.69805	2.74617	2.7824	2.30375	2.51955	2.80373
ENSG00000070182	SPTB	0.103325	0.167209	0.104866	0.208471	0.224902	0.209069
ENSG00000070190	DAPP1	0	0.00898925	0	0.01686	0	0
ENSG00000070193	FGF10	0	0	0	0	0	0
ENSG00000070214	SLC44A1	33.7966	33.5211	31.6215	31.6654	30.0275	30.2911
ENSG00000070269	TMEM260	4.98362	5.24641	6.21018	5.42959	6.19891	5.60292
ENSG00000070366	SMG6	15.3331	14.8565	16.7993	15.6367	15.4617	15.8109
ENSG00000070367	EXOC5	21.3191	23.6997	24.3471	22.4254	20.9682	24.1904
ENSG00000070371	CLTCL1	6.13562	6.52293	5.85449	6.24972	6.66311	6.3369
ENSG00000070388	FGF22	0.115272	0.0417531	0.18055	0.0575361	0.0476152	0.153843
ENSG00000070404	FSTL3	22.9371	20.3387	21.606	18.5352	20.5179	18.1069
ENSG00000070413	DGCR2	33.4187	30.5725	32.9132	29.7733	30.1151	29.0206
ENSG00000070423	RNF126	30.7277	27.7001	29.167	28.7788	28.4884	29.5534
ENSG00000070444	MNT	9.06121	9.14012	8.24257	8.04122	8.16423	7.99733
ENSG00000070476	ZXDC	0.882155	0.876062	0.730901	0.742689	0.67498	0.810429
ENSG00000070495	JMJD6	19.4823	16.4114	17.4651	17.9796	20.4897	19.0816
ENSG00000070501	POLB	7.95268	7.37278	8.19944	8.38541	7.89422	8.64394
ENSG00000070526	ST6GALNAC1	0.0365054	0.0186432	0	0	0	0
ENSG00000070540	WIPI1	113.841	108.416	113.079	103.828	107.678	111.399
ENSG00000070601	FRMPD1	0.690138	0.461795	0.39164	0.589555	0.676081	0.727684
ENSG00000070610	GBA2	32.3323	32.2261	32.3876	29.9534	30.4319	29.1357
ENSG00000070614	NDST1	0.0695975	0.152683	0.0760193	0.139724	0.283396	0.134071
ENSG00000070669	ASNS	19.8832	21.001	21.6305	40.7649	39.0976	39.1355
ENSG00000070718	AP3M2	9.69157	10.1889	10.5188	8.82992	8.84824	8.78622
ENSG00000070729	CNGB1	0.0145801	0	0	0.00986325	0.00500875	0.0153514
ENSG00000070731	ST6GALNAC2	1.80205	1.01439	0.974668	2.11818	1.43212	1.29207
ENSG00000070748	CHAT	0	0.0119198	0.0119772	0	0	0
ENSG00000070756	PABPC1	543.758	527.178	539.059	523.946	539.905	528.563
ENSG00000070759	TESK2	1.91504	1.81865	1.92914	2.13187	1.71793	1.47309
ENSG00000070761	CFAP20	26.563	27.2125	27.8727	26.8858	26.1416	26.3361
ENSG00000070770	CSNK2A2	22.2054	21.7314	23.6501	22.8898	23.337	23.0782
ENSG00000070778	PTPN21	11.5066	11.0373	11.4929	9.17904	9.80903	9.79651
ENSG00000070785	EIF2B3	22.5269	21.052	22.2112	24.6395	24.9629	23.0979
ENSG00000070808	CAMK2A	0.0311972	0.0372921	0.0168601	0.180059	0.297175	0.147636
ENSG00000070814	TCOF1	17.6375	15.6695	15.5195	15.5414	16.5874	16.4933
ENSG00000070831	CDC42	152.921	147.25	150.594	155.214	155.041	155.969
ENSG00000070882	OSBPL3	7.19519	7.92157	9.48029	8.94606	8.7702	9.13663
ENSG00000070886	EPHA8	0	0	0	0	0.00452305	0
ENSG00000070915	SLC12A3	0	0	0	0	0	0
ENSG00000070950	RAD18	4.18222	4.86837	4.69167	4.57711	4.10073	4.36746
ENSG00000070961	ATP2B1	15.3684	17.9539	18.1267	20.4049	16.3257	16.951
ENSG00000070985	TRPM5	0	0	0	0.00569231	0	0
ENSG00000071051	NCK2	15.4322	13.7927	13.2732	13.6001	14.0984	12.8791
ENSG00000071054	MAP4K4	98.4315	97.1777	99.2143	92.5483	89.5416	92.7133
ENSG00000071073	MGAT4A	0.0875735	0.0388542	0.00657609	0.00780112	0.051177	0.120512
ENSG00000071082	RPL31	1076.76	994.397	1024.01	1005.66	995.927	958.078
ENSG00000071127	WDR1	308.438	282.732	287.569	316.871	330.197	323.379
ENSG00000071189	SNX13	9.9988	11.7873	11.4809	11.8892	12.7602	12.3661
ENSG00000071203	MS4A12	0	0	0	0	0	0
ENSG00000071205	ARHGAP10	18.1847	17.9146	18.6971	17.0595	17.5225	16.5028
ENSG00000071242	RPS6KA2	49.1982	45.9534	45.5678	46.5335	46.8006	46.694
ENSG00000071243	ING3	5.03487	5.31228	6.20777	5.01561	4.9585	5.50089
ENSG00000071246	VASH1	1.5176	2.10875	1.82867	1.05925	1.13316	1.45462
ENSG00000071282	LMCD1	96.7876	90.7415	97.6949	69.5071	72.0213	71.3776
ENSG00000071462	WBSCR22	49.8506	44.2882	46.4816	53.5315	53.8969	48.8425
ENSG00000071537	SEL1L	25.5643	27.0047	27.1993	25.7194	22.8131	23.7748
ENSG00000071539	TRIP13	12.4836	11.9174	13.8287	8.77082	10.1809	8.36595
ENSG00000071553	ATP6AP1	89.2564	84.7626	82.6761	91.0931	97.4452	96.3326
ENSG00000071564	TCF3	43.2647	38.424	42.063	36.6728	40.4104	38.1393
ENSG00000071575	TRIB2	6.57025	6.73203	6.56456	5.93194	5.4074	5.25884
ENSG00000071626	DAZAP1	56.498	56.0564	59.1008	53.373	54.6258	54.1824
ENSG00000071655	MBD3	191.846	188.866	194.865	198.906	214.391	192.333
ENSG00000071677	PRLH	0	0	0	0	0	0
ENSG00000071794	HLTF	7.64543	8.78055	8.13178	8.99752	6.80395	7.60118
ENSG00000071859	FAM50A	92.6293	83.9212	86.862	96.9906	95.706	100.623
ENSG00000071889	FAM3A	23.5454	20.3784	20.9279	22.5282	22.4336	22.5032
ENSG00000071894	CPSF1	22.8049	19.5991	19.5285	18.4131	16.9823	18.6958
ENSG00000071909	MYO3B	0.189818	0.240288	0.297649	0.304327	0.259506	0.426009
ENSG00000071967	CYBRD1	51.1961	51.5021	52.3981	38.1481	37.2889	39.4506
ENSG00000071991	CDH19	0	0	0	0	0	0
ENSG00000071994	PDCD2	40.7871	35.3782	34.7938	39.4972	38.7001	38.344
ENSG00000072041	SLC6A15	1.5909	1.24905	1.50439	1.95994	2.27945	2.56464
ENSG00000072042	RDH11	114.512	111.271	109.776	119.236	117.095	116.915
ENSG00000072062	PRKACA	62.9782	58.3663	62.5213	59.9917	58.8547	58.7702
ENSG00000072071	ADGRL1	1.95628	2.97806	3.06878	2.04703	1.08843	2.8071
ENSG00000072080	SPP2	1.11766	0.95382	0.880951	1.85167	2.22132	1.92385
ENSG00000072110	ACTN1	247.59	232.64	237.645	229.827	228.42	232.254
ENSG00000072121	ZFYVE26	5.32741	7.15298	6.90103	5.77772	4.78234	5.50673
ENSG00000072133	RPS6KA6	1.21931	1.4549	1.73829	0.994522	0.859717	0.919646
ENSG00000072134	EPN2	18.1368	16.4434	15.1593	17.2989	17.1526	15.7083
ENSG00000072135	PTPN18	35.8863	30.8787	32.6997	33.04	34.1043	33.6714
ENSG00000072163	LIMS2	3.63933	3.75238	4.15658	2.15715	2.0147	2.7352
ENSG00000072182	ASIC4	0	0	0.00926898	0.00671412	0	0.0118646
ENSG00000072195	SPEG	6.69909	7.01213	5.79213	7.29942	7.00255	5.92678
ENSG00000072201	LNX1	1.2484	1.81591	1.37605	1.80403	1.48212	1.45073
ENSG00000072210	ALDH3A2	28.6253	25.4963	25.7568	31.4772	32.8431	31.5287
ENSG00000072274	TFRC	66.2526	67.4917	66.3046	79.3792	77.7863	77.271
ENSG00000072310	SREBF1	34.5726	34.2859	35.0062	41.3283	44.4554	40.3273
ENSG00000072315	TRPC5	0.00369259	0	0	0	0	0
ENSG00000072364	AFF4	22.4758	23.6849	23.4359	23.1124	26.1868	23.722
ENSG00000072401	UBE2D1	11.6866	14.6186	12.5594	14.0293	15.4847	15.1796
ENSG00000072415	MPP5	6.09403	6.76901	6.03226	6.79251	6.56109	6.78111
ENSG00000072422	RHOBTB1	6.63558	6.04762	5.46413	4.7547	4.78482	5.00481
ENSG00000072501	SMC1A	32.9011	27.8503	30.6226	28.3487	24.7481	26.9134
ENSG00000072506	HSD17B10	88.5878	82.6359	81.2901	101.595	107.561	106.28
ENSG00000072518	MARK2	10.101	9.4543	10.0564	8.2492	9.36635	9.60881
ENSG00000072571	HMMR	8.24423	9.80601	9.41956	7.464	6.59852	6.35984
ENSG00000072609	CHFR	33.9891	34.8638	33.7993	35.7465	33.5668	33.691
ENSG00000072657	TRHDE	0.981716	0.780938	1.20898	0.877301	0.924461	1.3283
ENSG00000072682	P4HA2	76.8138	73.213	72.4499	83.3471	83.0231	84.8091
ENSG00000072694	FCGR2B	0.00464467	0	0.0051565	0	0	0
ENSG00000072736	NFATC3	18.7371	19.1014	19.1707	20.85	19.9167	21.1888
ENSG00000072756	TRNT1	8.47588	8.82928	8.22936	6.92533	8.70049	6.93627
ENSG00000072778	ACADVL	184.551	193.968	179.337	191.967	184.535	189.056
ENSG00000072786	STK10	13.2153	12.6368	11.9224	13.187	13.2174	12.4186
ENSG00000072803	FBXW11	23.1175	21.6459	21.2175	21.2071	21.3707	20.8708
ENSG00000072818	ACAP1	2.63054	2.64953	4.86424	4.23633	2.80338	2.68172
ENSG00000072832	CRMP1	3.44414	3.99171	3.72541	2.10129	2.05102	2.34244
ENSG00000072840	EVC	13.3315	12.6254	12.354	9.18492	8.93549	9.81653
ENSG00000072849	DERL2	52.813	52.6453	52.4007	54.3972	52.2827	55.6133
ENSG00000072858	SIDT1	0.0207222	0.0472506	0	0.0389615	0.0152979	0.130788
ENSG00000072864	NDE1	11.9993	12.0499	12.1948	10.1757	10.3532	9.1033
ENSG00000072952	MRVI1	5.05813	5.56473	4.94638	5.46607	5.49355	5.46052
ENSG00000072954	TMEM38A	0.327935	0.356381	0.225593	0.426674	0.25551	0.269414
ENSG00000072958	AP1M1	77.8368	71.0624	73.4356	72.9616	74.8054	79.2156
ENSG00000073008	PVR	38.8572	36.8649	37.8879	37.4471	38.2418	38.0016
ENSG00000073050	XRCC1	23.4035	22.3506	23.6612	21.449	22.6756	21.2557
ENSG00000073060	SCARB1	8.82474	8.20597	8.80883	16.2759	16.3237	18.1786
ENSG00000073067	CYP2W1	0.00959791	0	0	0	0	0.0226077
ENSG00000073111	MCM2	16.3014	14.3513	16.1569	12.649	10.7263	10.8883
ENSG00000073146	MOV10L1	0.517651	0.338048	0.428881	0.642911	0.970266	0.659673
ENSG00000073150	PANX2	0.517651	0.338048	0.428881	0.642911	0.970266	0.659673
ENSG00000073169	SELO	14.1918	13.3451	13.5209	13.1237	14.0088	13.2869
ENSG00000073282	TP63	0.934644	0.652208	0.818434	0.896325	0.956177	0.811407
ENSG00000073331	ALPK1	4.43969	4.80848	4.48346	4.20297	4.01749	4.03839
ENSG00000073350	LLGL2	1.89443	1.6668	1.8918	3.58252	3.5855	3.95071
ENSG00000073417	PDE8A	14.1539	13.8129	15.1307	15.6428	13.8102	15.0339
ENSG00000073464	CLCN4	0.283786	0.24529	0.449273	0.357857	0.558968	0.327574
ENSG00000073536	NLE1	9.11294	9.01993	8.04093	9.36696	9.12424	8.16838
ENSG00000073578	SDHA	73.125	67.5292	66.5298	72.0505	72.5869	73.2519
ENSG00000073584	SMARCE1	105.229	98.1624	105.212	97.0748	99.1436	97.5914
ENSG00000073598	FNDC8	0	0	0.0768825	0	0	0.0168751
ENSG00000073605	GSDMB	1.83364	1.83043	1.36171	1.87678	1.31904	1.65553
ENSG00000073614	KDM5A	11.1903	11.5292	11.7752	11.1367	10.2649	10.0086
ENSG00000073670	ADAM11	0.141093	0.296488	0.22041	0.133613	0.16741	0.152703
ENSG00000073711	PPP2R3A	5.47849	5.65098	5.74906	6.67999	6.27523	6.5796
ENSG00000073712	FERMT2	49.0421	49.7009	50.5483	45.7739	46.9673	46.8396
ENSG00000073734	ABCB11	0.0227439	0.0175538	0.0151472	0.0462578	0.0328196	0.0442904
ENSG00000073737	DHRS9	0	0	0	0.026224	0.0249855	0.0553708
ENSG00000073754	CD5L	0	0	0	0.0105538	0	0
ENSG00000073756	PTGS2	1.43178	1.39668	1.49128	1.30719	1.27879	1.33119
ENSG00000073792	IGF2BP2	36.4072	36.4137	36.5461	37.1736	34.3033	35.0338
ENSG00000073803	MAP3K13	11.1217	10.5835	10.4203	10.9988	11.587	11.5354
ENSG00000073849	ST6GAL1	0.878077	0.470185	0.54802	0.265278	0.26316	0.360903
ENSG00000073861	TBX21	0	0	0	0	0.00901048	0.00851275
ENSG00000073905	VDAC1P1	0	0	0	0	0	0
ENSG00000073910	FRY	1.75642	0.955537	0.834036	1.5607	1.66728	1.39879
ENSG00000073921	PICALM	124.775	133.28	126.529	140.573	138.823	139.66
ENSG00000073969	NSF	23.905	28.9639	26.4171	29.8868	31.32	32.6848
ENSG00000074047	GLI2	3.56452	1.8607	2.69544	1.38846	1.62362	1.49068
ENSG00000074054	CLASP1	23.6952	23.3102	24.9975	24.5299	28.9483	24.2033
ENSG00000074071	MRPS34	81.2852	77.6588	75.9964	73.8809	78.5855	72.6805
ENSG00000074181	NOTCH3	23.4987	21.2924	19.901	25.0473	25.6516	25.9934
ENSG00000074201	CLNS1A	57.8711	56.0751	54.1558	53.1977	50.6253	52.0712
ENSG00000074211	PPP2R2C	0.225496	0.220474	0.21841	0.314911	0.355697	0.395462
ENSG00000074219	TEAD2	14.2722	11.7217	13.6274	12.1171	12.0974	11.3031
ENSG00000074266	EED	8.09871	8.59084	8.0495	7.78554	8.61616	8.12445
ENSG00000074276	CDHR2	1.05641	0.992912	1.03378	1.60872	2.30659	2.02287
ENSG00000074317	SNCB	0.0996063	0.251329	0.0661057	0.0573943	0.159678	0.162986
ENSG00000074319	TSG101	76.7524	73.7806	73.834	76.1385	75.1761	77.3536
ENSG00000074356	NCBP3	9.16941	10.3552	9.01815	7.8461	8.33925	8.79567
ENSG00000074370	ATP2A3	0.129517	0.0667308	0.124969	0.0795099	0.205071	0.0724456
ENSG00000074410	CA12	56.7161	56.0849	55.711	71.9322	72.3129	71.9631
ENSG00000074416	MGLL	65.5632	63.2919	63.8182	62.8636	63.2943	62.2182
ENSG00000074527	NTN4	1.82217	2.03645	2.15126	1.12577	1.31743	1.43703
ENSG00000074582	BCS1L	20.6897	20.4649	20.9513	20.9108	19.7391	18.7314
ENSG00000074590	NUAK1	3.94339	3.90645	4.06719	3.53338	4.48225	3.43904
ENSG00000074603	DPP8	9.49193	9.94227	9.77483	9.32529	9.07763	8.70206
ENSG00000074621	SLC24A1	4.4963	4.38631	6.22802	3.21753	4.27993	3.7383
ENSG00000074657	ZNF532	14.6261	16.457	14.8333	11.8367	14.0317	12.0633
ENSG00000074660	SCARF1	0.18033	0.0473351	0.107571	0.104519	0.106569	0.0579503
ENSG00000074695	LMAN1	82.5262	90.4626	89.4568	99.4967	97.3496	94.8468
ENSG00000074696	HACD3	34.2355	34.0849	33.392	34.9684	34.6226	34.8599
ENSG00000074706	IPCEF1	0.0496727	0.0475461	0.0644371	0.196596	0.095234	0.149762
ENSG00000074755	ZZEF1	10.4541	9.5947	9.14797	8.66577	8.64516	9.12689
ENSG00000074771	NOX3	0	0	0	0	0	0
ENSG00000074800	ENO1	926.445	830.561	862.725	977.135	999.069	957.486
ENSG00000074803	SLC12A1	0.0100155	0	0	0	0	0.00483605
ENSG00000074842	MYDGF	188.404	172.997	175.793	221.747	222.774	221.202
ENSG00000074855	ANO8	1.36749	1.20255	1.38417	0.950703	1.15672	1.21034
ENSG00000074935	TUBE1	7.73863	6.97275	6.70252	6.41851	8.09414	8.00048
ENSG00000074964	ARHGEF10L	8.3952	8.60887	8.34227	8.31494	8.54093	8.10031
ENSG00000074966	TXK	0.269773	0.359726	0.112082	0.323793	0.731868	0.210177
ENSG00000075035	WSCD2	0	0.00536361	0	0	0	0
ENSG00000075043	KCNQ2	0	0	0.0186328	0	0	0
ENSG00000075073	TACR2	0.361867	0.309435	0.365946	0.369239	0.359079	0.496449
ENSG00000075089	ACTR6	10.7583	10.5917	8.38824	8.56991	8.89742	9.09677
ENSG00000075131	TIPIN	8.15851	7.94073	7.68557	6.75888	6.26008	7.231
ENSG00000075142	SRI	101.781	93.5022	97.4029	94.4109	100.544	97.3961
ENSG00000075151	EIF4G3	28.8036	30.2353	31.9021	28.6682	27.6899	29.4579
ENSG00000075188	NUP37	20.1384	18.9389	19.9357	17.5495	17.8852	17.032
ENSG00000075213	SEMA3A	3.4145	3.29866	3.99686	5.27017	4.22866	4.82988
ENSG00000075218	GTSE1	11.8536	10.9125	10.53	7.46011	7.09342	6.97028
ENSG00000075223	SEMA3C	22.6027	28.7685	25.1916	23.5294	23.5832	23.0573
ENSG00000075234	TTC38	28.798	27.5234	26.8903	31.2941	30.2172	30.0083
ENSG00000075239	ACAT1	58.0311	54.1603	53.9863	62.2236	67.9134	64.8305
ENSG00000075240	GRAMD4	1.59844	1.5356	1.78708	1.21989	2.57352	1.68949
ENSG00000075275	CELSR1	0.439568	0.249465	0.174836	0.18056	0.266634	0.362915
ENSG00000075290	WNT8B	0.0216778	0	0	0	0	0.0105424
ENSG00000075292	ZNF638	11.4685	16.0041	17.0155	16.8	14.045	16.6426
ENSG00000075303	SLC25A40	3.32255	4.82175	3.02856	3.60166	2.84885	3.5457
ENSG00000075336	TIMM21	25.3014	25.164	24.1083	30.0791	25.6674	25.3406
ENSG00000075340	ADD2	0.0510791	0.0757838	0	0.0417144	0	0.173741
ENSG00000075388	FGF4	0	0	0	0	0	0
ENSG00000075391	RASAL2	8.62558	9.52999	9.1836	8.86623	8.60119	8.30992
ENSG00000075399	VPS9D1	7.64762	6.25852	6.92955	5.35216	6.10346	6.0531
ENSG00000075407	ZNF37A	3.4133	4.47426	4.0695	4.37926	3.77777	4.37361
ENSG00000075413	MARK3	23.9319	25.3118	24.3635	26.2949	25.4905	26.051
ENSG00000075415	SLC25A3	434.014	416.171	422.19	412.601	443.246	421.047
ENSG00000075420	FNDC3B	49.1957	49.4851	50.1774	48.8378	47.4022	51.7014
ENSG00000075426	FOSL2	36.8597	32.7461	32.1316	29.3089	30.6083	30.7251
ENSG00000075429	CACNG5	0	0	0	0	0	0
ENSG00000075461	CACNG4	0.0130713	0.00721276	0	0.0132602	0	0.00636146
ENSG00000075539	FRYL	6.41954	7.42106	7.76027	7.41889	5.90989	6.64306
ENSG00000075568	TMEM131	19.3848	19.6132	19.9735	20.836	20.6665	20.9807
ENSG00000075618	FSCN1	96.7056	87.6164	91.9485	81.474	84.8548	82.8765
ENSG00000075624	ACTB	3760.49	3382.44	3543.67	3447.12	3545.73	3432.07
ENSG00000075643	MOCOS	0.930329	0.992092	1.03286	0.999366	1.16002	1.01675
ENSG00000075651	PLD1	2.99565	4.00305	4.10503	3.28555	3.71356	3.61205
ENSG00000075673	ATP12A	0.0117733	0	0	0.0119448	0.0121319	0
ENSG00000075702	WDR62	3.65424	3.49151	3.48532	3.4839	3.72521	3.70921
ENSG00000075711	DLG1	20.4725	24.5553	24.4638	28.3051	26.4783	24.0648
ENSG00000075785	RAB7A	205.223	193.974	209.293	233.264	241.669	237.974
ENSG00000075790	BCAP29	55.8268	59.2545	55.7212	60.9125	58.2061	61.0748
ENSG00000075826	SEC31B	153.622	146.373	144.629	156.406	170.486	161.599
ENSG00000075856	SART3	24.835	24.2151	28.7849	26.6203	24.8402	25.074
ENSG00000075884	ARHGAP15	5.94192	5.44082	5.23668	6.92524	7.20549	8.83872
ENSG00000075886	TUBA3D	0.0386973	0.067705	0.128408	0.352771	0.318181	0.17148
ENSG00000075891	PAX2	0	0	0	0	0	0.0113296
ENSG00000075914	EXOSC7	65.6396	58.2191	62.322	53.446	57.3515	58.0444
ENSG00000075945	KIFAP3	25.8696	28.4617	27.6813	28.07	27.0644	29.1574
ENSG00000075975	MKRN2	16.6361	17.6028	17.257	17.3175	16.9715	17.5831
ENSG00000076003	MCM6	15.7679	15.2861	15.6362	12.8885	13.1781	12.6162
ENSG00000076043	REXO2	117.374	116.466	112.771	114.496	116.985	112.794
ENSG00000076053	RBM7	117.374	116.466	112.771	114.496	116.985	112.794
ENSG00000076067	RBMS2	24.6564	24.8045	24.9778	24.0342	24.2849	22.6038
ENSG00000076108	BAZ2A	25.9677	25.5152	25.5962	23.8598	23.7414	26.953
ENSG00000076201	PTPN23	15.337	14.11	14.5002	13.4499	13.9429	14.1642
ENSG00000076242	MLH1	20.1277	18.7539	17.0395	17.5456	16.5781	17.0044
ENSG00000076248	UNG	12.7679	11.2832	12.2861	10.1099	10.2583	10.6869
ENSG00000076258	FMO4	0.71092	1.00745	0.736244	0.869978	1.39688	0.8849
ENSG00000076321	KLHL20	11.6421	10.861	9.86615	9.96054	9.47892	10.926
ENSG00000076344	RGS11	0.3878	0.618289	0.364257	0.342246	0.482748	0.44203
ENSG00000076351	SLC46A1	11.1725	11.3032	11.6773	11.5505	11.7722	11.3038
ENSG00000076356	PLXNA2	1.8391	1.85136	1.92007	1.7575	2.15004	2.04107
ENSG00000076382	SPAG5	18.9603	18.9816	18.6483	13.7808	14.6833	13.0771
ENSG00000076513	ANKRD13A	32.2008	30.3389	32.6213	31.3432	32.5835	32.9066
ENSG00000076554	TPD52	52.1957	50.1083	51.0607	57.3533	55.0782	54.0954
ENSG00000076555	ACACB	2.90066	2.48594	2.68155	3.33978	3.66908	3.11188
ENSG00000076604	TRAF4	35.8998	34.2192	36.2931	37.0029	38.7514	36.06
ENSG00000076641	PAG1	2.84179	2.21019	2.34992	2.77041	2.60005	2.76132
ENSG00000076650	GPATCH1	2.4814	2.4307	2.41436	2.34122	2.1649	2.41091
ENSG00000076662	ICAM3	11.6058	11.2066	10.319	12.7646	12.83	11.7689
ENSG00000076685	NT5C2	29.6164	30.1024	29.2433	34.6375	33.2525	34.3689
ENSG00000076706	MCAM	41.3293	42.3433	43.1976	43.89	47.2828	47.8462
ENSG00000076716	GPC4	0.620896	0.55988	0.752481	0.607916	0.779704	0.608827
ENSG00000076770	MBNL3	1.34258	0.995364	1.65907	1.57575	1.49451	1.47542
ENSG00000076826	CAMSAP3	0.222922	0.11452	0.125258	0.173603	0.240133	0.201332
ENSG00000076864	RAP1GAP	0.716551	0.306311	0.494316	0.454363	0.47815	0.642441
ENSG00000076924	XAB2	20.3242	17.1623	17.88	17.9964	17.6254	17.891
ENSG00000076928	ARHGEF1	26.2329	24.2934	24.8042	24.1589	25.2092	24.0558
ENSG00000076944	STXBP2	42.5566	38.2846	45.312	38.8251	39.8234	35.9261
ENSG00000076984	MAP2K7	11.1731	11.5156	10.1406	9.4172	10.3898	10.8098
ENSG00000077009	NMRK2	0	0	0	0	0	0
ENSG00000077044	DGKD	5.82633	4.46474	4.85203	4.39677	4.54242	4.47844
ENSG00000077063	CTTNBP2	0	0	0.00908458	0	0	0
ENSG00000077080	ACTL6B	0	0	0	0	0	0
ENSG00000077092	RARB	11.0834	9.58853	10.0149	8.69714	9.10007	8.75568
ENSG00000077097	TOP2B	20.5844	24.3411	26.3976	20.8528	21.968	21.6006
ENSG00000077147	TM9SF3	43.7427	49.0527	47.1221	49.2279	47.6791	49.0215
ENSG00000077150	NFKB2	30.5782	29.4524	29.7884	28.2766	30.8328	28.8632
ENSG00000077152	UBE2T	22.3041	22.6067	23.3822	17.5259	17.5284	14.9661
ENSG00000077157	PPP1R12B	3.12511	2.92441	4.91737	4.35903	2.92601	2.39602
ENSG00000077232	DNAJC10	42.1949	48.3581	44.6089	50.303	50.9261	47.6653
ENSG00000077235	GTF3C1	28.2528	29.0792	25.9784	32.1467	28.9246	31.1507
ENSG00000077238	IL4R	14.7587	13.8279	13.8449	14.1486	13.9631	13.7758
ENSG00000077254	USP33	19.4274	20.9775	19.1274	19.9808	19.1472	19.1072
ENSG00000077264	PAK3	0.107419	0.088091	0.118661	0.463451	0.243003	0.178056
ENSG00000077274	CAPN6	0.0123446	0	0.00684987	0.0125238	0.00635989	0.0360491
ENSG00000077279	DCX	0.224399	0.240921	0.2931	0.44878	0.426483	0.51566
ENSG00000077312	SNRPA	37.9289	33.785	34.9986	33.9767	31.7908	31.4374
ENSG00000077327	SPAG6	0.0339072	0	0.0600851	0.0193255	0.011634	0.0219846
ENSG00000077348	EXOSC5	8.09044	8.25443	8.14651	7.16784	7.26858	6.82857
ENSG00000077380	DYNC1I2	68.7085	72.8929	72.2559	69.9788	68.8278	69.4873
ENSG00000077420	APBB1IP	0	0	0.00895764	0	0	0
ENSG00000077454	LRCH4	15.2813	15.0599	15.5149	13.5754	14.087	13.5261
ENSG00000077458	FAM76B	3.49982	5.66859	4.58628	3.81729	3.15522	4.23487
ENSG00000077463	SIRT6	10.9619	11.3207	10.8323	10.6431	10.2473	10.8393
ENSG00000077498	TYR	0.0607076	0.0100184	0	0	0	0
ENSG00000077514	POLD3	7.91465	8.56409	7.74627	7.2909	8.74535	8.09167
ENSG00000077522	ACTN2	0.0318782	0.0159204	0.0702961	0.0433386	0.0113106	0
ENSG00000077549	CAPZB	387.496	360.016	370.574	349.675	370.061	355.5
ENSG00000077585	GPR137B	9.20059	9.17042	9.03403	6.54569	7.77469	6.14999
ENSG00000077616	NAALAD2	0.354312	0.517125	0.306598	0.281356	0.213095	0.107795
ENSG00000077684	JADE1	11.5184	12.015	11.8591	9.85634	9.91229	10.3331
ENSG00000077713	SLC25A43	13.5575	12.0112	12.8654	12.0294	11.7782	12.2368
ENSG00000077721	UBE2A	55.6761	54.6481	53.442	54.7315	59.4148	54.0052
ENSG00000077782	FGFR1	43.5441	39.0412	39.3959	38.1389	35.2285	36.1656
ENSG00000077800	FKBP6	0	0	0.0132419	0	0	0.0329496
ENSG00000077935	SMC1B	0.0302529	0.0344403	0	0.0263775	0.00623437	0.00588955
ENSG00000077942	FBLN1	29.3055	25.7835	28.413	24.7184	24.6976	26.241
ENSG00000077943	ITGA8	3.80954	3.77274	3.77686	3.53024	3.95782	4.4948
ENSG00000077984	CST7	0	0	0	0	0	0
ENSG00000078018	MAP2	1.34642	1.33101	1.43681	1.42934	1.39718	1.42297
ENSG00000078043	PIAS2	6.40159	6.14849	5.61993	7.03645	7.10495	6.78264
ENSG00000078053	AMPH	4.30755	3.50173	3.33381	3.84005	3.95719	3.87421
ENSG00000078061	ARAF	28.4358	26.8485	25.4591	25.9282	25.2182	24.1613
ENSG00000078070	MCCC1	10.7702	10.206	9.83539	11.0852	10.949	10.2095
ENSG00000078081	LAMP3	0.605406	0.877713	0.610063	0.987872	0.935538	0.9124
ENSG00000078098	FAP	9.31585	11.5703	10.1326	5.87957	5.84994	6.15953
ENSG00000078114	NEBL	0.0444479	0.0238965	0.0373442	0.136833	0.105604	0.0841558
ENSG00000078124	ACER3	13.5641	15.7874	13.6533	19.3433	19.0905	19.6032
ENSG00000078140	UBE2K	43.2657	49.4659	45.7406	44.7387	49.4698	51.7885
ENSG00000078142	PIK3C3	18.1471	20.2705	17.7006	18.0553	17.8803	18.8633
ENSG00000078177	N4BP2	1.04767	1.57007	1.42172	1.08519	1.22671	1.25793
ENSG00000078237	TIGAR	14.2286	15.3643	14.0029	15.998	18.5405	17.5267
ENSG00000078246	TULP3	43.4453	37.3131	42.5926	35.2171	33.8871	38.1349
ENSG00000078269	SYNJ2	2.19372	1.64678	1.93925	1.71657	1.83541	2.00773
ENSG00000078295	ADCY2	0	0	0.00238513	0.00331626	0	0
ENSG00000078304	PPP2R5C	42.885	42.8011	41.5156	42.9226	40.9767	40.4548
ENSG00000078319	PMS2P1	4.67214	4.42336	4.05907	5.11925	3.99775	4.20348
ENSG00000078328	RBFOX1	0	0	0.0357987	0	0	0
ENSG00000078369	GNB1	346.569	330.295	360.045	359.53	355.861	347.966
ENSG00000078399	HOXA9	19.8444	19.4024	19.9211	18.3201	17.8436	17.9294
ENSG00000078401	EDN1	5.47461	5.64951	5.51378	5.40656	5.95809	5.79677
ENSG00000078403	MLLT10	9.35144	8.25453	8.99965	9.38838	7.85168	7.80169
ENSG00000078487	ZCWPW1	0.920715	0.826385	1.46109	1.09868	1.03445	1.07083
ENSG00000078549	ADCYAP1R1	0.0159882	0.0492128	0.0037106	0.0504601	0.0172348	0.0162806
ENSG00000078579	FGF20	0	0.276441	0.0915591	0.0842367	0.0854033	0
ENSG00000078589	P2RY10	0	0	0	0	0	0
ENSG00000078596	ITM2A	0.0619674	0	0.0678113	0	0	0
ENSG00000078618	NRDC	53.1548	55.0088	53.9052	58.1324	56.6533	58.1628
ENSG00000078668	VDAC3	65.4017	62.7136	62.2397	67.9618	71.089	68.1397
ENSG00000078674	PCM1	14.1109	16.5836	17.2188	19.3638	18.0069	16.9992
ENSG00000078687	TNRC6C	2.4898	2.04	2.81882	1.87543	2.55606	2.93486
ENSG00000078699	CBFA2T2	3.63606	3.87828	3.78526	3.3284	3.42419	3.26419
ENSG00000078725	BRINP1	0.595241	0.488847	0.821732	0.85047	0.458893	0.761225
ENSG00000078747	ITCH	20.7583	22.811	22.6095	22.8613	23.8542	23.3118
ENSG00000078795	PKD2L2	0.0564045	0.066597	0.120519	0.0327483	0	0.0628447
ENSG00000078804	TP53INP2	32.5392	30.2136	29.952	32.1665	33.6165	34.6138
ENSG00000078808	SDF4	163.623	150.859	158.357	160.447	167.19	164.451
ENSG00000078814	MYH7B	0.0957474	0.0566004	0.0154237	0.0222252	0.118738	0.0507175
ENSG00000078898	BPIFB2	0	0	0.0405356	0.0370752	0.0376498	0.0592886
ENSG00000078900	TP73	0.0737696	0.0240281	0.0170739	0.0180365	0.0117969	0.0173455
ENSG00000078902	TOLLIP	29.9655	28.67	29.9308	30.5349	30.5636	32.5263
ENSG00000078967	UBE2D4	7.7466	8.23462	7.69648	8.74964	9.0053	7.79096
ENSG00000079101	CLUL1	0.16553	0.285688	0.292454	0.307483	0.311499	0.438066
ENSG00000079102	RUNX1T1	2.30869	3.53012	2.86246	2.53655	2.59982	3.484
ENSG00000079112	CDH17	0	0.0188874	0.00841785	0	0.0213006	0.0527115
ENSG00000079134	THOC1	9.4529	11.3632	10.6985	8.13979	7.83783	7.74808
ENSG00000079150	FKBP7	35.4685	37.7055	34.3316	37.8013	38.6887	36.8558
ENSG00000079156	OSBPL6	3.81702	4.181	4.21354	4.76859	4.47739	4.57419
ENSG00000079215	SLC1A3	8.05738	7.83405	8.65993	8.88737	9.68891	9.88361
ENSG00000079246	XRCC5	101.02	103.63	101.85	103.185	102.926	102.58
ENSG00000079257	LXN	17.3087	17.489	17.2936	22.1603	22.4789	22.3561
ENSG00000079263	SP140	0.0727852	0.170329	0.125711	0.159007	0.441826	0.314615
ENSG00000079277	MKNK1	23.7194	22.776	22.3498	24.6624	25.2961	24.6286
ENSG00000079308	TNS1	44.9929	41.6919	44.0938	45.0965	44.6596	47.5871
ENSG00000079313	REXO1	8.57293	9.40743	8.58034	8.04044	7.97744	7.73942
ENSG00000079332	SAR1A	53.5844	51.8551	52.5053	59.8251	55.7718	63.0498
ENSG00000079335	CDC14A	1.41499	1.64401	1.62177	1.88939	2.03383	2.374
ENSG00000079337	RAPGEF3	0.993436	0.780416	1.01638	1.46599	0.840995	1.16314
ENSG00000079385	CEACAM1	19.1877	20.7128	19.2132	21.6856	21.0004	24.281
ENSG00000079387	SENP1	4.33832	4.77221	4.59632	3.79732	4.09834	4.12714
ENSG00000079393	DUSP13	0	0	0	0	0	0
ENSG00000079432	CIC	15.9956	16.535	15.7157	14.9917	15.1575	15.4127
ENSG00000079435	LIPE	5.75189	5.87368	4.60951	6.50598	7.17959	7.4395
ENSG00000079459	FDFT1	225.074	215.515	216.643	232.832	233.874	223.295
ENSG00000079462	PAFAH1B3	14.9388	13.5433	13.3217	11.5902	11.5415	12.8467
ENSG00000079482	OPHN1	2.56831	2.08788	3.02604	2.30897	2.24691	2.41007
ENSG00000079557	AFM	0.240392	0.209013	0.222365	0.442978	0.482259	0.761787
ENSG00000079616	KIF22	20.1006	16.7869	19.0837	14.7306	14.2311	13.0444
ENSG00000079689	SCGN	0	0	0	0	0	0
ENSG00000079691	LRRC16A	2.03766	2.04602	2.10199	2.48406	2.53549	2.6055
ENSG00000079739	PGM1	33.4952	32.3285	33.2566	34.4354	35.6923	36.4807
ENSG00000079785	DDX1	48.1255	49.9202	48.4387	56.1913	54.9274	52.7565
ENSG00000079805	DNM2	68.8822	64.9986	64.0178	60.1975	65.0594	62.2183
ENSG00000079819	EPB41L2	38.6639	40.5224	47.4101	35.9892	40.6682	44.4941
ENSG00000079841	RIMS1	0.46409	0.538869	0.393162	0.347599	0.30307	0.156797
ENSG00000079931	MOXD1	4.00742	3.89903	4.0203	5.4898	5.02105	4.51186
ENSG00000079950	STX7	32.2708	35.0513	33.7267	35.7907	33.5581	31.88
ENSG00000079974	RABL2B	7.21775	6.95179	8.1273	6.15282	6.42498	7.04141
ENSG00000079999	KEAP1	34.2887	28.5574	30.0956	27.3416	28.8968	30.9644
ENSG00000080007	DDX43	0	0	0	0	0.0166819	0
ENSG00000080031	PTPRH	0.214717	0.313275	0.236655	0.31595	0.281587	0.239367
ENSG00000080166	DCT	0	0.0169012	0	0.0400318	0	0
ENSG00000080189	SLC35C2	20.2354	19.8147	21.0814	18.4391	20.7591	19.7448
ENSG00000080200	CRYBG3	3.33972	4.38062	4.38782	4.35137	4.46284	4.67682
ENSG00000080224	EPHA6	0.0111516	0	0	0	0	0
ENSG00000080293	SCTR	0	0	0	0.0630207	0	0
ENSG00000080298	RFX3	0.464266	0.593809	0.395524	0.620134	0.763446	0.532639
ENSG00000080345	RIF1	2.90312	4.03674	4.31597	3.43521	3.23774	3.52515
ENSG00000080371	RAB21	36.2854	34.4144	30.5645	34.6278	33.7059	35.094
ENSG00000080493	SLC4A4	3.63369	4.01219	4.13843	4.93288	4.94725	5.07374
ENSG00000080503	SMARCA2	24.6695	24.9526	23.1049	23.3627	20.8034	20.1346
ENSG00000080511	RDH8	1.16188	1.12101	1.04454	1.55004	1.40397	1.90158
ENSG00000080546	SESN1	7.55461	8.02732	7.99436	8.82176	7.58662	8.171
ENSG00000080561	MID2	3.19562	3.04845	3.30058	3.1171	3.37828	3.1114
ENSG00000080572	PIH1D3	0	0	0	0	0	0
ENSG00000080573	COL5A3	62.4978	57.2693	56.5656	62.8672	61.0462	66.4011
ENSG00000080603	SRCAP	33.981	31.0547	31.5791	29.5355	31.6894	31.6416
ENSG00000080608	PUM3	20.6074	21.9412	22.4714	22.5063	23.0024	22.8012
ENSG00000080618	CPB2	0	0.0156695	0	0.0143952	0.140299	0.119309
ENSG00000080644	CHRNA3	0.0692142	0.0135208	0.0135822	0.0529902	0.334066	0.161058
ENSG00000080709	KCNN2	0.506859	0.398496	0.828251	0.829319	0.95364	0.835517
ENSG00000080802	CNOT4	8.62506	8.94639	9.47046	9.40426	9.81621	9.4053
ENSG00000080815	PSEN1	48.2302	45.0397	45.0377	48.261	50.1559	47.7309
ENSG00000080819	CPOX	53.3221	48.0406	48.1746	46.9378	45.6654	47.9512
ENSG00000080822	CLDND1	53.3221	48.0406	48.1746	46.9378	45.6654	47.9512
ENSG00000080823	MOK	21.7769	19.9573	18.6523	18.0224	16.877	14.6095
ENSG00000080824	HSP90AA1	306.364	331.642	317.493	321.91	313.149	322.056
ENSG00000080839	RBL1	3.6568	3.94719	4.03883	3.64672	3.46686	2.82353
ENSG00000080845	DLGAP4	59.6994	58.9313	56.8655	56.5128	65.2025	65.9132
ENSG00000080854	IGSF9B	0.133661	0.17627	0.038366	0.126812	0.0924087	0.104649
ENSG00000080910	CFHR2	10.1566	11.5336	11.054	12.2238	12.9822	15.1114
ENSG00000080947	CROCCP3	2.231	2.38153	3.71452	2.07	2.36275	1.51799
ENSG00000080986	NDC80	7.72355	8.4818	8.57098	6.27915	5.85447	6.45116
ENSG00000081014	AP4E1	3.33306	3.59383	3.39717	3.70322	3.14411	3.86027
ENSG00000081019	RSBN1	3.50412	3.57323	3.15778	2.95319	3.11558	2.82415
ENSG00000081026	MAGI3	2.07474	2.294	2.09781	1.91751	1.871	1.789
ENSG00000081041	CXCL2	8.31546	11.0263	8.93623	7.5869	8.46559	7.32906
ENSG00000081051	AFP	2.07394	2.51302	2.86174	14.0585	15.5488	13.676
ENSG00000081052	COL4A4	0.34951	0.38585	0.413071	0.348363	0.315351	0.419295
ENSG00000081059	TCF7	1.43795	1.43941	1.16434	1.63433	2.00612	2.09762
ENSG00000081087	OSTM1	18.864	24.1344	23.2637	25.5357	24.7155	23.8928
ENSG00000081138	CDH7	0	0	0	0	0	0
ENSG00000081148	IMPG2	0.0665836	0.0311007	0.0284464	0.0259968	0.031687	0.0349206
ENSG00000081154	PCNP	59.4583	60.8715	63.447	58.4196	58.7817	56.8948
ENSG00000081177	EXD2	8.05901	8.61372	8.40057	7.39934	7.4424	8.02143
ENSG00000081181	ARG2	3.76053	3.7312	3.75745	12.007	13.2255	13.147
ENSG00000081189	MEF2C	9.23491	8.38587	7.81058	7.59623	7.93966	8.43736
ENSG00000081237	PTPRC	0.195793	0.145782	0.141388	0.282422	0.286838	0.3437
ENSG00000081248	CACNA1S	0	0	0	0	0	0
ENSG00000081277	PKP1	0.0101436	0	0.0113175	0.00446872	0.0313316	0.0100008
ENSG00000081307	UBA5	18.827	21.1081	21.1273	22.094	18.9361	20.5016
ENSG00000081320	STK17B	6.10473	7.73348	6.94455	6.57604	6.64594	6.87939
ENSG00000081377	CDC14B	9.89686	10.3045	10.0727	11.0234	10.8663	11.1806
ENSG00000081386	ZNF510	4.26161	4.34852	3.86668	4.05173	4.17459	4.52335
ENSG00000081479	LRP2	0.255384	0.0548363	0.143673	0.161895	0.245357	0.0907312
ENSG00000081665	ZNF506	7.92903	7.5472	6.90598	6.58508	7.07274	7.33363
ENSG00000081692	JMJD4	8.78957	7.72659	7.77547	9.43431	8.8501	9.19339
ENSG00000081721	DUSP12	15.8538	15.8914	15.2333	13.861	13.59	14.5826
ENSG00000081760	AACS	23.6656	21.17	20.8361	22.1685	23.1099	23.0771
ENSG00000081791	KIAA0141	35.217	30.7651	32.6776	31.1369	32.1473	30.6678
ENSG00000081800	SLC13A1	0	0	0	0.0116681	0	0.0111953
ENSG00000081803	CADPS2	3.27315	3.15286	2.95099	3.29366	3.19417	3.19401
ENSG00000081818	PCDHB4	0.0409368	0.112791	0.0276194	0.0207155	0.0420847	0.0792992
ENSG00000081842	PCDHA6	1.40724	1.28972	1.3116	1.41109	1.12066	1.03831
ENSG00000081853	PCDHGA2	68.61	63.6815	67.0098	55.3134	56.0097	57.6519
ENSG00000081870	HSPB11	38.9143	39.4978	40.5864	45.4269	39.0672	38.5516
ENSG00000081913	PHLPP1	3.64368	3.46784	3.55535	4.83475	5.64458	6.4591
ENSG00000081923	ATP8B1	6.20167	7.21186	7.28975	5.1047	6.17307	6.48251
ENSG00000081985	IL12RB2	0.0455658	0.0128103	0.140939	0.0785219	0.165854	0.0522727
ENSG00000082014	SMARCD3	13.2014	12.8702	11.6163	12.0575	11.9151	11.7407
ENSG00000082068	WDR70	14.2046	15.9753	11.9126	14.1428	15.5839	13.5506
ENSG00000082074	FYB	0.232565	0.313324	0.214067	0.519435	0.534377	0.481776
ENSG00000082126	MPP4	0.83961	0.783238	0.683722	1.19947	1.04007	0.821716
ENSG00000082146	STRADB	21.694	21.7737	21.2999	24.8404	25.2855	23.7842
ENSG00000082153	BZW1	127.32	126.767	132.489	143.565	136.099	135.968
ENSG00000082175	PGR	0.731047	0.738621	1.03578	0.529848	0.537604	0.641048
ENSG00000082196	C1QTNF3	8.00204	8.19968	8.21745	9.31516	8.43035	8.62891
ENSG00000082212	ME2	17.344	18.6416	18.8166	19.2476	21.8718	19.644
ENSG00000082213	C5orf22	8.58496	9.07287	11.2344	8.85534	9.2779	10.2332
ENSG00000082258	CCNT2	6.07813	6.27454	6.68866	6.38619	6.02267	6.35421
ENSG00000082269	FAM135A	0.92016	1.30323	1.25477	1.28552	1.06269	1.14605
ENSG00000082293	COL19A1	0.701872	0.339724	0.618311	1.6342	1.10592	1.40957
ENSG00000082397	EPB41L3	14.1083	10.9666	12.7381	14.257	14.9532	13.9592
ENSG00000082438	COBLL1	2.0081	2.19003	1.76809	1.88467	1.48427	1.73493
ENSG00000082458	DLG3	9.81813	9.06169	9.60175	10.5255	11.6689	11.0314
ENSG00000082482	KCNK2	9.83317	10.6156	10.7459	7.49772	7.66292	7.98733
ENSG00000082497	SERTAD4	0.606658	0.752715	0.617781	0.822359	0.7084	0.505413
ENSG00000082512	TRAF5	3.15684	3.17717	3.33778	3.17641	2.67513	2.5713
ENSG00000082515	MRPL22	31.571	29.3477	31.4118	32.1177	32.6302	30.5325
ENSG00000082516	GEMIN5	6.78584	6.55331	6.73871	7.06577	7.23037	6.84582
ENSG00000082556	OPRK1	0	0	0	0	0	0
ENSG00000082641	NFE2L1	221.041	213.055	226.493	227.174	227.691	226.163
ENSG00000082684	SEMA5B	0.0807784	0.153261	0.051871	0.218731	0.241131	0.206404
ENSG00000082701	GSK3B	17.1095	16.5894	19.4721	20.7261	22.5564	20.4728
ENSG00000082781	ITGB5	227.421	213.744	206.002	221.743	201.11	224.337
ENSG00000082805	ERC1	13.1653	13.0566	11.9999	13.7948	12.9798	13.5027
ENSG00000082898	XPO1	47.5106	49.5438	49.0222	43.5868	42.2701	42.329
ENSG00000082929	LINC01587	0	0	0	0	0	0
ENSG00000082996	RNF13	16.1786	19.2816	18.2839	17.7431	15.1153	15.9141
ENSG00000083067	TRPM3	0.440032	0.524574	0.568116	0.374269	0.430185	0.336646
ENSG00000083093	PALB2	3.23593	4.82879	3.77355	4.09934	3.86148	4.08921
ENSG00000083097	DOPEY1	3.24697	3.24656	3.15774	3.61067	2.86451	2.87763
ENSG00000083099	LYRM2	18.4242	20.6493	18.1469	18.1193	20.9903	18.509
ENSG00000083123	BCKDHB	6.71313	6.87056	6.98548	6.8247	7.08579	7.6707
ENSG00000083168	KAT6A	6.46494	6.69063	6.89601	5.92565	5.94172	5.52269
ENSG00000083223	ZCCHC6	9.01515	11.79	10.4924	11.7733	11.4359	12.2934
ENSG00000083290	ULK2	7.7153	8.03426	6.02129	4.72841	3.98386	4.93844
ENSG00000083307	GRHL2	0.0213671	0.00468858	0.00471591	0.00862328	0.013139	0.0209268
ENSG00000083312	TNPO1	55.693	61.5931	60.9676	60.1335	59.0926	60.3402
ENSG00000083444	PLOD1	222.511	209.509	208.587	245.16	247.95	254.674
ENSG00000083454	P2RX5	102.797	92.7643	92.9677	87.5488	91.1991	85.5825
ENSG00000083457	ITGAE	22.3542	20.6815	21.9732	22.2375	19.756	20.0651
ENSG00000083520	DIS3	11.9829	14.5637	12.9727	13.2526	12.0514	13.4595
ENSG00000083535	PIBF1	3.00727	3.97459	4.2804	4.92171	3.93241	4.44621
ENSG00000083544	TDRD3	3.74343	4.09608	3.44509	3.40733	3.1952	3.43325
ENSG00000083622	AC000111.6	0	0	0	0	0	0
ENSG00000083635	NUFIP1	3.00556	3.15675	2.73277	3.0171	3.0708	3.03621
ENSG00000083642	PDS5B	7.64531	9.11367	9.11912	6.42897	6.99549	7.21304
ENSG00000083720	OXCT1	20.8893	21.4822	22.8632	19.8834	21.1123	20.4114
ENSG00000083750	RRAGB	8.1858	9.92249	8.14025	10.05	8.59203	8.66727
ENSG00000083782	EPYC	0.243654	0.273671	0.149727	0.103439	0.190217	0.200655
ENSG00000083799	CYLD	9.82375	9.12003	10.0151	9.90372	9.26586	9.57514
ENSG00000083807	SLC27A5	5.43702	4.41351	4.48095	5.45297	6.79544	6.39059
ENSG00000083812	ZNF324	6.57982	5.86723	6.31773	5.56786	6.21331	5.55428
ENSG00000083814	ZNF671	2.9728	3.11203	2.58962	2.30364	2.62035	2.59962
ENSG00000083817	ZNF416	2.16887	2.32788	1.98383	2.32659	2.4931	2.31964
ENSG00000083828	ZNF586	13.3219	13.1765	12.8598	13.2373	12.4156	12.8801
ENSG00000083838	ZNF446	6.57982	5.86723	6.31773	5.56786	6.21331	5.55428
ENSG00000083844	ZNF264	5.1779	4.37702	4.85256	3.64575	5.71561	4.65515
ENSG00000083845	RPS5	724.578	641.856	670.331	714.995	707.619	678.266
ENSG00000083857	FAT1	78.709	84.4263	89.292	75.7766	76.933	74.2978
ENSG00000083896	YTHDC1	18.8517	20.2775	20.9119	18.7103	17.7051	19.3169
ENSG00000083937	CHMP2B	16.0798	15.6694	15.3289	14.66	14.6386	16.2397
ENSG00000084070	SMAP2	28.1479	27.5243	29.8957	31.8153	29.4591	29.7951
ENSG00000084072	PPIE	25.9287	24.2687	23.9551	23.4587	25.6702	24.6476
ENSG00000084073	ZMPSTE24	22.2643	22.5358	22.3134	24.0078	23.5527	24.2532
ENSG00000084090	STARD7	51.8644	47.0522	49.0772	53.0907	56.4979	52.8576
ENSG00000084092	NOA1	8.78564	8.41173	8.14241	8.24382	8.73908	8.36284
ENSG00000084093	REST	6.48237	6.79637	7.83864	6.55353	7.11237	7.01037
ENSG00000084110	HAL	0.0620382	0.037589	0.0301174	0.0612238	0.0739205	0.0620751
ENSG00000084112	SSH1	21.2259	19.6609	19.394	14.9729	14.4529	14.7104
ENSG00000084207	GSTP1	383.897	340.837	356.302	392.446	394.94	377.205
ENSG00000084234	APLP2	212.74	203.765	213.234	192.366	195.74	199.288
ENSG00000084444	FAM234B	2.89108	2.82731	2.66802	2.14277	2.49628	2.65138
ENSG00000084453	SLCO1A2	0.0584982	0	0	0	0.0117932	0
ENSG00000084463	WBP11	23.8468	21.7989	26.2251	23.0325	22.1079	22.6516
ENSG00000084623	EIF3I	170.494	155.708	164.011	174.987	181.569	178.913
ENSG00000084628	NKAIN1	0.327738	0.143811	0.257348	0.536493	0.731805	0.897768
ENSG00000084636	COL16A1	28.3913	29.0917	29.2851	31.7156	30.4754	32.6994
ENSG00000084652	TXLNA	30.9871	29.2777	29.0887	28.9217	29.3107	29.8023
ENSG00000084674	APOB	1.28325	1.59555	1.62083	1.6304	1.52079	1.88118
ENSG00000084676	NCOA1	4.19983	4.03378	4.1812	4.19785	4.11127	4.69094
ENSG00000084693	AGBL5	10.6149	9.79777	10.0866	8.27854	7.63475	8.06565
ENSG00000084710	EFR3B	0.114775	0.111536	0.126776	0.133079	0.144779	0.0953524
ENSG00000084731	KIF3C	9.38983	8.65314	7.80885	5.88673	6.44611	7.16026
ENSG00000084733	RAB10	110.087	106.071	110.38	115.183	111.292	118.03
ENSG00000084734	GCKR	2.15403	2.64295	2.92908	3.90802	4.30221	4.25632
ENSG00000084754	HADHA	126.358	122.805	120.664	150.421	153.011	151.796
ENSG00000084764	MAPRE3	8.68455	8.19085	8.55662	9.58515	9.76622	9.61011
ENSG00000084774	CAD	15.9842	16.0333	17.1995	15.2884	14.8031	15.307
ENSG00000085063	CD59	792.741	758.307	757.034	723.969	726.226	701.759
ENSG00000085117	CD82	27.2876	26.1648	26.6814	33.9795	30.5378	33.8661
ENSG00000085185	BCORL1	4.21625	3.39531	3.95211	4.05949	4.22949	4.47896
ENSG00000085224	ATRX	5.96292	11.8759	8.69519	11.4599	6.85854	7.62606
ENSG00000085231	AK6	95.801	95.6823	96.5174	113.388	118.162	115.187
ENSG00000085265	FCN1	0.00498998	0	0	0.00506345	0	0
ENSG00000085274	MYNN	3.41411	3.07135	3.43886	3.41044	3.24418	2.51077
ENSG00000085276	MECOM	0.234363	0.265441	0.306432	0.270847	0.266002	0.474045
ENSG00000085365	SCAMP1	10.3481	12.7739	11.5499	10.5364	9.50598	10.0946
ENSG00000085377	PREP	32.8026	31.6255	32.8568	38.4263	38.6883	37.2604
ENSG00000085382	HACE1	3.23317	2.92642	3.2518	2.87889	3.00607	2.92756
ENSG00000085415	SEH1L	22.7177	25.7652	24.8001	22.77	19.8579	24.2882
ENSG00000085433	WDR47	5.23932	5.18632	4.96519	5.28398	5.12252	5.40615
ENSG00000085449	WDFY1	24.8265	26.3345	24.5403	23.9087	22.9895	23.8574
ENSG00000085465	OVGP1	0.501651	0.268705	0.213775	0.406473	0.449307	0.647665
ENSG00000085491	SLC25A24	21.6979	22.6622	22.4038	21.2288	21.0376	20.6961
ENSG00000085511	MAP3K4	4.75844	3.81403	3.62614	3.56726	3.83044	3.29575
ENSG00000085514	PILRA	11.213	13.341	11.1102	11.0611	9.48239	11.603
ENSG00000085552	IGSF9	0.0432759	0.0725661	0.104033	0.102661	0.0448537	0.0867396
ENSG00000085563	ABCB1	4.92983	6.18687	5.43356	10.6419	12.6382	10.9094
ENSG00000085644	ZNF213	4.05391	4.08306	3.64536	3.1218	3.53857	3.47571
ENSG00000085662	AKR1B1	88.3879	85.1607	86.2531	122.199	127.549	120.101
ENSG00000085719	CPNE3	28.8041	26.935	25.2002	28.8807	28.4473	29.4279
ENSG00000085721	RRN3	12.9907	13.3681	13.2331	14.7956	14.6437	14.4459
ENSG00000085733	CTTN	127.521	123.333	124.195	125.613	127.028	126.973
ENSG00000085741	WNT11	1.54634	1.14815	1.54376	1.74003	1.84477	1.60543
ENSG00000085760	MTIF2	14.3853	14.1474	13.7826	14.5778	14.1114	14.8445
ENSG00000085788	DDHD2	19.5832	19.7108	22.7404	21.6414	23.3124	20.4186
ENSG00000085831	TTC39A	0.25952	0.259831	0.425257	0.588423	0.710895	0.529441
ENSG00000085832	EPS15	13.3009	14.1231	15.229	16.3466	16.9179	15.4526
ENSG00000085840	ORC1	2.9809	2.94181	3.3386	2.26177	2.24579	1.8842
ENSG00000085871	MGST2	19.8215	19.1816	19.6387	27.2225	27.4754	28.4878
ENSG00000085872	CHERP	103.67	94.9981	99.0738	103.49	100.379	101.279
ENSG00000085978	ATG16L1	10.2161	9.15425	9.84787	11.2873	11.4755	11.5954
ENSG00000085982	USP40	14.8459	14.9236	13.7306	14.4561	14.3727	15.1386
ENSG00000085998	POMGNT1	65.6171	58.9849	61.7066	66.1772	64.2469	65.0848
ENSG00000085999	RAD54L	3.36804	3.68574	2.92673	2.30596	3.05157	1.86255
ENSG00000086015	MAST2	23.3123	23.2533	22.5296	24.4317	26.125	26.5745
ENSG00000086061	DNAJA1	123.621	126.075	121.306	132.986	125.309	129.395
ENSG00000086062	B4GALT1	57.6434	57.1825	57.0324	57.4366	59.7651	59.1476
ENSG00000086065	CHMP5	51.1058	53.3143	48.2677	47.7762	46.175	45.545
ENSG00000086102	NFX1	14.8612	15.3895	15.1017	14.8218	14.5951	14.8751
ENSG00000086159	AQP6	0	0.00565826	0	0	0	0
ENSG00000086189	DIMT1	23.9823	23.1848	24.8292	28.127	27.323	26.613
ENSG00000086200	IPO11	21.345	24.3082	25.8039	24.3032	23.877	23.6128
ENSG00000086205	FOLH1	0.160119	0.126423	0.0129237	0	0	0.00995794
ENSG00000086232	EIF2AK1	42.5395	47.7096	46.8511	48.6118	46.6359	48.6898
ENSG00000086288	NME8	40.2805	38.6406	39.6996	39.166	42.1121	41.347
ENSG00000086289	EPDR1	40.2805	38.6406	39.6996	39.166	42.1121	41.347
ENSG00000086300	SNX10	0	0	0	0.0376288	0.0381912	0
ENSG00000086475	SEPHS1	28.8616	27.2294	27.599	26.8369	29.3242	27.922
ENSG00000086504	MRPL28	70.823	63.9625	65.0418	65.6542	70.6172	65.3966
ENSG00000086506	HBQ1	0	0.131018	0.0653317	0	0.18256	0
ENSG00000086544	ITPKC	12.1112	11.5224	11.6002	12.229	12.2431	12.2673
ENSG00000086548	CEACAM6	0.00854194	0.00942544	0	0	0.0263986	0.0166259
ENSG00000086570	FAT2	0.188465	0.158578	0.209205	0.29601	0.388521	0.428127
ENSG00000086589	RBM22	22.5011	20.807	20.3959	20.3602	21.6703	20.6944
ENSG00000086598	TMED2	152.84	136.43	143.356	136.116	150.355	141.972
ENSG00000086619	ERO1B	2.29822	2.28459	2.62325	2.71826	2.33856	2.27043
ENSG00000086666	ZFAND6	47.6838	45.0472	44.4987	50.48	48.5669	46.8923
ENSG00000086696	HSD17B2	0.428327	0.376531	0.27517	0.555798	1.01003	0.763895
ENSG00000086712	TXLNG	3.34784	3.94127	3.65602	3.50268	3.70561	3.74167
ENSG00000086717	PPEF1	0.0217452	0	0.0120516	0.0560308	0	0
ENSG00000086730	LAT2	0.285558	0.239223	0.263838	0.183201	0.279123	0.187189
ENSG00000086758	HUWE1	38.2911	35.8382	38.8657	36.0929	39.7266	39.1954
ENSG00000086827	ZW10	9.06722	8.81708	9.39195	8.9386	8.25578	8.6076
ENSG00000086848	ALG9	13.6764	13.4588	11.872	14.5202	13.6362	12.8255
ENSG00000086967	MYBPC2	0.176241	0.0202862	0.0475978	0.234645	0.0702136	0.157366
ENSG00000086991	NOX4	7.09926	6.3157	6.5931	8.17296	7.53963	8.31087
ENSG00000087008	ACOX3	10.8055	9.93986	9.89948	10.1778	11.8414	10.4519
ENSG00000087053	MTMR2	14.9099	15.6095	15.1934	15.8579	17.0799	15.6764
ENSG00000087074	PPP1R15A	41.0746	38.8094	36.8853	35.9955	38.276	36.0735
ENSG00000087076	HSD17B14	4.27317	4.11407	4.56449	5.32425	5.26942	5.1047
ENSG00000087077	TRIP6	71.1105	65.1846	67.9648	72.1512	75.2609	71.4024
ENSG00000087085	ACHE	0.769074	0.895188	1.0138	1.12452	0.922696	1.15116
ENSG00000087086	FTL	3567.89	3314.93	3366.93	5450.33	5739	5665.09
ENSG00000087087	SRRT	45.4485	44.2183	43.0945	37.926	39.8944	40.6488
ENSG00000087088	BAX	141.566	129.638	128.587	120.889	131.583	119.095
ENSG00000087095	NLK	4.71322	4.85529	4.13487	5.83142	4.74505	5.26151
ENSG00000087111	PIGS	45.767	42.3726	43.1003	40.8547	42.3565	42.8443
ENSG00000087116	ADAMTS2	39.8707	36.1559	39.7657	40.1243	42.4361	42.0003
ENSG00000087128	TMPRSS11E	0.0686866	0.037798	0.0129522	0.0118461	0.176061	0.0322748
ENSG00000087152	ATXN7L3	28.1547	24.039	25.6856	25.6251	26.1478	25.0665
ENSG00000087157	PGS1	11.1336	9.12408	10.461	10.1357	10.7212	10.1537
ENSG00000087191	PSMC5	88.9847	82.3616	86.0546	91.358	91.3364	89.0033
ENSG00000087206	UIMC1	12.0038	10.3105	10.3248	10.9665	9.31652	10.2306
ENSG00000087237	CETP	0.0154518	0.0170377	0.0597894	0.0410178	0.0318251	0.091835
ENSG00000087245	MMP2	231.41	206.921	226.1	223.376	220.942	213.5
ENSG00000087250	MT3	0	0	0.0696392	0	0	0
ENSG00000087253	LPCAT2	2.70494	2.89108	2.36009	2.01366	2.49944	1.8604
ENSG00000087258	GNAO1	0.0425236	0.0355426	0.0827818	0.0807357	0.0800556	0.0596852
ENSG00000087263	OGFOD1	37.4177	38.5157	37.4528	38.0498	41.872	38.3775
ENSG00000087266	SH3BP2	24.2368	20.3521	22.5765	25.1482	22.8323	25.1322
ENSG00000087269	NOP14	25.8907	24.0506	23.9452	25.723	27.3066	27.7124
ENSG00000087274	ADD1	100.063	96.5624	105.093	91.5898	93.2704	91.1437
ENSG00000087299	L2HGDH	4.60389	5.32801	4.20955	5.75015	5.8103	6.07021
ENSG00000087301	TXNDC16	1.21218	1.58599	1.48077	1.30637	1.18926	1.3685
ENSG00000087302	C14orf166	115.458	108.166	112.21	112.578	116.999	104.192
ENSG00000087303	NID2	28.6587	28.371	28.9215	31.1792	30.5266	30.7168
ENSG00000087338	GMCL1	4.72739	5.6403	4.72227	4.81735	5.01461	4.67294
ENSG00000087365	SF3B2	106.355	98.7186	103.462	101.629	105.355	102.423
ENSG00000087448	KLHL42	7.68767	7.927	8.18531	6.00789	6.45816	7.12124
ENSG00000087460	GNAS	536.655	513.286	514.778	520.854	546.782	528.644
ENSG00000087470	DNM1L	35.6533	33.867	36.6307	34.7628	32.7967	34.2138
ENSG00000087494	PTHLH	3.23132	2.94874	3.15768	3.30002	3.40847	3.90044
ENSG00000087495	PHACTR3	0	0	0	0.0302336	0	0.0290085
ENSG00000087502	ERGIC2	37.1138	42.6293	42.0585	43.6817	39.5154	40.7867
ENSG00000087510	TFAP2C	7.0025	6.7386	6.84005	6.11471	6.18446	5.50776
ENSG00000087586	AURKA	21.7314	20.4357	20.9415	18.3851	19.0011	16.9237
ENSG00000087589	CASS4	0.321621	0.425687	0.330677	0.507552	0.480387	0.416167
ENSG00000087842	PIR	9.10172	9.54545	9.3315	14.8555	13.4502	14.0683
ENSG00000087884	AAMDC	54.0937	54.0922	49.6031	58.9906	58.3039	60.4551
ENSG00000087903	RFX2	2.14517	1.71523	1.49225	1.58411	1.97033	1.50088
ENSG00000087995	METTL2A	6.90699	6.81891	7.17271	7.07692	7.6841	6.6805
ENSG00000088002	SULT2B1	0.0188244	0.0182532	0.0208236	0	0.0774002	0
ENSG00000088035	ALG6	4.30651	4.96425	4.6534	4.64811	4.94224	4.54215
ENSG00000088038	CNOT3	20.8769	19.7605	21.3216	18.7021	20.0958	19.632
ENSG00000088053	GP6	5.18905	4.56418	5.43007	5.49515	5.09997	5.36787
ENSG00000088179	PTPN4	4.76721	6.53708	4.64535	8.72722	6.39665	6.14694
ENSG00000088205	DDX18	21.7041	23.7183	21.9096	21.6857	21.15	19.8312
ENSG00000088247	KHSRP	89.7626	82.1283	84.7809	76.3279	83.1674	79.0285
ENSG00000088256	GNA11	40.717	38.2091	40.5466	38.1302	38.0333	39.1677
ENSG00000088280	ASAP3	1.51349	1.58688	1.54729	1.35781	1.40191	2.04748
ENSG00000088298	EDEM2	24.1509	22.9724	21.9034	24.01	24.237	25.222
ENSG00000088305	DNMT3B	0.554652	0.73968	0.5735	0.412262	0.384532	0.511593
ENSG00000088320	REM1	0.155268	0.15566	0.156332	0.343223	0.246873	0.150938
ENSG00000088325	TPX2	34.9381	34.9221	35.218	26.317	25.6645	23.4177
ENSG00000088340	FER1L4	0.680053	1.1556	0.709549	0.9487	0.955946	1.11142
ENSG00000088356	PDRG1	11.2397	11.4692	11.2051	11.5807	11.8554	10.3277
ENSG00000088367	EPB41L1	15.8019	14.4437	13.4098	14.3035	14.4132	12.4835
ENSG00000088386	SLC15A1	0.0428942	0.0157783	0.0165769	0.0362597	0.0368261	0.043647
ENSG00000088387	DOCK9	4.09709	2.45642	3.49584	2.88663	3.73736	2.36957
ENSG00000088448	ANKRD10	17.7175	22.7326	19.0131	19.3909	17.3451	17.5051
ENSG00000088451	TGDS	5.17287	4.3542	4.45833	5.06265	4.72469	4.75226
ENSG00000088538	DOCK3	0.219475	0.301606	0.215141	0.164531	0.280834	0.19821
ENSG00000088543	C3orf18	8.61	8.48155	9.24638	7.76236	8.70366	7.54477
ENSG00000088682	COQ9	71.0734	67.5	71.2528	74.4359	72.8215	76.0457
ENSG00000088726	TMEM40	0.170275	0	0	0	0.188429	0
ENSG00000088727	KIF9	4.75957	4.42832	3.91556	4.63405	3.34158	3.63053
ENSG00000088756	ARHGAP28	0.750671	0.398435	0.522992	0.411011	0.518423	1.07153
ENSG00000088766	CRLS1	18.942	18.0409	18.8889	19.0995	20.129	20.1952
ENSG00000088782	DEFB127	0	0	0	0	0	0
ENSG00000088808	PPP1R13B	1.18406	1.48699	1.19018	1.07137	1.60031	1.23264
ENSG00000088812	ATRN	20.3099	19.4437	20.8589	18.2653	18.8268	18.2734
ENSG00000088826	SMOX	3.74081	3.52961	3.12652	3.72337	4.5806	3.83618
ENSG00000088827	SIGLEC1	0	0.0070535	0.00559719	0.00324254	0.0215882	0.00933374
ENSG00000088832	FKBP1A	546.809	493.06	499.174	556.189	559.973	534.467
ENSG00000088833	NSFL1C	51.2485	50.4046	52.3057	56.1084	55.9759	54.358
ENSG00000088836	SLC4A11	2.51115	2.51079	2.49782	2.297	2.49155	2.33099
ENSG00000088854	C20orf194	8.34458	8.36953	8.80747	8.63777	8.28845	8.41128
ENSG00000088876	ZNF343	142.101	131.247	135.408	133.94	137.223	132.881
ENSG00000088881	EBF4	0.723386	1.38371	1.01048	0.662846	0.60153	0.608008
ENSG00000088882	CPXM1	1.90603	1.98926	1.93211	2.83469	3.0908	2.78309
ENSG00000088888	MAVS	25.317	24.2379	25.4522	24.2119	25.7174	23.5346
ENSG00000088899	RP5-1187M17.10	3.21593	3.46974	3.55917	3.92207	4.38913	4.47879
ENSG00000088926	F11	0.0120666	0.104102	0.0401146	0.0207554	0.0776129	0.0412656
ENSG00000088930	XRN2	38.9983	40.1582	39.3612	39.3707	38.8637	38.7437
ENSG00000088970	KIZ	4.30443	4.23167	4.01557	4.26036	3.9929	3.8748
ENSG00000088986	DYNLL1	441.876	411.886	423.647	425.297	436.555	412.702
ENSG00000088992	TESC	0.0637561	0.0350704	0.0852138	0.221772	0.0246146	0.162848
ENSG00000089006	SNX5	46.3696	47.5405	49.7018	44.7356	48.5712	46.016
ENSG00000089009	RPL6	852.958	816.591	809.715	842.179	859.579	826.792
ENSG00000089012	SIRPG	0	0	0	0	0	0
ENSG00000089022	MAPKAPK5	15.4078	17.082	16.0988	13.9355	16.0136	14.9956
ENSG00000089041	P2RX7	0.632133	0.478764	0.432671	0.317411	0.347983	0.351351
ENSG00000089048	ESF1	4.13317	5.95983	5.81411	6.89375	6.79092	6.31637
ENSG00000089050	RBBP9	10.6837	10.7047	11.2513	13.1917	12.2717	11.8236
ENSG00000089053	ANAPC5	51.3238	45.0823	47.1768	48.7945	48.941	47.161
ENSG00000089057	SLC23A2	4.6324	4.49791	4.85274	3.70345	4.07855	3.79883
ENSG00000089060	SLC8B1	12.4077	11.418	11.831	13.1144	14.2056	12.3612
ENSG00000089063	TMEM230	92.702	90.4421	88.9526	94.8152	97.4754	96.1286
ENSG00000089091	DZANK1	0.886502	0.735911	0.771065	0.610533	0.653802	0.671537
ENSG00000089094	KDM2B	7.29865	6.23523	5.71502	6.37491	5.30233	5.1852
ENSG00000089101	CFAP61	0.233697	0.0975691	0.0693195	0.11233	0.15073	0.0512784
ENSG00000089116	LHX5	0	0	0.0168221	0	0	0.00737758
ENSG00000089123	TASP1	2.80602	3.40106	3.36118	3.00967	3.03262	3.2834
ENSG00000089127	OAS1	83.2712	93.08	72.8493	89.5848	74.3092	76.7396
ENSG00000089154	GCN1	34.45	29.0954	31.3144	35.042	34.0693	35.052
ENSG00000089157	RPLP0	1952.22	1711.38	1824.76	1895.47	1937.97	1844.88
ENSG00000089159	PXN	56.4346	48.6171	51.1372	55.6578	57.8169	57.9242
ENSG00000089163	SIRT4	0.740344	1.44171	0.716573	1.47927	0.998824	0.84675
ENSG00000089169	RPH3A	0.0186125	0	0	0	0.00958261	0.00938872
ENSG00000089177	KIF16B	4.12714	5.47252	4.60767	5.07023	5.49202	5.06093
ENSG00000089195	TRMT6	6.86358	7.52116	6.71676	8.07126	8.1079	7.93708
ENSG00000089199	CHGB	0.256131	0.263064	0.194971	0.295504	0.318296	0.258227
ENSG00000089220	PEBP1	222.973	214.25	214.027	220.426	222.091	213.45
ENSG00000089225	TBX5	0.249165	0.29964	0.265526	0.263361	0.203232	0.203875
ENSG00000089234	BRAP	8.37092	8.57146	8.09203	8.06097	8.75865	8.88412
ENSG00000089248	ERP29	87.5185	82.9129	81.3739	91.9732	89.0743	89.3679
ENSG00000089250	NOS1	0	0	0	0	0	0
ENSG00000089280	FUS	147.208	153.355	149.901	136.058	129.158	127.317
ENSG00000089289	IGBP1	26.647	26.4445	26.8408	26.2691	25.9481	25.8625
ENSG00000089327	FXYD5	126.209	121.978	120.969	136.735	141.742	135.456
ENSG00000089335	ZNF302	7.66669	8.59957	8.24212	7.51364	6.92912	7.42971
ENSG00000089351	GRAMD1A	20.8291	19.9364	20.6436	20.0057	21.9222	19.7239
ENSG00000089356	FXYD3	0.335059	0.142612	0.0791055	0.518515	0.273547	0.362772
ENSG00000089472	HEPH	26.6764	26.0117	25.115	29.541	27.3758	28.5047
ENSG00000089486	CDIP1	34.3076	30.6915	32.1721	36.4733	39.6718	39.6093
ENSG00000089505	CMTM1	38.0212	36.9018	36.6877	32.4356	37.3472	32.0538
ENSG00000089558	KCNH4	0.0118026	0.0260535	0.0196492	0.0226886	0.0243249	0.0172344
ENSG00000089597	GANAB	271.952	257.253	259.658	269.399	270.231	269.175
ENSG00000089639	GMIP	3.46595	3.20901	3.0814	3.04294	3.18548	3.94082
ENSG00000089682	RBM41	3.30242	4.54028	3.57598	4.95296	4.70146	4.12754
ENSG00000089685	BIRC5	25.5036	26.0501	25.4272	18.5367	20.0742	18.0784
ENSG00000089692	LAG3	0.28934	0.163965	0.0665806	0.161684	0.237837	0.147746
ENSG00000089693	MLF2	220.743	207.041	212.888	238.417	232.526	237.322
ENSG00000089723	OTUB2	2.64164	2.47292	2.61446	2.92526	3.31619	3.21959
ENSG00000089737	DDX24	71.4246	70.8085	68.4252	72.673	75.8546	67.8929
ENSG00000089775	ZBTB25	3.82044	3.89308	4.26056	3.71156	4.30776	3.01575
ENSG00000089818	NECAP1	17.9734	19.0504	17.6544	20.9222	21.3465	19.9378
ENSG00000089820	ARHGAP4	118.349	104.069	106.683	116.683	117.712	115.743
ENSG00000089847	ANKRD24	0.156282	0.343504	0.428537	0.232472	0.438572	0.270274
ENSG00000089876	DHX32	9.95552	9.08496	9.37589	10.3487	9.97451	9.38021
ENSG00000089902	RCOR1	6.4021	7.72174	6.695	6.79731	6.69046	6.64221
ENSG00000089916	GPATCH2L	12.57	11.4456	11.6463	11.8886	9.99957	11.483
ENSG00000090006	LTBP4	22.9527	20.7256	22.2064	21.3884	20.4755	20.2737
ENSG00000090013	BLVRB	61.57	59.7363	58.7528	82.9701	82.8242	81.5329
ENSG00000090020	SLC9A1	19.9081	20.587	18.8397	19.6471	20.0822	20.3598
ENSG00000090054	SPTLC1	38.7441	42.9018	38.5877	38.8651	37.3454	41.7094
ENSG00000090060	PAPOLA	45.2978	47.1159	45.6564	46.8056	46.7909	45.7379
ENSG00000090061	CCNK	22.7575	24.6413	23.7964	24.2163	25.6858	28.1673
ENSG00000090097	PCBP4	69.4577	61.7919	62.8289	56.3826	56.7892	58.0488
ENSG00000090104	RGS1	0	0.0377616	0	0.117186	0.0880475	0.116483
ENSG00000090238	YPEL3	22.6169	20.027	20.137	14.7902	15.8078	15.3959
ENSG00000090263	MRPS33	41.5375	39.6965	36.8601	44.5228	41.4566	38.2875
ENSG00000090266	NDUFB2	176.487	166.068	154.723	170.206	173.452	165.168
ENSG00000090273	NUDC	63.0947	57.8452	58.9462	63.5546	65.7039	63.5152
ENSG00000090316	MAEA	34.4359	31.3703	34.466	34.1572	36.38	34.6151
ENSG00000090339	ICAM1	59.5865	60.8825	59.0872	64.7856	66.4481	73.3043
ENSG00000090372	STRN4	32.5877	31.3518	29.5458	29.3042	29.7967	30.9607
ENSG00000090376	IRAK3	4.43893	4.79156	5.15061	4.68248	4.39049	4.36572
ENSG00000090382	LYZ	0.0170825	0.0941061	0.0756281	0.125881	0.215478	0.0905811
ENSG00000090402	SI	0	0	0	0	0	0
ENSG00000090432	MUL1	16.3054	14.5331	14.2059	14.8134	14.7863	15.2053
ENSG00000090447	TFAP4	3.82939	2.74382	2.89508	2.91174	3.2619	2.86928
ENSG00000090470	PDCD7	9.33354	9.11381	9.20239	7.54616	7.67305	7.51967
ENSG00000090487	SPG21	43.3303	39.0706	40.5965	41.5559	39.6492	40.0981
ENSG00000090512	FETUB	0.015183	0.0167418	0.056574	0.13842	0.0402883	0.0497179
ENSG00000090520	DNAJB11	77.0164	75.3727	80.5863	82.2399	83.356	77.6154
ENSG00000090530	P3H2	9.82572	10.671	9.58681	8.21396	9.00039	9.53386
ENSG00000090534	THPO	0.0250163	0.0978864	0.0487877	0.0801265	0.0325563	0.0654153
ENSG00000090539	CHRD	1.18383	0.862818	0.799213	1.71104	1.86282	2.14838
ENSG00000090554	FLT3LG	1605.37	1431.89	1475.95	1441.22	1470.33	1431.84
ENSG00000090565	RAB11FIP3	18.5508	17.1604	16.86	13.9345	14.5166	14.0232
ENSG00000090581	GNPTG	45.382	45.3441	47.6577	43.4181	43.8069	41.4449
ENSG00000090612	ZNF268	6.58161	7.85595	8.26269	7.14353	7.48432	6.62857
ENSG00000090615	GOLGA3	33.9891	34.8638	33.7993	35.7465	33.5668	33.691
ENSG00000090621	PABPC4	121.85	115.409	118.809	113.689	112.525	113.296
ENSG00000090659	CD209	0	0	0	0	0	0
ENSG00000090661	CERS4	0.807747	0.682046	1.32233	1.57254	1.6883	1.31359
ENSG00000090674	MCOLN1	57.9951	53.0487	57.4628	50.6135	53.465	53.6879
ENSG00000090686	USP48	14.8027	16.5435	16.2681	16.3027	15.1663	17.9604
ENSG00000090776	EFNB1	6.24717	6.4475	6.37589	7.3013	7.66271	8.19872
ENSG00000090857	PDPR	9.91407	9.66092	11.3886	8.0769	8.6633	8.86015
ENSG00000090861	AARS	57.6087	51.6786	54.7587	64.1758	65.6522	64.4552
ENSG00000090863	GLG1	62.5973	62.5692	63.6226	59.9087	61.0814	63.7613
ENSG00000090889	KIF4A	7.98611	8.20449	8.34928	6.05833	6.1473	5.37423
ENSG00000090905	TNRC6A	19.6866	21.5488	22.4543	20.8088	20.0443	20.5115
ENSG00000090924	PLEKHG2	27.5086	23.1727	26.8975	22.6111	18.2692	22.953
ENSG00000090932	DLL3	0.108027	0.0595684	0.25415	0.120392	0.0774766	0.109122
ENSG00000090971	NAT14	11.0442	10.1616	9.79728	8.12639	8.58168	9.00899
ENSG00000090975	PITPNM2	1.96221	1.68139	1.69506	2.40391	2.80125	2.38481
ENSG00000090989	EXOC1	13.1401	14.7162	15.6019	13.2278	12.7808	15.7722
ENSG00000091009	RBM27	11.0378	9.97945	10.3616	10.0328	9.60271	8.13907
ENSG00000091010	POU4F3	11.0378	9.97945	10.3616	10.0328	9.60271	8.13907
ENSG00000091039	OSBPL8	12.2408	15.0781	15.0933	14.2408	13.1004	15.2301
ENSG00000091073	DTX2	8.42014	9.76151	9.31715	9.2198	11.0395	10.6949
ENSG00000091106	NLRC4	0.223894	0.352519	0.219202	0.354104	0.473629	0.444935
ENSG00000091127	PUS7	6.44703	7.55298	7.20124	7.10965	7.20737	6.82568
ENSG00000091128	LAMB4	0.0604572	0.0575866	0.137003	0.0780208	0.15532	0.078214
ENSG00000091129	NRCAM	7.31126	7.51069	7.79398	7.90687	7.30143	7.26054
ENSG00000091136	LAMB1	139.867	142.253	140.581	134.686	126.302	136.724
ENSG00000091137	SLC26A4	0.438284	0.206704	0.203265	0.178293	0.220086	0.103677
ENSG00000091138	SLC26A3	0	0.0108628	0	0.00790899	0	0.0168136
ENSG00000091140	DLD	34.9253	36.7391	36.1875	37.1302	39.0857	38.7749
ENSG00000091157	WDR7	5.9369	6.74199	6.47054	6.22305	5.382	7.30894
ENSG00000091164	TXNL1	40.277	41.2128	37.4301	41.4696	42.2264	39.7403
ENSG00000091181	IL5RA	0.0346809	0.0381689	0.00434287	0	0	0
ENSG00000091262	ABCC6	2.71827	2.84893	2.03405	4.526	3.96965	4.05675
ENSG00000091317	CMTM6	42.1037	44.0192	41.6461	37.524	37.3509	37.6488
ENSG00000091409	ITGA6	6.15304	6.25118	6.12455	7.58639	6.66027	7.43252
ENSG00000091428	RAPGEF4	0.463933	0.515047	0.235568	0.647015	0.504762	0.595453
ENSG00000091436	AC013461.1	16.6313	15.9522	16.7791	15.5542	16.0364	15.7378
ENSG00000091482	SMPX	0	0	0	0	0.122746	0
ENSG00000091483	FH	60.6417	59.0569	61.488	64.6165	60.3571	60.8968
ENSG00000091490	SEL1L3	0.627	0.698188	0.435189	1.04378	0.946371	1.49552
ENSG00000091513	TF	3.97386	4.5642	4.45336	10.1459	10.9356	11.8669
ENSG00000091527	CDV3	86.4021	89.7981	91.7738	92.3367	88.6161	100.687
ENSG00000091536	MYO15A	0.511421	0.335694	0.222146	0.0626112	0.382443	0.132364
ENSG00000091542	ALKBH5	26.3223	25.2908	25.9329	26.3973	27.7603	28.2672
ENSG00000091583	APOH	2.12973	2.68457	2.86782	4.72569	4.1818	5.0939
ENSG00000091592	NLRP1	7.89754	8.18793	8.24957	5.74362	5.72471	6.54667
ENSG00000091622	PITPNM3	0.0868547	0.037503	0.0436801	0.0588027	0.0448711	0.145387
ENSG00000091640	SPAG7	84.2738	74.4224	77.3649	78.8183	78.9844	78.1946
ENSG00000091651	ORC6	9.21455	9.37265	8.55476	7.43203	7.83443	7.12773
ENSG00000091656	ZFHX4	0.325934	0.517599	0.596905	0.263395	0.450722	0.502283
ENSG00000091664	SLC17A6	0	0	0	0	0	0
ENSG00000091704	CPA1	0.0238199	0	0	0	0	0.0521109
ENSG00000091732	ZC3HC1	12.9892	11.5192	11.1526	12.5989	13.6935	11.8831
ENSG00000091831	ESR1	0.0629018	0.0389104	0.0349234	0.0684185	0.0367036	0.0454169
ENSG00000091844	RGS17	1.56796	1.56734	1.59815	1.73247	2.19995	2.28044
ENSG00000091879	ANGPT2	0.821012	0.895802	1.18316	0.691296	0.679562	0.60502
ENSG00000091947	TMEM101	17.0172	15.8263	15.9892	16.0288	15.029	15.9524
ENSG00000091972	CD200	0	0	0	0	0	0
ENSG00000091986	CCDC80	303.662	310.368	309.116	216.668	216.199	227.377
ENSG00000092009	CMA1	0	0	0	0.028103	0	0
ENSG00000092010	PSME1	110.829	108.105	96.6554	98.9245	95.8851	89.6084
ENSG00000092020	PPP2R3C	9.57684	10.3672	9.82054	10.0754	8.80764	10.3007
ENSG00000092036	HAUS4	39.7118	39.0269	38.3416	36.3329	36.7673	29.4848
ENSG00000092051	JPH4	12.528	12.7021	12.929	11.4721	12.0127	10.5589
ENSG00000092054	MYH7	0	0.00390504	0	0.00718071	0	0
ENSG00000092067	CEBPE	0	0	0	0.0154585	0	0
ENSG00000092068	SLC7A8	6.12134	6.14821	6.28331	8.07547	8.6325	8.16095
ENSG00000092094	OSGEP	10.2494	10.839	10.7815	10.4252	10.7588	8.90883
ENSG00000092096	SLC22A17	15.1061	14.9191	15.3227	13.111	14.0985	13.6089
ENSG00000092098	RNF31	101.374	96.6324	89.6202	81.9856	84.5322	82.1395
ENSG00000092108	SCFD1	29.6343	32.057	32.7099	33.5627	32.717	32.4481
ENSG00000092140	G2E3	5.96279	5.83047	5.55711	5.44933	5.49368	5.75194
ENSG00000092148	HECTD1	20.2537	24.2661	20.5132	21.5673	20.7405	22.3193
ENSG00000092199	HNRNPC	375.895	360.74	363.761	354.757	363.492	352.088
ENSG00000092200	RPGRIP1	0.0229642	0.0633304	0.0127244	0.132136	0.0770292	0.123704
ENSG00000092201	SUPT16H	32.8332	34.2512	34.0559	33.3972	32.4795	32.4586
ENSG00000092203	TOX4	51.1797	49.0104	51.4403	52.3367	54.3841	54.0871
ENSG00000092208	GEMIN2	5.54396	7.07534	7.11144	6.69508	6.98625	6.91839
ENSG00000092295	TGM1	0.330061	0.172581	0.189717	0.142562	0.0765949	0.141517
ENSG00000092330	TINF2	26.7999	24.7436	25.1259	27.1777	24.9254	24.9125
ENSG00000092345	DAZL	0.0373137	0.0164684	0.0828249	0.0739431	0.0999442	0.115897
ENSG00000092377	TBL1Y	0	0	0	0	0.0101072	0
ENSG00000092421	SEMA6A	1.49395	1.32895	1.60315	1.16675	1.904	1.95143
ENSG00000092439	TRPM7	7.50732	8.87014	8.30301	9.11656	8.20979	9.10712
ENSG00000092445	TYRO3	4.45106	3.5058	3.54692	4.55215	5.05543	4.15809
ENSG00000092470	WDR76	6.6557	5.2931	6.16464	4.88317	4.27424	4.43596
ENSG00000092529	CAPN3	11.5313	13.993	11.9903	12.6718	11.9487	11.5676
ENSG00000092531	SNAP23	58.3248	56.4968	49.63	65.5274	61.0857	64.6215
ENSG00000092607	TBX15	14.7514	14.4062	14.5063	16.189	16.4367	16.34
ENSG00000092621	PHGDH	32.7529	28.7743	30.5825	46.9246	46.8601	46.3975
ENSG00000092758	COL9A3	10.7936	9.89712	10.4656	17.7045	18.179	18.6315
ENSG00000092820	EZR	45.886	43.4021	44.6693	47.1913	48.2795	48.635
ENSG00000092841	MYL6	2272.57	2146.56	2181.03	2222.69	2208.87	2251.72
ENSG00000092847	AGO1	7.43932	7.0212	7.55789	6.94906	6.87951	7.02124
ENSG00000092850	TEKT2	0.0157791	0.0810447	0.0524084	0	0	0.0613423
ENSG00000092853	CLSPN	3.72906	3.99749	4.42452	3.13235	3.09101	3.06293
ENSG00000092871	RFFL	10.8469	13.963	14.4495	13.8253	15.5715	14.8813
ENSG00000092929	UNC13D	0.662263	0.203495	0.215063	0.691756	0.207216	0.24509
ENSG00000092931	MFSD11	44.4442	42.7473	44.5027	42.8312	45.842	45.9919
ENSG00000092964	DPYSL2	47.3133	43.2252	43.9923	42.3385	43.2227	44.5567
ENSG00000092969	TGFB2	2.41575	2.616	3.50896	1.54696	2.39517	1.5954
ENSG00000092978	GPATCH2	2.91894	3.93825	3.30681	3.15881	3.4234	3.21555
ENSG00000093000	NUP50	15.2019	16.8834	18.6011	16.6323	15.7655	18.565
ENSG00000093009	CDC45	7.25961	5.95325	6.39522	4.77407	5.36269	4.7329
ENSG00000093010	COMT	161.114	149.259	150.36	160.893	160.036	153.862
ENSG00000093072	CECR1	0.215062	0.168431	0.254019	0.274455	0.321627	0.182308
ENSG00000093134	VNN3	0.375773	0.513247	0.553255	1.01157	1.41824	1.04057
ENSG00000093144	ECHDC1	32.8418	37.6343	34.9211	38.7287	35.8266	36.5452
[truncated: 54,714 more rows]

## Sheet: DEMs
Ensembl gene ID	Gene name	Locus	FPKM (FHH+GFP)	FPKM (FHH+PIM1)	log2(fold-change)	p-value	q-value
ENSG00000173338	KCNK7	11:65592854-65595996	0.293988	0.0353709	-3.05512	0.00025	0.00445858
ENSG00000127585	FBXL16	16:684621-705829	1.29433	0.338157	-1.93644	0.0001	0.00202572
ENSG00000183833	MAATS1	3:119703021-119767102	0.245016	0.0651226	-1.91165	0.00335	0.0369332
ENSG00000274333	RP11-717F1.2	21:5553636-5614880	0.397815	0.113584	-1.80834	0.00085	0.0123501
ENSG00000063180	CA11	19:48637941-48682245	0.578813	0.177582	-1.70462	0.00425	0.0448444
ENSG00000184925	LCN12	9:136949550-136955497	0.457996	0.148126	-1.62851	0.0001	0.00202572
ENSG00000255468	RP11-867G23.8	11:66347800-66372431	0.887163	0.290129	-1.6125	5e-05	0.00110248
ENSG00000204176	SYT15	10:46578216-46652025	0.286033	0.0959936	-1.57517	0.0015	0.0196024
ENSG00000103888	CEMIP	15:80779342-80989878	26.2328	9.28843	-1.49787	5e-05	0.00110248
ENSG00000162591	MEGF6	1:3487955-3611495	0.872206	0.32903	-1.40645	5e-05	0.00110248
ENSG00000176909	MAMSTR	19:48712741-48719721	1.46185	0.554857	-1.39761	5e-05	0.00110248
ENSG00000275591	XKR5	8:6808334-6885276	0.317064	0.12336	-1.3619	5e-05	0.00110248
ENSG00000118420	UBE3D	6:82892397-83065841	7.45936	2.90998	-1.35804	5e-05	0.00110248
ENSG00000133937	GSC	14:94768215-94770230	0.297563	0.117068	-1.34584	0.0081	0.0722999
ENSG00000151322	NPAS3	14:32934932-33804176	0.226617	0.0929535	-1.28567	0.00585	0.0571215
ENSG00000113805	CNTN3	3:74262567-74614426	1.15033	0.486396	-1.24185	5e-05	0.00110248
ENSG00000168077	SCARA3	8:27633852-27676776	2.54696	1.08083	-1.23663	5e-05	0.00110248
ENSG00000213199	ASIC3	7:151048291-151052756	0.493782	0.210639	-1.2291	0.00335	0.0369332
ENSG00000128408	RIBC2	22:45413690-45432496	0.948808	0.408233	-1.21672	5e-05	0.00110248
ENSG00000182261	NLRP10	11:7957081-7965471	1.03036	0.455582	-1.17736	0.00995	0.083952
ENSG00000156509	FBXO43	8:100133359-100145800	0.297976	0.135391	-1.13806	0.0001	0.00202572
ENSG00000206140	TMEM191C	22:21466422-21471269	0.35105	0.159766	-1.13571	0.00475	0.0487076
ENSG00000162366	PDZK1IP1	1:47183592-47191044	0.598267	0.272327	-1.13545	0.004	0.0426768
ENSG00000229694	RP11-305L7.6	9:91118931-91182822	5.95142	2.71667	-1.13139	0.0015	0.0196024
ENSG00000235641	LINC00484	9:91118931-91182822	5.95142	2.71667	-1.13139	0.0015	0.0196024
ENSG00000163827	LRRC2	3:46515422-46626543	0.472037	0.215546	-1.1309	0.00025	0.00445858
ENSG00000044524	EPHA3	3:89107523-89482134	1.11521	0.509971	-1.12883	5e-05	0.00110248
ENSG00000267669	RP11-824M15.3	18:59820928-59825310	0.577408	0.264089	-1.12856	0.00185	0.0232573
ENSG00000214357	NEURL1B	5:172641253-172697720	1.54122	0.706068	-1.1262	5e-05	0.00110248
ENSG00000178175	ZNF366	5:72442613-72507727	0.302342	0.138965	-1.12146	0.0028	0.0322576
ENSG00000162654	GBP4	1:89181147-89198932	0.882512	0.409775	-1.10678	0.0046	0.0475987
ENSG00000120693	SMAD9	13:36844830-36920765	1.1405	0.533522	-1.09605	5e-05	0.00110248
ENSG00000073849	ST6GAL1	3:186930484-187180908	0.632094	0.296447	-1.09237	0.00445	0.0464429
ENSG00000151892	GFRA1	10:116056924-116273794	14.5371	6.87314	-1.0807	5e-05	0.00110248
ENSG00000185345	PARK2	6:161347419-163324530	0.901894	0.427486	-1.07708	0.00555	0.0549592
ENSG00000178115	GOLGA8Q	15:30552077-30562501	0.47301	0.227127	-1.05837	0.00075	0.0111101
ENSG00000163808	KIF15	3:44761716-44873376	2.79335	1.36265	-1.03559	0.00035	0.00597265
ENSG00000167604	NFKBID	19:35887588-35904377	1.35899	0.67443	-1.01079	0.0015	0.0196024
ENSG00000099953	MMP11	22:23763020-23784316	11.9225	5.95023	-1.00266	0.00055	0.00866238
ENSG00000147437	GNRH1	8:25419259-25424654	1.23355	0.617402	-0.998532	0.00195	0.0242962
ENSG00000198542	ITGBL1	13:101452390-102402457	52.5478	26.4532	-0.990185	5e-05	0.00110248
ENSG00000231864	RP11-229P13.23	9:137057662-137070588	5.41843	2.7313	-0.988289	5e-05	0.00110248
ENSG00000157368	IL34	16:70579894-70660872	1.65266	0.835995	-0.98322	5e-05	0.00110248
ENSG00000233429	HOTAIRM1	7:27092992-27100265	3.74039	1.89693	-0.979524	0.0012	0.0164129
ENSG00000276528	HOTAIRM1_1	7:27092992-27100265	3.74039	1.89693	-0.979524	0.0012	0.0164129
ENSG00000276771	HOTAIRM1_2	7:27092992-27100265	3.74039	1.89693	-0.979524	0.0012	0.0164129
ENSG00000261327	RP11-863P13.3	16:88177288-88186807	0.722656	0.366744	-0.978537	0.0079	0.0711783
ENSG00000146938	NLGN4X	X:5840636-6228863	0.376279	0.191141	-0.977165	0.00015	0.00285723
ENSG00000139985	ADAM21	14:70417141-70547464	0.243816	0.123965	-0.975867	0.003	0.0339596
ENSG00000102466	FGF14	13:101452390-102402457	2.73234	1.39206	-0.972914	5e-05	0.00110248
ENSG00000152760	TCTEX1D1	1:66752214-66779121	1.65105	0.842501	-0.970637	0.0004	0.0066756
ENSG00000077616	NAALAD2	11:90131514-90193413	0.392678	0.200749	-0.967957	0.00585	0.0571215
ENSG00000222032	AC112721.2	2:237428919-237434822	1.52259	0.781543	-0.962132	0.0041	0.0435141
ENSG00000105894	PTN	7:137227340-137343865	4.63811	2.38282	-0.960866	5e-05	0.00110248
ENSG00000180998	GPR137C	14:52553137-52637713	0.302143	0.155423	-0.959031	0.00115	0.0158003
ENSG00000007968	E2F2	1:23506429-23531220	0.63634	0.329312	-0.950341	5e-05	0.00110248
ENSG00000246922	UBAP1L	15:65092769-65115197	0.233576	0.121465	-0.943354	0.0015	0.0196024
ENSG00000172687	ZNF738	19:21358929-21379302	2.68789	1.40666	-0.934197	5e-05	0.00110248
ENSG00000156466	GDF6	8:96142329-96160792	0.438649	0.230606	-0.927634	5e-05	0.00110248
ENSG00000186193	SAPCD2	9:137057662-137070588	2.51683	1.32571	-0.924839	5e-05	0.00110248
ENSG00000205309	NT5M	17:17303334-17347663	0.480424	0.254591	-0.916127	0.00625	0.0599019
ENSG00000128262	POM121L9P	22:24247752-24266199	1.81087	0.960602	-0.914675	5e-05	0.00110248
ENSG00000136999	NOV	8:119416305-119462350	1.3966	0.743348	-0.909813	5e-05	0.00110248
ENSG00000187123	LYPD6	2:149329984-149474148	0.51904	0.277655	-0.902554	0.00055	0.00866238
ENSG00000103269	RHBDL1	16:675665-678268	0.537252	0.288058	-0.89924	0.00195	0.0242962
ENSG00000169282	KCNAB1	3:156037700-156539138	0.417296	0.224191	-0.896342	0.0011	0.0152632
ENSG00000174080	CTSF	11:66563462-66568841	11.5522	6.21961	-0.893274	5e-05	0.00110248
ENSG00000198242	RPL23A	17:28719392-28743455	1693.19	920.871	-0.878676	5e-05	0.00110248
ENSG00000172348	RCAN2	6:46220735-46491972	1.07867	0.592533	-0.864285	5e-05	0.00110248
ENSG00000273148	RP5-1068E13.7	20:18786064-18796067	0.494628	0.272231	-0.861511	0.0079	0.0711783
ENSG00000184903	IMMP2L	7:110663050-111562517	7.67043	4.22792	-0.859358	5e-05	0.00110248
ENSG00000125965	GDF5	20:35433028-35454746	1.87838	1.03897	-0.85433	5e-05	0.00110248
ENSG00000221852	KRTAP1-5	17:41026025-41027202	2.69061	1.48995	-0.852674	5e-05	0.00110248
ENSG00000237489	LINC00959	10:130063899-130110817	3.21099	1.78023	-0.850956	0.00045	0.00739472
ENSG00000074047	GLI2	2:120735622-120992893	2.70689	1.50092	-0.850787	0.0009	0.0129014
ENSG00000138771	SHROOM3	4:76435099-76801964	2.99907	1.66358	-0.850219	5e-05	0.00110248
ENSG00000159167	STC1	8:23841914-23854807	18.0677	10.1282	-0.835033	5e-05	0.00110248
ENSG00000158164	TMSB15A	X:102513675-102516784	4.55812	2.56428	-0.829887	5e-05	0.00110248
ENSG00000154928	EPHB1	3:134597800-135260467	0.70121	0.39495	-0.828175	0.00255	0.0299852
ENSG00000187951	ARHGAP11B	15:30616957-30773127	2.79291	1.57354	-0.827759	0.0002	0.00367495
ENSG00000241860	RP11-34P13.13	1:141473-181058	0.9755	0.552605	-0.819892	0.0013	0.0175173
ENSG00000103196	CRISPLD2	16:84819983-84920768	7.10817	4.02997	-0.818708	5e-05	0.00110248
ENSG00000206190	ATP10A	15:25677272-25865172	5.10211	2.89896	-0.815558	5e-05	0.00110248
ENSG00000178031	ADAMTSL1	9:17906562-18910950	4.32227	2.4579	-0.814363	5e-05	0.00110248
ENSG00000185052	SLC24A3	20:19212471-19722937	0.848174	0.484476	-0.807934	5e-05	0.00110248
ENSG00000170271	FAXDC2	5:154818490-154876793	4.31859	2.47125	-0.805318	0.0019	0.0238201
ENSG00000107562	CXCL12	10:44370164-44386493	151.533	86.929	-0.801725	5e-05	0.00110248
ENSG00000279833	RP4-742C19.13	22:39120166-39152674	0.328873	0.188959	-0.799455	0.00125	0.0169819
ENSG00000128342	LIF	22:30239193-30247198	4.15982	2.39143	-0.798649	5e-05	0.00110248
ENSG00000078098	FAP	2:162159761-162245151	10.3396	5.96301	-0.794066	5e-05	0.00110248
ENSG00000160298	C21orf58	21:46300180-46323875	2.90248	1.67666	-0.7917	5e-05	0.00110248
ENSG00000079841	RIMS1	6:71886702-72403143	0.465374	0.269155	-0.789951	0.00435	0.0456876
ENSG00000224813	SEPT14P13	1:357382-501617	3.25112	1.8932	-0.78011	0.0009	0.0129014
ENSG00000237094	RP4-669L17.10	1:357382-501617	3.25112	1.8932	-0.78011	0.0009	0.0129014
ENSG00000172379	ARNT2	15:80404349-80597937	3.33869	1.94424	-0.78008	5e-05	0.00110248
ENSG00000175643	RMI2	16:11249618-11351762	4.47047	2.60758	-0.777714	5e-05	0.00110248
ENSG00000279026	RP3-414A15.12	14:73580693-73582918	0.409049	0.238675	-0.777228	0.0026	0.0304354
ENSG00000167972	ABCA3	16:2275880-2426699	0.922206	0.538747	-0.775482	0.00015	0.00285723
ENSG00000164379	FOXQ1	6:1312439-1314748	0.302653	0.177556	-0.76939	0.00675	0.0635226
ENSG00000196460	RFX8	2:101397332-101475186	4.59884	2.69837	-0.769181	5e-05	0.00110248
ENSG00000233750	CICP27	1:89294-134836	0.580005	0.340789	-0.767188	0.0001	0.00202572
ENSG00000143473	KCNH1	1:210678314-211134115	0.268468	0.158012	-0.764718	0.00015	0.00285723
ENSG00000166446	CDYL2	16:80597771-80804402	4.20047	2.47404	-0.76368	0.00085	0.0123501
ENSG00000232909	RP3-510O8.4	6:35733196-35736947	0.341413	0.201438	-0.761182	0.0078	0.0705218
ENSG00000119681	LTBP2	14:74498169-74618642	67.4507	39.8192	-0.760369	5e-05	0.00110248
ENSG00000234409	CCDC188	22:20148426-20151065	1.04341	0.617645	-0.756451	0.00835	0.0739508
ENSG00000183691	NOG	17:56593698-56595590	1.53931	0.911212	-0.756424	5e-05	0.00110248
ENSG00000167157	PRRX2	9:129665640-129722674	65.5766	38.8396	-0.755652	5e-05	0.00110248
ENSG00000241288	RP11-379B18.5	3:125814449-125916384	2.35761	1.39849	-0.753454	0.00035	0.00597265
ENSG00000248787	RP11-666A20.4	3:125814449-125916384	2.35761	1.39849	-0.753454	0.00035	0.00597265
ENSG00000203706	SERTAD4-AS1	1:210231455-210246861	2.07201	1.22973	-0.752682	0.0067	0.0631828
ENSG00000169668	BCRP2	22:21103015-21124451	0.433048	0.257295	-0.751103	0.0081	0.0722999
ENSG00000177508	IRX3	16:54283303-54292595	4.16506	2.47515	-0.75082	5e-05	0.00110248
ENSG00000115738	ID2	2:8666635-8684453	28.9115	17.2598	-0.744229	5e-05	0.00110248
ENSG00000198826	ARHGAP11A	15:32519847-32639949	13.3246	7.96526	-0.742299	0.0001	0.00202572
ENSG00000072163	LIMS2	2:127638380-127681786	3.84943	2.30235	-0.741538	5e-05	0.00110248
ENSG00000088881	EBF4	20:2692877-2760108	1.03919	0.624128	-0.735552	0.00825	0.0733508
ENSG00000259511	UBE2Q2L	15:84171177-84197545	0.961756	0.578281	-0.7339	0.003	0.0339596
ENSG00000138764	CCNG2	4:77156889-77494286	12.0244	7.23442	-0.733013	5e-05	0.00110248
ENSG00000167513	CDT1	16:88802941-88809273	8.08441	4.86715	-0.732064	5e-05	0.00110248
ENSG00000126950	TMEM35A	X:101006879-101096364	1.5056	0.906546	-0.731888	0.0047	0.0484132
ENSG00000188549	C15orf52	15:40331451-40340999	17.9154	10.789	-0.731632	5e-05	0.00110248
ENSG00000222005	LINC01118	2:46816667-46859063	3.98083	2.40004	-0.730014	5e-05	0.00110248
ENSG00000239332	LINC01119	2:46816667-46859063	3.98083	2.40004	-0.730014	5e-05	0.00110248
ENSG00000155511	GRIA1	5:153489614-153813869	2.26714	1.36939	-0.727338	0.00285	0.0326887
ENSG00000237989	AP001046.5	21:43358146-43362398	0.423529	0.257253	-0.719272	0.0023	0.0275259
ENSG00000225554	RP11-527D7.1	1:241413701-241433492	2.78309	1.69056	-0.719186	0.0096	0.0816426
ENSG00000233901	LINC01503	9:129332299-129359538	1.44073	0.876899	-0.716317	0.00585	0.0571215
ENSG00000186399	GOLGA8R	15:30403739-30414162	0.328899	0.200677	-0.712768	0.0013	0.0175173
ENSG00000205364	MT1M	16:56632232-56633986	6.84575	4.18885	-0.708657	5e-05	0.00110248
ENSG00000139133	ALG10	12:34022280-34056740	1.06979	0.656943	-0.703484	0.0001	0.00202572
ENSG00000096696	DSP	6:7541574-7586717	24.5047	15.0833	-0.700108	5e-05	0.00110248
ENSG00000196814	MVB12B	9:126326848-126507041	1.87062	1.15187	-0.699541	0.00105	0.0146702
ENSG00000154556	SORBS2	4:185585443-185956652	10.0643	6.20182	-0.698485	5e-05	0.00110248
ENSG00000137672	TRPC6	11:101451563-101872562	4.95726	3.05547	-0.698149	5e-05	0.00110248
ENSG00000155760	FZD7	2:202034586-202038445	3.147	1.94046	-0.69758	5e-05	0.00110248
ENSG00000166432	ZMAT1	X:101882100-101932031	0.651803	0.401913	-0.697555	5e-05	0.00110248
ENSG00000166851	PLK1	16:23677655-23713500	28.7913	17.7629	-0.696766	5e-05	0.00110248
ENSG00000172006	ZNF554	19:2819873-2836243	0.687452	0.425249	-0.692951	0.0002	0.00367495
ENSG00000259807	RP11-426C22.4	16:29053731-29220031	0.435406	0.269438	-0.69241	0.0055	0.0546425
ENSG00000125384	PTGER2	14:52314296-52328606	6.33081	3.92048	-0.691361	5e-05	0.00110248
ENSG00000131094	C1QL1	17:44959692-44968071	1.33864	0.833916	-0.682797	0.00455	0.0472157
ENSG00000117650	NEK2	1:211658656-211690103	6.68514	4.16685	-0.681999	5e-05	0.00110248
ENSG00000100162	CENPM	22:41931903-41947164	14.2524	8.88759	-0.681343	5e-05	0.00110248
ENSG00000225828	FAM229A	1:32351520-32364312	1.10168	0.687366	-0.680559	0.00065	0.00991127
ENSG00000104368	PLAT	8:42175232-42207724	5.488	3.42756	-0.679099	5e-05	0.00110248
ENSG00000106100	NOD1	7:30424242-30478784	1.62425	1.01509	-0.678165	0.00505	0.0510926
ENSG00000083290	ULK2	17:19770828-19867936	7.25695	4.55024	-0.673422	0.0011	0.0152632
ENSG00000140285	FGF7	15:49106067-49620931	28.2349	17.7088	-0.673014	0.00075	0.0111101
ENSG00000180921	FAM83H	8:143723932-143733801	0.975334	0.612228	-0.671827	5e-05	0.00110248
ENSG00000099998	GGT5	22:24219653-24245142	17.637	11.0773	-0.670998	5e-05	0.00110248
ENSG00000072133	RPS6KA6	X:84058345-84188046	1.47083	0.924628	-0.66969	0.00095	0.0135117
ENSG00000163734	CXCL3	4:74036588-74038807	11.8963	7.47865	-0.669658	5e-05	0.00110248
ENSG00000069020	MAST4	5:66596360-67169595	3.35741	2.11387	-0.667459	0.00685	0.0642311
ENSG00000159212	CLIC6	21:34669388-34718227	0.474854	0.300763	-0.658855	0.0001	0.00202572
ENSG00000000460	C1orf112	1:169662006-169894267	3.9335	2.49386	-0.657429	0.00475	0.0487076
ENSG00000112984	KIF20A	5:138139765-138213343	24.9131	15.8045	-0.656571	5e-05	0.00110248
ENSG00000176678	FOXL1	16:86565144-86583993	10.1713	6.45939	-0.655033	5e-05	0.00110248
ENSG00000176692	FOXC2	16:86565144-86583993	10.1713	6.45939	-0.655033	5e-05	0.00110248
ENSG00000127564	PKMYT1	16:2963943-2980539	10.4708	6.6509	-0.654752	0.0005	0.008042
ENSG00000133169	BEX1	X:103062650-103064240	14.7557	9.37679	-0.654101	5e-05	0.00110248
ENSG00000163040	CCDC74A	2:131527674-131533666	4.80276	3.05394	-0.653191	5e-05	0.00110248
ENSG00000149679	CABLES2	20:62388631-62407285	2.54158	1.61669	-0.652681	5e-05	0.00110248
ENSG00000068078	FGFR3	4:1793306-1808962	0.936773	0.596496	-0.651188	0.0097	0.082416
ENSG00000152076	CCDC74B	2:130129620-130145134	3.11238	1.9864	-0.647867	5e-05	0.00110248
ENSG00000160957	RECQL4	8:144511287-144517845	8.04346	5.1379	-0.646637	0.00055	0.00866238
ENSG00000183856	IQGAP3	1:156525403-156572604	10.069	6.44042	-0.644688	5e-05	0.00110248
ENSG00000149929	HIRIP3	16:29992320-30023270	9.18321	5.8769	-0.643945	0.00605	0.0586963
ENSG00000161558	TMEM143	19:48332355-48364237	3.14258	2.01135	-0.643783	0.00705	0.0655993
ENSG00000178999	AURKB	17:8204732-8210600	15.1569	9.70476	-0.643212	5e-05	0.00110248
ENSG00000102387	TAF7L	X:101268252-101307599	0.471815	0.302267	-0.642398	0.00485	0.049482
ENSG00000137807	KIF23	15:69298946-69448427	12.1004	7.76877	-0.6393	5e-05	0.00110248
ENSG00000185950	IRS2	13:109752697-109808252	17.6016	11.3008	-0.639283	5e-05	0.00110248
ENSG00000170312	CDK1	10:60778330-60794852	16.4779	10.5881	-0.638083	5e-05	0.00110248
ENSG00000225614	ZNF469	16:88427470-88440757	0.348475	0.223984	-0.63766	5e-05	0.00110248
ENSG00000197977	ELOVL2	6:10980758-11078226	0.395924	0.254543	-0.637314	0.0003	0.00525245
ENSG00000258701	LINC00638	14:104816220-104823718	0.309899	0.19931	-0.636784	0.00405	0.0431597
ENSG00000175063	UBE2C	20:45812575-45816957	44.0579	28.3925	-0.633889	5e-05	0.00110248
ENSG00000074527	NTN4	12:95551581-95791152	2.00329	1.29341	-0.631194	5e-05	0.00110248
ENSG00000140534	TICRR	15:89505276-89655451	2.00214	1.29315	-0.630659	0.00175	0.0221533
ENSG00000133247	KMT5C	19:55339753-55348121	1.68955	1.09165	-0.630123	0.0006	0.0093128
ENSG00000075218	GTSE1	22:46296740-46330810	11.0987	7.1746	-0.629424	5e-05	0.00110248
ENSG00000198901	PRC1	15:90966037-90995629	53.8328	34.8149	-0.628781	5e-05	0.00110248
ENSG00000035499	DEPDC1B	5:60596911-60700190	2.411	1.5619	-0.626326	5e-05	0.00110248
ENSG00000160051	IQCC	1:32200385-32208687	1.31467	0.851865	-0.626002	0.00235	0.0279953
ENSG00000092969	TGFB2	1:218344195-218444661	2.8469	1.84584	-0.625113	0.00995	0.083952
ENSG00000024526	DEPDC1	1:68474151-68538627	9.47254	6.14554	-0.624213	0.00095	0.0135117
ENSG00000237649	KIFC1	6:33391520-33409924	16.0112	10.3945	-0.623264	5e-05	0.00110248
ENSG00000013810	TACC3	4:1721489-1745176	28.6505	18.605	-0.62287	5e-05	0.00110248
ENSG00000260285	RP11-600F24.7	14:103525009-103529072	0.368823	0.239699	-0.6217	0.00105	0.0146702
ENSG00000137801	THBS1	15:39580155-39599466	982.891	640.974	-0.616766	0.00025	0.00445858
ENSG00000122824	NUDT10	X:51332230-51337525	0.484219	0.315869	-0.61633	0.0067	0.0631828
ENSG00000259295	CSPG4P12	15:85190063-85234795	0.803962	0.524458	-0.616299	5e-05	0.00110248
ENSG00000100297	MCM5	22:35400062-35425430	34.4404	22.4786	-0.615553	5e-05	0.00110248
ENSG00000166881	NEMP1	12:57055642-57088063	5.1125	3.34067	-0.613891	5e-05	0.00110248
ENSG00000182511	FES	15:90883694-90895961	4.54842	2.97243	-0.613723	5e-05	0.00110248
ENSG00000174444	RPL4	15:66498014-66565979	2873.68	1881.07	-0.611345	5e-05	0.00110248
ENSG00000101447	FAM83D	20:38926311-38953106	9.28221	6.07887	-0.610665	5e-05	0.00110248
ENSG00000213967	ZNF726	19:23914875-23957930	1.05323	0.689783	-0.610607	0.0063	0.0603493
ENSG00000137310	TCF19	6:31158525-31180731	11.8994	7.79749	-0.609809	5e-05	0.00110248
ENSG00000099260	PALMD	1:99425635-99694541	3.06207	2.00934	-0.607783	5e-05	0.00110248
ENSG00000117632	STMN1	1:25884180-25906991	167.997	110.246	-0.607711	5e-05	0.00110248
ENSG00000150630	VEGFC	4:176669620-176792727	12.2103	8.01759	-0.606858	5e-05	0.00110248
ENSG00000261189	RP3-512B11.3	6:7540450-7541338	2.46829	1.62097	-0.606653	0.00015	0.00285723
ENSG00000171291	ZNF439	19:11848725-11883750	1.69407	1.11272	-0.606412	5e-05	0.00110248
ENSG00000139132	FGD4	12:32399528-32646050	5.00996	3.29194	-0.605861	5e-05	0.00110248
ENSG00000064692	SNCAIP	5:122311296-122479087	1.55845	1.0255	-0.603786	0.0099	0.0836465
ENSG00000155792	DEPTOR	8:119867418-120050913	1.3543	0.891298	-0.603568	0.0004	0.0066756
ENSG00000165698	SPACA9	9:132725577-132890287	3.30702	2.17691	-0.60325	5e-05	0.00110248
ENSG00000125898	FAM110A	20:833714-857463	2.31798	1.52774	-0.601467	5e-05	0.00110248
ENSG00000049192	ADAMTS6	5:65148735-65481951	2.8135	1.85579	-0.600329	0.0014	0.0186848
ENSG00000174684	B4GAT1	11:66345371-66347692	11.7948	7.78687	-0.59904	5e-05	0.00110248
ENSG00000134986	NREP	5:111496032-112017309	29.8323	19.7033	-0.598439	0.0007	0.010489
ENSG00000129195	FAM64A	17:6444403-6556494	15.1075	9.97895	-0.598308	5e-05	0.00110248
ENSG00000162804	SNED1	2:240998354-241102332	27.7343	18.3223	-0.598066	0.00015	0.00285723
ENSG00000177692	DNAJC28	21:33485529-33491727	0.719038	0.475157	-0.597664	0.0096	0.0816426
ENSG00000134222	PSRC1	1:109279555-109283186	10.4644	6.92104	-0.596433	5e-05	0.00110248
ENSG00000266074	BAHCC1	17:81395466-81466332	3.4905	2.30867	-0.596371	0.00355	0.0387391
ENSG00000196912	ANKRD36B	2:97492447-97590239	1.17928	0.780127	-0.596127	0.0035	0.0382853
ENSG00000011426	ANLN	7:36324220-36453791	37.0491	24.5305	-0.594863	0.0002	0.00367495
ENSG00000276043	UHRF1	19:4903079-4962154	15.5309	10.2924	-0.593569	5e-05	0.00110248
ENSG00000197816	CCDC180	9:97156569-97378524	1.98606	1.31761	-0.591984	0.0006	0.0093128
ENSG00000157404	KIT	4:54657917-54740715	0.979423	0.649802	-0.591934	5e-05	0.00110248
ENSG00000132718	SYT11	1:155859508-155885199	10.2021	6.77131	-0.591357	5e-05	0.00110248
ENSG00000123485	HJURP	2:233775678-233854585	12.5389	8.32359	-0.591135	5e-05	0.00110248
ENSG00000135976	ANKRD36	2:97113022-97265716	1.04223	0.691875	-0.591091	0.00545	0.054205
ENSG00000140945	CDH13	16:82626802-83807834	59.8938	39.7716	-0.590667	5e-05	0.00110248
ENSG00000169607	CKAP2L	2:112721485-112764846	6.20651	4.12263	-0.590218	5e-05	0.00110248
ENSG00000137804	NUSAP1	15:41332693-41381050	29.0799	19.3189	-0.590015	5e-05	0.00110248
ENSG00000274925	CTD-2547G23.4	16:25257951-25261066	0.495471	0.329487	-0.588581	0.0009	0.0129014
ENSG00000100526	CDKN3	14:54396848-54420218	26.3836	17.5509	-0.588097	5e-05	0.00110248
ENSG00000129173	E2F8	11:19182029-19281426	1.13305	0.754531	-0.586557	0.00065	0.00991127
ENSG00000133026	MYH10	17:8413130-8630761	8.692	5.79804	-0.584123	0.00015	0.00285723
ENSG00000169105	CHST14	15:40470997-40474571	14.153	9.44352	-0.58371	5e-05	0.00110248
ENSG00000134516	DOCK2	5:169637246-170083382	9.29248	6.2081	-0.58191	0.00215	0.0260912
ENSG00000126353	CCR7	17:40553764-40565472	0.620084	0.414305	-0.58177	0.0038	0.0409756
ENSG00000112902	SEMA5A	5:9001773-9546161	17.5689	11.7423	-0.581308	0.00055	0.00866238
ENSG00000122592	HOXA7	7:27106183-27157936	2.00358	1.34028	-0.580048	0.00205	0.0252824
ENSG00000100100	PIK3IP1	22:31281592-31346232	5.50235	3.68081	-0.580023	0.00025	0.00445858
ENSG00000125968	ID1	20:31605282-31606515	32.0639	21.4687	-0.578716	5e-05	0.00110248
ENSG00000124813	RUNX2	6:44809248-45664349	4.23835	2.83825	-0.5785	0.0002	0.00367495
ENSG00000101057	MYBL2	20:43667018-43716496	14.4338	9.67409	-0.577257	5e-05	0.00110248
ENSG00000132326	PER2	2:238231683-238300620	0.733774	0.491807	-0.577242	0.0064	0.0611783
ENSG00000152527	PLEKHH2	2:43637244-43768176	1.00393	0.673588	-0.575727	0.0081	0.0722999
ENSG00000139178	C1RL	12:7080208-7122501	135.3	90.9302	-0.573328	5e-05	0.00110248
ENSG00000159403	C1R	12:7080208-7122501	135.3	90.9302	-0.573328	5e-05	0.00110248
ENSG00000173706	HEG1	3:124965545-125056141	22.7677	15.3075	-0.57275	0.00015	0.00285723
ENSG00000197083	ZNF300P1	5:150930513-150946544	1.60633	1.08	-0.572735	5e-05	0.00110248
ENSG00000121211	MND1	4:153344648-153415118	2.98002	2.00423	-0.572275	0.00215	0.0260912
ENSG00000005448	WDR54	2:74421677-74425755	13.4679	9.05835	-0.572208	5e-05	0.00110248
ENSG00000250312	ZNF718	4:124374-164006	1.90552	1.2818	-0.572007	0.006	0.0583045
ENSG00000111206	FOXM1	12:1946053-2941140	26.8625	18.0821	-0.571034	0.00095	0.0135117
ENSG00000169683	LRRC45	17:82018701-82031151	3.41103	2.29618	-0.570975	0.00945	0.0806687
ENSG00000155093	PTPRN2	7:157539055-158587788	0.663658	0.446845	-0.570667	0.00015	0.00285723
ENSG00000170153	RNF150	4:140859806-141212877	3.32274	2.24085	-0.568329	0.00645	0.0616239
ENSG00000137843	PAK6	15:40161022-40277487	11.8569	7.99721	-0.568155	0.00195	0.0242962
ENSG00000156970	BUB1B	15:40161022-40277487	11.8569	7.99721	-0.568155	0.00195	0.0242962
ENSG00000259288	BUB1B-PAK6	15:40161022-40277487	11.8569	7.99721	-0.568155	0.00195	0.0242962
ENSG00000281490	CICP14	7:128655961-128658791	3.18292	2.14686	-0.568122	5e-05	0.00110248
ENSG00000267737	AC061992.2	17:78315728-78348007	0.649438	0.438455	-0.566763	0.00485	0.049482
ENSG00000180875	GREM2	1:240489572-240612149	14.4986	9.80787	-0.563899	5e-05	0.00110248
ENSG00000137203	TFAP2A	6:10393185-10419659	0.939069	0.635369	-0.563636	0.00625	0.0599019
ENSG00000213888	LINC01521	22:31346646-31351142	0.445113	0.301492	-0.562053	0.0006	0.0093128
ENSG00000186185	KIF18B	17:44924708-44947757	5.52153	3.74076	-0.561737	5e-05	0.00110248
ENSG00000185697	MYBL1	8:66562174-66614677	2.45791	1.66524	-0.561709	5e-05	0.00110248
ENSG00000169715	MT1E	16:56625474-56627112	263.36	178.732	-0.559235	5e-05	0.00110248
ENSG00000157456	CCNB2	15:59105077-59523549	21.0341	14.2784	-0.558892	0.00805	0.0721012
ENSG00000011021	CLCN6	1:11761786-11848345	9.24246	6.27705	-0.558191	0.00165	0.0211077
ENSG00000181544	FANCB	X:14842881-14873072	0.928901	0.630924	-0.55806	0.0011	0.0152632
ENSG00000113368	LMNB1	5:126776622-126837020	18.9405	12.8734	-0.557078	5e-05	0.00110248
ENSG00000104863	LIN7B	19:49114323-49119325	3.70943	2.52458	-0.555154	0.00185	0.0232573
ENSG00000175595	ERCC4	16:13920156-13952345	2.67043	1.81865	-0.554202	0.00695	0.0649012
ENSG00000214826	DDX12P	12:9417601-9448229	0.636511	0.433553	-0.553977	0.00065	0.00991127
ENSG00000182667	NTM	11:131370477-132336822	6.53126	4.44942	-0.553743	0.00065	0.00991127
ENSG00000180447	GAS1	9:86944362-86947189	13.9043	9.47359	-0.553544	5e-05	0.00110248
ENSG00000168916	ZNF608	5:124636912-124748807	8.46287	5.76675	-0.553388	5e-05	0.00110248
ENSG00000133739	LRRCC1	8:85107146-85146117	1.04985	0.715751	-0.552654	0.00175	0.0221533
ENSG00000197467	COL13A1	10:69801926-69964275	1.30148	0.887537	-0.552276	0.00195	0.0242962
ENSG00000275131	CH17-472G23.4	1:120473411-120701289	2.96764	2.0252	-0.551249	5e-05	0.00110248
ENSG00000125148	MT2A	16:56608198-56609497	1850.53	1262.9	-0.551204	5e-05	0.00110248
ENSG00000214176	PLEKHM1P1	17:64749630-64837162	3.117	2.12858	-0.550267	0.00175	0.0221533
ENSG00000215769	RP13-104F24.2	17:64749630-64837162	3.117	2.12858	-0.550267	0.00175	0.0221533
ENSG00000263647	RP11-927P21.5	17:64749630-64837162	3.117	2.12858	-0.550267	0.00175	0.0221533
ENSG00000265982	RP11-927P21.4	17:64749630-64837162	3.117	2.12858	-0.550267	0.00175	0.0221533
ENSG00000266820	RP13-104F24.1	17:64749630-64837162	3.117	2.12858	-0.550267	0.00175	0.0221533
ENSG00000065328	MCM10	10:13161553-13211104	4.4299	3.02794	-0.548938	0.0004	0.0066756
ENSG00000138617	PARP16	15:65234459-65300618	2.16282	1.47888	-0.548412	0.0002	0.00367495
ENSG00000140836	ZFHX3	16:72665169-73059698	5.45023	3.72757	-0.548082	5e-05	0.00110248
ENSG00000119906	SLF2	10:100911102-100965136	9.41819	6.44268	-0.547789	5e-05	0.00110248
ENSG00000118432	CNR1	6:88139863-88166391	2.89428	1.98	-0.547702	0.0005	0.008042
ENSG00000111247	RAD51AP1	12:4538797-4560048	6.33536	4.33982	-0.54579	5e-05	0.00110248
ENSG00000113645	WWC1	5:168291650-168472303	2.75548	1.88793	-0.545503	0.00085	0.0123501
ENSG00000135451	TROAP	12:49292630-49331731	11.4011	7.81983	-0.543969	0.0001	0.00202572
ENSG00000066279	ASPM	1:197084127-197146694	3.96981	2.72295	-0.543898	5e-05	0.00110248
ENSG00000282458	WASH5P	19:60716-71626	7.99314	5.48373	-0.543604	0.0012	0.0164129
ENSG00000167302	TEPSIN	17:81228214-81239091	6.19421	4.24979	-0.543529	0.00895	0.0775283
ENSG00000137812	CASC5	15:40594019-40664342	4.34247	2.98058	-0.542924	0.00205	0.0252824
ENSG00000133433	GSTT2B	22:23957218-23961186	1.55239	1.06808	-0.539464	0.00365	0.0395928
ENSG00000100968	NFATC4	14:24365672-24379604	20.5636	14.1567	-0.53861	0.00055	0.00866238
ENSG00000131747	TOP2A	17:40388515-40417950	20.8281	14.3388	-0.538605	5e-05	0.00110248
ENSG00000185112	FAM43A	3:194685881-194689037	15.5243	10.6937	-0.537757	5e-05	0.00110248
ENSG00000122678	POLM	7:44071750-44082540	6.4671	4.45573	-0.537455	0.00015	0.00285723
ENSG00000112742	TTK	6:80003886-80042527	5.54592	3.82184	-0.537158	5e-05	0.00110248
ENSG00000187961	KLHL17	1:960586-965926	3.96756	2.73611	-0.536126	0.0007	0.010489
ENSG00000111653	ING4	12:6650279-6663148	12.4028	8.55344	-0.536093	5e-05	0.00110248
ENSG00000259877	RP11-46C24.7	16:89215210-89217653	0.916655	0.632373	-0.535605	0.00075	0.0111101
ENSG00000085840	ORC1	1:52372379-52404459	3.0871	2.13059	-0.535002	5e-05	0.00110248
ENSG00000118523	CTGF	6:131948175-132077393	167.177	115.382	-0.534962	5e-05	0.00110248
ENSG00000167900	TK1	17:78174074-78187233	40.948	28.2819	-0.533913	5e-05	0.00110248
ENSG00000142731	PLK4	4:127880845-127899195	4.73442	3.27052	-0.533667	0.0006	0.0093128
ENSG00000168874	ATOH8	2:85751343-85788084	7.09973	4.9083	-0.532541	5e-05	0.00110248
ENSG00000129810	SGO1	3:20160592-21226305	2.76765	1.91346	-0.53248	0.0018	0.022723
ENSG00000197935	ZNF311	6:28994784-29005629	0.551278	0.381172	-0.532336	0.00295	0.0334769
ENSG00000149503	INCENP	11:62123972-62155631	11.5322	7.97524	-0.532062	0.00305	0.034312
ENSG00000188112	C6orf132	6:42101110-42143014	2.87793	1.99141	-0.531242	0.00055	0.00866238
ENSG00000145244	CORIN	4:47593997-48040173	16.0116	11.0992	-0.528664	5e-05	0.00110248
ENSG00000148773	MKI67	10:128096658-128126396	15.8958	11.0254	-0.527812	5e-05	0.00110248
ENSG00000221829	FANCG	9:35073834-35080164	8.06725	5.60026	-0.526582	0.0001	0.00202572
ENSG00000163739	CXCL1	4:73869392-73871242	77.7932	54.0307	-0.525866	5e-05	0.00110248
ENSG00000145386	CCNA2	4:121801316-121823933	17.5749	12.2086	-0.525622	5e-05	0.00110248
ENSG00000128383	APOBEC3A	22:38952740-38998209	5.89753	4.09871	-0.524941	5e-05	0.00110248
ENSG00000179750	APOBEC3B	22:38952740-38998209	5.89753	4.09871	-0.524941	5e-05	0.00110248
ENSG00000166923	GREM1	15:32717269-32745107	349.603	243.029	-0.524586	5e-05	0.00110248
ENSG00000234444	ZNF736	7:64307452-64356199	1.73637	1.20829	-0.523103	0.007	0.065301
ENSG00000168056	LTBP3	11:65538804-65558930	20.3724	14.1803	-0.522725	0.00025	0.00445858
ENSG00000138160	KIF11	10:92593084-92655492	7.48296	5.2106	-0.522159	5e-05	0.00110248
ENSG00000105255	FSD1	19:4304599-4323843	2.36912	1.65324	-0.51906	0.00065	0.00991127
ENSG00000164104	HMGB2	4:173331694-173335125	54.4285	38.0163	-0.517746	5e-05	0.00110248
ENSG00000122035	RASL11A	13:27269365-27273690	5.16171	3.60653	-0.517238	0.00115	0.0158003
ENSG00000145861	C1QTNF2	5:160347706-160370641	0.611968	0.427626	-0.517107	0.00345	0.0378066
ENSG00000188185	LINC00265	7:39733173-39793092	1.06527	0.744553	-0.516767	0.00905	0.0781712
ENSG00000139182	CLSTN3	12:7129078-7158945	9.85081	6.89348	-0.515011	0.0089	0.0771687
ENSG00000105643	ARRDC2	19:18001131-18014211	9.0763	6.35334	-0.514589	5e-05	0.00110248
ENSG00000088305	DNMT3B	20:32762384-32809356	0.622611	0.436129	-0.513575	0.00345	0.0378066
ENSG00000177084	POLE	12:132623752-132687379	6.7862	4.75418	-0.513407	0.0013	0.0175173
ENSG00000165480	SKA3	13:21153594-21176602	6.12578	4.2961	-0.511864	5e-05	0.00110248
ENSG00000169933	FRMPD4	X:12138465-12724523	0.53375	0.37447	-0.511313	5e-05	0.00110248
ENSG00000186918	ZNF395	8:28345584-28490318	15.6649	10.9956	-0.510613	5e-05	0.00110248
ENSG00000214050	FBXO16	8:28345584-28490318	15.6649	10.9956	-0.510613	5e-05	0.00110248
ENSG00000166833	NAV2	11:19350723-20121598	12.8321	9.01577	-0.509232	5e-05	0.00110248
ENSG00000188290	HES4	1:998961-1000172	2.84463	2.00086	-0.507622	0.0008	0.0117646
ENSG00000120738	EGR1	5:138465489-138469315	44.4558	31.2767	-0.507282	5e-05	0.00110248
ENSG00000105559	PLEKHA4	19:48837096-48868661	19.2893	13.5768	-0.506657	5e-05	0.00110248
ENSG00000184445	KNTC1	12:122527113-122627071	5.15635	3.6298	-0.50646	0.00955	0.0813696
ENSG00000174371	EXO1	1:241847966-241895148	3.95131	2.78659	-0.503828	0.0005	0.008042
ENSG00000115073	ACTR1B	2:97655962-97664107	31.4874	22.218	-0.503047	5e-05	0.00110248
ENSG00000143476	DTL	1:212035552-212107400	5.96538	4.21549	-0.500914	0.00285	0.0326887
ENSG00000171812	COL8A2	1:36095235-36125725	0.427316	0.302009	-0.50071	0.00205	0.0252824
ENSG00000108947	EFNB3	17:7705201-7711378	0.576064	0.407192	-0.500519	0.0016	0.0205693
ENSG00000172260	NEGR1	1:71081323-72282734	10.4196	7.37517	-0.498546	0.00805	0.0721012
ENSG00000233178	RP11-88I18.2	9:68306527-68531061	2.03455	1.44049	-0.498145	0.0087	0.076124
ENSG00000115271	GCA	2:162318839-162838730	2.86113	2.02811	-0.496454	0.00175	0.0221533
ENSG00000162073	PAQR4	16:2963943-2980539	9.33686	6.62602	-0.494794	5e-05	0.00110248
ENSG00000166508	MCM7	7:100092727-100128498	41.5402	29.4854	-0.494507	0.00015	0.00285723
ENSG00000153044	CENPH	5:69185698-69210357	6.92035	4.91436	-0.493841	0.0003	0.00525245
ENSG00000169432	SCN9A	2:165957398-166376002	1.50388	1.06826	-0.493431	5e-05	0.00110248
ENSG00000107968	MAP3K8	10:30433936-30461833	3.5338	2.51123	-0.492828	0.0001	0.00202572
ENSG00000154146	NRGN	11:124739845-124747210	5.86423	4.17062	-0.491681	5e-05	0.00110248
ENSG00000179300	ZCCHC5	X:78656068-78659328	0.917009	0.652528	-0.490896	0.0008	0.0117646
ENSG00000135622	SEMA4F	2:74654227-74683853	7.30012	5.19549	-0.490659	0.0007	0.010489
ENSG00000168778	TCTN2	12:123671112-123708403	4.01604	2.85892	-0.490305	5e-05	0.00110248
ENSG00000154175	ABI3BP	3:100749155-100993515	76.4381	54.4238	-0.490054	0.00745	0.0683424
ENSG00000138036	DYNC2LI1	2:43774038-43810010	9.58047	6.82186	-0.489932	5e-05	0.00110248
ENSG00000118473	SGIP1	1:66533382-66748299	12.4089	8.83631	-0.489857	0.00085	0.0123501
ENSG00000047644	WWC3	X:10015142-10144478	8.25355	5.88135	-0.488868	5e-05	0.00110248
ENSG00000154839	SKA1	18:50374994-50394173	4.65505	3.32098	-0.487188	5e-05	0.00110248
ENSG00000117399	CDC20	1:43358954-43363203	50.1935	35.8206	-0.486711	5e-05	0.00110248
ENSG00000162892	IL24	1:206897442-206923247	7.92056	5.65478	-0.486131	0.0004	0.0066756
ENSG00000143228	NUF2	1:163111120-163355764	5.10396	3.64522	-0.485612	0.00035	0.00597265
ENSG00000106511	MEOX2	7:15611211-15686812	4.43144	3.16586	-0.485177	5e-05	0.00110248
ENSG00000130558	OLFM1	9:135075293-135121179	3.83869	2.74271	-0.485011	0.00035	0.00597265
ENSG00000149591	TAGLN	11:117199320-117232525	690.249	493.21	-0.484916	0.0001	0.00202572
ENSG00000071539	TRIP13	5:795605-919357	12.7432	9.10588	-0.484863	0.00535	0.0534735
ENSG00000183287	CCBE1	18:59430939-59698111	13.0113	9.29979	-0.484493	0.0027	0.031264
ENSG00000183763	TRAIP	3:49828598-49856574	3.43977	2.4586	-0.484477	0.0009	0.0129014
ENSG00000134690	CDCA8	1:37692417-37709719	11.0674	7.91337	-0.483958	5e-05	0.00110248
ENSG00000091986	CCDC80	3:112596793-112649530	307.715	220.082	-0.483558	0.0002	0.00367495
ENSG00000105227	PRX	19:40393767-40413366	0.984385	0.704794	-0.482021	0.0001	0.00202572
ENSG00000154079	SDHAF4	6:70566914-70589596	8.77271	6.28113	-0.481998	0.0005	0.008042
ENSG00000090889	KIF4A	X:70286594-70420832	8.17996	5.85995	-0.481205	0.00155	0.0201113
ENSG00000179242	CDH4	20:61252425-61940699	0.524545	0.376195	-0.479584	0.0094	0.080355
ENSG00000139734	DIAPH3	13:59665582-60163987	7.47724	5.36381	-0.479248	5e-05	0.00110248
ENSG00000088325	TPX2	20:31739270-31801805	35.026	25.1331	-0.478842	5e-05	0.00110248
ENSG00000156804	FBXO32	8:123497888-123541310	3.71402	2.6658	-0.478409	0.00305	0.034312
ENSG00000198039	ZNF273	7:64870171-64930966	0.801237	0.575307	-0.477897	0.0094	0.080355
ENSG00000010292	NCAPD2	12:6491885-6531955	29.5856	21.2446	-0.477802	0.0002	0.00367495
ENSG00000259571	BLID	11:122028326-122556721	25.6948	18.4566	-0.47734	0.0001	0.00202572
ENSG00000196639	HRH1	3:11137083-11263583	1.75854	1.26554	-0.474621	0.0004	0.0066756
ENSG00000160949	TONSL	8:144428774-144444444	3.16231	2.27626	-0.474313	5e-05	0.00110248
ENSG00000260260	SNHG19	16:2154796-2155358	41.3867	29.7996	-0.473872	5e-05	0.00110248
ENSG00000266208	CTD-2267D19.3	17:40360650-40365447	2.21294	1.59347	-0.473792	0.0054	0.0537959
ENSG00000164099	PRSS12	4:118280037-118353057	8.36551	6.02399	-0.473734	0.0001	0.00202572
ENSG00000170396	ZNF804A	2:184598271-184939492	0.489721	0.352975	-0.472396	0.0013	0.0175173
ENSG00000224596	ZMIZ1-AS1	10:78943327-79067895	1.04929	0.75633	-0.472324	0.00395	0.0422673
ENSG00000171848	RRM2	2:10120673-10131419	73.6743	53.1142	-0.472064	0.00035	0.00597265
ENSG00000103145	HCFC1R1	16:3022619-3039133	38.1106	27.4935	-0.471102	0.0001	0.00202572
ENSG00000169750	RAC3	17:82031623-82034204	5.28146	3.81095	-0.470786	5e-05	0.00110248
ENSG00000131797	CLUHP3	16:31700583-31712385	1.22832	0.886825	-0.469968	0.00235	0.0279953
ENSG00000106560	GIMAP2	7:150685651-150693641	1.81523	1.31086	-0.469639	0.0022	0.0265915
ENSG00000184347	SLIT3	5:168654512-169301129	12.6764	9.16336	-0.468196	5e-05	0.00110248
ENSG00000109805	NCAPG	4:17800234-18021876	9.01	6.51492	-0.467781	0.0005	0.008042
ENSG00000171298	GAA	17:80101443-80119879	12.216	8.83748	-0.467063	0.0008	0.0117646
ENSG00000204946	ZNF783	7:149262006-149297312	5.74193	4.15478	-0.466766	0.00915	0.0786987
ENSG00000165312	OTUD1	10:23439457-23442390	1.02436	0.741238	-0.466715	0.00035	0.00597265
ENSG00000069122	ADGRF5	6:46852511-46954943	5.27756	3.81925	-0.466583	0.00065	0.00991127
ENSG00000111665	CDCA3	12:6839953-6852066	21.0304	15.2193	-0.466572	5e-05	0.00110248
ENSG00000120802	TMPO	12:98512972-98550379	23.6443	17.1115	-0.466525	0.0005	0.008042
ENSG00000105011	ASF1B	19:14119105-14136956	8.73718	6.33267	-0.464355	5e-05	0.00110248
ENSG00000128951	DUT	15:48312352-48343373	59.9668	43.5163	-0.462608	5e-05	0.00110248
ENSG00000276256	AC011043.1	GL000195.1:1438-86581	1.46405	1.06328	-0.46144	0.0072	0.0666201
ENSG00000113504	SLC12A7	5:1050375-1112035	1.05748	0.768091	-0.461287	0.0058	0.0568163
ENSG00000013441	CLK1	2:200853008-200864744	17.2626	12.5425	-0.460825	0.0001	0.00202572
ENSG00000123411	IKZF4	12:56007274-56041806	1.81296	1.31819	-0.459795	0.00095	0.0135117
ENSG00000122952	ZWINT	10:56357227-56361291	24.5058	17.8183	-0.459768	0.00035	0.00597265
ENSG00000196526	AFAP1	4:7754089-7940296	16.1797	11.7657	-0.459599	5e-05	0.00110248
ENSG00000108691	CCL2	17:34255217-34257203	104.673	76.1431	-0.459108	5e-05	0.00110248
ENSG00000221869	CEBPD	8:47736908-47739086	23.8585	17.359	-0.458818	5e-05	0.00110248
ENSG00000136244	IL6	7:22725394-22732002	58.7147	42.7223	-0.458733	5e-05	0.00110248
ENSG00000162063	CCNF	16:2429393-2459979	6.04366	4.39815	-0.458526	5e-05	0.00110248
ENSG00000184898	RBM43	2:151247778-151261897	5.20971	3.79142	-0.458463	5e-05	0.00110248
ENSG00000164109	MAD2L1	4:120055607-120416766	12.7685	9.29837	-0.457539	0.00015	0.00285723
ENSG00000072840	EVC	4:5711156-5893058	12.7703	9.31232	-0.455579	5e-05	0.00110248
ENSG00000196584	XRCC2	7:152643882-152676166	1.55144	1.1326	-0.45397	5e-05	0.00110248
ENSG00000260549	MT1L	16:56617475-56618818	182.64	133.465	-0.45254	5e-05	0.00110248
ENSG00000105639	JAK3	19:17824779-17848071	2.77728	2.02956	-0.452501	5e-05	0.00110248
ENSG00000123080	CDKN2C	1:50960744-50974633	9.55792	6.98571	-0.452289	5e-05	0.00110248
ENSG00000114019	AMOTL2	3:134351851-134375479	45.2351	33.072	-0.451835	5e-05	0.00110248
ENSG00000159714	ZDHHC1	16:67394416-67426256	4.20931	3.07823	-0.451483	5e-05	0.00110248
ENSG00000101680	LAMA1	18:6941743-7117814	1.92775	1.41021	-0.451	0.00135	0.0181105
ENSG00000106462	EZH2	7:148807382-148884322	5.42657	3.97064	-0.45067	0.0001	0.00202572
ENSG00000103479	RBL2	16:53433976-53504411	11.5388	8.44297	-0.45067	0.002	0.0248511
ENSG00000073111	MCM2	3:127573068-127622436	15.6032	11.4212	-0.450126	0.0076	0.069299
ENSG00000084112	SSH1	12:108778143-108857633	20.0936	14.7121	-0.449735	0.00025	0.00445858
ENSG00000144354	CDCA7	2:173338218-173368997	6.05914	4.43762	-0.449328	5e-05	0.00110248
ENSG00000077152	UBE2T	1:202328919-202341980	22.7643	16.6735	-0.449222	5e-05	0.00110248
ENSG00000176720	BOK	2:241544402-241574226	14.4697	10.5988	-0.449135	5e-05	0.00110248
ENSG00000183087	GAS6	13:113759239-113864067	51.4413	37.6819	-0.449055	5e-05	0.00110248
ENSG00000090238	YPEL3	16:30092313-30104116	20.927	15.3313	-0.448881	5e-05	0.00110248
ENSG00000136492	BRIP1	17:61681265-61863521	1.30524	0.956292	-0.448789	0.0018	0.022723
ENSG00000126001	CEP250	20:35455163-35519280	13.9478	10.2235	-0.448151	0.00935	0.0801536
ENSG00000183023	SLC8A1	2:39786452-40611053	5.3683	3.93636	-0.447603	0.00065	0.00991127
ENSG00000051180	RAD51	15:40686198-40732339	9.64151	7.07221	-0.447098	0.00905	0.0781712
ENSG00000243679	RP11-274B21.3	7:128653689-128655365	5.6402	4.13859	-0.446605	0.00045	0.00739472
ENSG00000124134	KCNS1	20:45092309-45101112	0.407671	0.299148	-0.446547	0.00835	0.0739508
ENSG00000169604	ANTXR1	2:69013177-69249327	30.8155	22.6196	-0.446083	0.0001	0.00202572
ENSG00000163520	FBLN2	3:13549130-13638422	1.05673	0.775846	-0.445764	0.00835	0.0739508
ENSG00000021762	OSBPL5	11:3087115-3166739	26.2143	19.2503	-0.445476	0.0001	0.00202572
ENSG00000166033	HTRA1	10:122461524-122514908	184.895	135.821	-0.445003	5e-05	0.00110248
ENSG00000105486	LIG1	19:48115444-48170627	16.6235	12.2134	-0.444754	0.0019	0.0238201
ENSG00000169116	PARM1	4:74933063-75050115	2.86581	2.10706	-0.443714	5e-05	0.00110248
ENSG00000184304	PRKD1	14:29576478-30297043	14.8875	10.9526	-0.442835	0.0002	0.00367495
ENSG00000198830	HMGN2	1:26472449-26475972	307.098	225.953	-0.442679	5e-05	0.00110248
ENSG00000089685	BIRC5	17:78214185-78225636	25.6603	18.8964	-0.441423	0.00025	0.00445858
ENSG00000161800	RACGAP1	12:49967193-50033136	27.3625	20.1502	-0.441409	5e-05	0.00110248
ENSG00000038382	TRIO	5:14143701-14532128	67.6323	49.8145	-0.441149	0.0078	0.0705218
ENSG00000131386	GALNT15	3:16174464-16244270	8.22746	6.06199	-0.440657	5e-05	0.00110248
ENSG00000167601	AXL	19:41219202-41261766	62.9937	46.4158	-0.440591	5e-05	0.00110248
ENSG00000150281	CTF1	16:30895865-30903589	3.63376	2.67748	-0.440584	0.0001	0.00202572
ENSG00000197818	SLC9A8	20:49812644-49892244	3.226	2.37729	-0.44043	5e-05	0.00110248
ENSG00000127946	HIP1	7:75533298-75738962	13.2903	9.80177	-0.439262	5e-05	0.00110248
ENSG00000184661	CDCA2	8:25458996-25511378	5.44426	4.01823	-0.438176	0.00045	0.00739472
ENSG00000118762	PKD2	4:88007667-88077777	26.0522	19.2323	-0.437875	0.00065	0.00991127
ENSG00000170581	STAT2	12:56341581-56360169	64.5781	47.6856	-0.437492	5e-05	0.00110248
ENSG00000164056	SPRY1	4:123396745-123403786	9.44675	6.97993	-0.436606	0.00085	0.0123501
ENSG00000105204	DYRK1B	19:39825349-39834201	7.31358	5.40627	-0.435946	0.00215	0.0260912
ENSG00000129355	CDKN2D	19:10566461-10569059	5.24216	3.87549	-0.435782	5e-05	0.00110248
ENSG00000188070	C11orf95	11:63759891-63769455	4.50816	3.33329	-0.435591	0.00145	0.0191693
ENSG00000119231	SENP5	3:196867855-196934714	8.08211	5.97628	-0.435484	0.003	0.0339596
ENSG00000011143	MKS1	17:58205436-58268518	5.15935	3.81597	-0.435141	0.00035	0.00597265
ENSG00000109674	NEIL3	4:177309835-177370122	2.63697	1.95049	-0.435047	0.00015	0.00285723
ENSG00000143442	POGZ	1:151402723-151459465	14.6656	10.8527	-0.434378	0.0076	0.069299
ENSG00000099991	CABIN1	22:24011191-24178628	22.667	16.7771	-0.434096	0.0004	0.0066756
ENSG00000102802	MEDAG	13:30881932-30977623	25.5086	18.8814	-0.434023	0.0003	0.00525245
ENSG00000100802	C14orf93	14:22982697-23010166	5.56217	4.11726	-0.433964	0.00205	0.0252824
ENSG00000091592	NLRP1	17:5499426-5619424	8.11168	6.005	-0.433836	0.00285	0.0326887
ENSG00000275023	MLLT6	17:38671702-38729803	10.6063	7.85242	-0.433709	0.00255	0.0299852
ENSG00000185187	SIGIRR	11:405715-417455	7.25777	5.37519	-0.43321	0.0005	0.008042
ENSG00000146670	CDCA5	11:65066299-65084164	12.0725	8.94176	-0.43309	0.00015	0.00285723
ENSG00000071967	CYBRD1	2:171522246-171558133	51.6987	38.2958	-0.432942	5e-05	0.00110248
ENSG00000106624	AEBP1	7:44104360-44114562	24.1339	17.895	-0.431504	5e-05	0.00110248
ENSG00000082482	KCNK2	1:215002794-215237093	10.3982	7.71599	-0.430416	0.00145	0.0191693
ENSG00000108771	DHX58	17:42101403-42112733	12.4894	9.27358	-0.429511	0.00065	0.00991127
ENSG00000249115	HAUS5	19:35612743-35625349	2.91084	2.16283	-0.428515	0.0017	0.0216711
ENSG00000196159	FAT4	4:125314839-125492932	4.03579	2.99976	-0.428006	5e-05	0.00110248
ENSG00000126778	SIX1	14:60643414-60658259	8.35033	6.20673	-0.428	5e-05	0.00110248
ENSG00000072571	HMMR	5:163460202-163494058	9.1566	6.80745	-0.427697	0.0002	0.00367495
ENSG00000142871	CYR61	1:85580760-85583962	408.509	303.749	-0.42749	5e-05	0.00110248
ENSG00000135338	LCA5	6:79484990-79703659	0.93685	0.697328	-0.425981	0.0026	0.0304354
ENSG00000058453	CROCC	1:16739937-16972979	7.77678	5.79055	-0.425473	0.0078	0.0705218
ENSG00000123737	EXOSC9	4:121801316-121823933	13.5154	10.0669	-0.424987	0.0099	0.0836465
ENSG00000131459	GFPT2	5:180300689-180353387	13.6809	10.1907	-0.424913	5e-05	0.00110248
ENSG00000101911	PRPS2	X:12791354-12824222	15.4886	11.5452	-0.423915	0.00045	0.00739472
ENSG00000071282	LMCD1	3:7952804-8611924	95.0746	70.9687	-0.421878	5e-05	0.00110248
ENSG00000259330	INAFM2	15:40325215-40326715	10.3448	7.72216	-0.421826	0.0001	0.00202572
ENSG00000077585	GPR137B	1:236142463-236281985	9.13501	6.82345	-0.420905	0.0022	0.0265915
ENSG00000142733	MAP3K6	1:27355183-27367055	10.1118	7.55655	-0.42024	0.00605	0.0586963
ENSG00000197555	SIPA1L1	14:71292728-71741229	20.6542	15.4354	-0.420193	0.00155	0.0201113
ENSG00000271383	NBPF19	1:149390622-149556361	2.20809	1.65046	-0.419927	5e-05	0.00110248
ENSG00000163735	CXCL5	4:73995641-73998779	21.5205	16.088	-0.419728	5e-05	0.00110248
ENSG00000110514	MADD	11:47269160-47330031	11.6421	8.70833	-0.418878	0.00445	0.0464429
ENSG00000228594	FNDC10	1:1598011-1600096	3.82137	2.85954	-0.418309	5e-05	0.00110248
ENSG00000106268	NUDT1	7:2242221-2251146	25.4723	19.067	-0.417852	5e-05	0.00110248
ENSG00000167615	LENG8	19:54444812-54463711	36.6246	27.4178	-0.417699	0.00115	0.0158003
ENSG00000109685	WHSC1	4:1871389-1982207	23.144	17.3293	-0.417428	0.0033	0.0365148
ENSG00000126787	DLGAP5	14:55148111-55191678	11.5395	8.6428	-0.417004	5e-05	0.00110248
ENSG00000179912	R3HDM2	12:57243452-57431005	14.5305	10.885	-0.416752	0.0015	0.0196024
ENSG00000185482	STAC3	12:57243452-57431005	14.5305	10.885	-0.416752	0.0015	0.0196024
ENSG00000258830	RP11-123K3.4	12:57243452-57431005	14.5305	10.885	-0.416752	0.0015	0.0196024
ENSG00000182179	UBA7	3:49805206-49814121	16.4838	12.3494	-0.416603	0.0021	0.0257073
ENSG00000179097	HTR1F	3:87731401-88000034	1.44795	1.08487	-0.416488	0.00015	0.00285723
ENSG00000099860	GADD45B	19:2476121-2478259	57.4362	43.0525	-0.415865	5e-05	0.00110248
ENSG00000204580	DDR1	6:30876420-30900156	4.34207	3.25485	-0.415793	0.0024	0.0284791
ENSG00000154134	ROBO3	11:124865385-124881470	5.69409	4.27072	-0.414985	0.0021	0.0257073
ENSG00000080986	NDC80	18:2537524-2616635	8.25878	6.19493	-0.414841	0.00155	0.0201113
ENSG00000092470	WDR76	15:43826962-43868419	6.03782	4.53112	-0.414158	0.00065	0.00991127
ENSG00000079616	KIF22	16:29790718-29805385	18.6571	14.002	-0.414087	0.00015	0.00285723
ENSG00000146918	NCAPG2	7:158631310-158704829	12.1775	9.14147	-0.413717	0.0008	0.0117646
ENSG00000105339	DENND3	8:141117277-141195808	7.66176	5.75709	-0.412337	0.0015	0.0196024
ENSG00000183486	MX2	21:41361942-41409390	28.417	21.3592	-0.411895	0.00015	0.00285723
ENSG00000230606	AC159540.1	2:97416164-97437045	5.6353	4.23721	-0.41138	0.00075	0.0111101
ENSG00000133619	KRBA1	7:149714780-149734575	2.20831	1.66045	-0.411371	0.0084	0.0742851
ENSG00000151725	CENPU	4:184649612-184734133	6.23174	4.68809	-0.410636	0.0042	0.0444457
ENSG00000160961	ZNF333	19:14619116-14778541	3.41751	2.57104	-0.410592	0.008	0.0717948
ENSG00000175216	CKAP5	11:46743047-46846308	60.921	45.8454	-0.410163	0.00825	0.0733508
ENSG00000188811	NHLRC3	13:39038305-39050109	3.26479	2.45746	-0.409823	0.00055	0.00866238
ENSG00000180229	HERC2P3	15:20379494-20506180	4.77061	3.59413	-0.408533	0.0044	0.0461062
ENSG00000204852	TCTN1	12:110614026-110704950	16.314	12.295	-0.408036	0.0073	0.0673399
ENSG00000176890	TYMS	18:596987-712676	57.9769	43.7048	-0.407689	0.0002	0.00367495
ENSG00000132329	RAMP1	2:237858892-237912114	14.4115	10.8649	-0.407541	5e-05	0.00110248
ENSG00000084731	KIF3C	2:25926595-25982749	8.61728	6.4977	-0.407302	0.0024	0.0284791
ENSG00000165304	MELK	9:36572861-36677683	15.142	11.4225	-0.406687	5e-05	0.00110248
ENSG00000160094	ZNF362	1:33256406-33300720	7.57393	5.71344	-0.406683	0.0003	0.00525245
ENSG00000125814	NAPB	20:23374518-23421519	2.55266	1.92606	-0.40635	0.0075	0.0685935
ENSG00000243302	RP11-274B21.2	7:128651184-128652334	6.80189	5.13289	-0.406163	0.0001	0.00202572
ENSG00000176208	ATAD5	17:30831969-30896271	0.50557	0.381524	-0.406139	0.0009	0.0129014
ENSG00000162062	C16orf59	16:2460079-2468213	4.74175	3.58093	-0.405088	0.00095	0.0135117
ENSG00000272645	GTF2IP20	1:223951393-223992594	1.9311	1.45925	-0.404201	0.00045	0.00739472
ENSG00000141574	SECTM1	17:82321023-82334114	43.1086	32.5763	-0.404154	0.00065	0.00991127
ENSG00000020633	RUNX3	1:24899510-24965121	3.67313	2.77653	-0.403724	0.0088	0.0767038
ENSG00000138468	SENP7	3:101324204-101513241	1.92748	1.45749	-0.403229	0.00035	0.00597265
ENSG00000167535	CACNB3	12:48813793-48828941	8.47347	6.41842	-0.400736	0.0007	0.010489
ENSG00000093009	CDC45	22:19479403-19520612	6.53603	4.95655	-0.399077	0.0001	0.00202572
ENSG00000112118	MCM3	6:52264008-52284881	23.4415	17.7847	-0.398423	5e-05	0.00110248
ENSG00000130270	ATP8B3	19:1782074-1812276	2.03813	1.54712	-0.397657	0.0049	0.0499081
ENSG00000113739	STC2	5:173314712-173329503	136.96	103.976	-0.397503	0.00855	0.0752822
ENSG00000186340	THBS2	6:169213253-169254116	65.1235	49.4773	-0.396411	5e-05	0.00110248
ENSG00000134057	CCNB1	5:69167009-69178245	68.0815	51.7248	-0.396406	5e-05	0.00110248
ENSG00000150593	PDCD4	10:110869742-110919274	45.4439	34.5363	-0.395974	0.0041	0.0435141
ENSG00000115525	ST3GAL5	2:85839143-85889071	3.56823	2.71403	-0.394771	0.0028	0.0322576
ENSG00000112624	GLTSCR1L	6:42746361-42868560	2.26256	1.72107	-0.394651	5e-05	0.00110248
ENSG00000198554	WDHD1	14:54938949-55027105	3.65234	2.7786	-0.394461	0.00085	0.0123501
ENSG00000138180	CEP55	10:93496548-93529092	15.1156	11.5034	-0.393977	5e-05	0.00110248
ENSG00000152117	AC093838.4	2:131492812-131521573	1.94233	1.47833	-0.393825	0.0001	0.00202572
ENSG00000157657	ZNF618	9:113876265-114056594	5.8767	4.47298	-0.393769	0.00045	0.00739472
ENSG00000187624	C17orf97	17:404467-431062	3.50378	2.66853	-0.392866	0.0005	0.008042
ENSG00000136108	CKAP2	13:52455428-52476628	17.2048	13.1132	-0.391796	0.00045	0.00739472
ENSG00000163545	NUAK2	1:205302058-205321792	1.7306	1.31938	-0.391421	5e-05	0.00110248
ENSG00000214425	LRRC37A4P	17:45505201-45563230	1.89149	1.44212	-0.391332	0.0005	0.008042
ENSG00000266504	RP11-798G7.4	17:45505201-45563230	1.89149	1.44212	-0.391332	0.0005	0.008042
ENSG00000267246	RP11-798G7.7	17:45505201-45563230	1.89149	1.44212	-0.391332	0.0005	0.008042
ENSG00000183889	AC138969.4	16:16310340-16350590	3.4341	2.61831	-0.391299	0.0015	0.0196024
ENSG00000164045	CDC25A	3:48157145-48188588	2.62707	2.00323	-0.391128	0.0003	0.00525245
ENSG00000183688	FAM101B	17:439977-445939	11.2247	8.56307	-0.390482	5e-05	0.00110248
ENSG00000058668	ATP2B4	1:203626560-203744081	45.4168	34.6512	-0.390324	5e-05	0.00110248
ENSG00000109881	CCDC34	11:27330826-27363868	5.14646	3.92916	-0.389359	0.002	0.0248511
ENSG00000101868	POLA1	X:24693918-24996986	2.91367	2.2247	-0.389229	0.0012	0.0164129
ENSG00000111788	RP11-22B23.1	12:9277234-9314097	1.1585	0.884956	-0.388579	0.00095	0.0135117
ENSG00000096433	ITPR3	6:33620364-33711727	4.68584	3.57991	-0.388385	0.0026	0.0304354
ENSG00000092853	CLSPN	1:35720217-35769982	4.05035	3.09543	-0.387908	5e-05	0.00110248
ENSG00000111799	COL12A1	6:75084325-75206051	75.8066	57.9516	-0.387474	5e-05	0.00110248
ENSG00000122970	IFT81	12:110124334-110218797	3.03917	2.32389	-0.387139	0.00075	0.0111101
ENSG00000165891	E2F7	12:77021246-77066383	3.81324	2.91888	-0.385605	0.00445	0.0464429
ENSG00000183337	BCOR	X:40049814-40177329	5.99173	4.58738	-0.385302	0.0005	0.008042
ENSG00000169679	BUB1	2:110637178-110678114	12.265	9.39235	-0.384984	5e-05	0.00110248
ENSG00000187514	PTMA	2:231706894-231713541	910.851	698.454	-0.383048	5e-05	0.00110248
ENSG00000110455	ACCS	11:44065924-44084222	7.92275	6.08124	-0.381634	0.00915	0.0786987
ENSG00000149636	DSN1	20:36751790-36773859	7.13531	5.48026	-0.380734	0.00035	0.00597265
ENSG00000196110	ZNF699	19:9291514-9309996	2.36044	1.81333	-0.380419	0.00125	0.0169819
ENSG00000148090	AUH	9:91213814-91361946	6.28681	4.82982	-0.380359	0.00615	0.059287
ENSG00000163430	FSTL1	3:120349448-120499708	737.315	566.705	-0.379682	0.0025	0.0294734
ENSG00000122870	BICC1	10:58508380-58831437	10.2115	7.84881	-0.379642	5e-05	0.00110248
ENSG00000151876	FBXO4	5:41925253-41941743	5.19648	3.99442	-0.379548	0.0013	0.0175173
ENSG00000157240	FZD1	7:91264363-91271326	2.85641	2.19734	-0.378445	0.00015	0.00285723
ENSG00000116679	IVNS1ABP	1:185296387-185317435	10.9069	8.39419	-0.377778	0.00015	0.00285723
ENSG00000135747	ZNF670-ZNF695	1:246945546-247078811	2.62572	2.02135	-0.377389	0.00765	0.0696154
ENSG00000197472	ZNF695	1:246945546-247078811	2.62572	2.02135	-0.377389	0.00765	0.0696154
ENSG00000277462	ZNF670	1:246945546-247078811	2.62572	2.02135	-0.377389	0.00765	0.0696154
ENSG00000162976	PQLC3	2:11155197-11178874	14.1034	10.8616	-0.376812	0.00155	0.0201113
ENSG00000116667	C1orf21	1:184387034-184629020	11.7364	9.04216	-0.376254	0.00295	0.0334769
ENSG00000110002	VWA5A	11:124115361-124147721	3.43583	2.64732	-0.376122	0.0002	0.00367495
ENSG00000100625	SIX4	14:60709527-60724348	2.42908	1.87221	-0.375663	0.00425	0.0448444
ENSG00000179403	VWA1	1:1434860-1442882	3.94256	3.03909	-0.375495	0.0032	0.0355814
ENSG00000061337	LZTS1	8:20246164-20303966	4.67642	3.60611	-0.37496	0.0003	0.00525245
ENSG00000171533	MAP6	11:75583025-75669318	2.19505	1.69279	-0.374852	0.0047	0.0484132
ENSG00000179981	TSHZ1	18:75210754-75289950	3.31329	2.55536	-0.374739	0.0001	0.00202572
ENSG00000176749	CDK5R1	17:32486230-32491256	1.0246	0.790546	-0.374145	0.00305	0.034312
ENSG00000272221	XXbac-BPG181B23.7	6:31394288-31395495	2.01762	1.55696	-0.373917	0.00865	0.0757958
ENSG00000184557	SOCS3	17:78356777-78360077	11.2284	8.66648	-0.373637	5e-05	0.00110248
ENSG00000170961	HAS2	8:121612115-121644693	4.58118	3.53698	-0.373201	0.00015	0.00285723
ENSG00000144810	COL8A1	3:99638474-99799226	126.405	97.6441	-0.372446	0.0017	0.0216711
ENSG00000185201	IFITM2	11:307630-315272	823.59	636.33	-0.37215	5e-05	0.00110248
ENSG00000185885	IFITM1	11:307630-315272	823.59	636.33	-0.37215	5e-05	0.00110248
ENSG00000165244	ZNF367	9:96385940-96419663	3.02264	2.33766	-0.370743	5e-05	0.00110248
ENSG00000181588	MEX3D	19:1554668-1568058	8.17165	6.32747	-0.368998	0.00025	0.00445858
ENSG00000171703	TCEA2	20:64049835-64072347	15.7377	12.1911	-0.368399	0.0067	0.0631828
ENSG00000095002	MSH2	2:47402968-47570939	6.46719	5.01022	-0.368266	5e-05	0.00110248
ENSG00000265972	TXNIP	1:145992434-145996600	90.6648	70.2536	-0.36797	5e-05	0.00110248
ENSG00000153904	DDAH1	1:85266247-85578363	65.1378	50.48	-0.367782	5e-05	0.00110248
ENSG00000189057	FAM111B	11:59107037-59127410	2.28377	1.77072	-0.367076	0.0003	0.00525245
ENSG00000156030	ELMSAN1	14:73715121-73803270	6.35297	4.92824	-0.366358	0.001	0.0141234
ENSG00000167100	SAMD14	17:50094736-50129882	4.27556	3.31766	-0.365947	0.00945	0.0806687
ENSG00000104047	DTWD1	15:49620979-49656232	18.4994	14.355	-0.365929	0.00515	0.0518449
ENSG00000111602	TIMELESS	12:56416372-56449440	9.56652	7.42365	-0.365867	0.0001	0.00202572
ENSG00000166922	SCG5	15:32641675-32697098	4.79787	3.72341	-0.365769	0.00295	0.0334769
ENSG00000198205	ZXDA	X:57905040-57910820	0.782447	0.607257	-0.365687	0.00435	0.0456876
ENSG00000137478	FCHSD2	11:72812578-73142651	13.2778	10.3166	-0.364048	0.00015	0.00285723
ENSG00000123066	MED13L	12:115953871-116277338	14.6904	11.4205	-0.363244	0.0022	0.0265915
ENSG00000135736	CCDC102A	16:57512177-57537081	3.70116	2.8799	-0.361957	0.00025	0.00445858
ENSG00000150938	CRIM1	2:36355925-36646087	146.938	114.347	-0.361787	0.00475	0.0487076
ENSG00000164087	POC1A	3:52075252-52154690	7.16739	5.57772	-0.361773	0.0001	0.00202572
ENSG00000146281	PM20D2	6:89118088-89165565	2.85048	2.21935	-0.361071	0.0001	0.00202572
ENSG00000178202	KDELC2	11:108472104-108498432	30.416	23.6816	-0.361066	0.0075	0.0685935
ENSG00000100288	CHKB	22:50568860-50613981	16.3986	12.7703	-0.360784	0.00635	0.0607323
ENSG00000205560	CPT1B	22:50568860-50613981	16.3986	12.7703	-0.360784	0.00635	0.0607323
ENSG00000254413	CHKB-CPT1B	22:50568860-50613981	16.3986	12.7703	-0.360784	0.00635	0.0607323
ENSG00000257354	RP11-631N16.2	12:62601750-62622213	0.440636	0.343396	-0.359715	0.0049	0.0499081
ENSG00000160953	MUM1	19:1354710-1378431	17.6225	13.7368	-0.359368	0.0099	0.0836465
ENSG00000135045	C9orf40	9:74946580-74952886	4.10157	3.19795	-0.359026	0.0001	0.00202572
ENSG00000013619	MAMLD1	X:150361421-150514178	3.32556	2.59309	-0.358926	0.0003	0.00525245
ENSG00000255455	RP11-890B15.3	11:130866253-130870247	1.49031	1.16233	-0.358587	0.0004	0.0066756
ENSG00000278619	MRM1	17:36601571-36608971	4.57932	3.57551	-0.356981	0.00015	0.00285723
ENSG00000185507	IRF7	11:612550-616012	23.6418	18.4709	-0.356082	0.00075	0.0111101
ENSG00000131196	NFATC1	18:79394265-79529325	2.70414	2.11373	-0.355375	0.0009	0.0129014
ENSG00000257698	RP11-620J15.3	12:57931486-57936178	6.58837	5.15138	-0.354961	0.009	0.0778502
ENSG00000108960	MMD	17:55392612-55421992	7.22537	5.65381	-0.353848	0.0005	0.008042
ENSG00000171345	KRT19	17:41523616-41528308	11.9461	9.35287	-0.353056	5e-05	0.00110248
ENSG00000131374	TBC1D5	3:17157161-18920401	21.0633	16.4915	-0.353006	0.00245	0.0289967
ENSG00000182568	SATB1	3:17157161-18920401	21.0633	16.4915	-0.353006	0.00245	0.0289967
ENSG00000096654	ZNF184	6:27450742-27473118	1.829	1.43221	-0.352811	0.0005	0.008042
ENSG00000135454	B4GALNT1	12:57610179-57633355	10.9694	8.59063	-0.352648	0.00915	0.0786987
ENSG00000119669	IRF2BPL	14:77024542-77031572	9.76054	7.64717	-0.352035	0.00025	0.00445858
ENSG00000138172	CALHM2	10:103446455-103452436	17.4076	13.6403	-0.351842	0.00055	0.00866238
ENSG00000242588	RP11-274B21.14	7:128524015-128631456	6.32739	4.96023	-0.351205	0.0065	0.061939
ENSG00000280828	RP11-274B21.1	7:128524015-128631456	6.32739	4.96023	-0.351205	0.0065	0.061939
ENSG00000281896	RP11-274B21.13	7:128524015-128631456	6.32739	4.96023	-0.351205	0.0065	0.061939
ENSG00000197557	TTC30A	2:177603088-177619163	1.32971	1.04252	-0.351042	0.00015	0.00285723
ENSG00000196422	PPP1R26	9:135462726-135488894	2.74109	2.14913	-0.350995	0.0011	0.0152632
ENSG00000204177	BMS1P1	10:46753604-46813965	1.28219	1.00582	-0.350245	0.00215	0.0260912
ENSG00000157741	UBN2	7:139229919-139308236	1.67381	1.31337	-0.349863	0.004	0.0426768
ENSG00000102312	PORCN	X:48508961-48520889	8.47055	6.64959	-0.34919	0.001	0.0141234
ENSG00000148384	INPP5E	9:136428618-136439823	5.91446	4.64331	-0.349093	0.001	0.0141234
ENSG00000128581	IFT22	7:101313294-101321823	16.7144	13.1296	-0.348271	0.00135	0.0181105
ENSG00000110427	KIAA1549L	11:33376071-33696701	4.88271	3.83696	-0.347716	0.00175	0.0221533
ENSG00000197724	PHF2	9:93576158-93679587	7.36573	5.78986	-0.3473	0.0001	0.00202572
ENSG00000173207	CKS1B	1:154974652-154979249	57.4048	45.131	-0.347053	0.00015	0.00285723
ENSG00000164611	PTTG1	5:160421821-160428744	77.4813	60.9353	-0.34657	5e-05	0.00110248
ENSG00000171159	C9orf16	9:128160259-128163928	44.1314	34.709	-0.346494	0.00025	0.00445858
ENSG00000168936	TMEM129	4:1715951-1721358	17.0797	13.4413	-0.345613	0.0002	0.00367495
ENSG00000121900	TMEM54	1:32885993-32901438	15.6424	12.3159	-0.344941	0.0003	0.00525245
ENSG00000164932	CTHRC1	8:103371514-103382997	39.4236	31.0407	-0.3449	5e-05	0.00110248
ENSG00000188486	H2AFX	11:119093853-119095467	48.4286	38.1575	-0.343895	5e-05	0.00110248
ENSG00000260404	RP11-384K6.6	4:118591769-118634973	2.5982	2.04731	-0.343786	0.00605	0.0586963
ENSG00000132274	TRIM22	11:5663556-5938619	86.2052	67.9314	-0.343696	0.006	0.0583045
ENSG00000181023	OR56B1	11:5663556-5938619	86.2052	67.9314	-0.343696	0.006	0.0583045
ENSG00000106333	PCOLCE	7:100572227-100608175	279.188	220.109	-0.343017	0.0002	0.00367495
ENSG00000179859	AC025335.1	17:7913305-7916286	1.39385	1.09942	-0.342337	0.0057	0.0560479
ENSG00000101003	GINS1	20:25407726-25452628	3.9449	3.11335	-0.341519	0.00045	0.00739472
ENSG00000105429	MEGF8	19:42325520-42378769	14.9017	11.7632	-0.341196	0.0016	0.0205693
ENSG00000162542	TMCO4	1:19682193-19800285	5.68871	4.49139	-0.340941	0.00735	0.0676297
ENSG00000135899	SP110	2:230121369-230313215	28.1238	22.2194	-0.339969	0.00665	0.0628416
ENSG00000280755	AC009950.1	2:230121369-230313215	28.1238	22.2194	-0.339969	0.00665	0.0628416
ENSG00000107829	FBXW4	10:101610663-101695295	20.01	15.8123	-0.339673	0.0036	0.0391907
ENSG00000276600	RAB7B	1:205976676-206003644	2.91924	2.30806	-0.338912	0.00105	0.0146702
ENSG00000106144	CASP2	7:143288214-143307696	9.45964	7.47941	-0.33886	0.00865	0.0757958
ENSG00000117713	ARID1A	1:26692131-26782104	14.0007	11.0711	-0.338705	0.00385	0.0413921
ENSG00000105472	CLEC11A	19:50723328-50725718	52.5192	41.5595	-0.337665	0.0001	0.00202572
ENSG00000166741	NNMT	11:114059592-114356571	1260.84	998.103	-0.337124	0.0002	0.00367495
ENSG00000129038	LOXL1	15:73908070-73952138	59.8276	47.3624	-0.33707	0.0013	0.0175173
ENSG00000270392	PFN1P2	1:120432203-120434052	2.99203	2.37019	-0.336122	0.0029	0.0331369
ENSG00000011465	DCN	12:91140483-91183123	861.571	682.513	-0.336112	0.0007	0.010489
ENSG00000106665	CLIP2	7:74289474-74405943	12.1446	9.62662	-0.335209	0.00045	0.00739472
ENSG00000214944	ARHGEF28	5:73626157-73941993	3.43978	2.72684	-0.335089	0.00655	0.0621874
ENSG00000167325	RRM1	11:4094706-4138876	35.2645	27.9596	-0.334872	0.0003	0.00525245
ENSG00000137404	NRM	6:30688046-30691420	12.967	10.281	-0.334871	0.0006	0.0093128
ENSG00000134884	ARGLU1	13:106541672-106568168	45.0208	35.703	-0.334545	0.00215	0.0260912
ENSG00000148154	UGCG	9:111896765-111935369	16.775	13.3122	-0.333565	0.00095	0.0135117
ENSG00000130005	GAMT	19:1397083-1401570	36.1536	28.6943	-0.333375	0.00045	0.00739472
ENSG00000189403	HMGB1	13:30456703-30617597	222.318	176.467	-0.333229	0.00055	0.00866238
ENSG00000157933	SKI	1:2228538-2310211	18.7338	14.8713	-0.33312	0.00035	0.00597265
ENSG00000179163	FUCA1	1:23845076-23868294	7.42922	5.89928	-0.332671	0.0002	0.00367495
ENSG00000111276	CDKN1B	12:12715057-12722371	9.26399	7.35775	-0.33237	0.00555	0.0549592
ENSG00000168477	TNXB	6:32038264-32128253	39.3529	31.2832	-0.331084	0.00375	0.0404844
ENSG00000213676	ATF6B	6:32038264-32128253	39.3529	31.2832	-0.331084	0.00375	0.0404844
ENSG00000169047	IRS1	2:226731316-226799869	13.286	10.565	-0.330615	0.0059	0.0574863
ENSG00000099994	SUSD2	22:24181258-24189110	90.3859	71.8762	-0.330584	5e-05	0.00110248
ENSG00000025770	NCAPH2	22:50508215-50523472	16.103	12.8145	-0.329554	0.00105	0.0146702
ENSG00000121749	TBC1D15	12:71839706-71927248	12.3555	9.83295	-0.329453	0.00735	0.0676297
ENSG00000172819	RARG	12:53210497-53232980	11.4007	9.07361	-0.329375	0.0006	0.0093128
ENSG00000176978	DPP7	9:137110541-137115177	41.8134	33.2926	-0.328765	0.0005	0.008042
ENSG00000014138	POLA2	11:65261761-65305589	12.9618	10.3228	-0.32844	0.00665	0.0628416
ENSG00000125319	C17orf53	17:44141905-44162476	2.61818	2.08554	-0.328147	0.0038	0.0409756
ENSG00000145604	SKP2	5:36151988-36184319	10.5373	8.39381	-0.328102	0.0033	0.0365148
ENSG00000101412	E2F1	20:33675677-33720319	9.28222	7.39538	-0.327846	0.0068	0.063861
ENSG00000101417	PXMP4	20:33675677-33720319	9.28222	7.39538	-0.327846	0.0068	0.063861
ENSG00000169919	GUSB	7:65960683-65982314	21.9415	17.4923	-0.326938	0.00025	0.00445858
ENSG00000172932	ANKRD13D	11:67288546-67302485	13.2251	10.5442	-0.326822	0.00305	0.034312
ENSG00000235162	C12orf75	12:105173295-105396097	218.966	174.662	-0.32614	0.00215	0.0260912
ENSG00000136147	PHF11	13:49495609-49528987	22.0674	17.6039	-0.326015	0.0007	0.010489
ENSG00000100105	PATZ1	22:31281592-31346232	6.20119	4.94743	-0.325865	0.00795	0.0715225
ENSG00000167925	GHDC	17:42188798-42194532	10.5555	8.4238	-0.32545	0.0016	0.0205693
ENSG00000253304	TMEM200B	1:28887090-29123935	6.47863	5.17173	-0.325042	0.00845	0.0746547
ENSG00000173641	HSPB7	1:16014027-16034050	118.136	94.3181	-0.324842	0.00065	0.00991127
ENSG00000268996	MAN1B1-AS1	9:137084945-137086817	1.74008	1.38931	-0.324788	0.0091	0.0784913
ENSG00000106236	NPTX2	7:98617296-98629868	197.085	157.36	-0.324746	5e-05	0.00110248
ENSG00000148468	FAM171A1	10:15211642-15371246	4.97725	3.97471	-0.324497	0.0072	0.0666201
ENSG00000172403	SYNPO2	4:118850687-119061247	12.5263	10.0089	-0.323675	0.0015	0.0196024
ENSG00000174197	MGA	15:41621223-41773081	4.24945	3.40012	-0.321689	0.0083	0.0736873
ENSG00000187792	ZNF70	22:23738256-23751104	1.17482	0.940079	-0.321582	0.0001	0.00202572
ENSG00000123219	CENPK	5:65517765-65563171	7.04545	5.64058	-0.320848	0.0076	0.069299
ENSG00000121297	TSHZ3	19:31274944-31417794	5.91408	4.73536	-0.320681	0.00155	0.0201113
ENSG00000136783	NIPSNAP3A	9:104747687-104760122	12.8912	10.3273	-0.319916	0.0007	0.010489
ENSG00000233608	TWIST2	2:238848031-238910543	34.5941	27.719	-0.319651	0.0004	0.0066756
ENSG00000007384	RHBDF1	16:58052-76355	23.9333	19.1789	-0.319501	0.0081	0.0722999
ENSG00000225830	ERCC6	10:49419276-49539538	9.33868	7.49012	-0.318231	0.0047	0.0484132
ENSG00000243251	PGBD3	10:49419276-49539538	9.33868	7.49012	-0.318231	0.0047	0.0484132
ENSG00000143507	DUSP10	1:221700723-221742176	14.82	11.8957	-0.317111	0.0029	0.0331369
ENSG00000121903	ZSCAN20	1:33472608-33501812	1.78133	1.42987	-0.317071	0.00265	0.0308223
ENSG00000169429	CXCL8	4:73704923-73775822	156.836	125.896	-0.317033	0.0041	0.0435141
ENSG00000136205	TNS3	7:47275150-47582558	46.0665	37.0209	-0.315378	0.00045	0.00739472
ENSG00000187626	ZKSCAN4	6:28242411-28252409	1.85856	1.49395	-0.315054	0.00325	0.0360053
ENSG00000147394	ZNF185	X:152898146-152973480	1.24128	0.997766	-0.315051	0.00875	0.0764879
ENSG00000007541	PIGQ	16:566994-584136	15.0398	12.0938	-0.314513	0.00735	0.0676297
ENSG00000257108	NHLRC4	16:566994-584136	15.0398	12.0938	-0.314513	0.00735	0.0676297
ENSG00000163661	PTX3	3:157175222-157533619	216.113	173.793	-0.314413	0.00015	0.00285723
ENSG00000173040	EVC2	4:5542771-5709548	2.07628	1.67023	-0.313954	0.00035	0.00597265
ENSG00000128159	TUBGCP6	22:50217688-50245009	7.32534	5.89664	-0.313004	0.00125	0.0169819
ENSG00000153140	CETN3	5:90392260-90409797	19.341	15.5794	-0.312024	0.00265	0.0308223
ENSG00000204371	EHMT2	6:31879758-31897687	13.6952	11.0377	-0.311234	0.0036	0.0391907
ENSG00000150347	ARID5B	10:61901299-62096944	19.4841	15.7097	-0.310647	0.00105	0.0146702
ENSG00000041982	TNC	9:115019577-115118376	141.183	113.844	-0.310514	0.0016	0.0205693
ENSG00000187091	PLCD1	3:38007495-38029762	17.4055	14.0374	-0.310267	0.0021	0.0257073
ENSG00000060642	PIGV	1:26787467-26798583	8.58404	6.92627	-0.309579	0.00925	0.0794461
ENSG00000110025	SNX15	11:65014112-65040572	98.205	79.2435	-0.309504	0.0005	0.008042
ENSG00000213465	ARL2	11:65014112-65040572	98.205	79.2435	-0.309504	0.0005	0.008042
ENSG00000273003	ARL2-SNX15	11:65014112-65040572	98.205	79.2435	-0.309504	0.0005	0.008042
ENSG00000163064	EN1	2:118768256-118847719	25.0163	20.1958	-0.308815	0.00515	0.0518449
ENSG00000161955	TNFSF13	17:7548890-7561608	22.1977	17.9211	-0.308749	0.00575	0.056509
ENSG00000239697	TNFSF12	17:7548890-7561608	22.1977	17.9211	-0.308749	0.00575	0.056509
ENSG00000248871	TNFSF12-TNFSF13	17:7548890-7561608	22.1977	17.9211	-0.308749	0.00575	0.056509
ENSG00000108479	GALK1	17:75721327-75765711	19.0599	15.3893	-0.308612	0.00245	0.0289967
ENSG00000136936	XPA	9:97674908-97697357	4.46524	3.60655	-0.308116	0.00335	0.0369332
ENSG00000134294	SLC38A2	12:46358188-46373778	256.272	206.992	-0.308102	0.0094	0.080355
ENSG00000102882	MAPK3	16:30114065-30123506	47.713	38.5457	-0.307813	0.00125	0.0169819
ENSG00000090565	RAB11FIP3	16:425618-523011	17.5237	14.1581	-0.307684	0.0058	0.0568163
ENSG00000106077	ABHD11	7:73735037-73738867	6.64203	5.37148	-0.306305	0.0029	0.0331369
ENSG00000105373	GLTSCR2	19:47745521-47768840	74.7758	60.5462	-0.304534	0.0012	0.0164129
ENSG00000171940	ZNF217	20:53552769-53634590	9.98266	8.08593	-0.304011	0.00445	0.0464429
ENSG00000178385	PLEKHM3	2:207821287-208025605	1.89669	1.53644	-0.303892	0.0021	0.0257073
ENSG00000124795	DEK	6:18223867-18264823	46.4065	37.5924	-0.303887	0.008	0.0717948
ENSG00000171241	SHCBP1	16:46580553-46621626	11.6586	9.44821	-0.303278	0.007	0.065301
ENSG00000100242	SUN2	22:38705722-38794198	56.7991	46.0363	-0.303095	0.00635	0.0607323
ENSG00000100246	DNAL4	22:38705722-38794198	56.7991	46.0363	-0.303095	0.00635	0.0607323
ENSG00000139197	PEX5	12:7166673-7218574	29.7573	24.1258	-0.302671	0.00785	0.0709386
ENSG00000112039	FANCE	6:35452321-35467106	4.4458	3.60495	-0.302464	0.00065	0.00991127
ENSG00000148814	LRRC27	10:132332127-132379918	4.71107	3.82188	-0.301772	0.00865	0.0757958
ENSG00000013297	CLDN11	3:170418864-170860380	76.8752	62.3996	-0.300981	0.00115	0.0158003
ENSG00000100949	RABGGTA	14:24265537-24271739	12.0266	9.76556	-0.300452	0.00305	0.034312
ENSG00000181751	C5orf30	5:103258701-103278660	6.81155	5.53465	-0.29949	0.00745	0.0683424
ENSG00000138347	MYPN	10:68105817-68212017	7.75629	6.30818	-0.298142	0.00075	0.0111101
ENSG00000114626	ABTB1	3:127672934-127680920	9.35133	7.60572	-0.298086	0.00565	0.0557371
ENSG00000170955	PRKCDBP	11:6318945-6320885	128.73	104.726	-0.297731	0.00085	0.0123501
ENSG00000101191	DIDO1	20:62877737-62937952	13.9247	11.3284	-0.297699	0.00375	0.0404844
ENSG00000153443	UBALD1	16:4608882-4615027	19.961	16.2395	-0.297676	0.00225	0.0270342
ENSG00000012822	CALCOCO1	12:53708516-53727745	57.9794	47.1717	-0.297618	0.00475	0.0487076
ENSG00000174282	ZBTB4	17:7459365-7484263	19.422	15.8029	-0.297506	0.0004	0.0066756
ENSG00000112406	HECA	6:139135111-139292139	4.24001	3.45046	-0.297277	0.0016	0.0205693
ENSG00000116991	SIPA1L2	1:232397850-232630459	2.88986	2.35187	-0.297192	0.0099	0.0836465
ENSG00000111670	GNPTAB	12:101745496-101830938	9.01783	7.3403	-0.296941	0.0047	0.0484132
ENSG00000134243	SORT1	1:109309567-109398004	12.4312	10.1281	-0.295601	0.0011	0.0152632
ENSG00000112655	PTK7	6:43076267-43161719	28.1607	22.9774	-0.293467	0.0013	0.0175173
ENSG00000100425	BRD1	22:49773220-49827789	7.62279	6.22086	-0.293205	0.00315	0.0351544
ENSG00000168813	ZNF507	19:32345593-32387814	4.35226	3.5522	-0.293051	0.00775	0.0703143
ENSG00000123453	SARDH	9:133661690-133739955	10.0655	8.21629	-0.292854	0.0025	0.0294734
ENSG00000047230	CTPS2	X:16588002-16712936	3.47063	2.83788	-0.290383	0.00205	0.0252824
ENSG00000115457	IGFBP2	2:216632827-216664436	195.346	159.736	-0.290345	0.00125	0.0169819
ENSG00000101384	JAG1	20:10637683-10994924	17.8813	14.6222	-0.290284	0.00235	0.0279953
ENSG00000150667	FSIP1	15:39600030-39920892	46.1328	37.7276	-0.290171	0.0013	0.0175173
ENSG00000166073	GPR176	15:39600030-39920892	46.1328	37.7276	-0.290171	0.0013	0.0175173
ENSG00000283382	AC023908.1	15:39600030-39920892	46.1328	37.7276	-0.290171	0.0013	0.0175173
ENSG00000100749	VRK1	14:96797303-96945394	7.39193	6.04536	-0.290123	0.00765	0.0696154
ENSG00000110422	HIPK3	11:33256671-33357023	16.8012	13.7443	-0.289733	0.0077	0.0699654
ENSG00000156802	ATAD2	8:123319849-123416350	6.97787	5.7085	-0.289675	0.00375	0.0404844
ENSG00000163050	ADCK3	1:226897535-226987545	3.424	2.80113	-0.289675	0.00525	0.0526476
ENSG00000132004	FBXW9	19:12688052-12696643	3.64287	2.9804	-0.289571	0.0031	0.0348099
ENSG00000187122	SLIT1	10:96998037-97292673	2.65522	2.17303	-0.289123	0.00775	0.0703143
ENSG00000213390	ARHGAP19	10:96998037-97292673	2.65522	2.17303	-0.289123	0.00775	0.0703143
ENSG00000269891	ARHGAP19-SLIT1	10:96998037-97292673	2.65522	2.17303	-0.289123	0.00775	0.0703143
ENSG00000154447	SH3RF1	4:169094255-169271105	8.94294	7.32092	-0.288724	0.00885	0.076992
ENSG00000187676	B3GLCT	13:31199935-31332276	2.52777	2.06987	-0.288323	0.0013	0.0175173
ENSG00000141858	SAMD1	19:14087839-14091036	17.4469	14.2892	-0.288052	0.00615	0.059287
ENSG00000160233	LRRC3	21:44455485-44463303	1.62506	1.33133	-0.28762	0.0009	0.0129014
ENSG00000160305	DIP2A	21:46458898-46569852	7.98843	6.5472	-0.287034	0.00535	0.0534735
ENSG00000163659	TIPARP	3:156671861-156706770	47.233	38.7484	-0.28566	0.00155	0.0201113
ENSG00000102265	TIMP1	X:47561099-47619853	1330.44	1092.74	-0.283946	0.00095	0.0135117
ENSG00000020181	ADGRA2	8:37784190-37849904	13.0636	10.7337	-0.283399	0.00315	0.0351544
ENSG00000103222	ABCC1	16:15949576-16143074	6.7574	5.55422	-0.282885	0.00305	0.034312
ENSG00000133121	STARD13	13:33103134-33350630	11.8513	9.74227	-0.282711	0.00335	0.0369332
ENSG00000090470	PDCD7	15:65117378-65133836	9.21658	7.57963	-0.282105	0.00655	0.0621874
ENSG00000180787	ZFP3	17:5078247-5096374	0.917049	0.754892	-0.280729	0.0086	0.0756127
ENSG00000156976	EIF4A2	3:186781779-186807058	138.375	114.02	-0.279289	0.0071	0.0659296
ENSG00000106351	AGFG2	7:100539006-100568219	8.50164	7.00695	-0.278954	0.00535	0.0534735
ENSG00000130224	LRCH2	X:115110615-115234072	1.15231	0.950221	-0.278193	0.0052	0.0522326
ENSG00000172935	MRGPRF	11:69004375-69018447	10.4973	8.65767	-0.277964	0.0029	0.0331369
ENSG00000125885	MCM8	20:5950631-6005821	3.38959	2.79698	-0.277241	0.0045	0.0469109
ENSG00000207725	MIR222	X:45745152-45770274	7.73709	6.39096	-0.275758	0.0083	0.0736873
ENSG00000207870	MIR221	X:45745152-45770274	7.73709	6.39096	-0.275758	0.0083	0.0736873
ENSG00000270069	MIR222HG	X:45745152-45770274	7.73709	6.39096	-0.275758	0.0083	0.0736873
ENSG00000143867	OSR1	2:19351484-19358862	8.21817	6.79033	-0.275335	0.0062	0.0595482
ENSG00000081041	CXCL2	4:74097034-74099293	9.42599	7.79385	-0.274308	0.0075	0.0685935
ENSG00000149131	SERPING1	11:57597386-57614853	159.358	131.829	-0.273605	0.00295	0.0334769
ENSG00000100401	RANGAP1	22:41245610-41286251	41.0135	33.9375	-0.273218	0.0014	0.0186848
ENSG00000069431	ABCC9	12:21797400-21942529	5.10351	4.22602	-0.27219	0.00755	0.0689814
ENSG00000104332	SFRP1	8:41261957-41309497	1.53268	1.26938	-0.271932	0.0031	0.0348099
ENSG00000162607	USP1	1:62436296-62451804	6.60669	5.47179	-0.271916	0.00325	0.0360053
ENSG00000076003	MCM6	2:135839625-135876470	15.5634	12.8943	-0.271428	0.00145	0.0191693
ENSG00000106366	SERPINE1	7:101127088-101139266	2165.45	1794.75	-0.270887	0.00175	0.0221533
ENSG00000119138	KLF9	9:70384596-70414624	15.9063	13.1841	-0.270794	0.0023	0.0275259
ENSG00000111961	SASH1	6:148237584-148552140	19.2227	15.9399	-0.270168	0.0022	0.0265915
ENSG00000090971	NAT14	19:55485003-55487568	10.3343	8.57236	-0.269683	0.00915	0.0786987
ENSG00000127337	YEATS4	12:69359702-69390796	5.23486	4.34283	-0.269518	0.00725	0.0669806
ENSG00000013288	MAN2B2	4:6575164-6623362	33.0619	27.4297	-0.269432	0.0023	0.0275259
ENSG00000173376	NDNF	4:121033331-121080476	2.22678	1.8485	-0.268605	0.0089	0.0771687
ENSG00000163346	PBXIP1	1:154944075-154956123	17.3978	14.4444	-0.268387	0.00725	0.0669806
ENSG00000132646	PCNA	20:5114952-5126626	75.6438	62.8079	-0.268276	0.0021	0.0257073
ENSG00000134013	LOXL2	8:23297181-23457695	218.228	181.259	-0.267781	0.0025	0.0294734
ENSG00000197217	ENTPD4	8:23297181-23457695	218.228	181.259	-0.267781	0.0025	0.0294734
ENSG00000140406	MESDC1	15:81000943-81005788	3.70512	3.07828	-0.267396	0.0047	0.0484132
ENSG00000163431	LMOD1	1:201893841-201946588	16.592	13.7994	-0.265878	0.00205	0.0252824
ENSG00000123975	CKS2	9:89311197-89316703	94.5614	78.6674	-0.265486	0.0025	0.0294734
ENSG00000146197	SCUBE3	6:35213935-35253079	5.93215	4.93517	-0.265454	0.00265	0.0308223
ENSG00000137161	CNPY3	6:42929191-42939287	21.3344	17.7653	-0.264117	0.00295	0.0334769
ENSG00000144824	PHLDB2	3:111674675-111976517	14.2822	11.8938	-0.264008	0.0072	0.0666201
ENSG00000240891	PLCXD2	3:111674675-111976517	14.2822	11.8938	-0.264008	0.0072	0.0666201
ENSG00000146858	ZC3HAV1L	7:139021538-139036653	3.48214	2.90065	-0.263599	0.0059	0.0574863
ENSG00000136824	SMC2	9:104093772-104141417	5.93261	4.94257	-0.263407	0.00705	0.0655993
ENSG00000148841	ITPRIP	10:104309368-104455090	18.4613	15.3833	-0.263142	0.00305	0.034312
ENSG00000196576	PLXNB2	22:50274976-50307627	96.2006	80.1758	-0.26288	0.00495	0.0503047
ENSG00000145908	ZNF300	5:150846522-150909273	2.92548	2.43827	-0.262815	0.0046	0.0475987
ENSG00000145860	RNF145	5:159157408-159248796	20.8896	17.434	-0.26088	0.0087	0.076124
ENSG00000156650	KAT6B	10:74825580-75032622	4.6076	3.84717	-0.260216	0.00455	0.0472157
ENSG00000118193	KIF14	1:200551496-200620737	1.33062	1.11112	-0.260089	0.00385	0.0413921
ENSG00000129353	SLC44A2	19:10602456-10644559	84.8277	70.8627	-0.259509	0.0045	0.0469109
ENSG00000196923	PDLIM7	5:177483393-177511274	67.1981	56.1498	-0.259139	0.00485	0.049482
ENSG00000163453	IGFBP7	4:56963369-57205510	336.228	280.974	-0.259004	0.0083	0.0736873
ENSG00000215908	CROCCP2	1:16618101-16650289	4.28699	3.58276	-0.258891	0.0085	0.0750235
ENSG00000140682	TGFB1I1	16:31470203-31477960	54.5753	45.6287	-0.258306	0.0066	0.0625316
ENSG00000185386	MAPK11	22:50263712-50270767	4.83709	4.04442	-0.258208	0.00615	0.059287
ENSG00000122861	PLAU	10:73909176-73922777	22.1283	18.507	-0.257818	0.00525	0.0526476
ENSG00000128944	KNSTRN	15:40382720-40394246	18.0091	15.0661	-0.257422	0.0054	0.0537959
ENSG00000142686	C1orf216	1:35713874-35719472	10.02	8.38295	-0.257351	0.00765	0.0696154
ENSG00000119865	CNRIP1	2:68284170-68320051	22.2474	18.6281	-0.256156	0.0084	0.0742851
ENSG00000154736	ADAMTS5	21:26889375-26975480	6.05591	5.07111	-0.256041	0.00445	0.0464429
ENSG00000122420	PTGFR	1:78229598-78540641	5.22584	4.37937	-0.25494	0.0078	0.0705218
ENSG00000182916	TCEAL7	X:103330195-103332326	9.93629	8.33793	-0.253018	0.00565	0.0557371
ENSG00000104518	GSDMD	8:143553206-143563062	28.4532	23.8776	-0.252936	0.0089	0.0771687
ENSG00000111678	C12orf57	12:6942977-6946003	107.009	89.8253	-0.252538	0.0059	0.0574863
ENSG00000147130	ZMYM3	X:71239623-71255146	7.75	6.50587	-0.252453	0.00975	0.0827249
ENSG00000133243	BTBD2	19:1985437-2034881	32.4054	27.2113	-0.252027	0.0034	0.0373712
ENSG00000108797	CNTNAP1	17:42678888-42699814	23.3439	19.6061	-0.251746	0.00715	0.0662586
ENSG00000176022	B3GALT6	1:1232264-1235041	8.97138	7.53598	-0.251535	0.00545	0.054205
ENSG00000154328	NEIL2	8:11769638-11787346	4.50542	3.78721	-0.250528	0.0057	0.0560479
ENSG00000144583	MARCH4	2:216255671-216372815	8.3455	7.02964	-0.247548	0.00695	0.0649012
ENSG00000185989	RASA3	13:113977782-114132611	17.054	14.3659	-0.247462	0.0044	0.0461062
ENSG00000110492	MDK	11:46380755-46383837	96.5963	81.7075	-0.2415	0.00595	0.0579114
ENSG00000184897	H1FX	3:129314770-129326225	30.5181	25.826	-0.240845	0.00905	0.0781712
ENSG00000164484	TMEM200A	6:130365527-130443405	7.41753	6.27918	-0.240363	0.0095	0.0810195
ENSG00000256043	CTSO	4:155924117-155953917	10.0353	8.51046	-0.237773	0.00835	0.0739508
ENSG00000171150	SOCS5	2:46698951-46763129	7.6738	6.50784	-0.237762	0.00775	0.0703143
ENSG00000115641	FHL2	2:105354763-105438513	92.212	78.3306	-0.235377	0.0054	0.0537959
ENSG00000186354	C9orf47	9:88978154-89005010	30.4699	25.896	-0.234657	0.00495	0.0503047
ENSG00000213694	S1PR3	9:88978154-89005010	30.4699	25.896	-0.234657	0.00495	0.0503047
ENSG00000162407	PLPP3	1:56492587-56715335	59.6458	50.7051	-0.234291	0.00635	0.0607323
ENSG00000173511	VEGFB	11:64234537-64238793	40.4927	34.4619	-0.232659	0.00975	0.0827249
ENSG00000100403	ZC3H7B	22:41301298-41360147	37.4322	32.058	-0.223593	0.008	0.0717948
ENSG00000146674	IGFBP3	7:45912244-45921874	65.6573	56.3985	-0.219298	0.009	0.0778502
ENSG00000102007	PLP2	X:49171829-49175239	158.794	136.581	-0.217405	0.00855	0.0752822
ENSG00000116962	NID1	1:235975829-236065162	97.5431	113.088	0.213341	0.00895	0.0775283
ENSG00000166794	PPIB	15:64151714-64163205	884.242	1028.91	0.218599	0.0094	0.080355
ENSG00000147383	NSDHL	X:152830966-152879004	79.7461	92.9618	0.221225	0.0091	0.0784913
ENSG00000138413	IDH1	2:208236226-208266074	158.727	185.184	0.222409	0.00815	0.0727105
ENSG00000083444	PLOD1	1:11934204-11975538	213.536	249.261	0.223183	0.0065	0.061939
ENSG00000179918	SEPHS2	16:30443630-30446181	23.3559	27.3979	0.230278	0.0075	0.0685935
ENSG00000198832	SELM	22:31104771-31120069	226.648	265.992	0.230926	0.0068	0.063861
ENSG00000100220	RTCB	22:32387581-32412255	64.2063	75.3961	0.231776	0.00585	0.0571215
ENSG00000085377	PREP	6:105277564-105403180	32.4283	38.125	0.233482	0.0078	0.0705218
ENSG00000181817	LSM10	1:36391237-36397892	37.886	44.5702	0.234416	0.00995	0.083952
ENSG00000136732	GYPC	2:126655932-126696675	42.553	50.0811	0.235005	0.0081	0.0722999
ENSG00000102359	SRPX2	X:100644217-100671299	134.406	158.186	0.23502	0.00615	0.059287
ENSG00000211445	GPX3	5:151020437-151028993	180.178	212.147	0.235638	0.0053	0.0530613
ENSG00000100219	XBP1	22:28794554-28800607	86.5044	101.854	0.235664	0.0057	0.0560479
ENSG00000165506	DNAAF2	14:49625173-49635230	3.3725	3.9742	0.236847	0.0034	0.0373712
ENSG00000137575	SDCBP	8:58552923-58582860	119.132	140.571	0.238737	0.0069	0.0645336
ENSG00000099341	PSMD8	19:38374535-38383824	212.968	251.501	0.239922	0.0071	0.0659296
ENSG00000167996	FTH1	11:61949820-61967660	7604.89	8982.46	0.240184	0.00615	0.059287
ENSG00000137996	RTCA	1:100266206-100292769	33.7678	39.8922	0.240461	0.0097	0.082416
ENSG00000124762	CDKN1A	6:36676459-36687339	311.257	367.776	0.240719	0.00295	0.0334769
ENSG00000136235	GPNMB	7:23235966-23275108	72.9052	86.2437	0.242399	0.0039	0.0418307
ENSG00000148572	NRBF2	10:63133246-63155031	15.6864	18.559	0.242599	0.0079	0.0711783
ENSG00000108639	SYNGR2	17:78168557-78173527	33.1183	39.2164	0.243829	0.00985	0.0834955
ENSG00000090861	AARS	16:70252294-70289543	54.682	64.761	0.24406	0.0078	0.0705218
ENSG00000074181	NOTCH3	19:15159037-15201039	21.564	25.5641	0.245494	0.0079	0.0711783
ENSG00000112378	PERP	6:138088504-138107511	16.3647	19.4033	0.245714	0.0046	0.0475987
ENSG00000169372	CRADD	12:93677374-93894840	9.68858	11.4876	0.245714	0.005	0.0507561
ENSG00000100504	PYGL	14:50848121-50944736	140.621	166.825	0.24652	0.00455	0.0472157
ENSG00000136888	ATP6V1G1	9:114587745-114598373	90.6247	107.53	0.246756	0.0034	0.0373712
ENSG00000139832	RAB20	13:110523065-110561733	6.54153	7.76671	0.247676	0.0042	0.0444457
ENSG00000160161	CILP2	19:19538247-19546659	1.63786	1.94465	0.247702	0.00985	0.0834955
ENSG00000165678	GHITM	10:84138419-84153245	96.9701	115.176	0.248231	0.00295	0.0334769
ENSG00000182117	NOP10	15:34341712-34343177	210.95	250.619	0.248598	0.00425	0.0448444
ENSG00000111666	CHPT1	12:101696946-101744140	68.2855	81.2053	0.249995	0.00355	0.0387391
ENSG00000089486	CDIP1	16:4510674-4538828	32.3904	38.5848	0.252467	0.00355	0.0387391
ENSG00000156709	AIFM1	X:130129361-130165887	32.5202	38.7445	0.252652	0.0069	0.0645336
ENSG00000196154	S100A4	1:153543612-153550136	423.364	504.731	0.253616	0.00365	0.0395928
ENSG00000169908	TM4SF1	3:149369021-149386583	46.3124	55.2176	0.253731	0.00285	0.0326887
ENSG00000173530	TNFRSF10D	8:23135587-23164030	13.2279	15.7758	0.25413	0.00385	0.0413921
ENSG00000101856	PGRMC1	X:119236244-119244466	96.3874	115.048	0.255315	0.00275	0.0317419
ENSG00000154518	ATP5G3	2:175176257-175184607	264.847	316.705	0.257981	0.0043	0.0453194
ENSG00000065154	OAT	10:124397302-124418976	97.7657	116.947	0.258449	0.0022	0.0265915
ENSG00000165949	IFI27	14:94104835-94116700	1258.29	1505.97	0.259228	0.00475	0.0487076
ENSG00000143106	PSMA5	1:109399030-109426955	60.9093	72.9044	0.259343	0.004	0.0426768
ENSG00000162065	TBC1D24	16:2475050-2531422	237.691	284.674	0.260221	0.00235	0.0279953
ENSG00000162066	AMDHD2	16:2475050-2531422	237.691	284.674	0.260221	0.00235	0.0279953
ENSG00000185883	ATP6V0C	16:2475050-2531422	237.691	284.674	0.260221	0.00235	0.0279953
ENSG00000259784	RP11-20I23.3	16:2475050-2531422	237.691	284.674	0.260221	0.00235	0.0279953
ENSG00000260272	RP11-20I23.1	16:2475050-2531422	237.691	284.674	0.260221	0.00235	0.0279953
ENSG00000005022	SLC25A5	X:119466033-119471319	236.266	283.098	0.260886	0.00145	0.0191693
ENSG00000211459	MT-RNR1	MT:647-1601	477.686	572.45	0.261086	0.00185	0.0232573
ENSG00000151287	TEX30	13:102765989-102773811	10.6312	12.7443	0.261552	0.0052	0.0522326
ENSG00000115762	PLEKHB2	2:131104811-131353709	50.0154	59.9829	0.262181	0.0035	0.0382853
ENSG00000134375	TIMM17A	1:201955490-201970661	57.8489	69.416	0.262979	0.0054	0.0537959
ENSG00000183624	HMCES	3:129278827-129306186	49.7851	59.8095	0.264662	0.00665	0.0628416
ENSG00000134602	STK26	X:132023264-132075943	3.51248	4.21976	0.264668	0.00855	0.0752822
ENSG00000142168	SOD1	21:31659621-31668931	237.691	285.601	0.264912	0.0016	0.0205693
ENSG00000135919	SERPINE2	2:223975111-224039319	628.56	755.269	0.264942	0.00365	0.0395928
ENSG00000131504	DIAPH1	5:141515015-141636870	40.9422	49.2159	0.265538	0.00455	0.0472157
ENSG00000162692	VCAM1	1:100719726-100739045	5.04238	6.06212	0.265719	0.00675	0.0635226
ENSG00000253738	OTUD6B-AS1	8:91059908-91070189	6.67383	8.02923	0.266748	0.00625	0.0599019
ENSG00000136933	RABEPK	9:125200541-125234158	22.4126	26.9795	0.267553	0.0028	0.0322576
ENSG00000143067	ZNF697	1:119619222-119648640	4.71491	5.67597	0.267637	0.0027	0.031264
ENSG00000144891	AGTR1	3:148697783-148743008	3.30021	3.97397	0.26802	0.0061	0.0590868
ENSG00000138646	HERC5	4:88457116-88506163	4.12925	4.97301	0.268241	0.0082	0.0730491
ENSG00000203778	FAM229B	6:112087598-112102790	13.2758	16.0046	0.269686	0.0078	0.0705218
ENSG00000187546	AGMO	7:15186856-15562483	11.3422	13.6742	0.269757	0.0051	0.0515412
ENSG00000163931	TKT	3:53222320-53256052	218.342	263.346	0.270373	0.0009	0.0129014
ENSG00000005238	FAM214B	9:35104111-35116341	14.5957	17.6062	0.270543	0.00205	0.0252824
ENSG00000164733	CTSB	8:11842523-11869448	671.817	810.706	0.27111	0.0021	0.0257073
ENSG00000166228	PCBD1	10:70882279-70888784	50.4158	60.877	0.272023	0.0041	0.0435141
ENSG00000104341	LAPTM4B	8:97775056-97853253	48.3678	58.4149	0.272289	0.00495	0.0503047
ENSG00000179152	TCAIM	3:44337940-44412479	9.62309	11.6227	0.272374	0.00745	0.0683424
ENSG00000169241	SLC50A1	1:155135343-155138857	41.5975	50.2421	0.272401	0.0032	0.0355814
ENSG00000139410	SDSL	12:113392444-113438276	5.92221	7.16432	0.274695	0.00385	0.0413921
ENSG00000167114	SLC27A4	9:128340585-128361470	26.5741	32.1777	0.276042	0.00215	0.0260912
ENSG00000104164	BLOC1S6	15:45587122-45691294	82.6268	100.068	0.276294	0.00255	0.0299852
ENSG00000137767	SQRDL	15:45587122-45691294	82.6268	100.068	0.276294	0.00255	0.0299852
ENSG00000260170	RP11-96O20.4	15:45587122-45691294	82.6268	100.068	0.276294	0.00255	0.0299852
ENSG00000120498	TEX11	X:70524985-70908731	26.0353	31.5771	0.278407	0.0027	0.031264
ENSG00000180304	OAZ2	15:64687572-64719602	61.3795	74.445	0.278417	0.0027	0.031264
ENSG00000166557	TMED3	15:79311061-79427432	78.4927	95.2186	0.278686	0.0014	0.0186848
ENSG00000162910	MRPL55	1:228106678-228109312	37.6397	45.6664	0.278877	0.00745	0.0683424
ENSG00000167969	ECI1	16:2239394-2252300	38.8663	47.1687	0.279311	0.00215	0.0260912
ENSG00000138430	OLA1	2:174072446-174248698	88.2395	107.111	0.279603	0.00315	0.0351544
ENSG00000116353	MECR	1:29192872-29230942	19.3036	23.4432	0.280303	0.00705	0.0655993
ENSG00000090776	EFNB1	X:68828996-68842155	6.35685	7.72091	0.280458	0.0026	0.0304354
ENSG00000133818	RRAS2	11:13962688-14364506	37.4065	45.4821	0.282011	0.004	0.0426768
ENSG00000006007	GDE1	16:19501688-19522145	50.6421	61.614	0.282923	0.0093	0.0797625
ENSG00000122694	GLIPR2	9:36136535-36163913	4.58348	5.57969	0.283741	0.0014	0.0186848
ENSG00000153714	LURAP1L	9:12685438-12824010	10.862	13.2242	0.283886	0.00655	0.0621874
ENSG00000052749	RRP12	10:97356357-97426076	11.7974	14.367	0.284293	0.00225	0.0270342
ENSG00000166963	MAP1A	15:43510957-43531620	26.0825	31.804	0.286123	0.0005	0.008042
ENSG00000257267	ZNF271P	18:35290281-35310766	9.31052	11.3542	0.286291	0.00555	0.0549592
ENSG00000232956	SNHG15	7:44983022-44987022	12.9299	15.7765	0.287065	0.00655	0.0621874
ENSG00000277184	SNORA9	7:44983022-44987022	12.9299	15.7765	0.287065	0.00655	0.0621874
ENSG00000040487	PQLC2	1:19312302-19329300	13.6229	16.623	0.287143	0.00295	0.0334769
ENSG00000000003	TSPAN6	X:100627108-100639991	9.94748	12.1462	0.288097	0.00295	0.0334769
ENSG00000101084	C20orf24	20:36573487-36646216	57.4531	70.1531	0.288122	0.00155	0.0201113
ENSG00000118707	TGIF2	20:36573487-36646216	57.4531	70.1531	0.288122	0.00155	0.0201113
ENSG00000259399	TGIF2-C20orf24	20:36573487-36646216	57.4531	70.1531	0.288122	0.00155	0.0201113
ENSG00000031698	SARS	1:109213917-109238169	105.696	129.084	0.288393	0.00055	0.00866238
ENSG00000172889	EGFL7	9:136648609-136672678	6.85263	8.37347	0.289167	0.0015	0.0196024
ENSG00000095794	CREM	10:35098005-35212958	15.0598	18.4123	0.289966	0.0065	0.061939
ENSG00000163637	PRICKLE2	3:64067963-64454832	2.53448	3.0994	0.290298	0.00305	0.034312
ENSG00000204682	CASC10	10:21487190-21497262	4.17101	5.10569	0.291709	0.0089	0.0771687
ENSG00000149257	SERPINH1	11:75562055-75572783	322.914	395.364	0.292031	0.00075	0.0111101
ENSG00000128656	CHN1	2:174799362-175005369	29.2165	35.7834	0.292506	0.00325	0.0360053
ENSG00000108219	TSPAN14	10:80454165-80535942	37.9392	46.4948	0.293381	0.0091	0.0784913
ENSG00000112972	HMGCS1	5:43287600-43313512	104.588	128.213	0.293818	0.0062	0.0595482
ENSG00000196081	ZNF724P	19:23221598-23274242	1.9775	2.42571	0.294732	0.0075	0.0685935
ENSG00000283201	RP11-15H20.8	19:23221598-23274242	1.9775	2.42571	0.294732	0.0075	0.0685935
ENSG00000204681	GABBR1	6:29555514-29633976	27.5907	33.8638	0.295561	0.00795	0.0715225
ENSG00000213886	UBD	6:29555514-29633976	27.5907	33.8638	0.295561	0.00795	0.0715225
ENSG00000106125	FAM188B	7:30651942-30925516	3.96305	4.86724	0.296493	0.00515	0.0518449
ENSG00000240583	AQP1	7:30651942-30925516	3.96305	4.86724	0.296493	0.00515	0.0518449
ENSG00000241644	INMT	7:30651942-30925516	3.96305	4.86724	0.296493	0.00515	0.0518449
ENSG00000250424	RP5-877J2.1	7:30651942-30925516	3.96305	4.86724	0.296493	0.00515	0.0518449
ENSG00000254959	INMT-FAM188B	7:30651942-30925516	3.96305	4.86724	0.296493	0.00515	0.0518449
ENSG00000180573	HIST1H2AC	6:26124144-26139116	36.3349	44.6326	0.29674	0.00085	0.0123501
ENSG00000106853	PTGR1	9:111525158-111599855	153.085	188.237	0.298216	0.0005	0.008042
ENSG00000283263	AL135787.1	9:111525158-111599855	153.085	188.237	0.298216	0.0005	0.008042
ENSG00000124126	PREX1	20:48624251-48849458	10.6572	13.1132	0.299193	0.00285	0.0326887
ENSG00000196182	STK40	1:36339622-36385913	14.8481	18.2715	0.29932	0.0061	0.0590868
ENSG00000084754	HADHA	2:26190634-26290468	123.276	151.743	0.299742	0.0021	0.0257073
ENSG00000142910	TINAGL1	1:31576484-31587686	2.52929	3.11341	0.299764	0.00855	0.0752822
ENSG00000080910	CFHR2	1:196819744-196959276	10.9147	13.4391	0.300166	0.0046	0.0475987
ENSG00000244414	CFHR1	1:196819744-196959276	10.9147	13.4391	0.300166	0.0046	0.0475987
ENSG00000276911	RP4-608O15.3	1:196819744-196959276	10.9147	13.4391	0.300166	0.0046	0.0475987
ENSG00000173210	ABLIM3	5:149141482-149341802	56.5727	69.6783	0.300605	0.00065	0.00991127
ENSG00000109452	INPP4B	4:142023159-142847432	4.94207	6.09032	0.301404	0.00715	0.0662586
ENSG00000079691	LRRC16A	6:25279077-25620530	2.06189	2.54168	0.301816	0.0014	0.0186848
ENSG00000138463	DIRC2	3:122794770-122892416	10.3389	12.7521	0.302648	0.0062	0.0595482
ENSG00000187244	BCAM	19:44809058-44821420	4.86881	6.00818	0.303359	0.00825	0.0733508
ENSG00000153823	PID1	2:228850525-229271285	10.6113	13.0956	0.303489	0.0086	0.0756127
ENSG00000104687	GSR	8:30678060-30727926	33.8102	41.7764	0.305228	0.00185	0.0232573
ENSG00000010244	ZNF207	17:32266175-32381886	77.3377	95.617	0.306096	0.00135	0.0181105
ENSG00000141314	RHBDL3	17:32266175-32381886	77.3377	95.617	0.306096	0.00135	0.0181105
ENSG00000106086	PLEKHA8	7:30027403-30130483	4.02784	4.98105	0.306443	0.0059	0.0574863
ENSG00000113594	LIFR	5:38474870-38671216	4.07414	5.03885	0.306599	0.0069	0.0645336
ENSG00000139517	LNX2	13:27545832-27620565	2.88582	3.56988	0.306892	0.00135	0.0181105
ENSG00000172366	MCRIP2	16:636816-649200	11.2061	13.871	0.307793	0.00185	0.0232573
ENSG00000136010	ALDH1L2	12:104986309-105084597	21.038	26.0494	0.308255	0.00045	0.00739472
ENSG00000160284	SPATC1L	21:46161147-46184476	8.67651	10.7453	0.308517	0.00035	0.00597265
ENSG00000171867	PRNP	20:4685743-4701591	99.158	122.877	0.309417	0.00285	0.0326887
ENSG00000074842	MYDGF	19:4639517-4670370	179.065	221.908	0.309478	0.00015	0.00285723
ENSG00000147684	NDUFB9	8:124488484-124728429	193.705	240.214	0.310457	0.0013	0.0175173
ENSG00000153879	CEBPG	19:33373329-33382686	6.75037	8.37667	0.311411	0.0007	0.010489
ENSG00000164949	GEM	8:94249252-94274340	3.52644	4.38	0.312721	0.0088	0.0767038
ENSG00000132254	ARFIP2	11:6474682-6484679	29.7073	36.9112	0.313241	0.00855	0.0752822
ENSG00000119471	HSDL2	9:112379936-112669397	20.935	26.0146	0.313407	0.0025	0.0294734
ENSG00000172164	SNTB1	8:120380760-120813359	26.5054	32.9428	0.313676	0.00505	0.0510926
ENSG00000117450	PRDX1	1:45493865-45523047	454.639	565.912	0.315858	0.00025	0.00445858
ENSG00000136371	MTHFS	15:79832465-79927038	34.9369	43.5322	0.317329	0.00305	0.034312
ENSG00000180953	ST20	15:79832465-79927038	34.9369	43.5322	0.317329	0.00305	0.034312
ENSG00000259332	ST20-MTHFS	15:79832465-79927038	34.9369	43.5322	0.317329	0.00305	0.034312
ENSG00000117448	AKR1A1	1:45550542-45570049	95.6099	119.263	0.318915	0.0003	0.00525245
ENSG00000113013	HSPA9	5:138551590-138575448	107.91	134.668	0.319574	0.0018	0.022723
ENSG00000113552	GNPDA1	5:141991748-142013041	25.7448	32.134	0.31982	0.00665	0.0628416
ENSG00000088899	RP5-1187M17.10	20:3162616-3175414	3.41495	4.26333	0.320118	0.0009	0.0129014
ENSG00000155368	DBI	2:119366920-119372560	801.022	1000.16	0.320323	0.00015	0.00285723
ENSG00000072506	HSD17B10	X:53431257-53434373	84.1713	105.145	0.320985	5e-05	0.00110248
ENSG00000196611	MMP1	11:102746967-102843803	1486.09	1857.98	0.322212	0.0002	0.00367495
ENSG00000132688	NES	1:156668762-156677397	11.0206	13.7852	0.322914	0.00035	0.00597265
ENSG00000175806	MSRA	8:10054267-10428891	14.8222	18.5472	0.323442	0.00125	0.0169819
ENSG00000120053	GOT1	10:99396869-99430652	34.7595	43.53	0.324605	0.00345	0.0378066
ENSG00000153029	MR1	1:181033424-181061938	19.9996	25.0552	0.32514	0.00315	0.0351544
ENSG00000173221	GLRX	5:95701248-95824383	288.827	362.069	0.326055	0.00885	0.076992
ENSG00000170608	FOXA3	19:45863988-45873797	45.5525	57.1097	0.326205	5e-05	0.00110248
ENSG00000166292	TMEM100	17:55719626-55732121	9.25308	11.6076	0.327059	0.0021	0.0257073
ENSG00000163909	HEYL	1:39623483-39639945	1.53893	1.93136	0.32769	0.00055	0.00866238
ENSG00000004864	SLC25A13	7:96120219-96322147	8.56928	10.7561	0.327908	0.0015	0.0196024
ENSG00000109062	SLC9A3R1	17:74670577-74769353	75.6692	94.9982	0.328194	0.00025	0.00445858
ENSG00000131981	LGALS3	14:55124109-55145413	178.243	223.912	0.32909	0.00025	0.00445858
ENSG00000113732	ATP6V0E1	5:172983755-173035445	176.113	221.297	0.329486	0.0006	0.0093128
ENSG00000118960	HS1BP3	2:20560447-20651089	15.17	19.0633	0.329578	0.00455	0.0472157
ENSG00000261512	RP11-46D6.1	16:46622860-46624451	3.98682	5.01974	0.332376	0.0004	0.0066756
ENSG00000079931	MOXD1	6:132296054-132401545	3.97558	5.00757	0.332943	0.0034	0.0373712
ENSG00000163131	CTSS	1:150730195-150765957	42.6822	53.7807	0.333453	0.00285	0.0326887
ENSG00000198722	UNC13B	9:35161991-35405338	11.8728	14.9625	0.33369	5e-05	0.00110248
ENSG00000095303	PTGS1	9:122370529-122395703	27.2615	34.3662	0.334125	0.00035	0.00597265
ENSG00000197903	HIST1H2BK	6:27138300-27147122	136.301	171.832	0.334197	0.00195	0.0242962
ENSG00000176406	RIMS2	8:103481265-104256094	1.56078	1.96884	0.335078	0.00975	0.0827249
ENSG00000103187	COTL1	16:84565593-84618077	157.323	198.6	0.336128	5e-05	0.00110248
ENSG00000205213	LGR4	11:27365960-27482433	5.30643	6.70198	0.336846	0.00155	0.0201113
ENSG00000143367	TUFT1	1:151540304-151583583	3.1382	3.96806	0.338498	0.00805	0.0721012
ENSG00000197296	FITM2	20:44302837-44311169	5.99201	7.57781	0.338742	5e-05	0.00110248
ENSG00000187664	HAPLN4	19:19254747-19273391	4.75998	6.02196	0.339279	0.0004	0.0066756
ENSG00000213996	TM6SF2	19:19254747-19273391	4.75998	6.02196	0.339279	0.0004	0.0066756
ENSG00000100292	HMOX1	22:35380360-35394214	89.6049	113.386	0.33959	5e-05	0.00110248
ENSG00000004776	HSPB6	19:35718018-35758079	97.114	122.92	0.339965	0.0016	0.0205693
ENSG00000170214	ADRA1B	5:159916139-159972544	2.3759	3.01019	0.341378	0.00455	0.0472157
ENSG00000067177	PHKA1	X:72578813-72714319	3.89549	4.93578	0.341471	0.0007	0.010489
ENSG00000160867	FGFR4	5:177086875-177098144	4.31968	5.47739	0.342564	0.00375	0.0404844
ENSG00000080493	SLC4A4	4:71147936-71572087	3.9281	4.98463	0.343652	0.00115	0.0158003
ENSG00000158373	HIST1H2BD	6:26158058-26199293	29.7676	37.7913	0.344315	0.00105	0.0146702
ENSG00000010282	HHATL	3:42692662-43060211	110.621	140.442	0.344344	0.00035	0.00597265
ENSG00000181061	HIGD1A	3:42692662-43060211	110.621	140.442	0.344344	0.00035	0.00597265
ENSG00000244607	CCDC13	3:42692662-43060211	110.621	140.442	0.344344	0.00035	0.00597265
ENSG00000280571	RP4-613B23.5	3:42692662-43060211	110.621	140.442	0.344344	0.00035	0.00597265
ENSG00000105928	DFNA5	7:24698352-24758113	28.3371	35.9775	0.344401	0.00045	0.00739472
ENSG00000108387	SEPT4	17:58519836-58692055	8.35463	10.6085	0.344569	0.0015	0.0196024
ENSG00000253669	KB-1732A1.1	8:102805480-102811282	1.17112	1.48744	0.344944	0.00445	0.0464429
ENSG00000001036	FUCA2	6:143450806-143522986	59.2064	75.2594	0.346118	5e-05	0.00110248
ENSG00000141232	TOB1	17:50862222-50910232	18.8063	23.9072	0.346233	0.00085	0.0123501
ENSG00000164300	SERINC5	5:80111650-80256079	4.24582	5.40064	0.347086	0.00275	0.0317419
ENSG00000130988	RGN	X:47078160-47093314	6.62562	8.43649	0.348586	0.00125	0.0169819
ENSG00000151729	SLC25A4	4:185143229-185150382	15.6716	19.978	0.350258	0.00085	0.0123501
ENSG00000178537	SLC25A20	3:48856930-48898993	45.3996	57.8777	0.350328	0.0007	0.010489
ENSG00000114268	PFKFB4	3:48517683-48563773	12.3057	15.6928	0.350779	0.00375	0.0404844
ENSG00000145040	UCN2	3:48517683-48563773	12.3057	15.6928	0.350779	0.00375	0.0404844
ENSG00000143878	RHOB	2:20447073-20449445	149.203	190.28	0.350849	5e-05	0.00110248
ENSG00000119431	HDHD3	9:113373418-113376999	13.1272	16.7488	0.351494	0.00025	0.00445858
ENSG00000122884	P4HA1	10:73007216-73097131	60.715	77.4661	0.351512	0.0001	0.00202572
ENSG00000127554	GFER	16:1984206-1994275	43.6195	55.6714	0.351963	0.005	0.0507561
ENSG00000101955	SRPX	X:37349274-38688920	82.6528	105.511	0.35226	0.00125	0.0169819
ENSG00000184575	XPOT	12:64404164-64451127	28.6655	36.6367	0.353972	0.0047	0.0484132
ENSG00000179627	ZBTB42	14:104800178-104804716	2.16041	2.76317	0.355025	0.0001	0.00202572
ENSG00000165209	STRBP	9:123109493-123268576	1.60655	2.05495	0.355139	0.00345	0.0378066
ENSG00000158467	AHCYL2	7:129224845-129430211	3.56399	4.55874	0.355143	0.00265	0.0308223
ENSG00000111816	FRK	6:115931148-116060758	0.683854	0.874726	0.355144	5e-05	0.00110248
ENSG00000160972	PPP1R16A	8:144477968-144507174	18.0774	23.125	0.355272	0.00395	0.0422673
ENSG00000134324	LPIN1	2:11677594-11827409	23.219	29.7076	0.355526	0.00025	0.00445858
ENSG00000146386	ABRACL	6:139028518-139043302	36.4909	46.6934	0.355681	0.0001	0.00202572
ENSG00000166562	SEC11C	18:59139476-59158836	43.9165	56.2316	0.35662	0.0011	0.0152632
ENSG00000015475	BID	22:17732927-17774770	14.847	19.0325	0.358292	0.00555	0.0549592
ENSG00000137486	ARRB1	11:75260037-75352030	11.8294	15.1666	0.358524	0.0015	0.0196024
ENSG00000143409	FAM63A	1:150982016-151008375	15.5762	19.9709	0.358556	0.0008	0.0117646
ENSG00000271605	MILR1	17:64448177-64473943	10.2937	13.1987	0.358638	0.0016	0.0205693
ENSG00000109610	SOD3	4:24789911-24800842	32.6038	41.8056	0.358657	5e-05	0.00110248
ENSG00000074410	CA12	15:63321377-63382285	56.1707	72.0694	0.359569	0.0001	0.00202572
ENSG00000113407	TARS	5:33440695-33469539	84.7584	108.789	0.360112	0.0007	0.010489
ENSG00000198431	TXNRD1	12:104215778-104350305	110.454	141.79	0.360318	0.0013	0.0175173
ENSG00000111684	LPCAT3	12:6970892-7071032	41.6463	53.4748	0.36067	0.0058	0.0568163
ENSG00000110619	CARS	11:3000921-3057613	36.3697	46.7152	0.361153	5e-05	0.00110248
ENSG00000211643	IGLV5-52	22:22297679-22428035	12.6129	16.2155	0.362475	0.0036	0.0391907
ENSG00000211644	IGLV1-51	22:22297679-22428035	12.6129	16.2155	0.362475	0.0036	0.0391907
ENSG00000211654	IGLV5-37	22:22297679-22428035	12.6129	16.2155	0.362475	0.0036	0.0391907
ENSG00000066827	ZFAT	8:134477787-134713049	4.52496	5.82484	0.364314	0.0014	0.0186848
ENSG00000143416	SELENBP1	1:151364301-151372733	59.6839	76.8387	0.36449	5e-05	0.00110248
ENSG00000144674	GOLGA4	3:37241788-37366751	9.91224	12.7639	0.364782	0.0007	0.010489
ENSG00000185022	MAFF	22:38111494-38216511	22.2396	28.6579	0.365802	0.0001	0.00202572
ENSG00000204386	NEU1	6:31857658-31862906	33.5657	43.3203	0.368054	5e-05	0.00110248
ENSG00000136868	SLC31A1	9:113221561-113292905	18.1238	23.3943	0.36827	0.00225	0.0270342
ENSG00000174749	C4orf32	4:112145286-112195256	1.83102	2.36429	0.368754	0.0001	0.00202572
ENSG00000172183	ISG20	15:88636152-88656483	41.6331	53.7583	0.368754	0.00035	0.00597265
ENSG00000124191	TOX2	20:43914844-44069616	3.54331	4.57925	0.370017	5e-05	0.00110248
ENSG00000118640	VAMP8	2:85561561-85582031	13.0847	16.914	0.37034	5e-05	0.00110248
ENSG00000130052	STARD8	X:68647665-68725842	1.61432	2.08737	0.37076	0.0002	0.00367495
ENSG00000142657	PGD	1:10398591-10420144	181.857	235.25	0.371391	5e-05	0.00110248
ENSG00000130766	SESN2	1:28259526-28282491	11.295	14.615	0.371771	5e-05	0.00110248
ENSG00000182118	FAM89A	1:231018957-231041040	3.91088	5.06225	0.372286	0.0007	0.010489
ENSG00000177465	ACOT4	14:73591705-73596496	0.779921	1.0098	0.372664	0.00695	0.0649012
ENSG00000146250	PRSS35	6:83512537-83525704	0.961363	1.24491	0.372892	0.00325	0.0360053
ENSG00000139793	MBNL2	13:97141836-97394120	17.5903	22.801	0.374316	0.0088	0.0767038
ENSG00000221890	NPTXR	22:38818451-38843982	0.986377	1.28048	0.376472	5e-05	0.00110248
ENSG00000023902	PLEKHO1	1:150149182-150164720	30.3524	39.4277	0.377397	0.00055	0.00866238
ENSG00000164683	HEY1	8:79764009-79767863	1.22699	1.59421	0.377723	0.00835	0.0739508
ENSG00000141127	PRPSAP2	17:18835706-18931287	9.63756	12.5308	0.378736	0.00455	0.0472157
ENSG00000101928	MOSPD1	X:134887625-134915290	8.06129	10.4926	0.380291	0.0007	0.010489
ENSG00000113657	DPYSL3	5:147390808-147510056	7.45955	9.71037	0.380438	0.0044	0.0461062
ENSG00000198053	SIRPA	20:1888127-1940592	15.5358	20.2992	0.385824	5e-05	0.00110248
ENSG00000175130	MARCKSL1	1:32333831-32336379	4.44661	5.8105	0.385955	5e-05	0.00110248
ENSG00000168003	SLC3A2	11:62856101-62888875	70.6048	92.2796	0.386245	0.00115	0.0158003
ENSG00000187736	NHEJ1	2:219075316-219170827	11.0958	14.5068	0.386718	0.0021	0.0257073
ENSG00000213901	SLC23A3	2:219075316-219170827	11.0958	14.5068	0.386718	0.0021	0.0257073
ENSG00000280537	RP11-33O4.2	2:219075316-219170827	11.0958	14.5068	0.386718	0.0021	0.0257073
ENSG00000115226	FNDC4	2:27491882-27495245	16.3576	21.397	0.387448	0.00015	0.00285723
ENSG00000105088	OLFM2	19:9853717-9936552	10.525	13.7833	0.389109	0.00195	0.0242962
ENSG00000109072	VTN	17:28357580-28407197	107.243	140.543	0.390121	0.0001	0.00202572
ENSG00000273171	CTB-96E2.2	17:28357580-28407197	107.243	140.543	0.390121	0.0001	0.00202572
ENSG00000274529	SEBOX	17:28357580-28407197	107.243	140.543	0.390121	0.0001	0.00202572
ENSG00000173535	TNFRSF10C	8:23084354-23121994	4.49182	5.89524	0.392252	0.0069	0.0645336
ENSG00000091844	RGS17	6:153004458-153131284	1.57782	2.07095	0.392366	0.00735	0.0676297
ENSG00000124588	NQO2	6:2987966-3028869	92.7655	121.761	0.392387	5e-05	0.00110248
ENSG00000167772	ANGPTL4	19:8363288-8404434	81.0785	106.426	0.392461	0.00035	0.00597265
ENSG00000198028	ZNF560	19:9465089-9498614	1.16988	1.53562	0.392465	0.00615	0.059287
ENSG00000275342	SGK223	8:8317735-8386498	1.74644	2.2949	0.394018	5e-05	0.00110248
ENSG00000184368	MAP7D2	X:20006712-20116917	0.999327	1.31368	0.394582	0.00505	0.0510926
ENSG00000187688	TRPV2	17:16414523-16437003	62.4885	82.1583	0.394815	5e-05	0.00110248
ENSG00000182492	BGN	X:153444719-153509554	27.903	36.7354	0.39675	5e-05	0.00110248
ENSG00000158092	NCK1	3:136862194-137011085	16.3528	21.5381	0.397352	0.00105	0.0146702
ENSG00000174564	IL20RB	3:136862194-137011085	16.3528	21.5381	0.397352	0.00105	0.0146702
ENSG00000105647	PIK3R2	19:18153117-18178187	64.4579	84.8987	0.397386	0.0001	0.00202572
ENSG00000216490	IFI30	19:18153117-18178187	64.4579	84.8987	0.397386	0.0001	0.00202572
ENSG00000268173	AC007192.4	19:18153117-18178187	64.4579	84.8987	0.397386	0.0001	0.00202572
ENSG00000158985	CDC42SE2	5:131245483-131398447	11.3739	14.9889	0.398163	0.00145	0.0191693
ENSG00000112297	AIM1	6:106360807-106629487	19.573	25.7943	0.398189	5e-05	0.00110248
ENSG00000101311	FERMT1	20:6074844-6123544	1.46151	1.92689	0.398809	0.00035	0.00597265
ENSG00000187837	HIST1H1C	6:26054389-26056818	45.4882	59.9727	0.398813	5e-05	0.00110248
ENSG00000187840	EIF4EBP1	8:38030340-38060365	66.3218	87.4633	0.399194	5e-05	0.00110248
ENSG00000028137	TNFRSF1B	1:12166942-12209228	10.6019	13.9825	0.399294	5e-05	0.00110248
ENSG00000130707	ASS1	9:130444928-130501274	114.824	151.611	0.400956	5e-05	0.00110248
ENSG00000140105	WARS	14:100333787-100530303	99.5404	131.55	0.402257	0.0021	0.0257073
ENSG00000156869	FRRS1	1:99708673-99766640	1.41291	1.86748	0.402421	0.00485	0.049482
ENSG00000162981	FAM84A	2:14632685-14651079	1.45646	1.92648	0.403496	0.0005	0.008042
ENSG00000242265	PEG10	7:94656324-94669695	26.3284	34.8327	0.403821	0.00055	0.00866238
ENSG00000109846	CRYAB	11:111908564-111926872	88.0683	116.611	0.405009	5e-05	0.00110248
ENSG00000121753	ADGRB2	1:31727104-31764893	1.46506	1.94025	0.405286	0.0037	0.0400874
ENSG00000128487	SPECC1	17:20009343-20403557	4.9332	6.5393	0.406611	0.0037	0.0400874
ENSG00000250479	CHCHD10	22:23763020-23784316	125.296	166.166	0.407282	0.00125	0.0169819
ENSG00000112773	FAM46A	6:81491438-81752774	7.21072	9.56333	0.407369	5e-05	0.00110248
ENSG00000115425	PECR	2:215942804-216102783	32.8968	43.6728	0.408787	0.00035	0.00597265
ENSG00000118242	MREG	2:215942804-216102783	32.8968	43.6728	0.408787	0.00035	0.00597265
ENSG00000180745	CLRN3	10:127877840-127892947	7.37791	9.8061	0.410467	5e-05	0.00110248
ENSG00000100994	PYGB	20:25248068-25390983	61.9511	82.4056	0.411612	5e-05	0.00110248
ENSG00000118162	KPTN	19:47475142-47484268	5.62541	7.49149	0.413294	0.00105	0.0146702
ENSG00000132185	FCRLA	1:161706960-161714352	2.44516	3.25727	0.413732	0.0003	0.00525245
ENSG00000257219	RP11-54A9.1	12:76259781-76306135	20.2244	26.9543	0.414419	5e-05	0.00110248
ENSG00000139209	SLC38A4	12:46382186-46876159	11.0512	14.7844	0.419875	5e-05	0.00110248
ENSG00000075213	SEMA3A	7:83955652-84492724	3.57001	4.77624	0.419948	0.0015	0.0196024
ENSG00000235501	RP4-639F20.1	1:94927372-94963270	2.89094	3.87063	0.421028	0.00015	0.00285723
ENSG00000131016	AKAP12	6:151239998-151358557	149.299	199.909	0.421141	5e-05	0.00110248
ENSG00000103150	MLYCD	16:83899085-83966332	17.4257	23.3461	0.421961	5e-05	0.00110248
ENSG00000140961	OSGIN1	16:83899085-83966332	17.4257	23.3461	0.421961	5e-05	0.00110248
ENSG00000260300	RP11-505K9.4	16:83899085-83966332	17.4257	23.3461	0.421961	5e-05	0.00110248
ENSG00000111802	TDP2	6:24649976-24667033	48.3999	64.847	0.422037	5e-05	0.00110248
ENSG00000174327	SLC16A13	17:7035977-7040330	2.35502	3.15663	0.422646	0.0002	0.00367495
ENSG00000092068	SLC7A8	14:23125294-23183674	6.18428	8.28964	0.422704	0.0001	0.00202572
ENSG00000223749	MIR503HG	X:134543325-134546869	4.89719	6.57322	0.424646	0.0044	0.0461062
ENSG00000221926	TRIM16	17:15565482-15684311	13.6322	18.304	0.425139	5e-05	0.00110248
ENSG00000241322	CDRT1	17:15565482-15684311	13.6322	18.304	0.425139	5e-05	0.00110248
ENSG00000251537	RP11-385D13.1	17:15565482-15684311	13.6322	18.304	0.425139	5e-05	0.00110248
ENSG00000283295	CDRT1	17:15565482-15684311	13.6322	18.304	0.425139	5e-05	0.00110248
ENSG00000008513	ST3GAL1	8:133454847-133572171	8.87405	11.9299	0.42692	0.0016	0.0205693
ENSG00000079335	CDC14A	1:100344476-100520277	1.56026	2.09907	0.427968	5e-05	0.00110248
ENSG00000186205	MARC1	1:220786654-220819657	8.41383	11.3239	0.428541	0.00055	0.00866238
ENSG00000137171	KLC4	6:43037616-43075099	24.6301	33.1661	0.429287	0.00275	0.0317419
ENSG00000148798	INA	10:103277162-103290351	2.49792	3.36417	0.429524	5e-05	0.00110248
ENSG00000056998	GYG2	X:2828787-2883202	2.32643	3.13392	0.429849	5e-05	0.00110248
ENSG00000140263	SORD	15:45023103-45077185	56.1789	75.7295	0.430827	5e-05	0.00110248
ENSG00000226067	LINC00623	1:120913150-121052167	3.98925	5.37952	0.431359	0.0015	0.0196024
ENSG00000109272	PF4V1	4:73853188-73854155	3.41395	4.60862	0.432896	0.0096	0.0816426
ENSG00000183828	NUDT14	14:105140980-105181323	2.39165	3.2308	0.433881	0.00475	0.0487076
ENSG00000184916	JAG2	14:105140980-105181323	2.39165	3.2308	0.433881	0.00475	0.0487076
ENSG00000130066	SAT1	X:23783172-23786226	307.493	416.274	0.436979	5e-05	0.00110248
ENSG00000158887	MPZ	1:161304734-161309972	2.3086	3.1284	0.438405	0.0002	0.00367495
ENSG00000225166	AC012462.2	2:215438370-215463967	0.817342	1.10854	0.439646	0.00665	0.0628416
ENSG00000176771	NCKAP5	2:132671798-133674716	1.73792	2.36114	0.442124	0.0052	0.0522326
ENSG00000170962	PDGFD	11:103907185-104164379	2.81938	3.83076	0.442254	5e-05	0.00110248
ENSG00000215397	SCRT2	20:646614-676179	26.4626	35.985	0.443439	5e-05	0.00110248
ENSG00000270299	RP5-850E9.3	20:646614-676179	26.4626	35.985	0.443439	5e-05	0.00110248
ENSG00000271303	SRXN1	20:646614-676179	26.4626	35.985	0.443439	5e-05	0.00110248
ENSG00000128591	FLNC	7:128830376-128910719	46.379	63.0692	0.443464	5e-05	0.00110248
ENSG00000113140	SPARC	5:151661095-151724782	1709.2	2324.82	0.443796	5e-05	0.00110248
ENSG00000171365	CLCN5	X:49922587-50099235	1.79585	2.44274	0.443836	0.00275	0.0317419
ENSG00000161533	ACOX1	17:75941506-76027452	29.2529	39.8381	0.445571	0.0008	0.0117646
ENSG00000157613	CREB3L1	11:46277660-46321422	22.0159	30.0142	0.447097	5e-05	0.00110248
ENSG00000226085	UQCRFS1P1	22:39743043-39893864	1.98784	2.71003	0.447112	0.0041	0.0435141
ENSG00000154589	LY96	8:73991351-74029087	11.2199	15.3019	0.447643	5e-05	0.00110248
ENSG00000189221	MAOA	X:43654906-43746824	13.8178	18.9105	0.452657	5e-05	0.00110248
ENSG00000124299	PEPD	19:33386949-33521794	60.7063	83.0899	0.452827	5e-05	0.00110248
ENSG00000119125	GDA	9:72114594-72257208	1.02818	1.40745	0.452989	0.00085	0.0123501
ENSG00000008517	IL32	16:3065296-3087100	232.391	318.434	0.45444	5e-05	0.00110248
ENSG00000136826	KLF4	9:107484851-107490482	1.38066	1.89262	0.455022	0.0022	0.0265915
ENSG00000116584	ARHGEF2	1:155946850-156007070	38.115	52.2759	0.455786	0.0001	0.00202572
ENSG00000179862	CITED4	1:40861050-40862366	2.94066	4.03593	0.45676	5e-05	0.00110248
ENSG00000119782	FKBP1B	2:24010080-24063681	11.8912	16.3296	0.457596	0.0011	0.0152632
ENSG00000205639	MFSD2B	2:24010080-24063681	11.8912	16.3296	0.457596	0.0011	0.0152632
ENSG00000042286	AIFM2	10:70052795-70132938	34.9916	48.0541	0.457651	5e-05	0.00110248
ENSG00000090013	BLVRB	19:40447788-40465840	60.0197	82.4424	0.457951	5e-05	0.00110248
ENSG00000139567	ACVRL1	12:51906290-51924585	7.49534	10.3015	0.458794	0.0007	0.010489
ENSG00000162817	C1orf115	1:220689844-220699157	8.41457	11.566	0.458923	5e-05	0.00110248
ENSG00000184678	HIST2H2BE	1:149756275-149887364	29.4779	40.5182	0.458937	0.00095	0.0135117
ENSG00000035664	DAPK2	15:63907035-64072033	4.00322	5.50795	0.460354	0.00035	0.00597265
ENSG00000134684	YARS	1:32775236-32858879	90.5261	124.561	0.460447	5e-05	0.00110248
ENSG00000102760	RGCC	13:41457558-41470882	9.63525	13.262	0.460904	5e-05	0.00110248
ENSG00000067113	PLPP1	5:55307759-55547833	42.6975	58.7896	0.461408	0.00015	0.00285723
ENSG00000162522	KIAA1522	1:32741555-32774970	4.07971	5.62174	0.462549	0.0002	0.00367495
ENSG00000204187	LINC00619	10:43845213-43895433	1.1733	1.618	0.463643	0.00425	0.0448444
ENSG00000226808	LINC00840	10:43845213-43895433	1.1733	1.618	0.463643	0.00425	0.0448444
ENSG00000156113	KCNMA1	10:76869600-77638595	29.4845	40.702	0.465141	0.00025	0.00445858
ENSG00000113389	NPR3	5:32689069-32791724	2.25771	3.11712	0.465358	0.0026	0.0304354
ENSG00000176531	PHLDB3	19:43474349-43505229	3.61648	4.99557	0.466063	0.00055	0.00866238
ENSG00000075884	ARHGAP15	2:143091361-143776073	5.53981	7.65649	0.466846	0.0004	0.0066756
ENSG00000188042	ARL4C	2:234493040-234497053	1.04151	1.44036	0.467755	5e-05	0.00110248
ENSG00000269926	RP11-442H21.2	10:72273919-72276036	30.6008	42.3315	0.46816	0.00065	0.00991127
ENSG00000158856	DMTN	8:22048994-22082527	1.05956	1.46761	0.470006	0.00955	0.0813696
ENSG00000135842	FAM129A	1:184790723-184974550	9.70504	13.4476	0.470537	5e-05	0.00110248
ENSG00000164077	MON1A	3:49887001-49930173	15.617	21.6499	0.471244	5e-05	0.00110248
ENSG00000123610	TNFAIP6	2:151357588-151381027	7.7589	10.7667	0.472655	5e-05	0.00110248
ENSG00000023330	ALAS1	3:52198085-52214327	45.789	63.549	0.472867	5e-05	0.00110248
ENSG00000141401	IMPA2	18:11981024-12030883	4.15804	5.77718	0.474463	0.00385	0.0413921
ENSG00000142621	FHAD1	1:15247271-15400283	1.64023	2.28147	0.476062	0.0053	0.0530613
ENSG00000234618	RPSAP9	9:76398698-76399586	1.36389	1.89717	0.476116	0.00755	0.0689814
ENSG00000166689	PLEKHA7	11:16777316-17053024	5.31805	7.39768	0.476176	0.0002	0.00367495
ENSG00000168542	COL3A1	2:188974231-189012746	443.539	617.217	0.476716	5e-05	0.00110248
ENSG00000025434	NR1H3	11:47239301-47269032	13.8833	19.3218	0.476881	0.008	0.0717948
ENSG00000184258	CDR1	X:140709766-140788464	0.332697	0.46305	0.476959	5e-05	0.00110248
ENSG00000196352	CD55	1:207321412-207386804	13.9278	19.3965	0.477827	5e-05	0.00110248
ENSG00000168679	SLC16A4	1:110347115-110443817	18.7832	26.1691	0.478416	0.0009	0.0129014
ENSG00000249736	RP11-83M16.5	5:67268021-67902600	1.06007	1.4774	0.478904	0.0048	0.0491096
ENSG00000258808	RP11-255G12.3	14:51387559-51399262	2.73887	3.81739	0.479005	0.00195	0.0242962
ENSG00000224228	RP1-15D23.2	1:172774720-173064015	2.77761	3.87437	0.480119	0.0001	0.00202572
ENSG00000146072	TNFRSF21	6:47231531-47309905	43.0641	60.0704	0.480169	5e-05	0.00110248
ENSG00000123496	IL13RA2	X:115003974-115058015	1.91204	2.66732	0.480282	0.0055	0.0546425
ENSG00000197635	DPP4	2:161992240-162075169	24.2086	33.7879	0.480986	5e-05	0.00110248
ENSG00000188487	INSC	11:15112423-15247208	2.65246	3.70524	0.482236	0.0001	0.00202572
ENSG00000104490	NCALD	8:101686542-102124907	4.99482	6.98195	0.483197	0.00025	0.00445858
ENSG00000232841	BRWD1P3	7:16979048-17093784	2.86251	4.00635	0.485006	0.00515	0.0518449
ENSG00000107859	PITX3	10:102230185-102241474	0.679931	0.95218	0.485845	0.0093	0.0797625
ENSG00000162433	AK4	1:65147548-65232145	15.1116	21.1809	0.487107	0.00015	0.00285723
ENSG00000166900	STX3	11:59755058-59805882	6.84205	9.59313	0.487573	0.001	0.0141234
ENSG00000173599	PC	11:66848232-66958376	10.2258	14.3708	0.49093	5e-05	0.00110248
ENSG00000156265	MAP3K7CL	21:29077470-29175889	7.8283	11.0022	0.491027	0.0001	0.00202572
ENSG00000143819	EPHX1	1:225810091-225882446	51.4596	72.4894	0.494329	0.0016	0.0205693
ENSG00000171388	APLN	X:129645258-129663077	0.798944	1.12572	0.494685	0.0001	0.00202572
ENSG00000120875	DUSP4	8:29333063-29350668	2.86192	4.03283	0.49481	5e-05	0.00110248
ENSG00000164089	ETNPPL	4:108742039-108763068	2.51601	3.54892	0.496245	0.00065	0.00991127
ENSG00000106105	GARS	7:30496620-30634033	110.72	156.793	0.501949	5e-05	0.00110248
ENSG00000135324	MRAP2	6:84033755-84090881	3.86657	5.47821	0.502649	5e-05	0.00110248
ENSG00000165140	FBP1	9:94603132-94640249	1.51577	2.14991	0.50422	0.00015	0.00285723
ENSG00000085871	MGST2	4:139665767-140154455	19.5473	27.7286	0.504407	5e-05	0.00110248
ENSG00000103876	FAH	15:80152489-80186946	37.2129	52.8446	0.505954	5e-05	0.00110248
ENSG00000174807	CD248	11:66312852-66319237	243.554	345.874	0.506003	5e-05	0.00110248
ENSG00000184156	KCNQ3	8:132120858-132480953	0.904869	1.28557	0.506627	5e-05	0.00110248
ENSG00000090975	PITPNM2	12:122983479-123150814	1.77955	2.52999	0.507615	0.00085	0.0123501
ENSG00000100077	GRK3	22:25564848-25729294	0.861395	1.22474	0.507731	0.00265	0.0308223
ENSG00000262468	LINC01569	16:4245800-4253789	1.50894	2.14755	0.509159	0.00265	0.0308223
ENSG00000085662	AKR1B1	7:134442349-134459284	86.6006	123.283	0.509522	5e-05	0.00110248
ENSG00000176809	LRRC37A3	17:64854179-64919480	2.43865	3.47185	0.50962	0.0011	0.0152632
ENSG00000124788	ATXN1	6:16297981-16766883	3.57867	5.09499	0.509655	0.00875	0.0764879
ENSG00000099875	MKNK2	19:2037464-2051244	24.4293	34.8297	0.511704	5e-05	0.00110248
ENSG00000134824	FADS2	11:61680410-61867354	532.153	758.76	0.511804	0.0007	0.010489
ENSG00000168496	FEN1	11:61680410-61867354	532.153	758.76	0.511804	0.0007	0.010489
ENSG00000010319	SEMA3G	3:52433052-52445092	5.25841	7.49931	0.512131	5e-05	0.00110248
ENSG00000178078	STAP2	19:4324042-4360086	21.5387	30.7204	0.512269	5e-05	0.00110248
ENSG00000150551	LYPD1	2:132416573-132671674	5.79118	8.26203	0.512639	5e-05	0.00110248
ENSG00000160223	ICOSLG	21:44222891-44241433	0.473462	0.675722	0.513181	5e-05	0.00110248
ENSG00000170290	SLN	11:107707377-107719693	1.91585	2.73547	0.513807	0.0032	0.0355814
ENSG00000171310	CHST11	12:104455294-104762014	6.27156	8.9554	0.513934	0.00865	0.0757958
ENSG00000174899	PQLC2L	3:157543152-157677749	3.27215	4.67783	0.515603	5e-05	0.00110248
ENSG00000137674	MMP20	11:102575283-102628070	0.83525	1.19505	0.516785	0.00145	0.0191693
ENSG00000123560	PLP1	X:103773717-103792619	3.24978	4.65324	0.517896	0.00015	0.00285723
ENSG00000173801	JUP	17:41754603-41786931	2.93694	4.20634	0.518251	5e-05	0.00110248
ENSG00000160801	PTH1R	3:46857871-46903799	1.2632	1.80955	0.518554	0.0043	0.0453194
ENSG00000104722	NEFM	8:24912164-24919098	8.26181	11.8511	0.520496	0.00015	0.00285723
ENSG00000198483	ANKRD35	1:145866558-145885866	1.5801	2.26727	0.520936	5e-05	0.00110248
ENSG00000131019	ULBP3	6:150063149-150069095	10.2519	14.7344	0.523292	5e-05	0.00110248
ENSG00000127948	POR	7:75899199-75994659	47.0131	67.6109	0.524193	0.0001	0.00202572
ENSG00000164674	SYTL3	6:158649787-158765227	1.03696	1.49172	0.524618	5e-05	0.00110248
ENSG00000165113	GKAP1	9:83739420-83829516	0.80633	1.16032	0.525085	0.0065	0.061939
ENSG00000163694	RBM47	4:40423266-40630875	1.1977	1.72454	0.52595	5e-05	0.00110248
ENSG00000060971	ACAA1	3:38039204-38137242	98.5065	141.863	0.526204	5e-05	0.00110248
ENSG00000112183	RBM24	6:17280344-17293875	5.96901	8.60566	0.527794	5e-05	0.00110248
ENSG00000095397	WHRN	9:114402079-114505517	1.012	1.45924	0.528005	0.0001	0.00202572
ENSG00000161653	NAGS	17:43952737-44011183	2.12195	3.06102	0.52862	5e-05	0.00110248
ENSG00000198576	ARC	8:142611043-142615783	0.958546	1.3828	0.528678	0.00725	0.0669806
ENSG00000164124	TMEM144	4:158124473-158255411	6.82818	9.85061	0.528713	0.0054	0.0537959
ENSG00000198099	ADH4	4:99088821-99301422	4.23044	6.10602	0.529426	5e-05	0.00110248
ENSG00000168209	DDIT4	10:72273919-72276036	22.1932	32.0457	0.530012	5e-05	0.00110248
ENSG00000160145	KALRN	3:124033415-124726325	0.951327	1.37564	0.532091	0.0069	0.0645336
ENSG00000218052	ADAMTS7P4	15:85255368-85330334	4.10076	5.93607	0.533616	0.0007	0.010489
ENSG00000123689	G0S2	1:209661363-209734950	20.8683	30.285	0.537296	5e-05	0.00110248
ENSG00000175336	APOF	12:56360568-56362823	0.514378	0.746833	0.537957	0.00655	0.0621874
ENSG00000008394	MGST1	12:16347141-16610594	435.206	632.007	0.538241	5e-05	0.00110248
ENSG00000228288	PCAT6	1:202810953-202812156	1.35231	1.96472	0.538905	0.00845	0.0746547
ENSG00000118137	APOA1	11:116835750-117098437	659.666	958.971	0.539752	5e-05	0.00110248
ENSG00000256340	ABCC6P1	16:18570447-18598328	2.09951	3.05212	0.539759	0.00215	0.0260912
ENSG00000164237	CMBL	5:10275874-10308026	19.1487	27.8402	0.539922	5e-05	0.00110248
ENSG00000019582	CD74	5:150401636-150412929	4.70275	6.83957	0.5404	5e-05	0.00110248
ENSG00000184588	PDE4B	1:65792513-66374579	1.24209	1.80648	0.540413	0.00735	0.0676297
ENSG00000188828	GLRA4	X:103702997-103728655	2.82489	4.10927	0.540687	5e-05	0.00110248
ENSG00000196517	SLC6A9	1:43991358-44115913	6.74705	9.82392	0.542042	5e-05	0.00110248
ENSG00000146592	CREB5	7:28299320-28825894	1.55112	2.261	0.543645	0.0081	0.0722999
ENSG00000152049	KCNE4	2:223051813-223198399	4.66035	6.79374	0.543767	5e-05	0.00110248
ENSG00000147889	CDKN2A	9:21802542-22121097	38.8303	56.6227	0.5442	0.00065	0.00991127
ENSG00000119915	ELOVL3	10:102225870-102229589	1.24537	1.81833	0.546034	0.0007	0.010489
ENSG00000160870	CYP3A7	7:99684844-99735284	1.22196	1.78471	0.546494	0.0006	0.0093128
ENSG00000282277	CYP3A51P	7:99684844-99735284	1.22196	1.78471	0.546494	0.0006	0.0093128
ENSG00000282301	CYP3A7-CYP3A51P	7:99684844-99735284	1.22196	1.78471	0.546494	0.0006	0.0093128
ENSG00000165272	AQP3	9:33441153-33447611	7.39441	10.806	0.547322	5e-05	0.00110248
ENSG00000134716	CYP2J2	1:59893307-59926790	3.24508	4.7447	0.548064	5e-05	0.00110248
ENSG00000103647	CORO2B	15:68535618-68727806	10.9918	16.0986	0.550507	5e-05	0.00110248
ENSG00000259479	SORD2P	15:44825746-44884780	3.52313	5.16013	0.55055	0.0002	0.00367495
ENSG00000164318	EGFLAM	5:38258408-38468721	14.125	20.6935	0.550922	5e-05	0.00110248
ENSG00000218358	RAET1K	6:149998018-150005157	0.514008	0.754876	0.554449	0.0068	0.063861
ENSG00000139116	KIF21A	12:39293227-39443646	2.31507	3.4002	0.554561	0.0002	0.00367495
ENSG00000154277	UCHL1	4:41220073-41268455	273.502	401.801	0.554928	5e-05	0.00110248
ENSG00000150995	ITPR1	3:4493347-4887293	3.32494	4.8849	0.555001	0.00045	0.00739472
ENSG00000253227	RP11-383J24.1	8:124257237-124280289	1.33619	1.96513	0.556496	0.00175	0.0221533
ENSG00000111371	SLC38A1	12:46183062-46270017	6.22441	9.16525	0.558237	5e-05	0.00110248
ENSG00000112319	EYA4	6:133240363-133895553	0.79253	1.1678	0.559253	0.00065	0.00991127
ENSG00000186654	PRR5	22:44668546-44862788	3.24024	4.77829	0.560394	5e-05	0.00110248
ENSG00000241484	ARHGAP8	22:44668546-44862788	3.24024	4.77829	0.560394	5e-05	0.00110248
ENSG00000248405	PRR5-ARHGAP8	22:44668546-44862788	3.24024	4.77829	0.560394	5e-05	0.00110248
ENSG00000144452	ABCA12	2:214810079-215138428	1.00202	1.47945	0.562146	5e-05	0.00110248
ENSG00000197696	NMB	15:84655128-84658563	140.456	207.392	0.56224	5e-05	0.00110248
ENSG00000138311	ZNF365	10:62374031-62672011	0.493164	0.728233	0.562333	0.00435	0.0456876
ENSG00000101405	OXT	20:3068515-3072517	3.31009	4.88834	0.562476	0.0017	0.0216711
ENSG00000157445	CACNA2D3	3:54122546-55285422	2.44157	3.6061	0.56263	0.00225	0.0270342
ENSG00000226887	ERVMER34-1	4:52722617-52751640	1.13662	1.6802	0.563875	5e-05	0.00110248
ENSG00000142661	MYOM3	1:24040834-24112175	11.9488	17.6811	0.56534	5e-05	0.00110248
ENSG00000188338	SLC38A3	3:50205245-50221486	5.53361	8.19661	0.566806	0.00015	0.00285723
ENSG00000129596	CDO1	5:115804732-115816954	4.46018	6.60677	0.566842	5e-05	0.00110248
ENSG00000180263	FGD6	12:95076748-95217558	0.529004	0.78446	0.56842	0.00745	0.0683424
ENSG00000168528	SERINC2	1:31409564-31434680	20.2962	30.1208	0.569548	5e-05	0.00110248
ENSG00000120306	CYSTM1	5:140174641-140303121	105.83	157.231	0.571141	5e-05	0.00110248
ENSG00000272523	LINC01023	5:108727220-108728682	2.11705	3.1472	0.57201	0.00865	0.0757958
ENSG00000132031	MATN3	2:19990216-20012694	8.67	12.8904	0.572189	5e-05	0.00110248
ENSG00000100285	NEFH	22:29480219-29491390	0.30305	0.451846	0.576275	0.00075	0.0111101
ENSG00000165895	ARHGAP42	11:100684161-100993941	4.28835	6.39418	0.576335	0.00235	0.0279953
ENSG00000170647	TMEM133	11:100684161-100993941	4.28835	6.39418	0.576335	0.00235	0.0279953
ENSG00000110328	GALNT18	11:11270875-11622005	0.505851	0.754402	0.57662	0.0002	0.00367495
ENSG00000004799	PDK4	7:95583498-95613719	2.1425	3.19647	0.577183	5e-05	0.00110248
ENSG00000237988	OR2I1P	6:29553218-29554166	2.00717	2.9971	0.578404	0.0001	0.00202572
ENSG00000151726	ACSL1	4:184755594-184826818	22.3326	33.3728	0.579523	5e-05	0.00110248
ENSG00000088882	CPXM1	20:2794068-2800963	1.94247	2.90286	0.579584	5e-05	0.00110248
ENSG00000182379	NXPH4	12:57216794-57226449	1.36939	2.04714	0.580071	0.00015	0.00285723
ENSG00000162998	FRZB	2:182833274-182867162	2.59258	3.87576	0.580091	5e-05	0.00110248
ENSG00000196747	HIST1H2AI	6:27805663-27812074	3.10734	4.64611	0.580345	0.0005	0.008042
ENSG00000278828	HIST1H3H	6:27805663-27812074	3.10734	4.64611	0.580345	0.0005	0.008042
ENSG00000185437	SH3BGR	21:39445854-39515506	1.92366	2.87723	0.580829	0.0088	0.0767038
ENSG00000158406	HIST1H4H	6:26277037-26285744	10.4101	15.572	0.580959	5e-05	0.00110248
ENSG00000161010	C5orf45	5:179797596-179907859	135.646	203.283	0.583647	0.0004	0.0066756
ENSG00000197226	TBC1D9B	5:179797596-179907859	135.646	203.283	0.583647	0.0004	0.0066756
ENSG00000147003	TMEM27	X:15627317-15665031	1.06252	1.59392	0.585091	5e-05	0.00110248
ENSG00000134202	GSTM3	1:109712254-109775428	50.8397	76.3222	0.586149	5e-05	0.00110248
ENSG00000117266	CDK18	1:205504142-205532921	5.61585	8.44887	0.589255	5e-05	0.00110248
ENSG00000204978	ERICH4	19:41443157-41444765	8.97417	13.5092	0.590097	5e-05	0.00110248
ENSG00000069535	MAOB	X:43766610-43882447	2.05447	3.09429	0.590839	5e-05	0.00110248
ENSG00000169252	ADRB2	5:148825244-148864361	0.30022	0.452375	0.5915	0.00105	0.0146702
ENSG00000147872	PLIN2	9:19108374-19149290	78.3587	118.136	0.59228	5e-05	0.00110248
ENSG00000148671	ADIRF	10:86935539-87024732	154.623	233.294	0.593397	5e-05	0.00110248
ENSG00000188100	FAM25A	10:86935539-87024732	154.623	233.294	0.593397	5e-05	0.00110248
ENSG00000145247	OCIAD2	4:48885018-48906937	61.3518	92.5826	0.593636	5e-05	0.00110248
ENSG00000158104	HPD	12:121839526-121863596	68.2186	102.954	0.593756	5e-05	0.00110248
ENSG00000182704	TSKU	11:76782250-76798154	58.0183	87.5768	0.59404	5e-05	0.00110248
ENSG00000204291	COL15A1	9:98918214-99070792	0.992816	1.49904	0.594444	0.00035	0.00597265
ENSG00000185158	LRRC37B	17:32007406-32053504	2.89753	4.37577	0.594715	0.0014	0.0186848
ENSG00000080709	KCNN2	5:114360944-114668410	0.577869	0.872825	0.594951	0.00805	0.0721012
ENSG00000155465	SLC7A7	14:22773221-22829820	1.55552	2.35032	0.595454	0.0004	0.0066756
ENSG00000133134	BEX2	X:103309345-103311046	0.890634	1.34585	0.595613	0.0066	0.0625316
ENSG00000175197	DDIT3	12:57452322-57520517	29.6137	44.7964	0.597116	0.0082	0.0730491
ENSG00000087842	PIR	X:15384798-15556529	9.32622	14.1246	0.59885	5e-05	0.00110248
ENSG00000143036	SLC44A3	1:94613813-94895246	2.19305	3.32224	0.599217	0.0001	0.00202572
ENSG00000274750	HIST1H3E	6:26224191-26227473	1.38703	2.10393	0.60108	0.00275	0.0317419
ENSG00000130584	ZBTB46	20:63743665-63831244	0.392102	0.595448	0.602748	0.00205	0.0252824
ENSG00000164125	FAM198B	4:158124473-158255411	4.37133	6.63906	0.602907	0.00315	0.0351544
ENSG00000128917	DLL4	15:40929339-40939072	0.252861	0.384323	0.603971	0.00205	0.0252824
ENSG00000180596	HIST1H2BC	6:26112518-26124087	10.8436	16.4894	0.604694	5e-05	0.00110248
ENSG00000092621	PHGDH	1:119659797-119744215	30.7032	46.7274	0.605878	5e-05	0.00110248
ENSG00000260742	RP11-366L5.1	2:181887850-181891663	0.164293	0.250544	0.608795	0.0065	0.061939
ENSG00000163947	ARHGEF3	3:56727417-57080101	2.61896	3.99554	0.609396	5e-05	0.00110248
ENSG00000232436	RP11-103C3.1	1:221287077-221554479	0.756362	1.1555	0.611369	0.0079	0.0711783
ENSG00000163362	C1orf106	1:200890929-200915738	0.863196	1.32087	0.613727	0.0001	0.00202572
ENSG00000187479	C11orf96	11:43921058-44001157	4.40359	6.74111	0.614305	5e-05	0.00110248
ENSG00000110031	LPXN	11:58526870-58578220	10.2126	15.6519	0.615988	5e-05	0.00110248
ENSG00000153253	SCN3A	2:164896185-165208261	0.914932	1.40263	0.616395	0.00365	0.0395928
ENSG00000152137	HSPB8	12:119178641-119221131	4.07518	6.24823	0.616583	5e-05	0.00110248
ENSG00000138207	RBP4	10:93566664-93604480	76.0008	116.577	0.61719	5e-05	0.00110248
ENSG00000171658	RP11-443P15.2	3:185959837-185985128	2.39893	3.68096	0.617693	0.00195	0.0242962
ENSG00000174125	TLR1	4:38790676-38857742	0.490089	0.752632	0.6189	0.00495	0.0503047
ENSG00000174130	TLR6	4:38790676-38857742	0.490089	0.752632	0.6189	0.00495	0.0503047
ENSG00000198805	PNP	14:20468953-20477094	77.7054	119.419	0.619947	5e-05	0.00110248
ENSG00000134317	GRHL1	2:9951692-10002329	1.27126	1.95764	0.622854	0.0024	0.0284791
ENSG00000147642	SYBU	8:109573977-109691791	1.54188	2.37739	0.624691	0.00015	0.00285723
ENSG00000099194	SCD	10:100347123-100364834	386.052	596.273	0.62718	5e-05	0.00110248
ENSG00000204334	ERICH2	2:170771001-170798971	0.700502	1.083	0.62857	0.0096	0.0816426
ENSG00000248187	RP11-184M15.1	4:128567971-128570531	5.8437	9.04631	0.630446	5e-05	0.00110248
ENSG00000234155	RP11-30P6.6	6:85387218-85417268	2.03363	3.14846	0.630591	5e-05	0.00110248
ENSG00000062524	LTK	15:41503637-41513887	0.362833	0.561842	0.630857	0.00485	0.049482
ENSG00000113448	PDE4D	5:58969037-60547657	1.19167	1.84707	0.632256	5e-05	0.00110248
ENSG00000175356	SCUBE2	11:9004161-9138114	9.41341	14.5918	0.63237	5e-05	0.00110248
ENSG00000143643	TTC13	1:230906228-230978876	7.61296	11.8039	0.632737	5e-05	0.00110248
ENSG00000163536	SERPINI1	3:167735242-167825568	5.18453	8.05033	0.634834	0.0001	0.00202572
ENSG00000103257	SLC7A5	16:87830016-87869516	18.1389	28.1769	0.63543	5e-05	0.00110248
ENSG00000137491	SLCO2B1	11:75099171-75206549	7.84195	12.1918	0.636625	0.001	0.0141234
ENSG00000197766	CFD	19:859642-863630	0.877161	1.3639	0.636822	0.0027	0.031264
ENSG00000196878	LAMB3	1:209614869-209652466	7.88796	12.2712	0.637556	5e-05	0.00110248
ENSG00000117676	RPS6KA1	1:26529737-26575030	7.82956	12.1941	0.639178	5e-05	0.00110248
ENSG00000175556	LONRF3	X:118974583-119023111	2.83305	4.41777	0.640962	5e-05	0.00110248
ENSG00000163686	ABHD6	3:58237505-58295693	5.39458	8.41622	0.641664	5e-05	0.00110248
ENSG00000172828	CES3	16:66932054-66975148	63.8263	99.6547	0.642788	5e-05	0.00110248
ENSG00000172831	CES2	16:66932054-66975148	63.8263	99.6547	0.642788	5e-05	0.00110248
ENSG00000233461	RP11-295G20.2	1:231521388-231528602	12.6714	19.7888	0.643111	5e-05	0.00110248
ENSG00000108176	DNAJC12	10:67796664-67850746	1.34751	2.10445	0.643142	0.00015	0.00285723
ENSG00000040531	CTNS	17:3636467-3661542	14.7364	23.026	0.643878	5e-05	0.00110248
ENSG00000133321	RARRES3	11:63536808-63546462	2.2944	3.59002	0.645871	5e-05	0.00110248
ENSG00000072041	SLC6A15	12:84859487-84913615	1.44812	2.26801	0.647249	0.0011	0.0152632
ENSG00000156006	NAT2	8:18391244-18401218	2.54915	3.99576	0.64845	5e-05	0.00110248
ENSG00000254615	RP11-395G23.3	8:106270132-106272899	3.15067	4.94128	0.649224	5e-05	0.00110248
ENSG00000149485	FADS1	11:61680410-61867354	185.05	290.749	0.651859	5e-05	0.00110248
ENSG00000100889	PCK2	14:24080106-24132849	28.2875	44.4496	0.652003	5e-05	0.00110248
ENSG00000251003	ZFPM2-AS1	8:104590732-106060564	2.67672	4.20831	0.652774	5e-05	0.00110248
ENSG00000182759	MAFA	8:143419181-143430406	0.332097	0.522173	0.652921	0.00585	0.0571215
ENSG00000104888	SLC17A7	19:49429400-49442360	0.903374	1.42057	0.653071	5e-05	0.00110248
ENSG00000249803	RP11-114H21.2	5:136466660-136601382	1.89074	2.97363	0.653279	0.0073	0.0673399
ENSG00000256355	NTAN1P3	12:67411439-67568756	0.884626	1.39281	0.654854	5e-05	0.00110248
ENSG00000143845	ETNK2	1:204130989-204152003	1.53416	2.41851	0.656674	0.00015	0.00285723
ENSG00000106025	TSPAN12	7:120787319-120858402	3.26235	5.14309	0.656724	5e-05	0.00110248
ENSG00000103485	QPRT	16:29662978-29698699	33.9913	53.6251	0.657745	5e-05	0.00110248
ENSG00000197471	SPN	16:29662978-29698699	33.9913	53.6251	0.657745	5e-05	0.00110248
ENSG00000277669	AC009133.22	16:29662978-29698699	33.9913	53.6251	0.657745	5e-05	0.00110248
ENSG00000137869	CYP19A1	15:51037487-51338610	1.95456	3.0849	0.65838	0.00515	0.0518449
ENSG00000159399	HK2	2:74823530-74893359	11.01	17.3974	0.660064	5e-05	0.00110248
ENSG00000162772	ATF3	1:212565333-212620777	40.1262	63.4106	0.660181	5e-05	0.00110248
ENSG00000233559	AC016831.7	7:130853593-130928649	1.35822	2.14744	0.660898	5e-05	0.00110248
ENSG00000019991	HGF	7:81699005-81770438	1.97692	3.13005	0.662932	5e-05	0.00110248
ENSG00000113319	RASGRF2	5:80947696-81301560	4.75301	7.52552	0.662949	5e-05	0.00110248
ENSG00000138449	SLC40A1	2:189560578-189583758	6.05196	9.58681	0.663649	5e-05	0.00110248
ENSG00000274605	RP11-12G12.7	13:100086030-100088848	3.08862	4.89301	0.663759	5e-05	0.00110248
ENSG00000122481	RWDD3	1:95117337-95278940	21.3673	33.8744	0.664791	5e-05	0.00110248
ENSG00000152078	TMEM56	1:95117337-95278940	21.3673	33.8744	0.664791	5e-05	0.00110248
ENSG00000271092	TMEM56-RWDD3	1:95117337-95278940	21.3673	33.8744	0.664791	5e-05	0.00110248
ENSG00000081913	PHLPP1	18:62715449-62980466	3.55562	5.64615	0.667164	0.0002	0.00367495
ENSG00000204195	AWAT1	X:70234654-70241238	5.33636	8.48978	0.669873	5e-05	0.00110248
ENSG00000117586	TNFSF4	1:173183733-173477170	1.60635	2.55671	0.670502	5e-05	0.00110248
ENSG00000163884	KLF15	3:126342634-126357442	1.03334	1.64555	0.671245	0.0003	0.00525245
ENSG00000174721	FGFBP3	10:91906588-91909483	0.539825	0.860011	0.671863	0.0001	0.00202572
ENSG00000134339	SAA2	11:18231348-18248643	5.53092	8.8198	0.673228	5e-05	0.00110248
ENSG00000148965	SAA4	11:18231348-18248643	5.53092	8.8198	0.673228	5e-05	0.00110248
ENSG00000255071	SAA2-SAA4	11:18231348-18248643	5.53092	8.8198	0.673228	5e-05	0.00110248
ENSG00000228495	LINC01013	6:132131914-132169374	0.797153	1.27147	0.67357	0.00915	0.0786987
ENSG00000091106	NLRC4	2:32224452-32265854	0.265205	0.424222	0.677713	0.00135	0.0181105
ENSG00000247746	USP51	X:55484615-55490040	0.471111	0.756084	0.68248	0.00015	0.00285723
ENSG00000160179	ABCG1	21:42199688-42298059	0.676388	1.08614	0.683287	5e-05	0.00110248
ENSG00000258130	RP11-347C12.3	16:30204315-30209071	2.47531	3.97568	0.683592	0.0004	0.0066756
ENSG00000152503	TRIM36	5:115124761-115180546	1.12059	1.80095	0.684508	0.0047	0.0484132
ENSG00000166165	CKB	14:103519658-103523111	6.73288	10.8282	0.685498	5e-05	0.00110248
ENSG00000132623	ANKEF1	20:9986087-10368776	0.995022	1.60259	0.687605	5e-05	0.00110248
ENSG00000178105	DDX10	11:108665024-108940930	14.8343	23.8967	0.687874	5e-05	0.00110248
ENSG00000084734	GCKR	2:27496356-27527814	2.57535	4.15552	0.69026	0.0041	0.0435141
ENSG00000164251	F2RL1	5:76818932-76835315	10.1501	16.3837	0.69077	5e-05	0.00110248
ENSG00000172061	LRRC15	3:194355246-194369743	0.982307	1.5881	0.69306	5e-05	0.00110248
ENSG00000143257	NR1I3	1:161225938-161238302	6.25481	10.1207	0.694272	0.00925	0.0794461
ENSG00000183696	UPP1	7:48088627-48108733	52.2962	84.7457	0.696435	5e-05	0.00110248
ENSG00000197077	KIAA1671	22:24952729-25197448	0.699005	1.13294	0.696692	5e-05	0.00110248
ENSG00000138944	KIAA1644	22:44243666-44312851	0.143834	0.233168	0.696965	0.0002	0.00367495
ENSG00000159556	ISL2	15:76336381-76342476	0.377365	0.613338	0.700723	0.0026	0.0304354
ENSG00000090661	CERS4	19:8206735-8262421	0.937373	1.52481	0.701931	0.00435	0.0456876
ENSG00000132846	ZBED3	5:77072071-77166909	1.6719	2.72504	0.704784	5e-05	0.00110248
ENSG00000279457	FO538757.1	1:184922-200322	0.586167	0.959217	0.710547	0.00015	0.00285723
ENSG00000163710	PCOLCE2	3:142815921-142889203	1.07159	1.7539	0.710819	0.00365	0.0395928
ENSG00000273802	HIST1H2BG	6:26214121-26216831	1.07632	1.76261	0.711602	5e-05	0.00110248
ENSG00000204982	PRSS3P4	9:33580694-33614504	0.714809	1.17072	0.711765	0.0009	0.0129014
ENSG00000118194	TNNT2	1:201359007-201401190	11.9383	19.5578	0.712145	5e-05	0.00110248
ENSG00000159166	LAD1	1:201359007-201401190	11.9383	19.5578	0.712145	5e-05	0.00110248
ENSG00000102996	MMP15	16:58025565-58046901	3.80584	6.23534	0.712253	5e-05	0.00110248
ENSG00000207410	SNORA8	17:67260155-67273751	0.186533	0.30565	0.712448	0.0099	0.0836465
ENSG00000229639	RP3-380B4.1	1:69431217-69435599	0.969791	1.58984	0.713134	0.00585	0.0571215
ENSG00000003137	CYP26B1	2:72129237-72151150	2.20833	3.62586	0.71537	5e-05	0.00110248
ENSG00000125657	TNFSF9	19:6530998-6535928	1.61683	2.65798	0.717166	5e-05	0.00110248
ENSG00000087086	FTL	19:48965300-48966878	3416.58	5618.14	0.717539	5e-05	0.00110248
ENSG00000139629	GALNT6	12:51351246-51515763	3.13369	5.15309	0.717575	0.00165	0.0211077
ENSG00000171227	TMEM37	2:119429900-119438520	3.86216	6.35484	0.718447	5e-05	0.00110248
ENSG00000148344	PTGES	9:129738330-129753047	12.1215	19.9612	0.719632	5e-05	0.00110248
ENSG00000271824	AC009014.3	5:136191467-136193134	0.356407	0.587256	0.720464	0.0032	0.0355814
ENSG00000162482	AKR7A3	1:19282557-19289250	14.5079	23.9431	0.722776	5e-05	0.00110248
ENSG00000138378	STAT4	2:191021525-191151596	2.41118	3.98032	0.723144	5e-05	0.00110248
ENSG00000091262	ABCC6	16:16148927-16224261	2.53375	4.18413	0.723653	5e-05	0.00110248
ENSG00000129988	LBP	20:38346355-38377023	64.0638	105.849	0.724422	5e-05	0.00110248
ENSG00000198814	GK	X:30653358-30731456	8.19954	13.5484	0.724505	5e-05	0.00110248
ENSG00000127824	TUBA4A	2:219229756-219278170	10.9425	18.092	0.725411	0.00295	0.0334769
ENSG00000103175	WFDC1	16:84294645-84329851	3.72367	6.16113	0.726468	5e-05	0.00110248
ENSG00000177076	ACER2	9:19408874-19455173	1.13968	1.88576	0.726523	5e-05	0.00110248
ENSG00000178919	FOXE1	9:97853253-97856715	0.148418	0.245587	0.726569	0.0041	0.0435141
ENSG00000171303	KCNK3	2:26692689-26733420	1.67844	2.77779	0.726816	5e-05	0.00110248
ENSG00000279602	CTD-3014M21.1	17:43338045-43361764	2.18199	3.61172	0.72704	5e-05	0.00110248
ENSG00000189058	APOD	3:195568701-195584205	96.4362	159.697	0.727692	5e-05	0.00110248
ENSG00000221946	FXYD7	19:35124512-35154301	1.56556	2.5945	0.728778	0.0029	0.0331369
ENSG00000266964	FXYD1	19:35124512-35154301	1.56556	2.5945	0.728778	0.0029	0.0331369
ENSG00000119986	AVPI1	10:97677423-97687323	6.17085	10.2275	0.728914	5e-05	0.00110248
ENSG00000187955	COL14A1	8:120059779-120372173	0.25702	0.426089	0.729275	0.00245	0.0289967
ENSG00000252956	RNA5SP40	1:9420991-9450142	0.854863	1.42108	0.733221	5e-05	0.00110248
ENSG00000183876	ARSI	5:150296256-150339307	0.704746	1.17196	0.733748	0.0001	0.00202572
ENSG00000254416	RP11-347E10.1	11:110355129-110407601	3.02292	5.02933	0.734423	5e-05	0.00110248
ENSG00000198417	MT1F	16:56657693-56660698	5.84074	9.71811	0.734525	5e-05	0.00110248
ENSG00000228695	CES1P1	16:55760547-55794158	0.566351	0.942714	0.735124	0.00015	0.00285723
ENSG00000172689	MS4A10	11:60725418-60801305	1.53399	2.55458	0.735795	5e-05	0.00110248
ENSG00000164122	ASB5	4:176213672-176277571	1.61671	2.69311	0.736208	5e-05	0.00110248
ENSG00000060566	CREB3L3	19:4153544-4173054	7.59038	12.6475	0.736614	5e-05	0.00110248
ENSG00000146411	SLC2A12	6:133952169-134052636	0.545623	0.912175	0.741407	0.0067	0.0631828
ENSG00000141750	STAC2	17:39210535-39225872	0.137247	0.229659	0.74272	0.00345	0.0378066
ENSG00000259802	CTD-2256P15.2	5:10352700-10353601	0.569064	0.954501	0.746158	0.0062	0.0595482
ENSG00000115919	KYNU	2:142877368-143055832	37.9229	63.6109	0.746203	5e-05	0.00110248
ENSG00000065833	ME1	6:83210388-83431190	11.1534	18.7275	0.747668	5e-05	0.00110248
ENSG00000229953	RP11-284F21.7	1:156641389-156661444	1.83901	3.0914	0.749328	5e-05	0.00110248
ENSG00000272405	RP11-284F21.10	1:156641389-156661444	1.83901	3.0914	0.749328	5e-05	0.00110248
ENSG00000182585	EPGN	4:74308472-74319244	2.24401	3.77467	0.750267	0.00045	0.00739472
ENSG00000238290	RP11-431K24.1	1:8026737-8123923	0.268917	0.452742	0.751529	0.00055	0.00866238
ENSG00000013588	GPRC5A	12:12872251-12917937	5.04239	8.49416	0.752363	5e-05	0.00110248
ENSG00000167861	HID1	17:74950742-74975728	0.911117	1.53488	0.752422	5e-05	0.00110248
ENSG00000108551	RASD1	17:17494436-17496395	5.25423	8.87964	0.757021	5e-05	0.00110248
ENSG00000220267	ACTBP8	6:88262163-88421033	0.404461	0.683939	0.757865	0.00565	0.0557371
ENSG00000111452	ADGRD1	12:130953900-131141469	0.652961	1.10421	0.757949	0.0007	0.010489
ENSG00000228146	CASP16P	16:3144218-3150057	0.451266	0.76381	0.759236	0.0077	0.0699654
ENSG00000015520	NPC1L1	7:44512412-44541315	0.533931	0.905393	0.76189	5e-05	0.00110248
ENSG00000166016	ABTB2	11:34150984-34358008	3.69014	6.26156	0.762848	5e-05	0.00110248
ENSG00000138161	CUZD1	10:122832148-122898157	10.5376	17.8891	0.763535	5e-05	0.00110248
ENSG00000213185	FAM24B	10:122832148-122898157	10.5376	17.8891	0.763535	5e-05	0.00110248
ENSG00000121858	TNFSF10	3:172505507-172523507	0.911198	1.55001	0.76644	0.00025	0.00445858
ENSG00000120885	CLU	8:27596916-27615031	11.6454	19.8203	0.767214	5e-05	0.00110248
ENSG00000280721	AC133644.2	2:87439522-87606805	13.5849	23.128	0.767635	0.00155	0.0201113
ENSG00000198464	ZNF480	19:52269570-52367778	8.33957	14.2048	0.76833	0.0002	0.00367495
ENSG00000147408	CSGALNACT1	8:19403373-19758029	1.9763	3.36788	0.76904	5e-05	0.00110248
ENSG00000167165	UGT1A6	2:233617644-233773310	25.4098	43.3066	0.7692	5e-05	0.00110248
ENSG00000240224	UGT1A5	2:233617644-233773310	25.4098	43.3066	0.7692	5e-05	0.00110248
ENSG00000241119	UGT1A9	2:233617644-233773310	25.4098	43.3066	0.7692	5e-05	0.00110248
ENSG00000241635	UGT1A1	2:233617644-233773310	25.4098	43.3066	0.7692	5e-05	0.00110248
ENSG00000242366	UGT1A8	2:233617644-233773310	25.4098	43.3066	0.7692	5e-05	0.00110248
ENSG00000242515	UGT1A10	2:233617644-233773310	25.4098	43.3066	0.7692	5e-05	0.00110248
ENSG00000243135	UGT1A3	2:233617644-233773310	25.4098	43.3066	0.7692	5e-05	0.00110248
ENSG00000244122	UGT1A7	2:233617644-233773310	25.4098	43.3066	0.7692	5e-05	0.00110248
ENSG00000244474	UGT1A4	2:233617644-233773310	25.4098	43.3066	0.7692	5e-05	0.00110248
ENSG00000108448	TRIM16L	17:18697997-18736118	7.06425	12.0634	0.772026	5e-05	0.00110248
ENSG00000228038	VN1R51P	9:97075670-97095240	0.829232	1.41754	0.773547	5e-05	0.00110248
ENSG00000228376	GAS2L1P2	9:97075670-97095240	0.829232	1.41754	0.773547	5e-05	0.00110248
ENSG00000274012	RN7SL2	14:49861175-49864379	10.9131	18.6572	0.773674	5e-05	0.00110248
ENSG00000184792	OSBP2	22:30693781-30907978	0.811903	1.39192	0.7777	5e-05	0.00110248
ENSG00000151117	TMEM86A	11:18692651-18792721	5.58417	9.57358	0.777716	5e-05	0.00110248
ENSG00000256162	SMLR1	6:130827405-130837135	0.530613	0.910146	0.77844	5e-05	0.00110248
ENSG00000148541	FAM13C	10:59176589-59363181	0.328271	0.563232	0.778842	0.0099	0.0836465
ENSG00000172031	EPHX4	1:92029475-92063536	0.322416	0.553944	0.780817	0.0032	0.0355814
ENSG00000163581	SLC2A2	3:170996347-171026750	0.360964	0.621382	0.783624	0.00435	0.0456876
ENSG00000152689	RASGRP3	2:33425363-33564750	4.77367	8.21833	0.783747	5e-05	0.00110248
ENSG00000135605	TEC	4:48134655-48269864	0.988166	1.70124	0.783761	0.00305	0.034312
ENSG00000181019	NQO1	16:69706995-69726951	716.331	1233.7	0.784292	5e-05	0.00110248
ENSG00000164220	F2RL2	5:76403248-76735781	28.3273	48.9259	0.788403	5e-05	0.00110248
ENSG00000236453	AC003092.1	7:94022832-94067780	0.705562	1.21985	0.78986	0.004	0.0426768
ENSG00000196502	SULT1A1	16:28605195-28623625	0.62484	1.08034	0.78992	0.00025	0.00445858
ENSG00000006555	TTC22	1:54779711-54842581	2.25881	3.90594	0.790108	5e-05	0.00110248
ENSG00000263096	RP11-515O17.2	17:55265011-55325065	0.615121	1.064	0.790556	5e-05	0.00110248
ENSG00000128510	CPA4	7:130293133-130324180	1.23224	2.13261	0.791335	5e-05	0.00110248
ENSG00000117525	F3	1:94529224-94541838	24.4929	42.3901	0.791363	5e-05	0.00110248
ENSG00000119630	PGF	14:74941833-74955784	3.0774	5.32824	0.791948	5e-05	0.00110248
ENSG00000128849	CGNL1	15:57375966-57551820	1.56247	2.71139	0.795204	5e-05	0.00110248
ENSG00000170458	CD14	5:140631727-140633804	0.655249	1.14034	0.799348	0.00045	0.00739472
ENSG00000251396	LINC01301	8:60384587-60516795	0.227172	0.396092	0.802052	5e-05	0.00110248
ENSG00000132840	BHMT2	5:78997605-79236038	7.72558	13.479	0.802998	5e-05	0.00110248
ENSG00000280587	LINC01348	1:235051976-235074220	1.15617	2.01759	0.80328	5e-05	0.00110248
ENSG00000166840	GLYATL1	11:58905397-59058659	10.5157	18.383	0.80582	0.00015	0.00285723
ENSG00000161011	SQSTM1	5:179797596-179907859	231.878	405.412	0.806022	5e-05	0.00110248
ENSG00000277075	HIST1H2AE	6:26216974-26217483	1.16935	2.04591	0.807032	0.00555	0.0549592
ENSG00000092758	COL9A3	20:62816243-62861795	10.3854	18.1716	0.807125	5e-05	0.00110248
ENSG00000271334	CTD-2078B5.2	5:39520425-39524708	1.0257	1.79662	0.808672	0.00195	0.0242962
ENSG00000173890	GPR160	3:170037928-170085403	0.836438	1.46556	0.809123	0.00165	0.0211077
ENSG00000176728	TTTY14	Y:18872500-19077743	1.71105	3.00006	0.810107	0.0006	0.0093128
ENSG00000165449	SLC16A9	10:59650760-59736002	0.204965	0.359391	0.810179	0.0025	0.0294734
ENSG00000214814	FER1L6	8:123851986-124171522	3.63035	6.37195	0.811625	5e-05	0.00110248
ENSG00000171051	FPR1	19:51745171-51826189	1.20522	2.11787	0.813314	5e-05	0.00110248
ENSG00000114023	FAM162A	3:122359590-122416051	20.4303	35.926	0.814319	5e-05	0.00110248
ENSG00000197872	FAM49A	2:16549458-16666331	0.769858	1.35672	0.817458	0.00055	0.00866238
ENSG00000169242	EFNA1	1:155127459-155134857	2.84979	5.03632	0.821512	5e-05	0.00110248
ENSG00000062282	DGAT2	11:75758454-76143195	24.7047	43.6837	0.822308	5e-05	0.00110248
ENSG00000073146	MOV10L1	22:50089878-50180294	0.428193	0.757617	0.823206	0.0009	0.0129014
ENSG00000073150	PANX2	22:50089878-50180294	0.428193	0.757617	0.823206	0.0009	0.0129014
ENSG00000134612	FOLH1B	11:89639226-89698718	0.723707	1.28196	0.824871	5e-05	0.00110248
ENSG00000122367	LDB3	10:86654556-86736068	2.00926	3.56373	0.826726	5e-05	0.00110248
ENSG00000122375	OPN4	10:86654556-86736068	2.00926	3.56373	0.826726	5e-05	0.00110248
ENSG00000108984	MAP2K6	17:69414697-69543534	0.506922	0.901076	0.829885	0.0016	0.0205693
ENSG00000260777	CTD-2008P7.1	17:28256374-28317783	2.4362	4.33509	0.831429	5e-05	0.00110248
ENSG00000264029	CTD-2008P7.5	17:28256374-28317783	2.4362	4.33509	0.831429	5e-05	0.00110248
ENSG00000265480	KRT18P55	17:28256374-28317783	2.4362	4.33509	0.831429	5e-05	0.00110248
ENSG00000266306	CTD-2008P7.6	17:28256374-28317783	2.4362	4.33509	0.831429	5e-05	0.00110248
ENSG00000149564	ESAM	11:124752582-124766087	18.7153	33.3486	0.833409	5e-05	0.00110248
ENSG00000255354	RP11-148O21.2	8:11494000-11564604	0.551523	0.982834	0.833525	5e-05	0.00110248
ENSG00000255518	RP11-148O21.4	8:11494000-11564604	0.551523	0.982834	0.833525	5e-05	0.00110248
ENSG00000117016	RIMS3	1:40620678-40665686	0.495972	0.884024	0.833829	0.0001	0.00202572
ENSG00000178038	ALS2CL	3:46668996-46710886	0.50616	0.902709	0.834667	0.0009	0.0129014
ENSG00000196139	AKR1C3	10:5033702-5107686	1.00707	1.79669	0.835179	5e-05	0.00110248
ENSG00000167747	C19orf48	19:50797703-50804929	28.5151	50.8781	0.83532	5e-05	0.00110248
ENSG00000204103	MAFB	20:40685847-40689240	1.3678	2.4434	0.837041	5e-05	0.00110248
ENSG00000260868	RP11-394I13.1	2:174025279-174027163	0.446954	0.799825	0.839559	0.0001	0.00202572
ENSG00000176046	NUPR1	16:28532707-28539335	38.6691	69.2678	0.841006	5e-05	0.00110248
ENSG00000134830	C5AR2	19:47332146-47347327	0.273577	0.49039	0.841981	0.0066	0.0625316
ENSG00000115590	IL1R2	2:101962055-102028544	0.882801	1.58394	0.843354	0.0012	0.0164129
ENSG00000185924	RTN4RL1	17:1934676-2025345	0.367437	0.659299	0.843438	5e-05	0.00110248
ENSG00000116761	CTH	1:70410908-70445536	4.65412	8.35933	0.844881	5e-05	0.00110248
ENSG00000234996	RP11-480I12.9	1:202861753-202876036	1.19415	2.14698	0.846324	5e-05	0.00110248
ENSG00000243978	RGAG1	X:110194185-110456334	1.00776	1.8145	0.848427	0.00025	0.00445858
ENSG00000166396	SERPINB7	18:63752934-63805376	2.25015	4.05153	0.848449	5e-05	0.00110248
ENSG00000138308	PLA2G12B	10:72893580-72954975	1.07452	1.94612	0.856908	5e-05	0.00110248
ENSG00000113492	AGXT2	5:34997900-35048148	0.406563	0.737289	0.85875	0.0001	0.00202572
ENSG00000163825	RTP3	3:46497490-46500949	1.85142	3.36916	0.863754	5e-05	0.00110248
ENSG00000091583	APOH	17:66212032-66256525	2.56071	4.66713	0.865993	5e-05	0.00110248
ENSG00000141469	SLC14A1	18:45212994-45752520	16.6602	30.3854	0.866971	5e-05	0.00110248
ENSG00000164707	SLC13A4	7:135662495-135748846	2.72524	4.97098	0.867144	0.0006	0.0093128
ENSG00000189320	FAM180A	7:135662495-135748846	2.72524	4.97098	0.867144	0.0006	0.0093128
ENSG00000108622	ICAM2	17:63996070-64020634	1.58068	2.88547	0.868261	5e-05	0.00110248
ENSG00000174059	CD34	1:207880971-207911402	3.47649	6.35989	0.871367	5e-05	0.00110248
ENSG00000283526	RP11-40A7.2	9:131545513-131559790	0.194042	0.35534	0.872827	0.00175	0.0221533
ENSG00000164188	RANBP3L	5:36248433-36302114	0.218059	0.399514	0.873526	0.00415	0.0439934
ENSG00000077279	DCX	X:111293778-111412429	0.252807	0.463641	0.874973	5e-05	0.00110248
ENSG00000109063	MYH3	17:10628525-10668659	0.47912	0.879265	0.875911	0.00015	0.00285723
ENSG00000132170	PPARG	3:12287367-12434356	17.5153	32.1489	0.876152	5e-05	0.00110248
ENSG00000174365	SNHG11	20:38446577-38450921	21.3856	39.2951	0.877709	5e-05	0.00110248
ENSG00000274309	SNORA71E	20:38446577-38450921	21.3856	39.2951	0.877709	5e-05	0.00110248
ENSG00000057704	TMCC3	12:94566964-94650562	2.59766	4.77441	0.878108	5e-05	0.00110248
ENSG00000173212	MAB21L3	1:116111754-116136012	0.160352	0.294946	0.879212	0.0042	0.0444457
ENSG00000101255	TRIB3	20:362834-397559	8.48064	15.6014	0.879431	5e-05	0.00110248
ENSG00000181790	ADGRB1	8:142449429-142545009	0.276222	0.509136	0.882222	0.00075	0.0111101
ENSG00000114455	HHLA2	3:108295799-108379271	2.02003	3.72543	0.883031	5e-05	0.00110248
ENSG00000114378	HYAL1	3:50299862-50312381	0.379382	0.699953	0.883608	0.0008	0.0117646
ENSG00000136237	RAPGEF5	7:22118237-22357144	1.23705	2.28289	0.88395	5e-05	0.00110248
ENSG00000228707	RP11-787B4.2	9:115939363-116016494	0.451828	0.834732	0.885539	0.0004	0.0066756
ENSG00000181634	TNFSF15	9:114784634-114806126	0.525517	0.972619	0.888136	5e-05	0.00110248
ENSG00000138678	GPAT3	4:83535913-83605875	3.83949	7.13334	0.893662	5e-05	0.00110248
ENSG00000204792	LINC01291	2:74908757-74943493	0.839942	1.56113	0.894224	0.00015	0.00285723
ENSG00000230836	LINC01293	2:74908757-74943493	0.839942	1.56113	0.894224	0.00015	0.00285723
ENSG00000107611	CUBN	10:16823963-17129831	0.893031	1.66073	0.895039	5e-05	0.00110248
ENSG00000205426	KRT81	12:52232519-52309163	0.694702	1.2941	0.897483	5e-05	0.00110248
ENSG00000021488	SLC7A9	19:32830508-32869766	0.51043	0.951073	0.897842	5e-05	0.00110248
ENSG00000118407	FILIP1	6:75285013-75493738	0.310789	0.579924	0.899929	5e-05	0.00110248
ENSG00000144331	ZNF385B	2:179441981-179861505	0.465518	0.870925	0.90371	0.0004	0.0066756
ENSG00000120158	RCL1	9:4792868-4885917	28.6695	53.6765	0.904773	5e-05	0.00110248
ENSG00000129991	TNNI3	19:55151766-55180441	0.29017	0.54355	0.905514	0.0023	0.0275259
ENSG00000167646	DNAAF3	19:55151766-55180441	0.29017	0.54355	0.905514	0.0023	0.0275259
ENSG00000267110	CTD-2587H24.4	19:55151766-55180441	0.29017	0.54355	0.905514	0.0023	0.0275259
ENSG00000122787	AKR1D1	7:138002323-138118243	0.539174	1.01051	0.906263	5e-05	0.00110248
ENSG00000183134	PTGDR2	11:60835995-60855971	2.04407	3.83533	0.907905	0.0016	0.0205693
ENSG00000214282	KRT8P14	X:45632291-45633733	0.204619	0.384099	0.908537	0.0089	0.0771687
ENSG00000176597	B3GNT5	3:183178042-183428778	3.85889	7.24775	0.909348	5e-05	0.00110248
ENSG00000213612	FAM220CP	9:97114793-97123307	1.11315	2.09166	0.909996	5e-05	0.00110248
ENSG00000168952	STXBP6	14:24809594-25050297	2.2183	4.17047	0.910757	5e-05	0.00110248
ENSG00000117013	KCNQ4	1:40782266-40840452	1.00974	1.90075	0.912578	5e-05	0.00110248
ENSG00000145362	ANK2	4:112818076-113383740	2.72033	5.12757	0.914491	5e-05	0.00110248
ENSG00000169894	MUC3A	7:100949428-100968346	3.67035	6.92995	0.916927	5e-05	0.00110248
ENSG00000151012	SLC7A11	4:138027421-138242400	7.21339	13.647	0.919832	5e-05	0.00110248
ENSG00000167600	CYP2S1	19:41190280-41207539	0.790869	1.49768	0.921213	5e-05	0.00110248
ENSG00000148200	NR6A1	9:124517274-124772927	0.159473	0.302402	0.923159	0.0015	0.0196024
ENSG00000188372	ZP3	7:76389333-76442071	1.80466	3.42323	0.923628	5e-05	0.00110248
ENSG00000163220	S100A9	1:153357853-153361027	4.15533	7.89702	0.926346	5e-05	0.00110248
ENSG00000274979	RP11-1143G9.5	12:69326573-69331882	0.152761	0.290742	0.928465	5e-05	0.00110248
ENSG00000070669	ASNS	7:97852117-97872542	20.8382	39.666	0.92867	5e-05	0.00110248
ENSG00000106537	TSPAN13	7:16753534-16784630	5.87061	11.18	0.929342	5e-05	0.00110248
ENSG00000168334	XIRP1	3:39183209-39192596	0.170505	0.324832	0.929883	5e-05	0.00110248
ENSG00000128606	LRRC17	7:102813229-103149560	1.96356	3.74189	0.930291	0.00105	0.0146702
ENSG00000127951	FGL2	7:76959806-77416400	0.831544	1.58571	0.931267	0.009	0.0778502
ENSG00000214796	RP11-480I12.5	1:202851663-202861709	4.31606	8.23148	0.931436	5e-05	0.00110248
ENSG00000185436	IFNLR1	1:24154156-24187959	0.51622	0.984582	0.931524	5e-05	0.00110248
ENSG00000141524	TMC6	17:77959103-78142968	1.22443	2.33672	0.932366	0.0005	0.008042
ENSG00000116741	RGS2	1:192809038-192812283	5.65995	10.8019	0.932427	5e-05	0.00110248
ENSG00000198768	APCDD1L	20:58458864-58515244	0.19818	0.378271	0.932611	0.0015	0.0196024
ENSG00000179761	PIPOX	17:28905249-29057220	1.03878	1.98462	0.933982	0.0062	0.0595482
ENSG00000172752	COL6A5	3:130345515-130484844	0.422511	0.807659	0.934758	5e-05	0.00110248
ENSG00000151655	ITIH2	10:7703268-7749520	0.893685	1.70842	0.93482	5e-05	0.00110248
ENSG00000044012	GUCA2B	1:42152463-42155824	1.68403	3.22276	0.936381	5e-05	0.00110248
ENSG00000204539	CDSN	6:31111222-31140092	0.53892	1.03245	0.937936	5e-05	0.00110248
ENSG00000183281	PLGLB1	2:86815338-87021852	2.06105	3.95176	0.939115	5e-05	0.00110248
ENSG00000235961	PNMA6A	X:153072481-153075018	0.178036	0.341729	0.940688	0.00135	0.0181105
ENSG00000153208	MERTK	2:111898478-112029561	0.400965	0.770055	0.941485	5e-05	0.00110248
ENSG00000166592	RRAD	16:66921678-66925644	1.47168	2.82651	0.94156	5e-05	0.00110248
ENSG00000161896	IP6K3	6:33721572-33747026	3.06758	5.89228	0.941724	5e-05	0.00110248
ENSG00000228235	AP001476.4	21:46049739-46055024	0.32942	0.632971	0.94221	5e-05	0.00110248
ENSG00000036672	USP2	11:119355214-119381726	0.654591	1.25873	0.943304	5e-05	0.00110248
ENSG00000271503	CCL5	17:35868966-35885863	3.57939	6.88547	0.943842	5e-05	0.00110248
ENSG00000184922	FMNL1	17:45190930-45317040	1.30231	2.50774	0.945317	5e-05	0.00110248
ENSG00000251257	CTD-2263F21.1	5:38258408-38468721	15.4716	29.8118	0.946259	0.00015	0.00285723
ENSG00000175728	C11orf44	11:130672955-130739147	0.407317	0.78548	0.947421	0.00015	0.00285723
ENSG00000197408	CYP2B6	19:40991298-41018398	6.95328	13.415	0.948087	5e-05	0.00110248
ENSG00000178462	TUBAL3	10:5393097-5404830	0.23555	0.454516	0.948295	0.00165	0.0211077
ENSG00000141505	ASGR1	17:7173430-7179564	2.34086	4.52072	0.949514	5e-05	0.00110248
ENSG00000182795	C1orf116	1:207018520-207032756	0.215196	0.415995	0.950917	0.0001	0.00202572
ENSG00000102445	KIAA0226L	13:46341999-46438190	0.435374	0.842313	0.952101	5e-05	0.00110248
ENSG00000085831	TTC39A	1:51287257-51345116	0.31487	0.609586	0.953076	0.0061	0.0590868
ENSG00000232140	AC073257.1	2:120545525-120558109	0.218972	0.424813	0.956077	0.0019	0.0238201
ENSG00000272398	CD24	6:106969830-106975627	0.853095	1.65766	0.958365	0.0004	0.0066756
ENSG00000166143	PPP1R14D	15:40815444-40828761	1.84633	3.58953	0.959138	5e-05	0.00110248
ENSG00000152402	GUCY1A2	11:106674011-107018524	0.678035	1.32502	0.966585	5e-05	0.00110248
ENSG00000006606	CCL26	7:75769532-75791519	2.76328	5.40399	0.967646	5e-05	0.00110248
ENSG00000111981	ULBP1	6:149964006-149973710	1.70121	3.32982	0.968882	5e-05	0.00110248
ENSG00000128965	CHAC1	15:40952961-40956519	8.56719	16.8045	0.971957	5e-05	0.00110248
ENSG00000118777	ABCG2	4:88090263-88231322	3.55781	6.98127	0.972502	0.00265	0.0308223
ENSG00000023839	ABCC2	10:99782731-99852192	8.79983	17.2685	0.972595	5e-05	0.00110248
ENSG00000133687	TMTC1	12:29500839-29784759	0.164353	0.322726	0.973515	0.00675	0.0635226
ENSG00000073060	SCARB1	12:124776855-124882668	8.61318	16.926	0.974627	5e-05	0.00110248
ENSG00000135424	ITGA7	12:55681545-55724705	3.63095	7.171	0.981829	5e-05	0.00110248
ENSG00000156510	HKDC1	10:69215332-69268148	5.01625	9.90915	0.982153	5e-05	0.00110248
ENSG00000123843	C4BPB	1:207088841-207099993	2.02168	4.00226	0.985262	5e-05	0.00110248
ENSG00000091490	SEL1L3	4:25747426-25929874	0.586792	1.16189	0.985549	0.0076	0.069299
ENSG00000131480	AOC2	17:42844599-42850707	0.565773	1.12395	0.990278	5e-05	0.00110248
ENSG00000145287	PLAC8	4:83086208-83137075	14.5073	28.8426	0.991416	5e-05	0.00110248
ENSG00000277737	FP325317.1	9:43107694-43127474	1.48561	2.95488	0.992046	5e-05	0.00110248
ENSG00000065618	COL17A1	10:104031285-104086002	1.22671	2.44267	0.99367	0.0001	0.00202572
ENSG00000117594	HSD11B1	1:209661363-209734950	0.87849	1.7493	0.993683	0.0085	0.0750235
ENSG00000187134	AKR1C1	10:4963044-4983283	37.3756	74.4268	0.993726	5e-05	0.00110248
ENSG00000274414	RP5-965G21.4	20:25239006-25247951	0.296471	0.590616	0.994331	0.00175	0.0221533
ENSG00000230870	FBXW11P1	21:31624507-31628996	0.198504	0.395455	0.994346	0.00035	0.00597265
ENSG00000129354	AP1M2	19:10572670-10587315	4.66938	9.32295	0.997554	5e-05	0.00110248
ENSG00000144749	LRIG1	3:66133609-66501263	1.35945	2.71528	0.998079	5e-05	0.00110248
ENSG00000086570	FAT2	5:151503715-151592538	0.185416	0.370886	1.00021	5e-05	0.00110248
ENSG00000175591	P2RY2	11:73218292-73242335	1.47525	2.95134	1.00041	5e-05	0.00110248
ENSG00000184669	OR7E14P	11:16777316-17053024	1.52002	3.04239	1.00111	0.0088	0.0767038
ENSG00000158769	F11R	1:160995210-161038990	9.53911	19.0936	1.00116	5e-05	0.00110248
ENSG00000215845	TSTD1	1:160995210-161038990	9.53911	19.0936	1.00116	5e-05	0.00110248
ENSG00000270149	RP11-544M22.13	1:160995210-161038990	9.53911	19.0936	1.00116	5e-05	0.00110248
ENSG00000141293	SKAP1	17:48133439-48430275	0.226273	0.453612	1.0034	0.00365	0.0395928
ENSG00000159674	SPON2	4:1166931-1208962	1.78398	3.57895	1.00443	5e-05	0.00110248
ENSG00000139910	NOVA1	14:26443092-26598288	1.51223	3.03507	1.00505	5e-05	0.00110248
ENSG00000128242	GAL3ST1	22:30554634-30574587	0.491036	0.985952	1.00569	0.00045	0.00739472
ENSG00000090539	CHRD	3:184380072-184390736	0.948619	1.90741	1.00772	5e-05	0.00110248
ENSG00000124116	WFDC3	20:45747943-45791932	0.970269	1.9519	1.00843	0.00055	0.00866238
ENSG00000172927	MYEOV	11:69294137-69369835	3.04496	6.13189	1.00991	0.00085	0.0123501
ENSG00000108309	RUNDC3A	17:44299573-44318671	0.340546	0.685872	1.01009	0.00315	0.0351544
ENSG00000135063	FAM189A2	9:69324571-69392455	0.164888	0.332359	1.01126	0.00115	0.0158003
ENSG00000144681	STAC	3:36380343-36548007	0.55964	1.12853	1.01188	0.0001	0.00202572
ENSG00000141934	PLPP2	19:281039-291504	0.436047	0.880632	1.01405	0.00035	0.00597265
ENSG00000082074	FYB	5:39105235-39274528	0.253319	0.511863	1.0148	0.00015	0.00285723
ENSG00000166831	RBPMS2	15:64739712-64776749	0.455044	0.920515	1.01644	5e-05	0.00110248
ENSG00000109321	AREG	4:74445133-74455009	2.11986	4.2894	1.01681	5e-05	0.00110248
ENSG00000072080	SPP2	2:234047091-234077134	0.984144	1.99895	1.0223	0.0001	0.00202572
ENSG00000255974	CYP2A6	19:40771647-40900508	3.47856	7.06986	1.02319	0.00555	0.0549592
ENSG00000227028	SLC8A1-AS1	2:39786452-40611053	0.133897	0.27244	1.02482	0.00155	0.0201113
ENSG00000137462	TLR2	4:153684270-153705699	1.22979	2.50384	1.02573	5e-05	0.00110248
ENSG00000263567	RP11-805L22.3	17:31762439-31771726	0.90942	1.85345	1.02719	0.00015	0.00285723
ENSG00000073350	LLGL2	17:75525079-75575208	1.81768	3.70624	1.02786	5e-05	0.00110248
ENSG00000204542	C6orf15	6:31111222-31140092	0.3613	0.738347	1.0311	0.00265	0.0308223
ENSG00000197405	C5AR1	19:47290022-47322066	12.7553	26.0749	1.03157	5e-05	0.00110248
ENSG00000110169	HPX	11:6431048-6442617	4.97655	10.1876	1.0336	5e-05	0.00110248
ENSG00000189233	NUGGC	8:28021504-28084047	0.199868	0.409168	1.03365	0.00235	0.0279953
ENSG00000272456	CTD-2342N23.3	8:134720525-134723949	0.134672	0.275849	1.03443	0.0008	0.0117646
ENSG00000018280	SLC11A1	2:218382028-218398112	0.130857	0.269637	1.04303	0.00865	0.0757958
ENSG00000127325	BEST3	12:69643359-69699476	0.213769	0.440788	1.04403	0.002	0.0248511
ENSG00000171840	NINJ2	12:564295-663779	0.58198	1.20136	1.04563	0.0082	0.0730491
ENSG00000167711	SERPINF2	17:1742835-1755268	2.78309	5.74924	1.04668	5e-05	0.00110248
ENSG00000085563	ABCB1	7:87503632-87832296	5.51675	11.3965	1.0467	5e-05	0.00110248
ENSG00000169435	RASSF6	4:73571549-73620631	0.803346	1.66175	1.04861	5e-05	0.00110248
ENSG00000203697	CAPN8	1:223538006-223665734	0.66826	1.38564	1.05207	5e-05	0.00110248
ENSG00000111181	SLC6A12	12:190076-214570	1.61987	3.3617	1.05331	5e-05	0.00110248
ENSG00000012223	LTF	3:46435644-46485234	0.772893	1.60402	1.05335	5e-05	0.00110248
ENSG00000176907	C8orf4	8:40153454-40155308	0.829045	1.72091	1.05365	5e-05	0.00110248
ENSG00000175264	CHST1	11:45648716-45666035	1.35229	2.81392	1.05718	5e-05	0.00110248
ENSG00000154099	DNAAF1	16:84145286-84187070	7.64496	15.9369	1.05979	0.0002	0.00367495
ENSG00000178445	GLDC	9:6532463-6645650	0.80917	1.69153	1.06381	5e-05	0.00110248
ENSG00000224048	AC104777.4	2:150595101-150635791	0.889839	1.86291	1.06594	0.00025	0.00445858
ENSG00000156453	PCDH1	5:141853110-141879246	0.816733	1.71486	1.07016	5e-05	0.00110248
ENSG00000160200	CBS	21:43053190-43076943	1.23672	2.6061	1.07537	5e-05	0.00110248
ENSG00000170099	SERPINA6	14:94304247-94323394	0.998358	2.11146	1.08061	5e-05	0.00110248
ENSG00000232679	RP11-400N13.3	1:222041704-222064763	0.739572	1.56817	1.08432	0.0017	0.0216711
ENSG00000197249	SERPINA1	14:94376746-94390693	26.6968	56.7323	1.0875	5e-05	0.00110248
ENSG00000163687	DNASE1L3	3:58192195-58214697	0.345093	0.735773	1.09227	0.00115	0.0158003
ENSG00000103056	SMPD3	16:68310973-68448688	0.200588	0.428597	1.09538	0.0062	0.0595482
ENSG00000171360	KRT38	17:41436445-41440921	0.191066	0.410477	1.10324	0.00015	0.00285723
ENSG00000135069	PSAT1	9:78297142-78330093	25.3924	54.5784	1.10394	5e-05	0.00110248
ENSG00000105650	PDE4C	19:18204729-18255419	0.449551	0.9673	1.10548	0.0077	0.0699654
ENSG00000185304	RGPD2	2:87748086-87825952	0.143585	0.309141	1.10636	5e-05	0.00110248
ENSG00000198848	CES1	16:55802850-55833337	0.140808	0.303352	1.10727	0.0057	0.0560479
ENSG00000106927	AMBP	9:114060126-114078472	0.311158	0.67061	1.10783	0.0007	0.010489
ENSG00000086696	HSD17B2	16:82035003-82139631	0.360009	0.776574	1.10909	0.00325	0.0360053
ENSG00000250722	SEPP1	5:42756800-42887392	13.8904	29.9797	1.10989	5e-05	0.00110248
ENSG00000106789	CORO2A	9:98120974-98192640	1.05928	2.28977	1.11211	5e-05	0.00110248
ENSG00000157150	TIMP4	3:12004401-12191400	10.4513	22.6312	1.11464	5e-05	0.00110248
ENSG00000128268	MGAT3	22:39454546-39492194	0.198611	0.430269	1.11529	0.0001	0.00202572
ENSG00000277363	SRCIN1	17:38530015-38605930	0.107146	0.232617	1.11838	0.0075	0.0685935
ENSG00000047457	CP	3:149129583-149222055	27.8248	60.5075	1.12074	5e-05	0.00110248
ENSG00000231672	DIRC3	2:217282738-217756593	1.02023	2.22472	1.12473	5e-05	0.00110248
ENSG00000140284	SLC27A2	15:49858237-50236395	0.243902	0.534094	1.13079	0.00705	0.0655993
ENSG00000117601	SERPINC1	1:173903803-173917380	1.1847	2.59905	1.13347	5e-05	0.00110248
ENSG00000134594	RAB33A	X:130171648-130184870	2.31807	5.09453	1.13602	5e-05	0.00110248
ENSG00000160862	AZGP1	7:99966719-99976157	3.73943	8.23229	1.13847	5e-05	0.00110248
ENSG00000169783	LINGO1	15:77613026-77820900	1.69712	3.77005	1.1515	5e-05	0.00110248
ENSG00000165959	CLMN	14:95181939-95319906	1.88748	4.19551	1.15239	5e-05	0.00110248
ENSG00000158825	CDA	1:20588947-20618908	2.50284	5.5634	1.1524	5e-05	0.00110248
ENSG00000186466	AQP7P1	9:63299294-63343660	5.82217	12.9599	1.15443	5e-05	0.00110248
ENSG00000247844	CCAT1	8:127207446-127219088	0.348616	0.776184	1.15476	5e-05	0.00110248
ENSG00000128564	VGF	7:101162508-101165593	0.165295	0.368161	1.15529	0.0002	0.00367495
ENSG00000159450	TCHH	1:152106316-152115454	0.141772	0.315798	1.15543	5e-05	0.00110248
ENSG00000163898	LIPH	3:185506181-185552613	0.3364	0.754077	1.16453	0.0003	0.00525245
ENSG00000240476	LINC00973	3:98902423-99018562	0.822516	1.84642	1.16661	5e-05	0.00110248
ENSG00000117595	IRF6	1:209785622-209806175	0.126748	0.284905	1.16852	0.001	0.0141234
ENSG00000141255	SPATA22	17:3439922-3557995	0.136638	0.307223	1.16892	0.0029	0.0331369
ENSG00000167723	TRPV3	17:3439922-3557995	0.136638	0.307223	1.16892	0.0029	0.0331369
ENSG00000148584	A1CF	10:50739190-50885675	0.642014	1.4449	1.17029	5e-05	0.00110248
ENSG00000232328	AC011286.1	2:236733381-236756289	0.317098	0.714428	1.17186	0.0003	0.00525245
ENSG00000211452	DIO1	1:53891238-53911154	0.536479	1.21172	1.17546	5e-05	0.00110248
ENSG00000153902	LGI4	19:35124512-35154301	0.202647	0.45895	1.17937	0.00395	0.0422673
ENSG00000137673	MMP7	11:102520507-102530753	0.858206	1.94588	1.18103	5e-05	0.00110248
ENSG00000110887	DAO	12:108858931-108901043	0.506499	1.15044	1.18356	0.0006	0.0093128
ENSG00000130203	APOE	19:44905753-44919349	78.7863	178.971	1.18371	5e-05	0.00110248
ENSG00000130208	APOC1	19:44905753-44919349	78.7863	178.971	1.18371	5e-05	0.00110248
ENSG00000166819	PLIN1	15:89664364-89690783	0.335324	0.763344	1.18678	5e-05	0.00110248
ENSG00000175003	SLC22A1	6:160121788-160158718	0.375054	0.854485	1.18796	0.00065	0.00991127
ENSG00000269086	CTC-523E23.5	19:34837888-34860576	0.134272	0.306641	1.19139	5e-05	0.00110248
ENSG00000064300	NGFR	17:49494222-49583827	0.819258	1.87186	1.19208	5e-05	0.00110248
ENSG00000115602	IL1RL1	2:102311501-102398775	2.87727	6.58825	1.1952	5e-05	0.00110248
ENSG00000115604	IL18R1	2:102311501-102398775	2.87727	6.58825	1.1952	5e-05	0.00110248
ENSG00000204161	C10orf128	10:49154724-49188650	1.28574	2.95059	1.1984	5e-05	0.00110248
ENSG00000171560	FGA	4:154583125-154590766	3.96652	9.10602	1.19895	5e-05	0.00110248
ENSG00000164303	ENPP6	4:184088705-184221230	1.59995	3.678	1.20089	5e-05	0.00110248
ENSG00000171951	SCG2	2:223596939-223696507	1.38082	3.17614	1.20175	5e-05	0.00110248
ENSG00000188624	IGFL3	19:46101121-46203083	1.51467	3.49075	1.20453	5e-05	0.00110248
ENSG00000197142	ACSL5	10:112365229-112827726	15.7171	36.2401	1.20525	5e-05	0.00110248
ENSG00000181997	AQP7P2	9:64603838-64710506	1.62439	3.749	1.20661	5e-05	0.00110248
ENSG00000102271	KLHL4	X:87517748-87670050	0.103115	0.238067	1.20711	0.0066	0.0625316
ENSG00000185442	FAM174B	15:92602909-92809884	0.664823	1.53531	1.20749	5e-05	0.00110248
ENSG00000229563	LINC01204	X:45476988-45630252	0.618468	1.43088	1.21013	5e-05	0.00110248
ENSG00000147852	VLDLR	9:2422701-2660053	0.357118	0.826563	1.21072	5e-05	0.00110248
ENSG00000259230	CTD-2555C10.3	14:102545253-102555826	0.168132	0.390157	1.21446	0.00115	0.0158003
ENSG00000164509	IL31RA	5:55851374-55922853	1.14983	2.66875	1.21475	5e-05	0.00110248
ENSG00000007129	CEACAM21	19:41545191-41586844	1.21207	2.81577	1.21606	5e-05	0.00110248
ENSG00000082684	SEMA5B	3:122909192-123028605	0.0953034	0.222089	1.22054	0.0032	0.0355814
ENSG00000142583	SLC2A5	1:9035106-9088478	0.692538	1.61402	1.2207	5e-05	0.00110248
ENSG00000128918	ALDH1A2	15:57953423-58569843	0.921038	2.14664	1.22075	5e-05	0.00110248
ENSG00000162511	LAPTM5	1:30732468-30758052	2.47336	5.77315	1.22289	5e-05	0.00110248
ENSG00000281103	TRG-AS1	7:38341450-38378804	0.306274	0.714951	1.22302	0.00145	0.0191693
ENSG00000007001	UPP2	2:157876701-158136154	0.165126	0.385649	1.22372	0.00475	0.0487076
ENSG00000153132	CLGN	4:140388454-140427968	0.524206	1.22848	1.22866	5e-05	0.00110248
ENSG00000257527	MIR3179-3	16:18411308-18411851	0.562312	1.31855	1.2295	0.0024	0.0284791
ENSG00000185633	NDUFA4L2	12:57229273-57240715	7.66455	17.9955	1.23137	0.00075	0.0111101
ENSG00000277268	RP11-445F12.1	17:36861673-36936661	0.122482	0.287827	1.23263	0.00595	0.0579114
ENSG00000107593	PKD2L1	10:100288153-100330486	1.03475	2.4359	1.23518	0.001	0.0141234
ENSG00000000938	FGR	1:27612063-27635277	0.364232	0.859756	1.23907	5e-05	0.00110248
ENSG00000108381	ASPA	17:3439922-3557995	0.894178	2.11077	1.23914	5e-05	0.00110248
ENSG00000134042	MRO	18:50795119-50843099	0.197203	0.466285	1.24153	0.0048	0.0491096
ENSG00000234283	RP11-495P10.6	1:148271883-148290786	0.165757	0.391987	1.24173	5e-05	0.00110248
ENSG00000125845	BMP2	20:6767663-6780280	0.10415	0.24656	1.24328	0.0001	0.00202572
ENSG00000222209	RNA5SP56	1:118206518-118294002	1.23571	2.93363	1.24734	5e-05	0.00110248
ENSG00000135423	GLS2	12:56449501-56488414	3.89076	9.28146	1.2543	5e-05	0.00110248
ENSG00000026559	KCNG1	20:50999369-51023136	0.439732	1.04913	1.2545	5e-05	0.00110248
ENSG00000250519	RP11-680H20.2	11:94188448-94279782	0.132738	0.317383	1.25764	0.0093	0.0797625
ENSG00000175471	MCTP1	5:94152965-95284575	1.76319	4.23238	1.26328	5e-05	0.00110248
ENSG00000175311	ANKS4B	16:21233664-21339037	0.28016	0.673421	1.26526	5e-05	0.00110248
ENSG00000093134	VNN3	6:132722786-132734765	0.480758	1.1568	1.26675	5e-05	0.00110248
ENSG00000186204	CYP4F12	19:15672756-15697174	0.68628	1.65426	1.26931	5e-05	0.00110248
ENSG00000185155	MIXL1	1:226223540-226227144	0.148128	0.357536	1.27125	0.0053	0.0530613
ENSG00000135314	KHDC1	6:73209082-73310365	19.9232	48.1863	1.27418	5e-05	0.00110248
ENSG00000243501	RP11-257K9.8	6:73209082-73310365	19.9232	48.1863	1.27418	5e-05	0.00110248
ENSG00000256980	KHDC1L	6:73209082-73310365	19.9232	48.1863	1.27418	5e-05	0.00110248
ENSG00000112299	VNN1	6:132681589-132714049	0.637535	1.54359	1.27572	5e-05	0.00110248
ENSG00000138135	CH25H	10:89205628-89207314	0.282659	0.685478	1.27805	5e-05	0.00110248
ENSG00000142494	SLC47A1	17:19495384-19597922	0.737591	1.79137	1.28017	5e-05	0.00110248
ENSG00000110436	SLC1A2	11:35251205-35421002	2.83138	6.90602	1.28635	5e-05	0.00110248
ENSG00000223393	RP5-858B6.3	1:230874845-230891570	0.934101	2.28888	1.29299	0.00165	0.0211077
ENSG00000130940	CASZ1	1:10636603-10796650	0.257067	0.630017	1.29325	0.0004	0.0066756
ENSG00000173237	C11orf86	11:66975158-66977008	10.8033	26.5788	1.29881	5e-05	0.00110248
ENSG00000135744	AGT	1:230702522-230802003	81.8636	201.957	1.30276	5e-05	0.00110248
ENSG00000148795	CYP17A1	10:102830527-102837829	0.893788	2.20528	1.30296	5e-05	0.00110248
ENSG00000110934	BIN2	12:51281037-51324668	0.286628	0.707315	1.30317	5e-05	0.00110248
ENSG00000187288	CIDEC	3:9866710-9880254	12.8526	31.8218	1.30795	5e-05	0.00110248
ENSG00000223956	RP4-710M16.2	1:56414952-56417480	1.91694	4.74925	1.3089	5e-05	0.00110248
ENSG00000118971	CCND2	12:4248764-4305350	0.211216	0.523318	1.30897	0.0008	0.0117646
ENSG00000140022	STON2	14:81260655-81436465	0.174741	0.432982	1.30909	0.0007	0.010489
ENSG00000225611	RP11-70C1.1	3:42692662-43060211	6.54882	16.2291	1.30927	0.0027	0.031264
ENSG00000125144	MT1G	16:56666730-56668065	40.6904	101.22	1.31474	5e-05	0.00110248
ENSG00000121797	CCRL2	3:46407162-46412997	0.0950428	0.236814	1.3171	0.0073	0.0673399
ENSG00000122378	FAM213A	10:80407828-80437115	17.7093	44.1979	1.31947	5e-05	0.00110248
ENSG00000082293	COL19A1	6:69866570-70210160	0.553302	1.38323	1.3219	5e-05	0.00110248
ENSG00000216560	LINC00955	4:3576868-3591686	0.294188	0.737661	1.32622	5e-05	0.00110248
ENSG00000079557	AFM	4:73481682-73504001	0.223923	0.562341	1.32844	0.00025	0.00445858
ENSG00000281655	RP11-817J15.3	11:102641099-102687279	3.64688	9.16187	1.32898	5e-05	0.00110248
ENSG00000169562	GJB1	X:71215193-71225516	2.28057	5.73897	1.3314	5e-05	0.00110248
ENSG00000198203	SULT1C2	2:108288638-108310326	3.2615	8.24445	1.33789	5e-05	0.00110248
ENSG00000250799	PRODH2	19:35799987-35813299	2.53532	6.41897	1.34017	5e-05	0.00110248
ENSG00000167434	CA4	17:60149935-60170899	0.100203	0.253732	1.34038	0.00515	0.0518449
ENSG00000179148	ALOXE3	17:8095899-8119047	0.10757	0.272627	1.34165	0.0035	0.0382853
ENSG00000091513	TF	3:133661997-133779006	4.33047	10.9828	1.34265	5e-05	0.00110248
ENSG00000150722	PPP1R1C	2:181954240-182131398	1.18142	3.00727	1.34794	5e-05	0.00110248
ENSG00000250802	ZBED3-AS1	5:77072071-77166909	0.39116	0.996954	1.34977	0.00455	0.0472157
ENSG00000251566	HMGB1P35	5:77072071-77166909	0.39116	0.996954	1.34977	0.00455	0.0472157
ENSG00000136573	BLK	8:11494000-11564604	1.37586	3.51214	1.35201	5e-05	0.00110248
ENSG00000103710	RASL12	15:65001511-65076690	0.257558	0.657665	1.35246	0.00315	0.0351544
ENSG00000171124	FUT3	19:5842887-5858239	0.122358	0.313071	1.35538	0.0046	0.0475987
ENSG00000111846	GCNT2	6:10492222-10629368	0.404388	1.03505	1.35589	5e-05	0.00110248
ENSG00000254290	RP11-150O12.3	8:37589390-37599858	0.44829	1.14867	1.35746	5e-05	0.00110248
ENSG00000110245	APOC3	11:116829705-116833072	29.9722	76.8557	1.35853	5e-05	0.00110248
ENSG00000118946	PCDH17	13:57631212-57729734	0.239853	0.615855	1.36044	5e-05	0.00110248
ENSG00000277586	NEFL	8:24950954-24957110	3.81279	9.80106	1.36209	5e-05	0.00110248
ENSG00000157131	C8A	1:56854805-56918353	0.824833	2.12209	1.36331	5e-05	0.00110248
ENSG00000164406	LEAP2	5:132872321-132875046	0.555385	1.43186	1.36633	5e-05	0.00110248
ENSG00000128165	ADM2	22:50481555-50486440	1.06771	2.75333	1.36665	5e-05	0.00110248
ENSG00000170965	PLAC1	X:134565837-134764322	0.314504	0.814266	1.37242	0.00015	0.00285723
ENSG00000152936	LMNTD1	12:25409292-25648579	0.207633	0.538222	1.37416	0.0018	0.022723
ENSG00000118785	SPP1	4:87975649-87983426	16.866	43.8109	1.37717	5e-05	0.00110248
ENSG00000171564	FGB	4:154562955-154571086	10.2873	26.7655	1.37951	5e-05	0.00110248
ENSG00000167588	GPD1	12:50103755-50111452	2.21686	5.77647	1.38167	5e-05	0.00110248
ENSG00000156413	FUT6	19:5830609-5839796	0.414341	1.08058	1.38291	5e-05	0.00110248
ENSG00000103742	IGDCC4	15:65381463-65423072	0.178544	0.466403	1.3853	5e-05	0.00110248
ENSG00000165269	AQP7	9:33383156-33402682	0.422128	1.10294	1.3856	5e-05	0.00110248
ENSG00000230333	AC004538.3	7:11180901-11832198	0.240328	0.629398	1.38897	0.00055	0.00866238
ENSG00000171517	LPAR3	1:84811601-84893213	0.821109	2.15219	1.39016	5e-05	0.00110248
ENSG00000115138	POMC	2:25160852-25168903	0.104081	0.272809	1.39019	0.0088	0.0767038
ENSG00000138316	ADAMTS14	10:70672802-70762441	0.308935	0.815564	1.4005	5e-05	0.00110248
ENSG00000230798	FOXD3-AS1	1:63320883-63325126	1.10435	2.92005	1.40279	5e-05	0.00110248
ENSG00000138079	SLC3A1	2:44275457-44361862	1.41287	3.74496	1.40632	0.00215	0.0260912
ENSG00000179603	GRM8	7:126438597-127253294	0.170563	0.452277	1.4069	0.0006	0.0093128
ENSG00000123407	HOXC12	12:53952967-53958956	0.356797	0.94703	1.40831	5e-05	0.00110248
ENSG00000139973	SYT16	14:61811973-62130962	0.0831163	0.220736	1.40912	0.0058	0.0568163
ENSG00000136383	ALPK3	15:84816679-84873482	0.100154	0.266671	1.41284	0.0039	0.0418307
ENSG00000251191	LINC00589	8:29673738-29798492	0.183494	0.490613	1.41885	0.00085	0.0123501
ENSG00000053108	FSTL4	5:133160437-133612564	2.35638	6.32244	1.42391	5e-05	0.00110248
ENSG00000136881	BAAT	9:101355282-101383544	0.258459	0.694642	1.42633	5e-05	0.00110248
ENSG00000124253	PCK1	20:57561079-57568112	9.71604	26.1353	1.42756	5e-05	0.00110248
ENSG00000182853	VMO1	17:4785284-4786433	0.962348	2.59125	1.42901	5e-05	0.00110248
ENSG00000181126	HLA-V	6:29790953-29797811	0.159167	0.428911	1.43014	0.0006	0.0093128
ENSG00000182271	TMIGD1	17:30316159-30334075	0.124085	0.335155	1.4335	0.00225	0.0270342
ENSG00000139547	RDH16	12:56951430-56959468	0.622452	1.68784	1.43914	5e-05	0.00110248
ENSG00000100867	DHRS2	14:23630114-23645639	0.590821	1.6113	1.44743	5e-05	0.00110248
ENSG00000125046	SSUH2	3:8619399-8963773	0.228391	0.623919	1.44985	0.0052	0.0522326
ENSG00000256612	CYP2B7P	19:40924218-40950660	3.77769	10.3473	1.45368	5e-05	0.00110248
ENSG00000262406	MMP12	11:102862735-102875034	0.971398	2.67186	1.45971	5e-05	0.00110248
ENSG00000243742	RPLP0P2	11:61615022-61640929	0.186312	0.514516	1.46549	0.00145	0.0191693
ENSG00000148702	HABP2	10:113550836-113664127	0.38228	1.05599	1.4659	5e-05	0.00110248
ENSG00000173702	MUC13	3:124905441-124953819	4.41635	12.2693	1.47413	5e-05	0.00110248
ENSG00000129422	MTUS1	8:17576432-17800917	0.517534	1.44136	1.4777	5e-05	0.00110248
ENSG00000236345	RP11-59D5__B.2	6:63635812-65707225	0.723129	2.02925	1.48862	0.0092	0.0790913
ENSG00000205336	ADGRG1	16:57610651-57665580	3.7537	10.5555	1.49161	5e-05	0.00110248
ENSG00000174567	GOLT1A	1:204198159-204214092	0.444907	1.252	1.49266	5e-05	0.00110248
ENSG00000077264	PAK3	X:110944284-111227361	0.104724	0.294837	1.49333	0.00165	0.0211077
ENSG00000027869	SH2D2A	1:156806242-156881850	0.282087	0.796501	1.49754	0.00035	0.00597265
ENSG00000124215	CDH26	20:59958400-60034011	0.121541	0.343755	1.49993	0.00115	0.0158003
ENSG00000141744	PNMT	17:39667167-39670475	0.18259	0.516508	1.50019	0.002	0.0248511
ENSG00000138823	MTTP	4:99546708-99625913	4.53284	12.8492	1.50319	5e-05	0.00110248
ENSG00000245750	DRAIC	15:69463025-69571440	0.190047	0.542362	1.5129	0.00615	0.059287
ENSG00000129151	BBOX1	11:27040724-27220113	0.219256	0.626622	1.51498	5e-05	0.00110248
ENSG00000146678	IGFBP1	7:45888356-45893668	0.826736	2.36743	1.51783	5e-05	0.00110248
ENSG00000138615	CILP	15:65194757-65211488	0.0768005	0.220271	1.52009	5e-05	0.00110248
ENSG00000226453	RP11-379B8.1	6:81843818-81933480	0.517217	1.48737	1.52392	5e-05	0.00110248
ENSG00000130513	GDF15	19:18374730-18389176	17.0776	49.5666	1.53726	5e-05	0.00110248
ENSG00000224616	RTCA-AS1	1:100262558-100266120	0.599643	1.75187	1.54672	0.001	0.0141234
ENSG00000197587	DMBX1	1:46488846-46516216	0.819844	2.39751	1.54812	5e-05	0.00110248
ENSG00000211677	IGLC2	22:22900032-22901437	1.49857	4.38718	1.54971	5e-05	0.00110248
ENSG00000211649	IGLV7-46	22:22297679-22428035	7.36388	21.5655	1.55018	0.00055	0.00866238
[truncated: 124 more rows]

## Sheet: MSigDB
Gene name	Dataset
A1BG	AIZARANI_LIVER_C11_HEPATOCYTES_1
A1CF	AIZARANI_LIVER_C11_HEPATOCYTES_1
AADAC	AIZARANI_LIVER_C11_HEPATOCYTES_1
ABAT	AIZARANI_LIVER_C11_HEPATOCYTES_1
ABCA1	AIZARANI_LIVER_C11_HEPATOCYTES_1
ACAA2	AIZARANI_LIVER_C11_HEPATOCYTES_1
ACADM	AIZARANI_LIVER_C11_HEPATOCYTES_1
ACADSB	AIZARANI_LIVER_C11_HEPATOCYTES_1
ACAT1	AIZARANI_LIVER_C11_HEPATOCYTES_1
ACSL1	AIZARANI_LIVER_C11_HEPATOCYTES_1
ACSM2A	AIZARANI_LIVER_C11_HEPATOCYTES_1
ACSM5	AIZARANI_LIVER_C11_HEPATOCYTES_1
ADH1A	AIZARANI_LIVER_C11_HEPATOCYTES_1
ADH1B	AIZARANI_LIVER_C11_HEPATOCYTES_1
ADH4	AIZARANI_LIVER_C11_HEPATOCYTES_1
ADH6	AIZARANI_LIVER_C11_HEPATOCYTES_1
ADI1	AIZARANI_LIVER_C11_HEPATOCYTES_1
AFM	AIZARANI_LIVER_C11_HEPATOCYTES_1
AGT	AIZARANI_LIVER_C11_HEPATOCYTES_1
AGXT	AIZARANI_LIVER_C11_HEPATOCYTES_1
AHSG	AIZARANI_LIVER_C11_HEPATOCYTES_1
AKR1C1	AIZARANI_LIVER_C11_HEPATOCYTES_1
AKR1C4	AIZARANI_LIVER_C11_HEPATOCYTES_1
AKR1D1	AIZARANI_LIVER_C11_HEPATOCYTES_1
ALAS1	AIZARANI_LIVER_C11_HEPATOCYTES_1
ALB	AIZARANI_LIVER_C11_HEPATOCYTES_1
ALDH1A1	AIZARANI_LIVER_C11_HEPATOCYTES_1
ALDH1L1	AIZARANI_LIVER_C11_HEPATOCYTES_1
ALDH2	AIZARANI_LIVER_C11_HEPATOCYTES_1
ALDH6A1	AIZARANI_LIVER_C11_HEPATOCYTES_1
ALDH7A1	AIZARANI_LIVER_C11_HEPATOCYTES_1
ALDH8A1	AIZARANI_LIVER_C11_HEPATOCYTES_1
ALDOB	AIZARANI_LIVER_C11_HEPATOCYTES_1
AMBP	AIZARANI_LIVER_C11_HEPATOCYTES_1
ANG	AIZARANI_LIVER_C11_HEPATOCYTES_1
ANGPTL3	AIZARANI_LIVER_C11_HEPATOCYTES_1
AOX1	AIZARANI_LIVER_C11_HEPATOCYTES_1
APCS	AIZARANI_LIVER_C11_HEPATOCYTES_1
APOA1	AIZARANI_LIVER_C11_HEPATOCYTES_1
APOA2	AIZARANI_LIVER_C11_HEPATOCYTES_1
APOA5	AIZARANI_LIVER_C11_HEPATOCYTES_1
APOB	AIZARANI_LIVER_C11_HEPATOCYTES_1
APOC1	AIZARANI_LIVER_C11_HEPATOCYTES_1
APOC3	AIZARANI_LIVER_C11_HEPATOCYTES_1
APOC4	AIZARANI_LIVER_C11_HEPATOCYTES_1
APOC4-APOC2	AIZARANI_LIVER_C11_HEPATOCYTES_1
APOE	AIZARANI_LIVER_C11_HEPATOCYTES_1
APOF	AIZARANI_LIVER_C11_HEPATOCYTES_1
APOH	AIZARANI_LIVER_C11_HEPATOCYTES_1
APOM	AIZARANI_LIVER_C11_HEPATOCYTES_1
AQP9	AIZARANI_LIVER_C11_HEPATOCYTES_1
AR	AIZARANI_LIVER_C11_HEPATOCYTES_1
ARG1	AIZARANI_LIVER_C11_HEPATOCYTES_1
ASGR1	AIZARANI_LIVER_C11_HEPATOCYTES_1
ASGR2	AIZARANI_LIVER_C11_HEPATOCYTES_1
ASS1	AIZARANI_LIVER_C11_HEPATOCYTES_1
ATF5	AIZARANI_LIVER_C11_HEPATOCYTES_1
ATP5PF	AIZARANI_LIVER_C11_HEPATOCYTES_1
AZGP1	AIZARANI_LIVER_C11_HEPATOCYTES_1
BAAT	AIZARANI_LIVER_C11_HEPATOCYTES_1
BCHE	AIZARANI_LIVER_C11_HEPATOCYTES_1
BHMT	AIZARANI_LIVER_C11_HEPATOCYTES_1
BHMT2	AIZARANI_LIVER_C11_HEPATOCYTES_1
BNIP3	AIZARANI_LIVER_C11_HEPATOCYTES_1
C11orf54	AIZARANI_LIVER_C11_HEPATOCYTES_1
C1R	AIZARANI_LIVER_C11_HEPATOCYTES_1
C1S	AIZARANI_LIVER_C11_HEPATOCYTES_1
C2	AIZARANI_LIVER_C11_HEPATOCYTES_1
C3	AIZARANI_LIVER_C11_HEPATOCYTES_1
C4BPA	AIZARANI_LIVER_C11_HEPATOCYTES_1
C4BPB	AIZARANI_LIVER_C11_HEPATOCYTES_1
C5	AIZARANI_LIVER_C11_HEPATOCYTES_1
C6	AIZARANI_LIVER_C11_HEPATOCYTES_1
C8A	AIZARANI_LIVER_C11_HEPATOCYTES_1
C8B	AIZARANI_LIVER_C11_HEPATOCYTES_1
C9	AIZARANI_LIVER_C11_HEPATOCYTES_1
CALD1	AIZARANI_LIVER_C11_HEPATOCYTES_1
CAT	AIZARANI_LIVER_C11_HEPATOCYTES_1
CBR1	AIZARANI_LIVER_C11_HEPATOCYTES_1
CDO1	AIZARANI_LIVER_C11_HEPATOCYTES_1
CES1	AIZARANI_LIVER_C11_HEPATOCYTES_1
CES2	AIZARANI_LIVER_C11_HEPATOCYTES_1
CFB	AIZARANI_LIVER_C11_HEPATOCYTES_1
CFH	AIZARANI_LIVER_C11_HEPATOCYTES_1
CFHR1	AIZARANI_LIVER_C11_HEPATOCYTES_1
CFHR3	AIZARANI_LIVER_C11_HEPATOCYTES_1
CFHR4	AIZARANI_LIVER_C11_HEPATOCYTES_1
CFI	AIZARANI_LIVER_C11_HEPATOCYTES_1
CFL2	AIZARANI_LIVER_C11_HEPATOCYTES_1
CLU	AIZARANI_LIVER_C11_HEPATOCYTES_1
CMBL	AIZARANI_LIVER_C11_HEPATOCYTES_1
COBLL1	AIZARANI_LIVER_C11_HEPATOCYTES_1
CP	AIZARANI_LIVER_C11_HEPATOCYTES_1
CPB2	AIZARANI_LIVER_C11_HEPATOCYTES_1
CPN2	AIZARANI_LIVER_C11_HEPATOCYTES_1
CPS1	AIZARANI_LIVER_C11_HEPATOCYTES_1
CXCL1	AIZARANI_LIVER_C11_HEPATOCYTES_1
CYB5A	AIZARANI_LIVER_C11_HEPATOCYTES_1
CYP1A2	AIZARANI_LIVER_C11_HEPATOCYTES_1
CYP27A1	AIZARANI_LIVER_C11_HEPATOCYTES_1
CYP2A13	AIZARANI_LIVER_C11_HEPATOCYTES_1
CYP2B6	AIZARANI_LIVER_C11_HEPATOCYTES_1
CYP2C19	AIZARANI_LIVER_C11_HEPATOCYTES_1
CYP2C8	AIZARANI_LIVER_C11_HEPATOCYTES_1
CYP2C9	AIZARANI_LIVER_C11_HEPATOCYTES_1
CYP2E1	AIZARANI_LIVER_C11_HEPATOCYTES_1
CYP3A4	AIZARANI_LIVER_C11_HEPATOCYTES_1
CYP3A5	AIZARANI_LIVER_C11_HEPATOCYTES_1
CYP4A11	AIZARANI_LIVER_C11_HEPATOCYTES_1
CYP4F2	AIZARANI_LIVER_C11_HEPATOCYTES_1
CYP4F3	AIZARANI_LIVER_C11_HEPATOCYTES_1
CYP8B1	AIZARANI_LIVER_C11_HEPATOCYTES_1
DCXR	AIZARANI_LIVER_C11_HEPATOCYTES_1
DECR1	AIZARANI_LIVER_C11_HEPATOCYTES_1
DHTKD1	AIZARANI_LIVER_C11_HEPATOCYTES_1
DPYS	AIZARANI_LIVER_C11_HEPATOCYTES_1
ECHDC2	AIZARANI_LIVER_C11_HEPATOCYTES_1
ECHS1	AIZARANI_LIVER_C11_HEPATOCYTES_1
EHHADH	AIZARANI_LIVER_C11_HEPATOCYTES_1
ELL2	AIZARANI_LIVER_C11_HEPATOCYTES_1
ENPP1	AIZARANI_LIVER_C11_HEPATOCYTES_1
EPHX1	AIZARANI_LIVER_C11_HEPATOCYTES_1
ERRFI1	AIZARANI_LIVER_C11_HEPATOCYTES_1
F12	AIZARANI_LIVER_C11_HEPATOCYTES_1
F2	AIZARANI_LIVER_C11_HEPATOCYTES_1
F5	AIZARANI_LIVER_C11_HEPATOCYTES_1
F9	AIZARANI_LIVER_C11_HEPATOCYTES_1
FABP1	AIZARANI_LIVER_C11_HEPATOCYTES_1
FBP1	AIZARANI_LIVER_C11_HEPATOCYTES_1
FGA	AIZARANI_LIVER_C11_HEPATOCYTES_1
FGB	AIZARANI_LIVER_C11_HEPATOCYTES_1
FGG	AIZARANI_LIVER_C11_HEPATOCYTES_1
FGL1	AIZARANI_LIVER_C11_HEPATOCYTES_1
FMO3	AIZARANI_LIVER_C11_HEPATOCYTES_1
FMO5	AIZARANI_LIVER_C11_HEPATOCYTES_1
FN1	AIZARANI_LIVER_C11_HEPATOCYTES_1
FTCD	AIZARANI_LIVER_C11_HEPATOCYTES_1
G6PC	AIZARANI_LIVER_C11_HEPATOCYTES_1
GADD45A	AIZARANI_LIVER_C11_HEPATOCYTES_1
GADD45G	AIZARANI_LIVER_C11_HEPATOCYTES_1
GATM	AIZARANI_LIVER_C11_HEPATOCYTES_1
GBA3	AIZARANI_LIVER_C11_HEPATOCYTES_1
GC	AIZARANI_LIVER_C11_HEPATOCYTES_1
GGH	AIZARANI_LIVER_C11_HEPATOCYTES_1
GHR	AIZARANI_LIVER_C11_HEPATOCYTES_1
GLUD1	AIZARANI_LIVER_C11_HEPATOCYTES_1
GLYAT	AIZARANI_LIVER_C11_HEPATOCYTES_1
GLYATL1	AIZARANI_LIVER_C11_HEPATOCYTES_1
GNMT	AIZARANI_LIVER_C11_HEPATOCYTES_1
GOT1	AIZARANI_LIVER_C11_HEPATOCYTES_1
GPT2	AIZARANI_LIVER_C11_HEPATOCYTES_1
GRHPR	AIZARANI_LIVER_C11_HEPATOCYTES_1
GSTA1	AIZARANI_LIVER_C11_HEPATOCYTES_1
GSTA2	AIZARANI_LIVER_C11_HEPATOCYTES_1
GYS2	AIZARANI_LIVER_C11_HEPATOCYTES_1
HAAO	AIZARANI_LIVER_C11_HEPATOCYTES_1
HAL	AIZARANI_LIVER_C11_HEPATOCYTES_1
HAMP	AIZARANI_LIVER_C11_HEPATOCYTES_1
HAO1	AIZARANI_LIVER_C11_HEPATOCYTES_1
HAO2	AIZARANI_LIVER_C11_HEPATOCYTES_1
HGD	AIZARANI_LIVER_C11_HEPATOCYTES_1
HLF	AIZARANI_LIVER_C11_HEPATOCYTES_1
HMGCS2	AIZARANI_LIVER_C11_HEPATOCYTES_1
HP	AIZARANI_LIVER_C11_HEPATOCYTES_1
HPD	AIZARANI_LIVER_C11_HEPATOCYTES_1
HPGD	AIZARANI_LIVER_C11_HEPATOCYTES_1
HPN	AIZARANI_LIVER_C11_HEPATOCYTES_1
HPR	AIZARANI_LIVER_C11_HEPATOCYTES_1
HPX	AIZARANI_LIVER_C11_HEPATOCYTES_1
HRG	AIZARANI_LIVER_C11_HEPATOCYTES_1
HSD11B1	AIZARANI_LIVER_C11_HEPATOCYTES_1
HSD17B13	AIZARANI_LIVER_C11_HEPATOCYTES_1
HSD17B6	AIZARANI_LIVER_C11_HEPATOCYTES_1
HULC	AIZARANI_LIVER_C11_HEPATOCYTES_1
IDH1	AIZARANI_LIVER_C11_HEPATOCYTES_1
IGF2	AIZARANI_LIVER_C11_HEPATOCYTES_1
IGFBP1	AIZARANI_LIVER_C11_HEPATOCYTES_1
IGFBP2	AIZARANI_LIVER_C11_HEPATOCYTES_1
IL1RAP	AIZARANI_LIVER_C11_HEPATOCYTES_1
INSIG1	AIZARANI_LIVER_C11_HEPATOCYTES_1
ITIH1	AIZARANI_LIVER_C11_HEPATOCYTES_1
ITIH2	AIZARANI_LIVER_C11_HEPATOCYTES_1
ITIH3	AIZARANI_LIVER_C11_HEPATOCYTES_1
KLF15	AIZARANI_LIVER_C11_HEPATOCYTES_1
KLKB1	AIZARANI_LIVER_C11_HEPATOCYTES_1
KNG1	AIZARANI_LIVER_C11_HEPATOCYTES_1
LEAP2	AIZARANI_LIVER_C11_HEPATOCYTES_1
LECT2	AIZARANI_LIVER_C11_HEPATOCYTES_1
LINC00261	AIZARANI_LIVER_C11_HEPATOCYTES_1
LINC00844	AIZARANI_LIVER_C11_HEPATOCYTES_1
LINC01554	AIZARANI_LIVER_C11_HEPATOCYTES_1
LIPC	AIZARANI_LIVER_C11_HEPATOCYTES_1
LRG1	AIZARANI_LIVER_C11_HEPATOCYTES_1
MAOB	AIZARANI_LIVER_C11_HEPATOCYTES_1
MAT1A	AIZARANI_LIVER_C11_HEPATOCYTES_1
MBL2	AIZARANI_LIVER_C11_HEPATOCYTES_1
METTL7A	AIZARANI_LIVER_C11_HEPATOCYTES_1
MGST1	AIZARANI_LIVER_C11_HEPATOCYTES_1
MLXIPL	AIZARANI_LIVER_C11_HEPATOCYTES_1
MMUT	AIZARANI_LIVER_C11_HEPATOCYTES_1
MSMO1	AIZARANI_LIVER_C11_HEPATOCYTES_1
MST1	AIZARANI_LIVER_C11_HEPATOCYTES_1
MT1E	AIZARANI_LIVER_C11_HEPATOCYTES_1
MT1F	AIZARANI_LIVER_C11_HEPATOCYTES_1
MT1G	AIZARANI_LIVER_C11_HEPATOCYTES_1
MT1M	AIZARANI_LIVER_C11_HEPATOCYTES_1
MT1X	AIZARANI_LIVER_C11_HEPATOCYTES_1
MT2A	AIZARANI_LIVER_C11_HEPATOCYTES_1
MTHFD1	AIZARANI_LIVER_C11_HEPATOCYTES_1
MTHFS	AIZARANI_LIVER_C11_HEPATOCYTES_1
MTTP	AIZARANI_LIVER_C11_HEPATOCYTES_1
MYO1B	AIZARANI_LIVER_C11_HEPATOCYTES_1
NADK2	AIZARANI_LIVER_C11_HEPATOCYTES_1
NNMT	AIZARANI_LIVER_C11_HEPATOCYTES_1
OAT	AIZARANI_LIVER_C11_HEPATOCYTES_1
ORM1	AIZARANI_LIVER_C11_HEPATOCYTES_1
ORM2	AIZARANI_LIVER_C11_HEPATOCYTES_1
PAH	AIZARANI_LIVER_C11_HEPATOCYTES_1
PBLD	AIZARANI_LIVER_C11_HEPATOCYTES_1
PCBD1	AIZARANI_LIVER_C11_HEPATOCYTES_1
PCK1	AIZARANI_LIVER_C11_HEPATOCYTES_1
PCK2	AIZARANI_LIVER_C11_HEPATOCYTES_1
PDK4	AIZARANI_LIVER_C11_HEPATOCYTES_1
PEBP1	AIZARANI_LIVER_C11_HEPATOCYTES_1
PGRMC1	AIZARANI_LIVER_C11_HEPATOCYTES_1
PHYH	AIZARANI_LIVER_C11_HEPATOCYTES_1
PIPOX	AIZARANI_LIVER_C11_HEPATOCYTES_1
PLG	AIZARANI_LIVER_C11_HEPATOCYTES_1
PLIN2	AIZARANI_LIVER_C11_HEPATOCYTES_1
PON1	AIZARANI_LIVER_C11_HEPATOCYTES_1
PON3	AIZARANI_LIVER_C11_HEPATOCYTES_1
PPARGC1A	AIZARANI_LIVER_C11_HEPATOCYTES_1
PPP1R1A	AIZARANI_LIVER_C11_HEPATOCYTES_1
PRDX3	AIZARANI_LIVER_C11_HEPATOCYTES_1
PRDX6	AIZARANI_LIVER_C11_HEPATOCYTES_1
PRG4	AIZARANI_LIVER_C11_HEPATOCYTES_1
PROC	AIZARANI_LIVER_C11_HEPATOCYTES_1
PROX1	AIZARANI_LIVER_C11_HEPATOCYTES_1
PROZ	AIZARANI_LIVER_C11_HEPATOCYTES_1
PSAT1	AIZARANI_LIVER_C11_HEPATOCYTES_1
PTGR1	AIZARANI_LIVER_C11_HEPATOCYTES_1
PTMS	AIZARANI_LIVER_C11_HEPATOCYTES_1
PTP4A1	AIZARANI_LIVER_C11_HEPATOCYTES_1
RARRES2	AIZARANI_LIVER_C11_HEPATOCYTES_1
RBP4	AIZARANI_LIVER_C11_HEPATOCYTES_1
RCL1	AIZARANI_LIVER_C11_HEPATOCYTES_1
RETREG1	AIZARANI_LIVER_C11_HEPATOCYTES_1
RGN	AIZARANI_LIVER_C11_HEPATOCYTES_1
RHOB	AIZARANI_LIVER_C11_HEPATOCYTES_1
RIDA	AIZARANI_LIVER_C11_HEPATOCYTES_1
SCD	AIZARANI_LIVER_C11_HEPATOCYTES_1
SCP2	AIZARANI_LIVER_C11_HEPATOCYTES_1
SDC2	AIZARANI_LIVER_C11_HEPATOCYTES_1
SDC4	AIZARANI_LIVER_C11_HEPATOCYTES_1
SDS	AIZARANI_LIVER_C11_HEPATOCYTES_1
SELENBP1	AIZARANI_LIVER_C11_HEPATOCYTES_1
SERPINA1	AIZARANI_LIVER_C11_HEPATOCYTES_1
SERPINA11	AIZARANI_LIVER_C11_HEPATOCYTES_1
SERPINA3	AIZARANI_LIVER_C11_HEPATOCYTES_1
SERPINC1	AIZARANI_LIVER_C11_HEPATOCYTES_1
SERPIND1	AIZARANI_LIVER_C11_HEPATOCYTES_1
SERPINE1	AIZARANI_LIVER_C11_HEPATOCYTES_1
SERPINF1	AIZARANI_LIVER_C11_HEPATOCYTES_1
SERPINF2	AIZARANI_LIVER_C11_HEPATOCYTES_1
SERPING1	AIZARANI_LIVER_C11_HEPATOCYTES_1
SHMT1	AIZARANI_LIVER_C11_HEPATOCYTES_1
SLC10A1	AIZARANI_LIVER_C11_HEPATOCYTES_1
SLC13A5	AIZARANI_LIVER_C11_HEPATOCYTES_1
SLC22A1	AIZARANI_LIVER_C11_HEPATOCYTES_1
SLC27A2	AIZARANI_LIVER_C11_HEPATOCYTES_1
SLC27A5	AIZARANI_LIVER_C11_HEPATOCYTES_1
SLC2A2	AIZARANI_LIVER_C11_HEPATOCYTES_1
SLC38A4	AIZARANI_LIVER_C11_HEPATOCYTES_1
SLC39A14	AIZARANI_LIVER_C11_HEPATOCYTES_1
SLC7A2	AIZARANI_LIVER_C11_HEPATOCYTES_1
SMIM14	AIZARANI_LIVER_C11_HEPATOCYTES_1
SOD1	AIZARANI_LIVER_C11_HEPATOCYTES_1
SORD	AIZARANI_LIVER_C11_HEPATOCYTES_1
SPP2	AIZARANI_LIVER_C11_HEPATOCYTES_1
SULT2A1	AIZARANI_LIVER_C11_HEPATOCYTES_1
TAT	AIZARANI_LIVER_C11_HEPATOCYTES_1
TDO2	AIZARANI_LIVER_C11_HEPATOCYTES_1
TF	AIZARANI_LIVER_C11_HEPATOCYTES_1
TLCD4	AIZARANI_LIVER_C11_HEPATOCYTES_1
TMBIM6	AIZARANI_LIVER_C11_HEPATOCYTES_1
TMEM176A	AIZARANI_LIVER_C11_HEPATOCYTES_1
TMEM176B	AIZARANI_LIVER_C11_HEPATOCYTES_1
TTR	AIZARANI_LIVER_C11_HEPATOCYTES_1
UGP2	AIZARANI_LIVER_C11_HEPATOCYTES_1
UGT2B10	AIZARANI_LIVER_C11_HEPATOCYTES_1
UGT2B15	AIZARANI_LIVER_C11_HEPATOCYTES_1
UGT2B4	AIZARANI_LIVER_C11_HEPATOCYTES_1
UGT2B7	AIZARANI_LIVER_C11_HEPATOCYTES_1
UPB1	AIZARANI_LIVER_C11_HEPATOCYTES_1
UQCRQ	AIZARANI_LIVER_C11_HEPATOCYTES_1
VNN1	AIZARANI_LIVER_C11_HEPATOCYTES_1
VTN	AIZARANI_LIVER_C11_HEPATOCYTES_1
ZFAND5	AIZARANI_LIVER_C11_HEPATOCYTES_1
A1BG	DESCARTES_FETAL_LIVER_HEPATOBLASTS
A1CF	DESCARTES_FETAL_LIVER_HEPATOBLASTS
AADAC	DESCARTES_FETAL_LIVER_HEPATOBLASTS
AADACP1	DESCARTES_FETAL_LIVER_HEPATOBLASTS
ABCC2	DESCARTES_FETAL_LIVER_HEPATOBLASTS
ABCC6	DESCARTES_FETAL_LIVER_HEPATOBLASTS
ABCC6P1	DESCARTES_FETAL_LIVER_HEPATOBLASTS
ABCG5	DESCARTES_FETAL_LIVER_HEPATOBLASTS
ABCG8	DESCARTES_FETAL_LIVER_HEPATOBLASTS
AC007389.1	DESCARTES_FETAL_LIVER_HEPATOBLASTS
AC021074.3	DESCARTES_FETAL_LIVER_HEPATOBLASTS
AC026462.3	DESCARTES_FETAL_LIVER_HEPATOBLASTS
AC027117.1	DESCARTES_FETAL_LIVER_HEPATOBLASTS
ACADSB	DESCARTES_FETAL_LIVER_HEPATOBLASTS
ACE2	DESCARTES_FETAL_LIVER_HEPATOBLASTS
ACMSD	DESCARTES_FETAL_LIVER_HEPATOBLASTS
ACOT12	DESCARTES_FETAL_LIVER_HEPATOBLASTS
ACOX2	DESCARTES_FETAL_LIVER_HEPATOBLASTS
ACSL4	DESCARTES_FETAL_LIVER_HEPATOBLASTS
ACSM2A	DESCARTES_FETAL_LIVER_HEPATOBLASTS
ACSM2B	DESCARTES_FETAL_LIVER_HEPATOBLASTS
ADH1A	DESCARTES_FETAL_LIVER_HEPATOBLASTS
ADH4	DESCARTES_FETAL_LIVER_HEPATOBLASTS
ADH6	DESCARTES_FETAL_LIVER_HEPATOBLASTS
ADM2	DESCARTES_FETAL_LIVER_HEPATOBLASTS
ADORA2A-AS1	DESCARTES_FETAL_LIVER_HEPATOBLASTS
AF196972.1	DESCARTES_FETAL_LIVER_HEPATOBLASTS
AFM	DESCARTES_FETAL_LIVER_HEPATOBLASTS
AFP	DESCARTES_FETAL_LIVER_HEPATOBLASTS
AGMAT	DESCARTES_FETAL_LIVER_HEPATOBLASTS
AGMO	DESCARTES_FETAL_LIVER_HEPATOBLASTS
AGT	DESCARTES_FETAL_LIVER_HEPATOBLASTS
AGXT	DESCARTES_FETAL_LIVER_HEPATOBLASTS
AGXT2	DESCARTES_FETAL_LIVER_HEPATOBLASTS
AHSG	DESCARTES_FETAL_LIVER_HEPATOBLASTS
AK4	DESCARTES_FETAL_LIVER_HEPATOBLASTS
AKR1C2	DESCARTES_FETAL_LIVER_HEPATOBLASTS
AKR1C3	DESCARTES_FETAL_LIVER_HEPATOBLASTS
AKR1D1	DESCARTES_FETAL_LIVER_HEPATOBLASTS
AL022069.1	DESCARTES_FETAL_LIVER_HEPATOBLASTS
AL023755.1	DESCARTES_FETAL_LIVER_HEPATOBLASTS
AL138826.1	DESCARTES_FETAL_LIVER_HEPATOBLASTS
AL161630.1	DESCARTES_FETAL_LIVER_HEPATOBLASTS
ALB	DESCARTES_FETAL_LIVER_HEPATOBLASTS
ALDH1A1	DESCARTES_FETAL_LIVER_HEPATOBLASTS
ALDH1L1	DESCARTES_FETAL_LIVER_HEPATOBLASTS
ALDH1L1-AS1	DESCARTES_FETAL_LIVER_HEPATOBLASTS
ALDH1L1-AS2	DESCARTES_FETAL_LIVER_HEPATOBLASTS
ALDH4A1	DESCARTES_FETAL_LIVER_HEPATOBLASTS
ALDH6A1	DESCARTES_FETAL_LIVER_HEPATOBLASTS
ALDH8A1	DESCARTES_FETAL_LIVER_HEPATOBLASTS
ALDOB	DESCARTES_FETAL_LIVER_HEPATOBLASTS
ALDOC	DESCARTES_FETAL_LIVER_HEPATOBLASTS
AMBP	DESCARTES_FETAL_LIVER_HEPATOBLASTS
AMDHD1	DESCARTES_FETAL_LIVER_HEPATOBLASTS
AMN	DESCARTES_FETAL_LIVER_HEPATOBLASTS
ANG	DESCARTES_FETAL_LIVER_HEPATOBLASTS
ANGPTL3	DESCARTES_FETAL_LIVER_HEPATOBLASTS
ANKS4B	DESCARTES_FETAL_LIVER_HEPATOBLASTS
ANPEP	DESCARTES_FETAL_LIVER_HEPATOBLASTS
ANXA13	DESCARTES_FETAL_LIVER_HEPATOBLASTS
AOC4P	DESCARTES_FETAL_LIVER_HEPATOBLASTS
APOA1	DESCARTES_FETAL_LIVER_HEPATOBLASTS
APOA2	DESCARTES_FETAL_LIVER_HEPATOBLASTS
APOA4	DESCARTES_FETAL_LIVER_HEPATOBLASTS
APOA5	DESCARTES_FETAL_LIVER_HEPATOBLASTS
APOB	DESCARTES_FETAL_LIVER_HEPATOBLASTS
APOC1	DESCARTES_FETAL_LIVER_HEPATOBLASTS
APOC2	DESCARTES_FETAL_LIVER_HEPATOBLASTS
APOC3	DESCARTES_FETAL_LIVER_HEPATOBLASTS
APOC4	DESCARTES_FETAL_LIVER_HEPATOBLASTS
APOE	DESCARTES_FETAL_LIVER_HEPATOBLASTS
APOF	DESCARTES_FETAL_LIVER_HEPATOBLASTS
APOH	DESCARTES_FETAL_LIVER_HEPATOBLASTS
APOM	DESCARTES_FETAL_LIVER_HEPATOBLASTS
ARG1	DESCARTES_FETAL_LIVER_HEPATOBLASTS
ARSL	DESCARTES_FETAL_LIVER_HEPATOBLASTS
ART5	DESCARTES_FETAL_LIVER_HEPATOBLASTS
ASAH2B	DESCARTES_FETAL_LIVER_HEPATOBLASTS
ASGR1	DESCARTES_FETAL_LIVER_HEPATOBLASTS
ASGR2	DESCARTES_FETAL_LIVER_HEPATOBLASTS
ASPDH	DESCARTES_FETAL_LIVER_HEPATOBLASTS
ASS1	DESCARTES_FETAL_LIVER_HEPATOBLASTS
ATF5	DESCARTES_FETAL_LIVER_HEPATOBLASTS
AZGP1	DESCARTES_FETAL_LIVER_HEPATOBLASTS
B3GAT1-DT	DESCARTES_FETAL_LIVER_HEPATOBLASTS
BAAT	DESCARTES_FETAL_LIVER_HEPATOBLASTS
BBOX1	DESCARTES_FETAL_LIVER_HEPATOBLASTS
BCAR3-AS1	DESCARTES_FETAL_LIVER_HEPATOBLASTS
BDH1	DESCARTES_FETAL_LIVER_HEPATOBLASTS
BHMT	DESCARTES_FETAL_LIVER_HEPATOBLASTS
BHMT2	DESCARTES_FETAL_LIVER_HEPATOBLASTS
C1orf115	DESCARTES_FETAL_LIVER_HEPATOBLASTS
C1orf210	DESCARTES_FETAL_LIVER_HEPATOBLASTS
C2orf72	DESCARTES_FETAL_LIVER_HEPATOBLASTS
C4BPA	DESCARTES_FETAL_LIVER_HEPATOBLASTS
C4BPB	DESCARTES_FETAL_LIVER_HEPATOBLASTS
C5	DESCARTES_FETAL_LIVER_HEPATOBLASTS
C6	DESCARTES_FETAL_LIVER_HEPATOBLASTS
C8A	DESCARTES_FETAL_LIVER_HEPATOBLASTS
C8B	DESCARTES_FETAL_LIVER_HEPATOBLASTS
CA5A	DESCARTES_FETAL_LIVER_HEPATOBLASTS
CACNA1D	DESCARTES_FETAL_LIVER_HEPATOBLASTS
CAMK2N1	DESCARTES_FETAL_LIVER_HEPATOBLASTS
CAMSAP3	DESCARTES_FETAL_LIVER_HEPATOBLASTS
CAPN12	DESCARTES_FETAL_LIVER_HEPATOBLASTS
CASC17	DESCARTES_FETAL_LIVER_HEPATOBLASTS
CASC19	DESCARTES_FETAL_LIVER_HEPATOBLASTS
CCDC198	DESCARTES_FETAL_LIVER_HEPATOBLASTS
CCT8P1	DESCARTES_FETAL_LIVER_HEPATOBLASTS
CDHR3	DESCARTES_FETAL_LIVER_HEPATOBLASTS
CDHR5	DESCARTES_FETAL_LIVER_HEPATOBLASTS
CDO1	DESCARTES_FETAL_LIVER_HEPATOBLASTS
CFB	DESCARTES_FETAL_LIVER_HEPATOBLASTS
CFHR1	DESCARTES_FETAL_LIVER_HEPATOBLASTS
CFHR3	DESCARTES_FETAL_LIVER_HEPATOBLASTS
CFHR4	DESCARTES_FETAL_LIVER_HEPATOBLASTS
CHAD	DESCARTES_FETAL_LIVER_HEPATOBLASTS
CHDH	DESCARTES_FETAL_LIVER_HEPATOBLASTS
CLDN14	DESCARTES_FETAL_LIVER_HEPATOBLASTS
CNGA1	DESCARTES_FETAL_LIVER_HEPATOBLASTS
COL2A1	DESCARTES_FETAL_LIVER_HEPATOBLASTS
CP	DESCARTES_FETAL_LIVER_HEPATOBLASTS
CPB2	DESCARTES_FETAL_LIVER_HEPATOBLASTS
CPN1	DESCARTES_FETAL_LIVER_HEPATOBLASTS
CPN2	DESCARTES_FETAL_LIVER_HEPATOBLASTS
CPS1	DESCARTES_FETAL_LIVER_HEPATOBLASTS
CREB3L3	DESCARTES_FETAL_LIVER_HEPATOBLASTS
CRYZ	DESCARTES_FETAL_LIVER_HEPATOBLASTS
CTNND2	DESCARTES_FETAL_LIVER_HEPATOBLASTS
CTXND1	DESCARTES_FETAL_LIVER_HEPATOBLASTS
CYP19A1	DESCARTES_FETAL_LIVER_HEPATOBLASTS
CYP2J2	DESCARTES_FETAL_LIVER_HEPATOBLASTS
CYP3A43	DESCARTES_FETAL_LIVER_HEPATOBLASTS
CYP3A5	DESCARTES_FETAL_LIVER_HEPATOBLASTS
CYP3A7	DESCARTES_FETAL_LIVER_HEPATOBLASTS
CYP4A11	DESCARTES_FETAL_LIVER_HEPATOBLASTS
CYP4F2	DESCARTES_FETAL_LIVER_HEPATOBLASTS
CYP4F3	DESCARTES_FETAL_LIVER_HEPATOBLASTS
DBI	DESCARTES_FETAL_LIVER_HEPATOBLASTS
DCDC2	DESCARTES_FETAL_LIVER_HEPATOBLASTS
DDC	DESCARTES_FETAL_LIVER_HEPATOBLASTS
DGAT2	DESCARTES_FETAL_LIVER_HEPATOBLASTS
DHCR7	DESCARTES_FETAL_LIVER_HEPATOBLASTS
DIO1	DESCARTES_FETAL_LIVER_HEPATOBLASTS
DPYS	DESCARTES_FETAL_LIVER_HEPATOBLASTS
DQX1	DESCARTES_FETAL_LIVER_HEPATOBLASTS
DUSP9	DESCARTES_FETAL_LIVER_HEPATOBLASTS
EFHD1	DESCARTES_FETAL_LIVER_HEPATOBLASTS
EHHADH	DESCARTES_FETAL_LIVER_HEPATOBLASTS
EIF2S2P2	DESCARTES_FETAL_LIVER_HEPATOBLASTS
ELOVL2	DESCARTES_FETAL_LIVER_HEPATOBLASTS
ENPP1	DESCARTES_FETAL_LIVER_HEPATOBLASTS
ENPP7	DESCARTES_FETAL_LIVER_HEPATOBLASTS
EPB41L4B	DESCARTES_FETAL_LIVER_HEPATOBLASTS
EPO	DESCARTES_FETAL_LIVER_HEPATOBLASTS
ERBB3	DESCARTES_FETAL_LIVER_HEPATOBLASTS
ERRFI1	DESCARTES_FETAL_LIVER_HEPATOBLASTS
ERVK9-11	DESCARTES_FETAL_LIVER_HEPATOBLASTS
ETV4	DESCARTES_FETAL_LIVER_HEPATOBLASTS
F10	DESCARTES_FETAL_LIVER_HEPATOBLASTS
F11	DESCARTES_FETAL_LIVER_HEPATOBLASTS
F12	DESCARTES_FETAL_LIVER_HEPATOBLASTS
F13B	DESCARTES_FETAL_LIVER_HEPATOBLASTS
F2	DESCARTES_FETAL_LIVER_HEPATOBLASTS
F7	DESCARTES_FETAL_LIVER_HEPATOBLASTS
F9	DESCARTES_FETAL_LIVER_HEPATOBLASTS
FABP1	DESCARTES_FETAL_LIVER_HEPATOBLASTS
FADS6	DESCARTES_FETAL_LIVER_HEPATOBLASTS
FAM151A	DESCARTES_FETAL_LIVER_HEPATOBLASTS
FAM153B	DESCARTES_FETAL_LIVER_HEPATOBLASTS
FAM3D-AS1	DESCARTES_FETAL_LIVER_HEPATOBLASTS
FAM9A	DESCARTES_FETAL_LIVER_HEPATOBLASTS
FBP1	DESCARTES_FETAL_LIVER_HEPATOBLASTS
FETUB	DESCARTES_FETAL_LIVER_HEPATOBLASTS
FFAR4	DESCARTES_FETAL_LIVER_HEPATOBLASTS
FGA	DESCARTES_FETAL_LIVER_HEPATOBLASTS
FGB	DESCARTES_FETAL_LIVER_HEPATOBLASTS
FGFR3	DESCARTES_FETAL_LIVER_HEPATOBLASTS
FGFR4	DESCARTES_FETAL_LIVER_HEPATOBLASTS
FGG	DESCARTES_FETAL_LIVER_HEPATOBLASTS
FGL1	DESCARTES_FETAL_LIVER_HEPATOBLASTS
FMO3	DESCARTES_FETAL_LIVER_HEPATOBLASTS
FMO5	DESCARTES_FETAL_LIVER_HEPATOBLASTS
FN1	DESCARTES_FETAL_LIVER_HEPATOBLASTS
FOLH1B	DESCARTES_FETAL_LIVER_HEPATOBLASTS
FOXA1	DESCARTES_FETAL_LIVER_HEPATOBLASTS
FOXA2	DESCARTES_FETAL_LIVER_HEPATOBLASTS
FOXN4	DESCARTES_FETAL_LIVER_HEPATOBLASTS
FOXP2	DESCARTES_FETAL_LIVER_HEPATOBLASTS
FST	DESCARTES_FETAL_LIVER_HEPATOBLASTS
FTCD	DESCARTES_FETAL_LIVER_HEPATOBLASTS
FXYD2	DESCARTES_FETAL_LIVER_HEPATOBLASTS
FYTTD1P1	DESCARTES_FETAL_LIVER_HEPATOBLASTS
G6PC	DESCARTES_FETAL_LIVER_HEPATOBLASTS
GAS2	DESCARTES_FETAL_LIVER_HEPATOBLASTS
GBA3	DESCARTES_FETAL_LIVER_HEPATOBLASTS
GC	DESCARTES_FETAL_LIVER_HEPATOBLASTS
GCGR	DESCARTES_FETAL_LIVER_HEPATOBLASTS
GGCX	DESCARTES_FETAL_LIVER_HEPATOBLASTS
GJB1	DESCARTES_FETAL_LIVER_HEPATOBLASTS
GJB2	DESCARTES_FETAL_LIVER_HEPATOBLASTS
GLDC	DESCARTES_FETAL_LIVER_HEPATOBLASTS
GLS2	DESCARTES_FETAL_LIVER_HEPATOBLASTS
GLT1D1	DESCARTES_FETAL_LIVER_HEPATOBLASTS
GLTPD2	DESCARTES_FETAL_LIVER_HEPATOBLASTS
GLUD1	DESCARTES_FETAL_LIVER_HEPATOBLASTS
GLYAT	DESCARTES_FETAL_LIVER_HEPATOBLASTS
GLYATL1	DESCARTES_FETAL_LIVER_HEPATOBLASTS
GPAM	DESCARTES_FETAL_LIVER_HEPATOBLASTS
GPC3	DESCARTES_FETAL_LIVER_HEPATOBLASTS
GPC5	DESCARTES_FETAL_LIVER_HEPATOBLASTS
GPC5-IT1	DESCARTES_FETAL_LIVER_HEPATOBLASTS
GPT	DESCARTES_FETAL_LIVER_HEPATOBLASTS
GREB1	DESCARTES_FETAL_LIVER_HEPATOBLASTS
GSTA2	DESCARTES_FETAL_LIVER_HEPATOBLASTS
GTF2IP7	DESCARTES_FETAL_LIVER_HEPATOBLASTS
GYS2	DESCARTES_FETAL_LIVER_HEPATOBLASTS
H19	DESCARTES_FETAL_LIVER_HEPATOBLASTS
HABP2	DESCARTES_FETAL_LIVER_HEPATOBLASTS
HAL	DESCARTES_FETAL_LIVER_HEPATOBLASTS
HAMP	DESCARTES_FETAL_LIVER_HEPATOBLASTS
HAO1	DESCARTES_FETAL_LIVER_HEPATOBLASTS
HGD	DESCARTES_FETAL_LIVER_HEPATOBLASTS
HGFAC	DESCARTES_FETAL_LIVER_HEPATOBLASTS
HJV	DESCARTES_FETAL_LIVER_HEPATOBLASTS
HKDC1	DESCARTES_FETAL_LIVER_HEPATOBLASTS
HMGCS1	DESCARTES_FETAL_LIVER_HEPATOBLASTS
HMGCS2	DESCARTES_FETAL_LIVER_HEPATOBLASTS
HNF1A	DESCARTES_FETAL_LIVER_HEPATOBLASTS
HNF1A-AS1	DESCARTES_FETAL_LIVER_HEPATOBLASTS
HNF4A	DESCARTES_FETAL_LIVER_HEPATOBLASTS
HNF4G	DESCARTES_FETAL_LIVER_HEPATOBLASTS
HOGA1	DESCARTES_FETAL_LIVER_HEPATOBLASTS
HPN	DESCARTES_FETAL_LIVER_HEPATOBLASTS
HPN-AS1	DESCARTES_FETAL_LIVER_HEPATOBLASTS
HPR	DESCARTES_FETAL_LIVER_HEPATOBLASTS
HPX	DESCARTES_FETAL_LIVER_HEPATOBLASTS
HRG	DESCARTES_FETAL_LIVER_HEPATOBLASTS
HSD17B2	DESCARTES_FETAL_LIVER_HEPATOBLASTS
IGFBP1	DESCARTES_FETAL_LIVER_HEPATOBLASTS
IGSF1	DESCARTES_FETAL_LIVER_HEPATOBLASTS
IGSF23	DESCARTES_FETAL_LIVER_HEPATOBLASTS
IL17RB	DESCARTES_FETAL_LIVER_HEPATOBLASTS
ITIH1	DESCARTES_FETAL_LIVER_HEPATOBLASTS
ITIH2	DESCARTES_FETAL_LIVER_HEPATOBLASTS
ITIH3	DESCARTES_FETAL_LIVER_HEPATOBLASTS
IYD	DESCARTES_FETAL_LIVER_HEPATOBLASTS
KCNU1	DESCARTES_FETAL_LIVER_HEPATOBLASTS
KIF12	DESCARTES_FETAL_LIVER_HEPATOBLASTS
KIF6	DESCARTES_FETAL_LIVER_HEPATOBLASTS
KLB	DESCARTES_FETAL_LIVER_HEPATOBLASTS
KLF15	DESCARTES_FETAL_LIVER_HEPATOBLASTS
KLKB1	DESCARTES_FETAL_LIVER_HEPATOBLASTS
KNG1	DESCARTES_FETAL_LIVER_HEPATOBLASTS
KRT222	DESCARTES_FETAL_LIVER_HEPATOBLASTS
KRT6C	DESCARTES_FETAL_LIVER_HEPATOBLASTS
LAD1	DESCARTES_FETAL_LIVER_HEPATOBLASTS
LBP	DESCARTES_FETAL_LIVER_HEPATOBLASTS
LDHD	DESCARTES_FETAL_LIVER_HEPATOBLASTS
LINC00261	DESCARTES_FETAL_LIVER_HEPATOBLASTS
LINC00470	DESCARTES_FETAL_LIVER_HEPATOBLASTS
LINC00482	DESCARTES_FETAL_LIVER_HEPATOBLASTS
LINC00574	DESCARTES_FETAL_LIVER_HEPATOBLASTS
LINC00616	DESCARTES_FETAL_LIVER_HEPATOBLASTS
LINC00870	DESCARTES_FETAL_LIVER_HEPATOBLASTS
LINC00907	DESCARTES_FETAL_LIVER_HEPATOBLASTS
LINC00939	DESCARTES_FETAL_LIVER_HEPATOBLASTS
LINC01146	DESCARTES_FETAL_LIVER_HEPATOBLASTS
LINC01370	DESCARTES_FETAL_LIVER_HEPATOBLASTS
LINC01428	DESCARTES_FETAL_LIVER_HEPATOBLASTS
LINC01717	DESCARTES_FETAL_LIVER_HEPATOBLASTS
LINC01816	DESCARTES_FETAL_LIVER_HEPATOBLASTS
LINC01843	DESCARTES_FETAL_LIVER_HEPATOBLASTS
LINC01900	DESCARTES_FETAL_LIVER_HEPATOBLASTS
LINC01942	DESCARTES_FETAL_LIVER_HEPATOBLASTS
LINC02015	DESCARTES_FETAL_LIVER_HEPATOBLASTS
LINC02027	DESCARTES_FETAL_LIVER_HEPATOBLASTS
LINC02331	DESCARTES_FETAL_LIVER_HEPATOBLASTS
LINC02365	DESCARTES_FETAL_LIVER_HEPATOBLASTS
LINC02499	DESCARTES_FETAL_LIVER_HEPATOBLASTS
LINC02532	DESCARTES_FETAL_LIVER_HEPATOBLASTS
LINC02607	DESCARTES_FETAL_LIVER_HEPATOBLASTS
LINC02609	DESCARTES_FETAL_LIVER_HEPATOBLASTS
LINC02672	DESCARTES_FETAL_LIVER_HEPATOBLASTS
LINC02754	DESCARTES_FETAL_LIVER_HEPATOBLASTS
LIPC	DESCARTES_FETAL_LIVER_HEPATOBLASTS
LIPG	DESCARTES_FETAL_LIVER_HEPATOBLASTS
LPA	DESCARTES_FETAL_LIVER_HEPATOBLASTS
LRRC31	DESCARTES_FETAL_LIVER_HEPATOBLASTS
LRRC9	DESCARTES_FETAL_LIVER_HEPATOBLASTS
MAB21L4	DESCARTES_FETAL_LIVER_HEPATOBLASTS
MAOA	DESCARTES_FETAL_LIVER_HEPATOBLASTS
MAOB	DESCARTES_FETAL_LIVER_HEPATOBLASTS
MARVELD3	DESCARTES_FETAL_LIVER_HEPATOBLASTS
MAT1A	DESCARTES_FETAL_LIVER_HEPATOBLASTS
MBL2	DESCARTES_FETAL_LIVER_HEPATOBLASTS
MEP1A	DESCARTES_FETAL_LIVER_HEPATOBLASTS
MFFP1	DESCARTES_FETAL_LIVER_HEPATOBLASTS
MGC32805	DESCARTES_FETAL_LIVER_HEPATOBLASTS
MGST1	DESCARTES_FETAL_LIVER_HEPATOBLASTS
MIR122HG	DESCARTES_FETAL_LIVER_HEPATOBLASTS
MLIP	DESCARTES_FETAL_LIVER_HEPATOBLASTS
MLXIPL	DESCARTES_FETAL_LIVER_HEPATOBLASTS
MOGAT1	DESCARTES_FETAL_LIVER_HEPATOBLASTS
MOGAT2	DESCARTES_FETAL_LIVER_HEPATOBLASTS
MOGAT3	DESCARTES_FETAL_LIVER_HEPATOBLASTS
MROH9	DESCARTES_FETAL_LIVER_HEPATOBLASTS
MRPL23-AS1	DESCARTES_FETAL_LIVER_HEPATOBLASTS
MSI1	DESCARTES_FETAL_LIVER_HEPATOBLASTS
MSMO1	DESCARTES_FETAL_LIVER_HEPATOBLASTS
MST1L	DESCARTES_FETAL_LIVER_HEPATOBLASTS
MST1P2	DESCARTES_FETAL_LIVER_HEPATOBLASTS
MT1E	DESCARTES_FETAL_LIVER_HEPATOBLASTS
MT1F	DESCARTES_FETAL_LIVER_HEPATOBLASTS
MT1G	DESCARTES_FETAL_LIVER_HEPATOBLASTS
MT1H	DESCARTES_FETAL_LIVER_HEPATOBLASTS
MT1M	DESCARTES_FETAL_LIVER_HEPATOBLASTS
MT1X	DESCARTES_FETAL_LIVER_HEPATOBLASTS
MT2A	DESCARTES_FETAL_LIVER_HEPATOBLASTS
MTTP	DESCARTES_FETAL_LIVER_HEPATOBLASTS
MUSTN1	DESCARTES_FETAL_LIVER_HEPATOBLASTS
MYH14	DESCARTES_FETAL_LIVER_HEPATOBLASTS
MYORG	DESCARTES_FETAL_LIVER_HEPATOBLASTS
NGEF	DESCARTES_FETAL_LIVER_HEPATOBLASTS
NPC1L1	DESCARTES_FETAL_LIVER_HEPATOBLASTS
NPSR1-AS1	DESCARTES_FETAL_LIVER_HEPATOBLASTS
NR0B2	DESCARTES_FETAL_LIVER_HEPATOBLASTS
NR1I3	DESCARTES_FETAL_LIVER_HEPATOBLASTS
NUGGC	DESCARTES_FETAL_LIVER_HEPATOBLASTS
OGFR-AS1	DESCARTES_FETAL_LIVER_HEPATOBLASTS
ONECUT1	DESCARTES_FETAL_LIVER_HEPATOBLASTS
ONECUT2	DESCARTES_FETAL_LIVER_HEPATOBLASTS
P2RX3	DESCARTES_FETAL_LIVER_HEPATOBLASTS
PAH	DESCARTES_FETAL_LIVER_HEPATOBLASTS
PALM3	DESCARTES_FETAL_LIVER_HEPATOBLASTS
PALMD	DESCARTES_FETAL_LIVER_HEPATOBLASTS
PBLD	DESCARTES_FETAL_LIVER_HEPATOBLASTS
PCK1	DESCARTES_FETAL_LIVER_HEPATOBLASTS
PCSK9	DESCARTES_FETAL_LIVER_HEPATOBLASTS
PDCD1	DESCARTES_FETAL_LIVER_HEPATOBLASTS
PDZK1	DESCARTES_FETAL_LIVER_HEPATOBLASTS
PEBP1	DESCARTES_FETAL_LIVER_HEPATOBLASTS
PECR	DESCARTES_FETAL_LIVER_HEPATOBLASTS
PEG10	DESCARTES_FETAL_LIVER_HEPATOBLASTS
PERP	DESCARTES_FETAL_LIVER_HEPATOBLASTS
PHYH	DESCARTES_FETAL_LIVER_HEPATOBLASTS
PHYHIPL	DESCARTES_FETAL_LIVER_HEPATOBLASTS
PIK3C2G	DESCARTES_FETAL_LIVER_HEPATOBLASTS
PKHD1	DESCARTES_FETAL_LIVER_HEPATOBLASTS
PLA1A	DESCARTES_FETAL_LIVER_HEPATOBLASTS
PLA2G12B	DESCARTES_FETAL_LIVER_HEPATOBLASTS
PLCXD2	DESCARTES_FETAL_LIVER_HEPATOBLASTS
PLEKHG6	DESCARTES_FETAL_LIVER_HEPATOBLASTS
PLG	DESCARTES_FETAL_LIVER_HEPATOBLASTS
PLGLA	DESCARTES_FETAL_LIVER_HEPATOBLASTS
PLPPR1	DESCARTES_FETAL_LIVER_HEPATOBLASTS
PNPLA3	DESCARTES_FETAL_LIVER_HEPATOBLASTS
POU6F2-AS1	DESCARTES_FETAL_LIVER_HEPATOBLASTS
PPARGC1A	DESCARTES_FETAL_LIVER_HEPATOBLASTS
PPP1R1C	DESCARTES_FETAL_LIVER_HEPATOBLASTS
PPP2R2B	DESCARTES_FETAL_LIVER_HEPATOBLASTS
PRAP1	DESCARTES_FETAL_LIVER_HEPATOBLASTS
PROC	DESCARTES_FETAL_LIVER_HEPATOBLASTS
PRODH2	DESCARTES_FETAL_LIVER_HEPATOBLASTS
PROX1	DESCARTES_FETAL_LIVER_HEPATOBLASTS
PROX1-AS1	DESCARTES_FETAL_LIVER_HEPATOBLASTS
PROZ	DESCARTES_FETAL_LIVER_HEPATOBLASTS
PRSS46P	DESCARTES_FETAL_LIVER_HEPATOBLASTS
PSAT1	DESCARTES_FETAL_LIVER_HEPATOBLASTS
PTP4A1	DESCARTES_FETAL_LIVER_HEPATOBLASTS
QRSL1P1	DESCARTES_FETAL_LIVER_HEPATOBLASTS
RAB26	DESCARTES_FETAL_LIVER_HEPATOBLASTS
RBP4	DESCARTES_FETAL_LIVER_HEPATOBLASTS
REEP6	DESCARTES_FETAL_LIVER_HEPATOBLASTS
RGN	DESCARTES_FETAL_LIVER_HEPATOBLASTS
RHBG	DESCARTES_FETAL_LIVER_HEPATOBLASTS
RIDA	DESCARTES_FETAL_LIVER_HEPATOBLASTS
RN7SL359P	DESCARTES_FETAL_LIVER_HEPATOBLASTS
RN7SL583P	DESCARTES_FETAL_LIVER_HEPATOBLASTS
RN7SL674P	DESCARTES_FETAL_LIVER_HEPATOBLASTS
RNA5SP163	DESCARTES_FETAL_LIVER_HEPATOBLASTS
RNASE4	DESCARTES_FETAL_LIVER_HEPATOBLASTS
RNF128	DESCARTES_FETAL_LIVER_HEPATOBLASTS
RNU1-30P	DESCARTES_FETAL_LIVER_HEPATOBLASTS
RNU4ATAC3P	DESCARTES_FETAL_LIVER_HEPATOBLASTS
RNU6-117P	DESCARTES_FETAL_LIVER_HEPATOBLASTS
RPL23AP6	DESCARTES_FETAL_LIVER_HEPATOBLASTS
RPS26P57	DESCARTES_FETAL_LIVER_HEPATOBLASTS
RPS3AP54	DESCARTES_FETAL_LIVER_HEPATOBLASTS
SAA4	DESCARTES_FETAL_LIVER_HEPATOBLASTS
SALL1	DESCARTES_FETAL_LIVER_HEPATOBLASTS
SC5D	DESCARTES_FETAL_LIVER_HEPATOBLASTS
SCD	DESCARTES_FETAL_LIVER_HEPATOBLASTS
SDC1	DESCARTES_FETAL_LIVER_HEPATOBLASTS
SEMA4G	DESCARTES_FETAL_LIVER_HEPATOBLASTS
SERPINA1	DESCARTES_FETAL_LIVER_HEPATOBLASTS
SERPINA10	DESCARTES_FETAL_LIVER_HEPATOBLASTS
SERPINA11	DESCARTES_FETAL_LIVER_HEPATOBLASTS
SERPINA3	DESCARTES_FETAL_LIVER_HEPATOBLASTS
SERPINA4	DESCARTES_FETAL_LIVER_HEPATOBLASTS
SERPINA5	DESCARTES_FETAL_LIVER_HEPATOBLASTS
SERPINA6	DESCARTES_FETAL_LIVER_HEPATOBLASTS
SERPINA7	DESCARTES_FETAL_LIVER_HEPATOBLASTS
SERPINC1	DESCARTES_FETAL_LIVER_HEPATOBLASTS
SERPIND1	DESCARTES_FETAL_LIVER_HEPATOBLASTS
SERPINF1	DESCARTES_FETAL_LIVER_HEPATOBLASTS
SERPINF2	DESCARTES_FETAL_LIVER_HEPATOBLASTS
SGIP1	DESCARTES_FETAL_LIVER_HEPATOBLASTS
SGK2	DESCARTES_FETAL_LIVER_HEPATOBLASTS
SHANK2	DESCARTES_FETAL_LIVER_HEPATOBLASTS
SHH	DESCARTES_FETAL_LIVER_HEPATOBLASTS
SLC13A5	DESCARTES_FETAL_LIVER_HEPATOBLASTS
SLC15A1	DESCARTES_FETAL_LIVER_HEPATOBLASTS
SLC16A11	DESCARTES_FETAL_LIVER_HEPATOBLASTS
SLC16A12	DESCARTES_FETAL_LIVER_HEPATOBLASTS
SLC17A1	DESCARTES_FETAL_LIVER_HEPATOBLASTS
SLC17A2	DESCARTES_FETAL_LIVER_HEPATOBLASTS
SLC17A3	DESCARTES_FETAL_LIVER_HEPATOBLASTS
SLC17A4	DESCARTES_FETAL_LIVER_HEPATOBLASTS
SLC19A3	DESCARTES_FETAL_LIVER_HEPATOBLASTS
SLC22A10	DESCARTES_FETAL_LIVER_HEPATOBLASTS
SLC22A24	DESCARTES_FETAL_LIVER_HEPATOBLASTS
SLC22A25	DESCARTES_FETAL_LIVER_HEPATOBLASTS
SLC22A3	DESCARTES_FETAL_LIVER_HEPATOBLASTS
SLC22A7	DESCARTES_FETAL_LIVER_HEPATOBLASTS
SLC22A9	DESCARTES_FETAL_LIVER_HEPATOBLASTS
SLC25A18	DESCARTES_FETAL_LIVER_HEPATOBLASTS
SLC25A47	DESCARTES_FETAL_LIVER_HEPATOBLASTS
SLC26A1	DESCARTES_FETAL_LIVER_HEPATOBLASTS
SLC29A4	DESCARTES_FETAL_LIVER_HEPATOBLASTS
SLC2A2	DESCARTES_FETAL_LIVER_HEPATOBLASTS
SLC2A9	DESCARTES_FETAL_LIVER_HEPATOBLASTS
SLC34A1	DESCARTES_FETAL_LIVER_HEPATOBLASTS
SLC38A11	DESCARTES_FETAL_LIVER_HEPATOBLASTS
SLC38A3	DESCARTES_FETAL_LIVER_HEPATOBLASTS
SLC38A4	DESCARTES_FETAL_LIVER_HEPATOBLASTS
SLC39A14	DESCARTES_FETAL_LIVER_HEPATOBLASTS
SLC39A5	DESCARTES_FETAL_LIVER_HEPATOBLASTS
SLC47A1	DESCARTES_FETAL_LIVER_HEPATOBLASTS
SLC47A1P2	DESCARTES_FETAL_LIVER_HEPATOBLASTS
SLC5A11	DESCARTES_FETAL_LIVER_HEPATOBLASTS
SLC6A1	DESCARTES_FETAL_LIVER_HEPATOBLASTS
SLC6A11	DESCARTES_FETAL_LIVER_HEPATOBLASTS
SLC6A12	DESCARTES_FETAL_LIVER_HEPATOBLASTS
SLC7A2	DESCARTES_FETAL_LIVER_HEPATOBLASTS
SLCO1A2	DESCARTES_FETAL_LIVER_HEPATOBLASTS
SLCO1B1	DESCARTES_FETAL_LIVER_HEPATOBLASTS
SLCO1B3	DESCARTES_FETAL_LIVER_HEPATOBLASTS
SMLR1	DESCARTES_FETAL_LIVER_HEPATOBLASTS
SMOC1	DESCARTES_FETAL_LIVER_HEPATOBLASTS
SNAP25-AS1	DESCARTES_FETAL_LIVER_HEPATOBLASTS
SNORC	DESCARTES_FETAL_LIVER_HEPATOBLASTS
SOAT2	DESCARTES_FETAL_LIVER_HEPATOBLASTS
SOWAHA	DESCARTES_FETAL_LIVER_HEPATOBLASTS
SPP2	DESCARTES_FETAL_LIVER_HEPATOBLASTS
SPTLC3	DESCARTES_FETAL_LIVER_HEPATOBLASTS
STEAP2	DESCARTES_FETAL_LIVER_HEPATOBLASTS
STEAP2-AS1	DESCARTES_FETAL_LIVER_HEPATOBLASTS
SUGCT	DESCARTES_FETAL_LIVER_HEPATOBLASTS
SULT1C2	DESCARTES_FETAL_LIVER_HEPATOBLASTS
SULT1E1	DESCARTES_FETAL_LIVER_HEPATOBLASTS
SYNE4	DESCARTES_FETAL_LIVER_HEPATOBLASTS
TAFA4	DESCARTES_FETAL_LIVER_HEPATOBLASTS
TAT	DESCARTES_FETAL_LIVER_HEPATOBLASTS
TAT-AS1	DESCARTES_FETAL_LIVER_HEPATOBLASTS
TCEA3	DESCARTES_FETAL_LIVER_HEPATOBLASTS
TDO2	DESCARTES_FETAL_LIVER_HEPATOBLASTS
TENM1	DESCARTES_FETAL_LIVER_HEPATOBLASTS
TF	DESCARTES_FETAL_LIVER_HEPATOBLASTS
THRB	DESCARTES_FETAL_LIVER_HEPATOBLASTS
THRB-IT1	DESCARTES_FETAL_LIVER_HEPATOBLASTS
TJP3	DESCARTES_FETAL_LIVER_HEPATOBLASTS
TM4SF4	DESCARTES_FETAL_LIVER_HEPATOBLASTS
TM7SF2	DESCARTES_FETAL_LIVER_HEPATOBLASTS
TMEM139	DESCARTES_FETAL_LIVER_HEPATOBLASTS
TMEM199	DESCARTES_FETAL_LIVER_HEPATOBLASTS
TMEM54	DESCARTES_FETAL_LIVER_HEPATOBLASTS
TMEM82	DESCARTES_FETAL_LIVER_HEPATOBLASTS
TMPRSS6	DESCARTES_FETAL_LIVER_HEPATOBLASTS
TOX3	DESCARTES_FETAL_LIVER_HEPATOBLASTS
TRIM55	DESCARTES_FETAL_LIVER_HEPATOBLASTS
TRPC5	DESCARTES_FETAL_LIVER_HEPATOBLASTS
TTC36	DESCARTES_FETAL_LIVER_HEPATOBLASTS
TTC6	DESCARTES_FETAL_LIVER_HEPATOBLASTS
TTPA	DESCARTES_FETAL_LIVER_HEPATOBLASTS
TTR	DESCARTES_FETAL_LIVER_HEPATOBLASTS
UGT2A3	DESCARTES_FETAL_LIVER_HEPATOBLASTS
UGT2B10	DESCARTES_FETAL_LIVER_HEPATOBLASTS
UGT2B15	DESCARTES_FETAL_LIVER_HEPATOBLASTS
UGT2B27P	DESCARTES_FETAL_LIVER_HEPATOBLASTS
UGT2B4	DESCARTES_FETAL_LIVER_HEPATOBLASTS
UGT2B7	DESCARTES_FETAL_LIVER_HEPATOBLASTS
UROC1	DESCARTES_FETAL_LIVER_HEPATOBLASTS
VIL1	DESCARTES_FETAL_LIVER_HEPATOBLASTS
VSNL1	DESCARTES_FETAL_LIVER_HEPATOBLASTS
VTN	DESCARTES_FETAL_LIVER_HEPATOBLASTS
WDR72	DESCARTES_FETAL_LIVER_HEPATOBLASTS
XDH	DESCARTES_FETAL_LIVER_HEPATOBLASTS
XPNPEP2	DESCARTES_FETAL_LIVER_HEPATOBLASTS
ZFHX4-AS1	DESCARTES_FETAL_LIVER_HEPATOBLASTS
A1CF	AIZARANI_LIVER_C30_HEPATOCYTES_4
A2M	AIZARANI_LIVER_C30_HEPATOCYTES_4
AASS	AIZARANI_LIVER_C30_HEPATOCYTES_4
ABCA1	AIZARANI_LIVER_C30_HEPATOCYTES_4
ABCA5	AIZARANI_LIVER_C30_HEPATOCYTES_4
ABCA6	AIZARANI_LIVER_C30_HEPATOCYTES_4
ABCC2	AIZARANI_LIVER_C30_HEPATOCYTES_4
ABCC3	AIZARANI_LIVER_C30_HEPATOCYTES_4
ABHD15	AIZARANI_LIVER_C30_HEPATOCYTES_4
ABLIM3	AIZARANI_LIVER_C30_HEPATOCYTES_4
ACACB	AIZARANI_LIVER_C30_HEPATOCYTES_4
ACAD11	AIZARANI_LIVER_C30_HEPATOCYTES_4
ACADVL	AIZARANI_LIVER_C30_HEPATOCYTES_4
ACER3	AIZARANI_LIVER_C30_HEPATOCYTES_4
ACSL1	AIZARANI_LIVER_C30_HEPATOCYTES_4
ACSM2A	AIZARANI_LIVER_C30_HEPATOCYTES_4
ACSM5	AIZARANI_LIVER_C30_HEPATOCYTES_4
ADCY1	AIZARANI_LIVER_C30_HEPATOCYTES_4
ADGRA3	AIZARANI_LIVER_C30_HEPATOCYTES_4
ADGRG6	AIZARANI_LIVER_C30_HEPATOCYTES_4
ADPRHL1	AIZARANI_LIVER_C30_HEPATOCYTES_4
AFM	AIZARANI_LIVER_C30_HEPATOCYTES_4
AGXT	AIZARANI_LIVER_C30_HEPATOCYTES_4
AHI1	AIZARANI_LIVER_C30_HEPATOCYTES_4
AIG1	AIZARANI_LIVER_C30_HEPATOCYTES_4
AIPL1	AIZARANI_LIVER_C30_HEPATOCYTES_4
AK3	AIZARANI_LIVER_C30_HEPATOCYTES_4
ALAS1	AIZARANI_LIVER_C30_HEPATOCYTES_4
ALDH1L1	AIZARANI_LIVER_C30_HEPATOCYTES_4
ANGPTL4	AIZARANI_LIVER_C30_HEPATOCYTES_4
AP1M1	AIZARANI_LIVER_C30_HEPATOCYTES_4
APMAP	AIZARANI_LIVER_C30_HEPATOCYTES_4
AR	AIZARANI_LIVER_C30_HEPATOCYTES_4
ARG1	AIZARANI_LIVER_C30_HEPATOCYTES_4
ARHGEF10L	AIZARANI_LIVER_C30_HEPATOCYTES_4
ARHGEF26	AIZARANI_LIVER_C30_HEPATOCYTES_4
ARIH2OS	AIZARANI_LIVER_C30_HEPATOCYTES_4
ARL10	AIZARANI_LIVER_C30_HEPATOCYTES_4
ARMC9	AIZARANI_LIVER_C30_HEPATOCYTES_4
ARSK	AIZARANI_LIVER_C30_HEPATOCYTES_4
ASGR1	AIZARANI_LIVER_C30_HEPATOCYTES_4
ASL	AIZARANI_LIVER_C30_HEPATOCYTES_4
ASPG	AIZARANI_LIVER_C30_HEPATOCYTES_4
ATF3	AIZARANI_LIVER_C30_HEPATOCYTES_4
BAAT	AIZARANI_LIVER_C30_HEPATOCYTES_4
BCDIN3D	AIZARANI_LIVER_C30_HEPATOCYTES_4
BCL6	AIZARANI_LIVER_C30_HEPATOCYTES_4
BCO2	AIZARANI_LIVER_C30_HEPATOCYTES_4
BDH1	AIZARANI_LIVER_C30_HEPATOCYTES_4
BHMT	AIZARANI_LIVER_C30_HEPATOCYTES_4
BHMT2	AIZARANI_LIVER_C30_HEPATOCYTES_4
BIVM	AIZARANI_LIVER_C30_HEPATOCYTES_4
C15orf40	AIZARANI_LIVER_C30_HEPATOCYTES_4
C17orf75	AIZARANI_LIVER_C30_HEPATOCYTES_4
C1R	AIZARANI_LIVER_C30_HEPATOCYTES_4
C2orf68	AIZARANI_LIVER_C30_HEPATOCYTES_4
C4BPB	AIZARANI_LIVER_C30_HEPATOCYTES_4
C5	AIZARANI_LIVER_C30_HEPATOCYTES_4
C5AR2	AIZARANI_LIVER_C30_HEPATOCYTES_4
C6	AIZARANI_LIVER_C30_HEPATOCYTES_4
C8A	AIZARANI_LIVER_C30_HEPATOCYTES_4
CA5A	AIZARANI_LIVER_C30_HEPATOCYTES_4
CAMK1D	AIZARANI_LIVER_C30_HEPATOCYTES_4
CAPN3	AIZARANI_LIVER_C30_HEPATOCYTES_4
CCBE1	AIZARANI_LIVER_C30_HEPATOCYTES_4
CCDC142	AIZARANI_LIVER_C30_HEPATOCYTES_4
CCDC30	AIZARANI_LIVER_C30_HEPATOCYTES_4
CCNL2	AIZARANI_LIVER_C30_HEPATOCYTES_4
CCT8	AIZARANI_LIVER_C30_HEPATOCYTES_4
CEP89	AIZARANI_LIVER_C30_HEPATOCYTES_4
CFH	AIZARANI_LIVER_C30_HEPATOCYTES_4
CFHR3	AIZARANI_LIVER_C30_HEPATOCYTES_4
CHDH	AIZARANI_LIVER_C30_HEPATOCYTES_4
CHORDC1	AIZARANI_LIVER_C30_HEPATOCYTES_4
CHRD	AIZARANI_LIVER_C30_HEPATOCYTES_4
CLMN	AIZARANI_LIVER_C30_HEPATOCYTES_4
CLNK	AIZARANI_LIVER_C30_HEPATOCYTES_4
CMC2	AIZARANI_LIVER_C30_HEPATOCYTES_4
CNKSR3	AIZARANI_LIVER_C30_HEPATOCYTES_4
COBLL1	AIZARANI_LIVER_C30_HEPATOCYTES_4
COL18A1	AIZARANI_LIVER_C30_HEPATOCYTES_4
COL27A1	AIZARANI_LIVER_C30_HEPATOCYTES_4
COLEC12	AIZARANI_LIVER_C30_HEPATOCYTES_4
COMMD2	AIZARANI_LIVER_C30_HEPATOCYTES_4
CP	AIZARANI_LIVER_C30_HEPATOCYTES_4
CPEB4	AIZARANI_LIVER_C30_HEPATOCYTES_4
CPS1	AIZARANI_LIVER_C30_HEPATOCYTES_4
CRP	AIZARANI_LIVER_C30_HEPATOCYTES_4
CSAD	AIZARANI_LIVER_C30_HEPATOCYTES_4
CTD-3080P12.3	AIZARANI_LIVER_C30_HEPATOCYTES_4
CXCL1	AIZARANI_LIVER_C30_HEPATOCYTES_4
CYB561A3	AIZARANI_LIVER_C30_HEPATOCYTES_4
CYP2A13	AIZARANI_LIVER_C30_HEPATOCYTES_4
CYP2B6	AIZARANI_LIVER_C30_HEPATOCYTES_4
CYP2C19	AIZARANI_LIVER_C30_HEPATOCYTES_4
CYP2C8	AIZARANI_LIVER_C30_HEPATOCYTES_4
CYP2C9	AIZARANI_LIVER_C30_HEPATOCYTES_4
CYP2D6	AIZARANI_LIVER_C30_HEPATOCYTES_4
CYP3A4	AIZARANI_LIVER_C30_HEPATOCYTES_4
CYP3A43	AIZARANI_LIVER_C30_HEPATOCYTES_4
CYP3A5	AIZARANI_LIVER_C30_HEPATOCYTES_4
CYP4F3	AIZARANI_LIVER_C30_HEPATOCYTES_4
DCPS	AIZARANI_LIVER_C30_HEPATOCYTES_4
DDI2	AIZARANI_LIVER_C30_HEPATOCYTES_4
DDR1-DT	AIZARANI_LIVER_C30_HEPATOCYTES_4
DDX10	AIZARANI_LIVER_C30_HEPATOCYTES_4
DESI1	AIZARANI_LIVER_C30_HEPATOCYTES_4
DGKH	AIZARANI_LIVER_C30_HEPATOCYTES_4
DHTKD1	AIZARANI_LIVER_C30_HEPATOCYTES_4
DIS3	AIZARANI_LIVER_C30_HEPATOCYTES_4
DNAJA1	AIZARANI_LIVER_C30_HEPATOCYTES_4
DNAJC22	AIZARANI_LIVER_C30_HEPATOCYTES_4
DSG2	AIZARANI_LIVER_C30_HEPATOCYTES_4
DSG3	AIZARANI_LIVER_C30_HEPATOCYTES_4
DST	AIZARANI_LIVER_C30_HEPATOCYTES_4
DSTYK	AIZARANI_LIVER_C30_HEPATOCYTES_4
ECHDC2	AIZARANI_LIVER_C30_HEPATOCYTES_4
EFNA1	AIZARANI_LIVER_C30_HEPATOCYTES_4
ELL2	AIZARANI_LIVER_C30_HEPATOCYTES_4
EMC10	AIZARANI_LIVER_C30_HEPATOCYTES_4
ENPP1	AIZARANI_LIVER_C30_HEPATOCYTES_4
EPHX2	AIZARANI_LIVER_C30_HEPATOCYTES_4
ERBB3	AIZARANI_LIVER_C30_HEPATOCYTES_4
ERRFI1	AIZARANI_LIVER_C30_HEPATOCYTES_4
EXOC3-AS1	AIZARANI_LIVER_C30_HEPATOCYTES_4
F12	AIZARANI_LIVER_C30_HEPATOCYTES_4
F5	AIZARANI_LIVER_C30_HEPATOCYTES_4
F7	AIZARANI_LIVER_C30_HEPATOCYTES_4
FAM161A	AIZARANI_LIVER_C30_HEPATOCYTES_4
FAM20A	AIZARANI_LIVER_C30_HEPATOCYTES_4
FAM98B	AIZARANI_LIVER_C30_HEPATOCYTES_4
FAXC	AIZARANI_LIVER_C30_HEPATOCYTES_4
FBXL18	AIZARANI_LIVER_C30_HEPATOCYTES_4
FBXO17	AIZARANI_LIVER_C30_HEPATOCYTES_4
FBXO21	AIZARANI_LIVER_C30_HEPATOCYTES_4
FBXO22	AIZARANI_LIVER_C30_HEPATOCYTES_4
FBXO31	AIZARANI_LIVER_C30_HEPATOCYTES_4
FBXO48	AIZARANI_LIVER_C30_HEPATOCYTES_4
FEM1A	AIZARANI_LIVER_C30_HEPATOCYTES_4
FHL2	AIZARANI_LIVER_C30_HEPATOCYTES_4
FKBP5	AIZARANI_LIVER_C30_HEPATOCYTES_4
FMN1	AIZARANI_LIVER_C30_HEPATOCYTES_4
FMO3	AIZARANI_LIVER_C30_HEPATOCYTES_4
FMO5	AIZARANI_LIVER_C30_HEPATOCYTES_4
FOXO1	AIZARANI_LIVER_C30_HEPATOCYTES_4
FOXO3	AIZARANI_LIVER_C30_HEPATOCYTES_4
FST	AIZARANI_LIVER_C30_HEPATOCYTES_4
FTCD	AIZARANI_LIVER_C30_HEPATOCYTES_4
FYB2	AIZARANI_LIVER_C30_HEPATOCYTES_4
GABPB1-AS1	AIZARANI_LIVER_C30_HEPATOCYTES_4
GABPB2	AIZARANI_LIVER_C30_HEPATOCYTES_4
GADD45G	AIZARANI_LIVER_C30_HEPATOCYTES_4
GCGR	AIZARANI_LIVER_C30_HEPATOCYTES_4
GCKR	AIZARANI_LIVER_C30_HEPATOCYTES_4
GFOD2	AIZARANI_LIVER_C30_HEPATOCYTES_4
GGPS1	AIZARANI_LIVER_C30_HEPATOCYTES_4
GLYCTK	AIZARANI_LIVER_C30_HEPATOCYTES_4
GMEB1	AIZARANI_LIVER_C30_HEPATOCYTES_4
GNE	AIZARANI_LIVER_C30_HEPATOCYTES_4
GNL3L	AIZARANI_LIVER_C30_HEPATOCYTES_4
GOLGA8B	AIZARANI_LIVER_C30_HEPATOCYTES_4
GPAM	AIZARANI_LIVER_C30_HEPATOCYTES_4
GPR1-AS	AIZARANI_LIVER_C30_HEPATOCYTES_4
GPR82	AIZARANI_LIVER_C30_HEPATOCYTES_4
GPT2	AIZARANI_LIVER_C30_HEPATOCYTES_4
GRB14	AIZARANI_LIVER_C30_HEPATOCYTES_4
GRTP1	AIZARANI_LIVER_C30_HEPATOCYTES_4
GSDMB	AIZARANI_LIVER_C30_HEPATOCYTES_4
GTDC1	AIZARANI_LIVER_C30_HEPATOCYTES_4
GTF2H2	AIZARANI_LIVER_C30_HEPATOCYTES_4
GTF2H2C	AIZARANI_LIVER_C30_HEPATOCYTES_4
GTPBP10	AIZARANI_LIVER_C30_HEPATOCYTES_4
H6PD	AIZARANI_LIVER_C30_HEPATOCYTES_4
HAL	AIZARANI_LIVER_C30_HEPATOCYTES_4
HAO2	AIZARANI_LIVER_C30_HEPATOCYTES_4
HAP1	AIZARANI_LIVER_C30_HEPATOCYTES_4
HDHD3	AIZARANI_LIVER_C30_HEPATOCYTES_4
HEATR5A	AIZARANI_LIVER_C30_HEPATOCYTES_4
HELB	AIZARANI_LIVER_C30_HEPATOCYTES_4
HEMK1	AIZARANI_LIVER_C30_HEPATOCYTES_4
HGD	AIZARANI_LIVER_C30_HEPATOCYTES_4
HGFAC	AIZARANI_LIVER_C30_HEPATOCYTES_4
HLF	AIZARANI_LIVER_C30_HEPATOCYTES_4
HPN	AIZARANI_LIVER_C30_HEPATOCYTES_4
HPX	AIZARANI_LIVER_C30_HEPATOCYTES_4
HSPA4L	AIZARANI_LIVER_C30_HEPATOCYTES_4
ICA1L	AIZARANI_LIVER_C30_HEPATOCYTES_4
ID2	AIZARANI_LIVER_C30_HEPATOCYTES_4
IDH2	AIZARANI_LIVER_C30_HEPATOCYTES_4
IDS	AIZARANI_LIVER_C30_HEPATOCYTES_4
IGFBP1	AIZARANI_LIVER_C30_HEPATOCYTES_4
IKBIP	AIZARANI_LIVER_C30_HEPATOCYTES_4
IL1RAP	AIZARANI_LIVER_C30_HEPATOCYTES_4
IL6R	AIZARANI_LIVER_C30_HEPATOCYTES_4
INE2	AIZARANI_LIVER_C30_HEPATOCYTES_4
INSIG1	AIZARANI_LIVER_C30_HEPATOCYTES_4
INTS6	AIZARANI_LIVER_C30_HEPATOCYTES_4
IRS2	AIZARANI_LIVER_C30_HEPATOCYTES_4
ITGA9-AS1	AIZARANI_LIVER_C30_HEPATOCYTES_4
ITIH1	AIZARANI_LIVER_C30_HEPATOCYTES_4
ITIH3	AIZARANI_LIVER_C30_HEPATOCYTES_4
ITPR2	AIZARANI_LIVER_C30_HEPATOCYTES_4
ITSN1	AIZARANI_LIVER_C30_HEPATOCYTES_4
IYD	AIZARANI_LIVER_C30_HEPATOCYTES_4
KCNA7	AIZARANI_LIVER_C30_HEPATOCYTES_4
KCNMB1	AIZARANI_LIVER_C30_HEPATOCYTES_4
KIF1C	AIZARANI_LIVER_C30_HEPATOCYTES_4
KIR3DX1	AIZARANI_LIVER_C30_HEPATOCYTES_4
KIZ-AS1	AIZARANI_LIVER_C30_HEPATOCYTES_4
KLF6	AIZARANI_LIVER_C30_HEPATOCYTES_4
KPNA6	AIZARANI_LIVER_C30_HEPATOCYTES_4
KREMEN1	AIZARANI_LIVER_C30_HEPATOCYTES_4
L1TD1	AIZARANI_LIVER_C30_HEPATOCYTES_4
LACTB2-AS1	AIZARANI_LIVER_C30_HEPATOCYTES_4
LEAP2	AIZARANI_LIVER_C30_HEPATOCYTES_4
LEPR	AIZARANI_LIVER_C30_HEPATOCYTES_4
LINC00574	AIZARANI_LIVER_C30_HEPATOCYTES_4
LINC00887	AIZARANI_LIVER_C30_HEPATOCYTES_4
LINC00895	AIZARANI_LIVER_C30_HEPATOCYTES_4
LINC00963	AIZARANI_LIVER_C30_HEPATOCYTES_4
LINC01116	AIZARANI_LIVER_C30_HEPATOCYTES_4
LINC01209	AIZARANI_LIVER_C30_HEPATOCYTES_4
LINC01285	AIZARANI_LIVER_C30_HEPATOCYTES_4
LINC01502	AIZARANI_LIVER_C30_HEPATOCYTES_4
LINC01521	AIZARANI_LIVER_C30_HEPATOCYTES_4
LINC01554	AIZARANI_LIVER_C30_HEPATOCYTES_4
LMOD3	AIZARANI_LIVER_C30_HEPATOCYTES_4
LONP2	AIZARANI_LIVER_C30_HEPATOCYTES_4
LRCH3	AIZARANI_LIVER_C30_HEPATOCYTES_4
LRP6	AIZARANI_LIVER_C30_HEPATOCYTES_4
LRRC27	AIZARANI_LIVER_C30_HEPATOCYTES_4
LRRC57	AIZARANI_LIVER_C30_HEPATOCYTES_4
LRRC58	AIZARANI_LIVER_C30_HEPATOCYTES_4
LSINCT5	AIZARANI_LIVER_C30_HEPATOCYTES_4
LUADT1	AIZARANI_LIVER_C30_HEPATOCYTES_4
LYRM7	AIZARANI_LIVER_C30_HEPATOCYTES_4
MACC1	AIZARANI_LIVER_C30_HEPATOCYTES_4
MAP3K14	AIZARANI_LIVER_C30_HEPATOCYTES_4
MAS1	AIZARANI_LIVER_C30_HEPATOCYTES_4
MAST4	AIZARANI_LIVER_C30_HEPATOCYTES_4
MAT1A	AIZARANI_LIVER_C30_HEPATOCYTES_4
MAVS	AIZARANI_LIVER_C30_HEPATOCYTES_4
MDM2	AIZARANI_LIVER_C30_HEPATOCYTES_4
MEG8	AIZARANI_LIVER_C30_HEPATOCYTES_4
MEGF9	AIZARANI_LIVER_C30_HEPATOCYTES_4
METTL21A	AIZARANI_LIVER_C30_HEPATOCYTES_4
METTL2B	AIZARANI_LIVER_C30_HEPATOCYTES_4
MFAP5	AIZARANI_LIVER_C30_HEPATOCYTES_4
MFSD4B	AIZARANI_LIVER_C30_HEPATOCYTES_4
MIGA1	AIZARANI_LIVER_C30_HEPATOCYTES_4
MIRLET7BHG	AIZARANI_LIVER_C30_HEPATOCYTES_4
MKLN1-AS	AIZARANI_LIVER_C30_HEPATOCYTES_4
MKNK2	AIZARANI_LIVER_C30_HEPATOCYTES_4
MLXIP	AIZARANI_LIVER_C30_HEPATOCYTES_4
MLXIPL	AIZARANI_LIVER_C30_HEPATOCYTES_4
MOGAT3	AIZARANI_LIVER_C30_HEPATOCYTES_4
MPV17L	AIZARANI_LIVER_C30_HEPATOCYTES_4
MREG	AIZARANI_LIVER_C30_HEPATOCYTES_4
MST1	AIZARANI_LIVER_C30_HEPATOCYTES_4
MTMR9	AIZARANI_LIVER_C30_HEPATOCYTES_4
MTO1	AIZARANI_LIVER_C30_HEPATOCYTES_4
MUC3A	AIZARANI_LIVER_C30_HEPATOCYTES_4
MYO1B	AIZARANI_LIVER_C30_HEPATOCYTES_4
NAA16	AIZARANI_LIVER_C30_HEPATOCYTES_4
NBPF11	AIZARANI_LIVER_C30_HEPATOCYTES_4
NBPF12	AIZARANI_LIVER_C30_HEPATOCYTES_4
NCBP3	AIZARANI_LIVER_C30_HEPATOCYTES_4
NDUFV3	AIZARANI_LIVER_C30_HEPATOCYTES_4
NEDD9	AIZARANI_LIVER_C30_HEPATOCYTES_4
NFX1	AIZARANI_LIVER_C30_HEPATOCYTES_4
NLRP12	AIZARANI_LIVER_C30_HEPATOCYTES_4
NNT	AIZARANI_LIVER_C30_HEPATOCYTES_4
NNT-AS1	AIZARANI_LIVER_C30_HEPATOCYTES_4
NOS1AP	AIZARANI_LIVER_C30_HEPATOCYTES_4
NR1I2	AIZARANI_LIVER_C30_HEPATOCYTES_4
NSUN6	AIZARANI_LIVER_C30_HEPATOCYTES_4
NTRK3	AIZARANI_LIVER_C30_HEPATOCYTES_4
NUGGC	AIZARANI_LIVER_C30_HEPATOCYTES_4
OLAH	AIZARANI_LIVER_C30_HEPATOCYTES_4
ONECUT2	AIZARANI_LIVER_C30_HEPATOCYTES_4
PABPC1L	AIZARANI_LIVER_C30_HEPATOCYTES_4
PAH	AIZARANI_LIVER_C30_HEPATOCYTES_4
PAN2	AIZARANI_LIVER_C30_HEPATOCYTES_4
PART1	AIZARANI_LIVER_C30_HEPATOCYTES_4
PCAT7	AIZARANI_LIVER_C30_HEPATOCYTES_4
PCDH11Y	AIZARANI_LIVER_C30_HEPATOCYTES_4
PCDHB1	AIZARANI_LIVER_C30_HEPATOCYTES_4
PCK1	AIZARANI_LIVER_C30_HEPATOCYTES_4
PCLAF	AIZARANI_LIVER_C30_HEPATOCYTES_4
PCYT1A	AIZARANI_LIVER_C30_HEPATOCYTES_4
PDE4DIP	AIZARANI_LIVER_C30_HEPATOCYTES_4
PDE6A	AIZARANI_LIVER_C30_HEPATOCYTES_4
PDP2	AIZARANI_LIVER_C30_HEPATOCYTES_4
PEDS1	AIZARANI_LIVER_C30_HEPATOCYTES_4
PHACTR4	AIZARANI_LIVER_C30_HEPATOCYTES_4
PHF6	AIZARANI_LIVER_C30_HEPATOCYTES_4
PHF8	AIZARANI_LIVER_C30_HEPATOCYTES_4
PHKA2	AIZARANI_LIVER_C30_HEPATOCYTES_4
PIK3C3	AIZARANI_LIVER_C30_HEPATOCYTES_4
PLEKHA2	AIZARANI_LIVER_C30_HEPATOCYTES_4
PLGLB1	AIZARANI_LIVER_C30_HEPATOCYTES_4
PLIN4	AIZARANI_LIVER_C30_HEPATOCYTES_4
PLIN5	AIZARANI_LIVER_C30_HEPATOCYTES_4
PNISR	AIZARANI_LIVER_C30_HEPATOCYTES_4
PNPLA3	AIZARANI_LIVER_C30_HEPATOCYTES_4
PNPT1	AIZARANI_LIVER_C30_HEPATOCYTES_4
POLR2J3	AIZARANI_LIVER_C30_HEPATOCYTES_4
POR	AIZARANI_LIVER_C30_HEPATOCYTES_4
PPARA	AIZARANI_LIVER_C30_HEPATOCYTES_4
PPARGC1A	AIZARANI_LIVER_C30_HEPATOCYTES_4
PPP1R12B	AIZARANI_LIVER_C30_HEPATOCYTES_4
PPP1R3B	AIZARANI_LIVER_C30_HEPATOCYTES_4
PPP2R1B	AIZARANI_LIVER_C30_HEPATOCYTES_4
PPP6R2	AIZARANI_LIVER_C30_HEPATOCYTES_4
PROC	AIZARANI_LIVER_C30_HEPATOCYTES_4
PROX1	AIZARANI_LIVER_C30_HEPATOCYTES_4
PROZ	AIZARANI_LIVER_C30_HEPATOCYTES_4
PTAFR	AIZARANI_LIVER_C30_HEPATOCYTES_4
PTK6	AIZARANI_LIVER_C30_HEPATOCYTES_4
PTP4A1	AIZARANI_LIVER_C30_HEPATOCYTES_4
PTPN3	AIZARANI_LIVER_C30_HEPATOCYTES_4
QSOX1	AIZARANI_LIVER_C30_HEPATOCYTES_4
RAB27A	AIZARANI_LIVER_C30_HEPATOCYTES_4
RAD54L2	AIZARANI_LIVER_C30_HEPATOCYTES_4
RALGAPA2	AIZARANI_LIVER_C30_HEPATOCYTES_4
RAMP2-AS1	AIZARANI_LIVER_C30_HEPATOCYTES_4
RANBP10	AIZARANI_LIVER_C30_HEPATOCYTES_4
RBBP5	AIZARANI_LIVER_C30_HEPATOCYTES_4
RBL1	AIZARANI_LIVER_C30_HEPATOCYTES_4
RCL1	AIZARANI_LIVER_C30_HEPATOCYTES_4
RHOBTB3	AIZARANI_LIVER_C30_HEPATOCYTES_4
RIOK3	AIZARANI_LIVER_C30_HEPATOCYTES_4
RN7SL134P	AIZARANI_LIVER_C30_HEPATOCYTES_4
RN7SL202P	AIZARANI_LIVER_C30_HEPATOCYTES_4
RN7SL274P	AIZARANI_LIVER_C30_HEPATOCYTES_4
RN7SL391P	AIZARANI_LIVER_C30_HEPATOCYTES_4
RN7SL403P	AIZARANI_LIVER_C30_HEPATOCYTES_4
RN7SL510P	AIZARANI_LIVER_C30_HEPATOCYTES_4
RN7SL602P	AIZARANI_LIVER_C30_HEPATOCYTES_4
RN7SL605P	AIZARANI_LIVER_C30_HEPATOCYTES_4
RN7SL811P	AIZARANI_LIVER_C30_HEPATOCYTES_4
RNF115	AIZARANI_LIVER_C30_HEPATOCYTES_4
RNF216	AIZARANI_LIVER_C30_HEPATOCYTES_4
RNF41	AIZARANI_LIVER_C30_HEPATOCYTES_4
RPS27L	AIZARANI_LIVER_C30_HEPATOCYTES_4
RPS6KA5	AIZARANI_LIVER_C30_HEPATOCYTES_4
RSPH3	AIZARANI_LIVER_C30_HEPATOCYTES_4
RUNDC1	AIZARANI_LIVER_C30_HEPATOCYTES_4
SCML1	AIZARANI_LIVER_C30_HEPATOCYTES_4
SDS	AIZARANI_LIVER_C30_HEPATOCYTES_4
SEC14L4	AIZARANI_LIVER_C30_HEPATOCYTES_4
SEC23A	AIZARANI_LIVER_C30_HEPATOCYTES_4
SELENBP1	AIZARANI_LIVER_C30_HEPATOCYTES_4
SELENOO	AIZARANI_LIVER_C30_HEPATOCYTES_4
SEMA3E	AIZARANI_LIVER_C30_HEPATOCYTES_4
SERAC1	AIZARANI_LIVER_C30_HEPATOCYTES_4
SGMS1-AS1	AIZARANI_LIVER_C30_HEPATOCYTES_4
SGSM1	AIZARANI_LIVER_C30_HEPATOCYTES_4
SH3PXD2A	AIZARANI_LIVER_C30_HEPATOCYTES_4
SHROOM1	AIZARANI_LIVER_C30_HEPATOCYTES_4
SIK2	AIZARANI_LIVER_C30_HEPATOCYTES_4
SIN3B	AIZARANI_LIVER_C30_HEPATOCYTES_4
SLC13A5	AIZARANI_LIVER_C30_HEPATOCYTES_4
SLC14A2	AIZARANI_LIVER_C30_HEPATOCYTES_4
SLC17A9	AIZARANI_LIVER_C30_HEPATOCYTES_4
SLC23A2	AIZARANI_LIVER_C30_HEPATOCYTES_4
SLC25A13	AIZARANI_LIVER_C30_HEPATOCYTES_4
SLC25A16	AIZARANI_LIVER_C30_HEPATOCYTES_4
SLC25A18	AIZARANI_LIVER_C30_HEPATOCYTES_4
SLC25A37	AIZARANI_LIVER_C30_HEPATOCYTES_4
SLC27A2	AIZARANI_LIVER_C30_HEPATOCYTES_4
SLC28A2	AIZARANI_LIVER_C30_HEPATOCYTES_4
SLC31A1	AIZARANI_LIVER_C30_HEPATOCYTES_4
SLC35E3	AIZARANI_LIVER_C30_HEPATOCYTES_4
SLC39A14	AIZARANI_LIVER_C30_HEPATOCYTES_4
SLC43A2	AIZARANI_LIVER_C30_HEPATOCYTES_4
SLC7A2	AIZARANI_LIVER_C30_HEPATOCYTES_4
SLCO1B3	AIZARANI_LIVER_C30_HEPATOCYTES_4
SNAP29	AIZARANI_LIVER_C30_HEPATOCYTES_4
SNORD3A	AIZARANI_LIVER_C30_HEPATOCYTES_4
SORL1	AIZARANI_LIVER_C30_HEPATOCYTES_4
SRD5A1	AIZARANI_LIVER_C30_HEPATOCYTES_4
SRSF11	AIZARANI_LIVER_C30_HEPATOCYTES_4
ST3GAL6	AIZARANI_LIVER_C30_HEPATOCYTES_4
STAT3	AIZARANI_LIVER_C30_HEPATOCYTES_4
STEAP4	AIZARANI_LIVER_C30_HEPATOCYTES_4
STXBP5-AS1	AIZARANI_LIVER_C30_HEPATOCYTES_4
SUGP2	AIZARANI_LIVER_C30_HEPATOCYTES_4
SVOP	AIZARANI_LIVER_C30_HEPATOCYTES_4
TAF8	AIZARANI_LIVER_C30_HEPATOCYTES_4
TAT	AIZARANI_LIVER_C30_HEPATOCYTES_4
TEAD1	AIZARANI_LIVER_C30_HEPATOCYTES_4
TENM1	AIZARANI_LIVER_C30_HEPATOCYTES_4
TENT5A	AIZARANI_LIVER_C30_HEPATOCYTES_4
TJP2	AIZARANI_LIVER_C30_HEPATOCYTES_4
TLCD2	AIZARANI_LIVER_C30_HEPATOCYTES_4
TLCD4	AIZARANI_LIVER_C30_HEPATOCYTES_4
TMEM106A	AIZARANI_LIVER_C30_HEPATOCYTES_4
TMEM192	AIZARANI_LIVER_C30_HEPATOCYTES_4
TMEM254-AS1	AIZARANI_LIVER_C30_HEPATOCYTES_4
TMEM87A	AIZARANI_LIVER_C30_HEPATOCYTES_4
TNFAIP8L1	AIZARANI_LIVER_C30_HEPATOCYTES_4
TNFSF14	AIZARANI_LIVER_C30_HEPATOCYTES_4
TNRC6A	AIZARANI_LIVER_C30_HEPATOCYTES_4
TRIM72	AIZARANI_LIVER_C30_HEPATOCYTES_4
TRMT9B	AIZARANI_LIVER_C30_HEPATOCYTES_4
TSHZ2	AIZARANI_LIVER_C30_HEPATOCYTES_4
TTC38	AIZARANI_LIVER_C30_HEPATOCYTES_4
TUBD1	AIZARANI_LIVER_C30_HEPATOCYTES_4
TUT7	AIZARANI_LIVER_C30_HEPATOCYTES_4
UBE2G2	AIZARANI_LIVER_C30_HEPATOCYTES_4
UBN2	AIZARANI_LIVER_C30_HEPATOCYTES_4
UBR4	AIZARANI_LIVER_C30_HEPATOCYTES_4
UCKL1-AS1	AIZARANI_LIVER_C30_HEPATOCYTES_4
ULK1	AIZARANI_LIVER_C30_HEPATOCYTES_4
UTP23	AIZARANI_LIVER_C30_HEPATOCYTES_4
VEGFA	AIZARANI_LIVER_C30_HEPATOCYTES_4
VHL	AIZARANI_LIVER_C30_HEPATOCYTES_4
VSIG1	AIZARANI_LIVER_C30_HEPATOCYTES_4
VSTM4	AIZARANI_LIVER_C30_HEPATOCYTES_4
WDR31	AIZARANI_LIVER_C30_HEPATOCYTES_4
WNT2B	AIZARANI_LIVER_C30_HEPATOCYTES_4
XKR4	AIZARANI_LIVER_C30_HEPATOCYTES_4
XPR1	AIZARANI_LIVER_C30_HEPATOCYTES_4
YIF1B	AIZARANI_LIVER_C30_HEPATOCYTES_4
YIPF4	AIZARANI_LIVER_C30_HEPATOCYTES_4
ZBTB25	AIZARANI_LIVER_C30_HEPATOCYTES_4
ZC3H13	AIZARANI_LIVER_C30_HEPATOCYTES_4
ZFAND5	AIZARANI_LIVER_C30_HEPATOCYTES_4
ZHX3	AIZARANI_LIVER_C30_HEPATOCYTES_4
ZKSCAN1	AIZARANI_LIVER_C30_HEPATOCYTES_4
ZMAT3	AIZARANI_LIVER_C30_HEPATOCYTES_4
ZNF101	AIZARANI_LIVER_C30_HEPATOCYTES_4
ZNF154	AIZARANI_LIVER_C30_HEPATOCYTES_4
ZNF264	AIZARANI_LIVER_C30_HEPATOCYTES_4
ZNF283	AIZARANI_LIVER_C30_HEPATOCYTES_4
ZNF397	AIZARANI_LIVER_C30_HEPATOCYTES_4
ZNF419	AIZARANI_LIVER_C30_HEPATOCYTES_4
ZNF426	AIZARANI_LIVER_C30_HEPATOCYTES_4
ZNF454	AIZARANI_LIVER_C30_HEPATOCYTES_4
ZNF554	AIZARANI_LIVER_C30_HEPATOCYTES_4
ZNF556	AIZARANI_LIVER_C30_HEPATOCYTES_4
ZNF605	AIZARANI_LIVER_C30_HEPATOCYTES_4
ZNF639	AIZARANI_LIVER_C30_HEPATOCYTES_4
ZNF641	AIZARANI_LIVER_C30_HEPATOCYTES_4
ZYG11B	AIZARANI_LIVER_C30_HEPATOCYTES_4
A1BG	AIZARANI_LIVER_C17_HEPATOCYTES_3
ABCA1	AIZARANI_LIVER_C17_HEPATOCYTES_3
ACSL1	AIZARANI_LIVER_C17_HEPATOCYTES_3
ACSM2A	AIZARANI_LIVER_C17_HEPATOCYTES_3
ADH1A	AIZARANI_LIVER_C17_HEPATOCYTES_3
ADH1B	AIZARANI_LIVER_C17_HEPATOCYTES_3
ADH4	AIZARANI_LIVER_C17_HEPATOCYTES_3
AFM	AIZARANI_LIVER_C17_HEPATOCYTES_3
AGXT	AIZARANI_LIVER_C17_HEPATOCYTES_3
AHSG	AIZARANI_LIVER_C17_HEPATOCYTES_3
AMBP	AIZARANI_LIVER_C17_HEPATOCYTES_3
ANG	AIZARANI_LIVER_C17_HEPATOCYTES_3
APOA1	AIZARANI_LIVER_C17_HEPATOCYTES_3
APOA2	AIZARANI_LIVER_C17_HEPATOCYTES_3
APOA5	AIZARANI_LIVER_C17_HEPATOCYTES_3
APOB	AIZARANI_LIVER_C17_HEPATOCYTES_3
APOC1	AIZARANI_LIVER_C17_HEPATOCYTES_3
APOC3	AIZARANI_LIVER_C17_HEPATOCYTES_3
APOE	AIZARANI_LIVER_C17_HEPATOCYTES_3
APOH	AIZARANI_LIVER_C17_HEPATOCYTES_3
ASGR1	AIZARANI_LIVER_C17_HEPATOCYTES_3
ASGR2	AIZARANI_LIVER_C17_HEPATOCYTES_3
AZGP1	AIZARANI_LIVER_C17_HEPATOCYTES_3
BAAT	AIZARANI_LIVER_C17_HEPATOCYTES_3
C1R	AIZARANI_LIVER_C17_HEPATOCYTES_3
C1S	AIZARANI_LIVER_C17_HEPATOCYTES_3
C3	AIZARANI_LIVER_C17_HEPATOCYTES_3
C5	AIZARANI_LIVER_C17_HEPATOCYTES_3
C9	AIZARANI_LIVER_C17_HEPATOCYTES_3
CES1	AIZARANI_LIVER_C17_HEPATOCYTES_3
CES2	AIZARANI_LIVER_C17_HEPATOCYTES_3
CFB	AIZARANI_LIVER_C17_HEPATOCYTES_3
CFH	AIZARANI_LIVER_C17_HEPATOCYTES_3
CFHR3	AIZARANI_LIVER_C17_HEPATOCYTES_3
CLU	AIZARANI_LIVER_C17_HEPATOCYTES_3
CP	AIZARANI_LIVER_C17_HEPATOCYTES_3
CPS1	AIZARANI_LIVER_C17_HEPATOCYTES_3
CRP	AIZARANI_LIVER_C17_HEPATOCYTES_3
CXCL1	AIZARANI_LIVER_C17_HEPATOCYTES_3
CYP1A2	AIZARANI_LIVER_C17_HEPATOCYTES_3
CYP2A13	AIZARANI_LIVER_C17_HEPATOCYTES_3
CYP2B6	AIZARANI_LIVER_C17_HEPATOCYTES_3
CYP2C19	AIZARANI_LIVER_C17_HEPATOCYTES_3
CYP2C8	AIZARANI_LIVER_C17_HEPATOCYTES_3
CYP2C9	AIZARANI_LIVER_C17_HEPATOCYTES_3
CYP2E1	AIZARANI_LIVER_C17_HEPATOCYTES_3
CYP3A4	AIZARANI_LIVER_C17_HEPATOCYTES_3
CYP4F3	AIZARANI_LIVER_C17_HEPATOCYTES_3
CYP8B1	AIZARANI_LIVER_C17_HEPATOCYTES_3
DCXR	AIZARANI_LIVER_C17_HEPATOCYTES_3
EPHX1	AIZARANI_LIVER_C17_HEPATOCYTES_3
F12	AIZARANI_LIVER_C17_HEPATOCYTES_3
F2	AIZARANI_LIVER_C17_HEPATOCYTES_3
F5	AIZARANI_LIVER_C17_HEPATOCYTES_3
FGA	AIZARANI_LIVER_C17_HEPATOCYTES_3
FGB	AIZARANI_LIVER_C17_HEPATOCYTES_3
FGG	AIZARANI_LIVER_C17_HEPATOCYTES_3
FGL1	AIZARANI_LIVER_C17_HEPATOCYTES_3
FN1	AIZARANI_LIVER_C17_HEPATOCYTES_3
FTCD	AIZARANI_LIVER_C17_HEPATOCYTES_3
GPT2	AIZARANI_LIVER_C17_HEPATOCYTES_3
HP	AIZARANI_LIVER_C17_HEPATOCYTES_3
HPN	AIZARANI_LIVER_C17_HEPATOCYTES_3
HPX	AIZARANI_LIVER_C17_HEPATOCYTES_3
HRG	AIZARANI_LIVER_C17_HEPATOCYTES_3
IGF2	AIZARANI_LIVER_C17_HEPATOCYTES_3
IGFBP1	AIZARANI_LIVER_C17_HEPATOCYTES_3
IGFBP2	AIZARANI_LIVER_C17_HEPATOCYTES_3
ITIH1	AIZARANI_LIVER_C17_HEPATOCYTES_3
ITIH3	AIZARANI_LIVER_C17_HEPATOCYTES_3
KNG1	AIZARANI_LIVER_C17_HEPATOCYTES_3
LRG1	AIZARANI_LIVER_C17_HEPATOCYTES_3
MAT1A	AIZARANI_LIVER_C17_HEPATOCYTES_3
MLXIPL	AIZARANI_LIVER_C17_HEPATOCYTES_3
MST1	AIZARANI_LIVER_C17_HEPATOCYTES_3
MT2A	AIZARANI_LIVER_C17_HEPATOCYTES_3
NNMT	AIZARANI_LIVER_C17_HEPATOCYTES_3
ORM1	AIZARANI_LIVER_C17_HEPATOCYTES_3
ORM2	AIZARANI_LIVER_C17_HEPATOCYTES_3
PLG	AIZARANI_LIVER_C17_HEPATOCYTES_3
PLIN5	AIZARANI_LIVER_C17_HEPATOCYTES_3
PTMS	AIZARANI_LIVER_C17_HEPATOCYTES_3
RARRES2	AIZARANI_LIVER_C17_HEPATOCYTES_3
RBP4	AIZARANI_LIVER_C17_HEPATOCYTES_3
SAA1	AIZARANI_LIVER_C17_HEPATOCYTES_3
SELENBP1	AIZARANI_LIVER_C17_HEPATOCYTES_3
SERPINA1	AIZARANI_LIVER_C17_HEPATOCYTES_3
SERPINA3	AIZARANI_LIVER_C17_HEPATOCYTES_3
SERPINC1	AIZARANI_LIVER_C17_HEPATOCYTES_3
SERPIND1	AIZARANI_LIVER_C17_HEPATOCYTES_3
SERPINE1	AIZARANI_LIVER_C17_HEPATOCYTES_3
SERPINF1	AIZARANI_LIVER_C17_HEPATOCYTES_3
SERPINF2	AIZARANI_LIVER_C17_HEPATOCYTES_3
SERPING1	AIZARANI_LIVER_C17_HEPATOCYTES_3
SLC27A5	AIZARANI_LIVER_C17_HEPATOCYTES_3
SULT2A1	AIZARANI_LIVER_C17_HEPATOCYTES_3
TF	AIZARANI_LIVER_C17_HEPATOCYTES_3
TMEM176A	AIZARANI_LIVER_C17_HEPATOCYTES_3
TMEM176B	AIZARANI_LIVER_C17_HEPATOCYTES_3
TNFSF14	AIZARANI_LIVER_C17_HEPATOCYTES_3
UGT2B7	AIZARANI_LIVER_C17_HEPATOCYTES_3
VTN	AIZARANI_LIVER_C17_HEPATOCYTES_3
A1BG	AIZARANI_LIVER_C14_HEPATOCYTES_2
A1CF	AIZARANI_LIVER_C14_HEPATOCYTES_2
ABAT	AIZARANI_LIVER_C14_HEPATOCYTES_2
ABHD14A-ACY1	AIZARANI_LIVER_C14_HEPATOCYTES_2
ACAA2	AIZARANI_LIVER_C14_HEPATOCYTES_2
ACAT1	AIZARANI_LIVER_C14_HEPATOCYTES_2
ACSM2A	AIZARANI_LIVER_C14_HEPATOCYTES_2
ACSM5	AIZARANI_LIVER_C14_HEPATOCYTES_2
ADH1A	AIZARANI_LIVER_C14_HEPATOCYTES_2
ADH1B	AIZARANI_LIVER_C14_HEPATOCYTES_2
ADH4	AIZARANI_LIVER_C14_HEPATOCYTES_2
ADH6	AIZARANI_LIVER_C14_HEPATOCYTES_2
ADI1	AIZARANI_LIVER_C14_HEPATOCYTES_2
AFM	AIZARANI_LIVER_C14_HEPATOCYTES_2
AGXT	AIZARANI_LIVER_C14_HEPATOCYTES_2
AHSG	AIZARANI_LIVER_C14_HEPATOCYTES_2
AKR1C4	AIZARANI_LIVER_C14_HEPATOCYTES_2
AKR1D1	AIZARANI_LIVER_C14_HEPATOCYTES_2
ALAS1	AIZARANI_LIVER_C14_HEPATOCYTES_2
ALDH1A1	AIZARANI_LIVER_C14_HEPATOCYTES_2
ALDH1L1	AIZARANI_LIVER_C14_HEPATOCYTES_2
ALDH2	AIZARANI_LIVER_C14_HEPATOCYTES_2
ALDH4A1	AIZARANI_LIVER_C14_HEPATOCYTES_2
ALDH6A1	AIZARANI_LIVER_C14_HEPATOCYTES_2
ALDH8A1	AIZARANI_LIVER_C14_HEPATOCYTES_2
ALDOB	AIZARANI_LIVER_C14_HEPATOCYTES_2
AMBP	AIZARANI_LIVER_C14_HEPATOCYTES_2
ANG	AIZARANI_LIVER_C14_HEPATOCYTES_2
ANGPTL3	AIZARANI_LIVER_C14_HEPATOCYTES_2
APCS	AIZARANI_LIVER_C14_HEPATOCYTES_2
APOA1	AIZARANI_LIVER_C14_HEPATOCYTES_2
APOA2	AIZARANI_LIVER_C14_HEPATOCYTES_2
APOA5	AIZARANI_LIVER_C14_HEPATOCYTES_2
APOB	AIZARANI_LIVER_C14_HEPATOCYTES_2
APOC1	AIZARANI_LIVER_C14_HEPATOCYTES_2
APOC3	AIZARANI_LIVER_C14_HEPATOCYTES_2
APOC4	AIZARANI_LIVER_C14_HEPATOCYTES_2
APOC4-APOC2	AIZARANI_LIVER_C14_HEPATOCYTES_2
APOE	AIZARANI_LIVER_C14_HEPATOCYTES_2
APOH	AIZARANI_LIVER_C14_HEPATOCYTES_2
APOM	AIZARANI_LIVER_C14_HEPATOCYTES_2
ARG1	AIZARANI_LIVER_C14_HEPATOCYTES_2
ASGR1	AIZARANI_LIVER_C14_HEPATOCYTES_2
ASGR2	AIZARANI_LIVER_C14_HEPATOCYTES_2
ASS1	AIZARANI_LIVER_C14_HEPATOCYTES_2
ATF5	AIZARANI_LIVER_C14_HEPATOCYTES_2
ATP5PF	AIZARANI_LIVER_C14_HEPATOCYTES_2
AZGP1	AIZARANI_LIVER_C14_HEPATOCYTES_2
BAAT	AIZARANI_LIVER_C14_HEPATOCYTES_2
BHMT	AIZARANI_LIVER_C14_HEPATOCYTES_2
BHMT2	AIZARANI_LIVER_C14_HEPATOCYTES_2
BNIP3	AIZARANI_LIVER_C14_HEPATOCYTES_2
C1R	AIZARANI_LIVER_C14_HEPATOCYTES_2
C1S	AIZARANI_LIVER_C14_HEPATOCYTES_2
C2	AIZARANI_LIVER_C14_HEPATOCYTES_2
C3	AIZARANI_LIVER_C14_HEPATOCYTES_2
C4BPA	AIZARANI_LIVER_C14_HEPATOCYTES_2
C4BPB	AIZARANI_LIVER_C14_HEPATOCYTES_2
C8A	AIZARANI_LIVER_C14_HEPATOCYTES_2
C8B	AIZARANI_LIVER_C14_HEPATOCYTES_2
C9	AIZARANI_LIVER_C14_HEPATOCYTES_2
CES1	AIZARANI_LIVER_C14_HEPATOCYTES_2
CFB	AIZARANI_LIVER_C14_HEPATOCYTES_2
CFH	AIZARANI_LIVER_C14_HEPATOCYTES_2
CFHR1	AIZARANI_LIVER_C14_HEPATOCYTES_2
CFHR3	AIZARANI_LIVER_C14_HEPATOCYTES_2
CLU	AIZARANI_LIVER_C14_HEPATOCYTES_2
CMBL	AIZARANI_LIVER_C14_HEPATOCYTES_2
CP	AIZARANI_LIVER_C14_HEPATOCYTES_2
CPN2	AIZARANI_LIVER_C14_HEPATOCYTES_2
CPS1	AIZARANI_LIVER_C14_HEPATOCYTES_2
CRP	AIZARANI_LIVER_C14_HEPATOCYTES_2
CRYL1	AIZARANI_LIVER_C14_HEPATOCYTES_2
CYB5A	AIZARANI_LIVER_C14_HEPATOCYTES_2
CYP1A2	AIZARANI_LIVER_C14_HEPATOCYTES_2
CYP27A1	AIZARANI_LIVER_C14_HEPATOCYTES_2
CYP2A13	AIZARANI_LIVER_C14_HEPATOCYTES_2
CYP2B6	AIZARANI_LIVER_C14_HEPATOCYTES_2
CYP2C8	AIZARANI_LIVER_C14_HEPATOCYTES_2
CYP2C9	AIZARANI_LIVER_C14_HEPATOCYTES_2
CYP2D6	AIZARANI_LIVER_C14_HEPATOCYTES_2
CYP2E1	AIZARANI_LIVER_C14_HEPATOCYTES_2
CYP3A4	AIZARANI_LIVER_C14_HEPATOCYTES_2
CYP4A11	AIZARANI_LIVER_C14_HEPATOCYTES_2
CYP4F3	AIZARANI_LIVER_C14_HEPATOCYTES_2
CYP8B1	AIZARANI_LIVER_C14_HEPATOCYTES_2
DCXR	AIZARANI_LIVER_C14_HEPATOCYTES_2
DPYS	AIZARANI_LIVER_C14_HEPATOCYTES_2
ECHS1	AIZARANI_LIVER_C14_HEPATOCYTES_2
EHHADH	AIZARANI_LIVER_C14_HEPATOCYTES_2
EPHX1	AIZARANI_LIVER_C14_HEPATOCYTES_2
ETFB	AIZARANI_LIVER_C14_HEPATOCYTES_2
F12	AIZARANI_LIVER_C14_HEPATOCYTES_2
F2	AIZARANI_LIVER_C14_HEPATOCYTES_2
F9	AIZARANI_LIVER_C14_HEPATOCYTES_2
FABP1	AIZARANI_LIVER_C14_HEPATOCYTES_2
FAH	AIZARANI_LIVER_C14_HEPATOCYTES_2
FBP1	AIZARANI_LIVER_C14_HEPATOCYTES_2
FGA	AIZARANI_LIVER_C14_HEPATOCYTES_2
FGB	AIZARANI_LIVER_C14_HEPATOCYTES_2
FGG	AIZARANI_LIVER_C14_HEPATOCYTES_2
FGL1	AIZARANI_LIVER_C14_HEPATOCYTES_2
FMO3	AIZARANI_LIVER_C14_HEPATOCYTES_2
FTCD	AIZARANI_LIVER_C14_HEPATOCYTES_2
FTL	AIZARANI_LIVER_C14_HEPATOCYTES_2
GADD45G	AIZARANI_LIVER_C14_HEPATOCYTES_2
GAMT	AIZARANI_LIVER_C14_HEPATOCYTES_2
GATM	AIZARANI_LIVER_C14_HEPATOCYTES_2
GC	AIZARANI_LIVER_C14_HEPATOCYTES_2
GJB1	AIZARANI_LIVER_C14_HEPATOCYTES_2
GLYAT	AIZARANI_LIVER_C14_HEPATOCYTES_2
GLYATL1	AIZARANI_LIVER_C14_HEPATOCYTES_2
GPT2	AIZARANI_LIVER_C14_HEPATOCYTES_2
GPX2	AIZARANI_LIVER_C14_HEPATOCYTES_2
GPX3	AIZARANI_LIVER_C14_HEPATOCYTES_2
GRHPR	AIZARANI_LIVER_C14_HEPATOCYTES_2
GSTA1	AIZARANI_LIVER_C14_HEPATOCYTES_2
GSTA2	AIZARANI_LIVER_C14_HEPATOCYTES_2
HAAO	AIZARANI_LIVER_C14_HEPATOCYTES_2
HAMP	AIZARANI_LIVER_C14_HEPATOCYTES_2
HAO1	AIZARANI_LIVER_C14_HEPATOCYTES_2
HAO2	AIZARANI_LIVER_C14_HEPATOCYTES_2
HGD	AIZARANI_LIVER_C14_HEPATOCYTES_2
HMGCS2	AIZARANI_LIVER_C14_HEPATOCYTES_2
HP	AIZARANI_LIVER_C14_HEPATOCYTES_2
HPD	AIZARANI_LIVER_C14_HEPATOCYTES_2
HPN	AIZARANI_LIVER_C14_HEPATOCYTES_2
HPR	AIZARANI_LIVER_C14_HEPATOCYTES_2
HPX	AIZARANI_LIVER_C14_HEPATOCYTES_2
HRG	AIZARANI_LIVER_C14_HEPATOCYTES_2
HSD17B6	AIZARANI_LIVER_C14_HEPATOCYTES_2
HULC	AIZARANI_LIVER_C14_HEPATOCYTES_2
IFITM3	AIZARANI_LIVER_C14_HEPATOCYTES_2
IGF2	AIZARANI_LIVER_C14_HEPATOCYTES_2
IGFBP1	AIZARANI_LIVER_C14_HEPATOCYTES_2
IGFBP4	AIZARANI_LIVER_C14_HEPATOCYTES_2
INSIG1	AIZARANI_LIVER_C14_HEPATOCYTES_2
ITIH1	AIZARANI_LIVER_C14_HEPATOCYTES_2
ITIH3	AIZARANI_LIVER_C14_HEPATOCYTES_2
KNG1	AIZARANI_LIVER_C14_HEPATOCYTES_2
LBP	AIZARANI_LIVER_C14_HEPATOCYTES_2
LDHA	AIZARANI_LIVER_C14_HEPATOCYTES_2
LEAP2	AIZARANI_LIVER_C14_HEPATOCYTES_2
LECT2	AIZARANI_LIVER_C14_HEPATOCYTES_2
LINC01554	AIZARANI_LIVER_C14_HEPATOCYTES_2
LRG1	AIZARANI_LIVER_C14_HEPATOCYTES_2
MAT1A	AIZARANI_LIVER_C14_HEPATOCYTES_2
MGST1	AIZARANI_LIVER_C14_HEPATOCYTES_2
MLXIPL	AIZARANI_LIVER_C14_HEPATOCYTES_2
MPC1	AIZARANI_LIVER_C14_HEPATOCYTES_2
MPST	AIZARANI_LIVER_C14_HEPATOCYTES_2
MST1	AIZARANI_LIVER_C14_HEPATOCYTES_2
MT1E	AIZARANI_LIVER_C14_HEPATOCYTES_2
MT1F	AIZARANI_LIVER_C14_HEPATOCYTES_2
MT1G	AIZARANI_LIVER_C14_HEPATOCYTES_2
MT1H	AIZARANI_LIVER_C14_HEPATOCYTES_2
MT1X	AIZARANI_LIVER_C14_HEPATOCYTES_2
MT2A	AIZARANI_LIVER_C14_HEPATOCYTES_2
MTHFS	AIZARANI_LIVER_C14_HEPATOCYTES_2
NIPSNAP1	AIZARANI_LIVER_C14_HEPATOCYTES_2
NNMT	AIZARANI_LIVER_C14_HEPATOCYTES_2
ORM1	AIZARANI_LIVER_C14_HEPATOCYTES_2
ORM2	AIZARANI_LIVER_C14_HEPATOCYTES_2
PBLD	AIZARANI_LIVER_C14_HEPATOCYTES_2
PCBD1	AIZARANI_LIVER_C14_HEPATOCYTES_2
PCK1	AIZARANI_LIVER_C14_HEPATOCYTES_2
PEBP1	AIZARANI_LIVER_C14_HEPATOCYTES_2
PHYH	AIZARANI_LIVER_C14_HEPATOCYTES_2
PIPOX	AIZARANI_LIVER_C14_HEPATOCYTES_2
PLA2G2A	AIZARANI_LIVER_C14_HEPATOCYTES_2
PLG	AIZARANI_LIVER_C14_HEPATOCYTES_2
PLIN2	AIZARANI_LIVER_C14_HEPATOCYTES_2
PON1	AIZARANI_LIVER_C14_HEPATOCYTES_2
PON3	AIZARANI_LIVER_C14_HEPATOCYTES_2
PRAP1	AIZARANI_LIVER_C14_HEPATOCYTES_2
PRDX6	AIZARANI_LIVER_C14_HEPATOCYTES_2
PRG4	AIZARANI_LIVER_C14_HEPATOCYTES_2
PTGR1	AIZARANI_LIVER_C14_HEPATOCYTES_2
PTMS	AIZARANI_LIVER_C14_HEPATOCYTES_2
PTP4A1	AIZARANI_LIVER_C14_HEPATOCYTES_2
QDPR	AIZARANI_LIVER_C14_HEPATOCYTES_2
QPRT	AIZARANI_LIVER_C14_HEPATOCYTES_2
RARRES2	AIZARANI_LIVER_C14_HEPATOCYTES_2
RBP4	AIZARANI_LIVER_C14_HEPATOCYTES_2
RBP5	AIZARANI_LIVER_C14_HEPATOCYTES_2
RDH16	AIZARANI_LIVER_C14_HEPATOCYTES_2
REEP6	AIZARANI_LIVER_C14_HEPATOCYTES_2
RGN	AIZARANI_LIVER_C14_HEPATOCYTES_2
RIDA	AIZARANI_LIVER_C14_HEPATOCYTES_2
SAA1	AIZARANI_LIVER_C14_HEPATOCYTES_2
SAA2	AIZARANI_LIVER_C14_HEPATOCYTES_2
SAA4	AIZARANI_LIVER_C14_HEPATOCYTES_2
SCD	AIZARANI_LIVER_C14_HEPATOCYTES_2
SCP2	AIZARANI_LIVER_C14_HEPATOCYTES_2
SDS	AIZARANI_LIVER_C14_HEPATOCYTES_2
SELENBP1	AIZARANI_LIVER_C14_HEPATOCYTES_2
SERPINA1	AIZARANI_LIVER_C14_HEPATOCYTES_2
SERPINA11	AIZARANI_LIVER_C14_HEPATOCYTES_2
SERPINA3	AIZARANI_LIVER_C14_HEPATOCYTES_2
SERPINA6	AIZARANI_LIVER_C14_HEPATOCYTES_2
SERPINC1	AIZARANI_LIVER_C14_HEPATOCYTES_2
SERPIND1	AIZARANI_LIVER_C14_HEPATOCYTES_2
SERPINF1	AIZARANI_LIVER_C14_HEPATOCYTES_2
SERPINF2	AIZARANI_LIVER_C14_HEPATOCYTES_2
SERPING1	AIZARANI_LIVER_C14_HEPATOCYTES_2
SHMT1	AIZARANI_LIVER_C14_HEPATOCYTES_2
SLC10A1	AIZARANI_LIVER_C14_HEPATOCYTES_2
SLC22A1	AIZARANI_LIVER_C14_HEPATOCYTES_2
SLC27A5	AIZARANI_LIVER_C14_HEPATOCYTES_2
SMIM14	AIZARANI_LIVER_C14_HEPATOCYTES_2
SOD1	AIZARANI_LIVER_C14_HEPATOCYTES_2
SORD	AIZARANI_LIVER_C14_HEPATOCYTES_2
SPP2	AIZARANI_LIVER_C14_HEPATOCYTES_2
SULT2A1	AIZARANI_LIVER_C14_HEPATOCYTES_2
TAT	AIZARANI_LIVER_C14_HEPATOCYTES_2
TDO2	AIZARANI_LIVER_C14_HEPATOCYTES_2
TF	AIZARANI_LIVER_C14_HEPATOCYTES_2
TLCD4	AIZARANI_LIVER_C14_HEPATOCYTES_2
TMEM176A	AIZARANI_LIVER_C14_HEPATOCYTES_2
TMEM176B	AIZARANI_LIVER_C14_HEPATOCYTES_2
TST	AIZARANI_LIVER_C14_HEPATOCYTES_2
TTR	AIZARANI_LIVER_C14_HEPATOCYTES_2
UGT2B10	AIZARANI_LIVER_C14_HEPATOCYTES_2
UGT2B7	AIZARANI_LIVER_C14_HEPATOCYTES_2
UQCRQ	AIZARANI_LIVER_C14_HEPATOCYTES_2
VTN	AIZARANI_LIVER_C14_HEPATOCYTES_2
