# Supplementary material for: PIM1 promotes hepatic conversion by suppressing reprogramming-induced ferroptosis and cell cycle arrest
Source: Nat Commun. 2022 Sep 6;13:5237. doi: 10.1038/s41467-022-32976-9 (PMC9448736; doi:10.1038/s41467-022-32976-9)
Supplement: Supplementary file 9 — Supplementary Data 6 [file 41467_2022_32976_MOESM9_ESM.xlsx]

## Sheet: Summary
Supplementary Data 6. The trans-omic modeling of the hepatic transdifferentiation-associated TPCW, including all curated genes of hepatic lineage, ferroptosis, and cell cycle, the 24 TFs potentially regulated by FHH, the TF-target relations, and the ssKSRs.
Sheet	Description
Curated genes	All curated genes of hepatic lineage, ferroptosis, and cell cycle.
Critical TFs	The expression change of 24 critical TFs potentially regulated by FHH in the pairwise comparison of FHH-2.25d vs. GFP, FHH-5d vs. GFP, or FHH-5d vs. FHH-2.25d.
TF-target relations	The list of known and predicted TF-target relations with corresponding FPKM values.
ssKSRs	The list of known and predicted ssKSRs with TMT intensities of corresponding p-sites if available.

## Sheet: Curated genes
Gene name	UniProt ID	Function	PMIDs
ALB	P02768	Hepatic lineage	24582926; 24582927; 29192290
AAT	P01009	Hepatic lineage	24582926; 24582927; 29192290
ABCC2	Q92887	Hepatic lineage	24582926
TTR	P02766	Hepatic lineage	24582927
TF	P02787	Hepatic lineage	24582927
APOA2	P02652	Hepatic lineage	19998274
CYP3A4	P08684	Hepatic lineage	24582926; 24582927; 29192290
ARG1	P05089	Hepatic lineage	27761413
CYP2C9	P11712	Hepatic lineage	24582926; 24582927; 29192290
CYP2E1	P05181	Hepatic lineage	19998274; 24582926; 29192290
CYP2C8	P10632	Hepatic lineage	24582927
NR1H3	Q13133	Hepatic lineage	25073010
GSTP1	P09211	Hepatic lineage	24934809
MGST1	P10620	Hepatic lineage	19998274
KRT18	P05783	Hepatic lineage	24582927
KRT8	P05787	Hepatic lineage	24582927
ATP5B	P06576	Hepatic lineage	26342040
CYP1A2	P05177	Hepatic lineage	24582926; 24582927
CDH1	P12830	Hepatic lineage	22659344; 24582926
TAT	P17735	Hepatic lineage	24582927
HNF1B	P35680	Hepatic lineage	24582927
ACAA2	P42765	Hepatic lineage	28218651
CYP2B6	P20813	Hepatic lineage	24582927
NR1H2	P55055	Hepatic lineage	19837721
CYP2A6	P11509	Hepatic lineage	24582927
CPS1	P31327	Hepatic lineage	21281797
FABP1	P07148	Hepatic lineage	28680813
ABCB11	O95342	Hepatic lineage	24582926
FOXA2	Q9Y261	Hepatic lineage	19998274; 24582926; 29192290
CLDN2	P57739	Hepatic lineage	17693762; 30646969
TJP1	Q07157	Hepatic lineage	19760595; 30646969
CYP2D6	P10635	Hepatic lineage	24582926; 29192290
NR1I2	O75469	Hepatic lineage	9770465
MET	P08581	Hepatic lineage	15249655; 27632053
CYP7A1	P22680	Hepatic lineage	19998274
ASS1	P00966	Hepatic lineage	28750687
GJB1	P08034	Hepatic lineage	24582927
PROX1	Q92786	Hepatic lineage	24582926
GJA5	P36382	Hepatic lineage	29587382
CYP2C19	P33261	Hepatic lineage	24582926; 29192290
ADH1A	P07327	Hepatic lineage	9982
ACSL1	P33121	Ferroptosis	KEGG
ACSL3	O95573	Ferroptosis	KEGG
ACSL4	O60488	Ferroptosis	28985560; KEGG
ACSL5	Q9ULC5	Ferroptosis	KEGG
ACSL6	Q9UKU0	Ferroptosis	KEGG
AKR1C1	Q04828	Ferroptosis	28985560
AKR1C2	P52895	Ferroptosis	28985560
AKR1C3	P42330	Ferroptosis	28985560
ALOX15	P16050	Ferroptosis	28985560; KEGG
ATG5	Q9H1Y0	Ferroptosis	KEGG
ATG7	O95352	Ferroptosis	KEGG
ATP5MC3	P48201	Ferroptosis	28985560
CARS	P49589	Ferroptosis	26794443; 28985560
CBS	P35520	Ferroptosis	28985560
CHAC1	Q9BUX1	Ferroptosis	28985560
CISD1	Q9NZ45	Ferroptosis	28985560
CP	P00450	Ferroptosis	KEGG
CRYAB	P02511	Ferroptosis	28985560
CS	O75390	Ferroptosis	28985560
CYBB	P04839	Ferroptosis	KEGG
DPP4	P27487	Ferroptosis	28985560
EMC2	Q15006	Ferroptosis	28985560
FANCD2	Q9BXW9	Ferroptosis	28985560
FDFT1	P37268	Ferroptosis	28985560
FTH1	P02794	Ferroptosis	KEGG
FTL	P02792	Ferroptosis	KEGG
FTMT	Q8N4E7	Ferroptosis	KEGG
GCLC	P48506	Ferroptosis	28985560; KEGG
GCLM	P48507	Ferroptosis	28985560; KEGG
GLS2	Q9UI32	Ferroptosis	28985560
GPX4	P36969	Ferroptosis	26794443; 28985560; KEGG
GSS	P48637	Ferroptosis	28985560; KEGG
HMGCR	P04035	Ferroptosis	28985560
HMOX1	P09601	Ferroptosis	KEGG
HSPB1	P04792	Ferroptosis	26794443; 28985560
LPCAT3	Q6P1A2	Ferroptosis	28985560; KEGG
MAP1LC3A	Q9H492	Ferroptosis	KEGG
MAP1LC3B	Q9GZQ8	Ferroptosis	KEGG
MAP1LC3C	Q9BXW4	Ferroptosis	KEGG
MT1G	P13640	Ferroptosis	28985560
NCOA4	Q13772	Ferroptosis	28985560; KEGG
NFE2L2	Q16236	Ferroptosis	26794443; 28985560
NOX1	Q9Y5S8	Ferroptosis	26794443
NOX4	Q9NPH5	Ferroptosis	26794443
PCBP1	Q15365	Ferroptosis	KEGG
PCBP2	Q15366	Ferroptosis	KEGG
PRNP	P04156	Ferroptosis	KEGG
PTGS2	P35354	Ferroptosis	28985560
RPL8	P62917	Ferroptosis	28985560
SAT1	P21673	Ferroptosis	28985560; KEGG
SAT2	Q96F10	Ferroptosis	KEGG
SLC11A2	P49281	Ferroptosis	KEGG
SLC39A14	Q15043	Ferroptosis	KEGG
SLC39A8	Q9C0K1	Ferroptosis	KEGG
SLC3A2	P08195	Ferroptosis	KEGG
SLC40A1	Q9NP59	Ferroptosis	KEGG
SLC7A11	Q9UPY5	Ferroptosis	26794443; 28985560; KEGG
STEAP3	Q658P3	Ferroptosis	KEGG
TF	P02787	Ferroptosis	KEGG
TFRC	P02786	Ferroptosis	26794443; 28985560; KEGG
TP53	P04637	Cell cycle; Ferroptosis	26794443; 28985560; KEGG
VDAC2	P45880	Ferroptosis	26794443; KEGG
VDAC3	Q9Y277	Ferroptosis	26794443; KEGG
YWHAB	P31946	Cell cycle	KEGG
YWHAE	P62258	Cell cycle	KEGG
YWHAH	Q04917	Cell cycle	KEGG
YWHAG	P61981	Cell cycle	KEGG
SFN	P31947	Cell cycle	KEGG
YWHAQ	P27348	Cell cycle	KEGG
YWHAZ	P63104	Cell cycle	KEGG
ABL1	P00519	Cell cycle	KEGG
ANAPC2	Q9UJX6	Cell cycle	KEGG
ANAPC10	Q9UM13	Cell cycle	KEGG
ANAPC11	Q9NYG5	Cell cycle	KEGG
ANAPC13	Q9BS18	Cell cycle	KEGG
ANAPC1	Q9H1A4	Cell cycle	KEGG
ANAPC4	Q9UJX5	Cell cycle	KEGG
ANAPC5	Q9UJX4	Cell cycle	KEGG
ANAPC7	Q9UJX3	Cell cycle	KEGG
ATM	Q13315	Cell cycle	KEGG
ATR	Q13535	Cell cycle	KEGG
BUB1B	O60566	Cell cycle	KEGG
BUB1	O43683	Cell cycle	KEGG
BUB3	O43684	Cell cycle	KEGG
CREBBP	Q92793	Cell cycle	KEGG
CDC14B	O60729	Cell cycle	KEGG
CDC14A	Q9UNH5	Cell cycle	KEGG
CCNA1	P78396	Cell cycle	KEGG
CCNA2	P20248	Cell cycle	KEGG
CCNB1	P14635	Cell cycle	KEGG
CCNB2	O95067	Cell cycle	KEGG
CCNB3	Q8WWL7	Cell cycle	KEGG
CCND1	P24385	Cell cycle	KEGG
CCND2	P30279	Cell cycle	KEGG
CCND3	P30281	Cell cycle	KEGG
CCNE1	P24864	Cell cycle	KEGG
CCNE2	O96020	Cell cycle	KEGG
CCNH	P51946	Cell cycle	KEGG
CDKN2A	P42771	Cell cycle	KEGG
CDC16	Q13042	Cell cycle	KEGG
CDC20	Q12834	Cell cycle	KEGG
CDC23	Q9UJX2	Cell cycle	KEGG
CDC26	Q8NHZ8	Cell cycle	KEGG
CDC27	P30260	Cell cycle	KEGG
CDC45	O75419	Cell cycle	KEGG
CDC6	Q99741	Cell cycle	KEGG
CDC7	O00311	Cell cycle	KEGG
CDK1	P06493	Cell cycle	KEGG
CDK4	P11802	Cell cycle	KEGG
CDK2	P24941	Cell cycle	KEGG
CDK6	Q00534	Cell cycle	KEGG
CDK7	P50613	Cell cycle	KEGG
CDKN1A	P38936	Cell cycle	KEGG
CDKN1B	P46527	Cell cycle	KEGG
CDKN1C	P49918	Cell cycle	KEGG
CDKN2B	P42772	Cell cycle	KEGG
CDKN2C	P42773	Cell cycle	KEGG
CDKN2D	P55273	Cell cycle	KEGG
CHEK1	O14757	Cell cycle	KEGG
CHEK2	O96017	Cell cycle	KEGG
CUL1	Q13616	Cell cycle	KEGG
DBF4	Q9UBU7	Cell cycle	KEGG
E2F1	Q01094	Cell cycle	KEGG
E2F2	Q14209	Cell cycle	KEGG
E2F3	O00716	Cell cycle	KEGG
E2F4	Q16254	Cell cycle	KEGG
E2F5	Q15329	Cell cycle	KEGG
EP300	Q09472	Cell cycle	KEGG
ESPL1	Q14674	Cell cycle	KEGG
FZR1	Q9UM11	Cell cycle	KEGG
GADD45A	P24522	Cell cycle	KEGG
GADD45B	O75293	Cell cycle	KEGG
GADD45G	O95257	Cell cycle	KEGG
GSK3B	P49841	Cell cycle	KEGG
HDAC1	Q13547	Cell cycle	KEGG
HDAC2	Q92769	Cell cycle	KEGG
MCM2	P49736	Cell cycle	KEGG
MCM3	P25205	Cell cycle	KEGG
MCM4	P33991	Cell cycle	KEGG
MCM5	P33992	Cell cycle	KEGG
MCM6	Q14566	Cell cycle	KEGG
MCM7	P33993	Cell cycle	KEGG
MAD1L1	Q9Y6D9	Cell cycle	KEGG
MAD2L1	Q13257	Cell cycle	KEGG
MAD2L2	Q9UI95	Cell cycle	KEGG
MDM2	Q00987	Cell cycle	KEGG
CDC25A	P30304	Cell cycle	KEGG
CDC25B	P30305	Cell cycle	KEGG
CDC25C	P30307	Cell cycle	KEGG
MYC	P01106	Cell cycle	KEGG
ORC1	Q13415	Cell cycle	KEGG
ORC2	Q13416	Cell cycle	KEGG
ORC3	Q9UBD5	Cell cycle	KEGG
ORC4	O43929	Cell cycle	KEGG
ORC5	O43913	Cell cycle	KEGG
ORC6	Q9Y5N6	Cell cycle	KEGG
PCNA	P12004	Cell cycle	KEGG
PLK1	P53350	Cell cycle	KEGG
PKMYT1	Q99640	Cell cycle	KEGG
PRKDC	P78527	Cell cycle	KEGG
PTTG1	O95997	Cell cycle	KEGG
PTTG2	Q9NZH5	Cell cycle	KEGG
RAD21	O60216	Cell cycle	KEGG
RBL1	P28749	Cell cycle	KEGG
RBL2	Q08999	Cell cycle	KEGG
RBX1	P62877	Cell cycle	KEGG
RB1	P06400	Cell cycle	KEGG
SKP1	P63208	Cell cycle	KEGG
SKP2	Q13309	Cell cycle	KEGG
SMAD2	Q15796	Cell cycle	KEGG
SMAD3	P84022	Cell cycle	KEGG
SMAD4	Q13485	Cell cycle	KEGG
SMC1B	Q8NDV3	Cell cycle	KEGG
SMC1A	Q14683	Cell cycle	KEGG
SMC3	Q9UQE7	Cell cycle	KEGG
STAG1	Q8WVM7	Cell cycle	KEGG
STAG2	Q8N3U4	Cell cycle	KEGG
TFDP1	Q14186	Cell cycle	KEGG
TFDP2	Q14188	Cell cycle	KEGG
TGFB1	P01137	Cell cycle	KEGG
TGFB2	P61812	Cell cycle	KEGG
TGFB3	P10600	Cell cycle	KEGG
TTK	P33981	Cell cycle	KEGG
WEE1	P30291	Cell cycle	KEGG
WEE2	P0C1S8	Cell cycle	KEGG
ZBTB17	Q13105	Cell cycle	KEGG

## Sheet: Critical TFs
Ensembl gene ID	Gene name	Locus	FPKM (Background)	FPKM (Foreground)	log2(fold-change)	p-value	q-value	Comparison
ENSG00000060566	CREB3L3	19:4153600-4173054	0	0.442914	inf	0.00075	0.0633487	FHH-2.25d vs. GFP
ENSG00000146592	CREB5	7:28299320-28825894	0.0759653	0.734584	3.27351	0.004	0.178131	FHH-2.25d vs. GFP
ENSG00000162772	ATF3	1:212565333-212620777	1.73498	26.2105	3.91716	5e-05	0.00727979	FHH-2.25d vs. GFP
ENSG00000167034	NKX3-1	8:23678690-23682949	5.38045	20.708	1.94439	0.0049	0.189956	FHH-2.25d vs. GFP
ENSG00000168062	BATF2	11:64987942-64997045	2.81251	13.5573	2.26915	0.0076	0.226693	FHH-2.25d vs. GFP
ENSG00000060566	CREB3L3	19:4153600-4173054	0	4.99488	inf	5e-05	0.00727979	FHH-5d vs. GFP
ENSG00000073282	TP63	3:189631000-189897437	0.154828	3.21676	4.37687	0.00065	0.0567047	FHH-5d vs. GFP
ENSG00000082641	NFE2L1	17:48048328-48061487	89.539	242.692	1.43854	0.00575	0.202448	FHH-5d vs. GFP
ENSG00000113916	BCL6	3:187698258-187746028	17.611	51.5956	1.55077	0.00885	0.234083	FHH-5d vs. GFP
ENSG00000117595	IRF6	1:209785451-209806175	0.267002	4.11876	3.94729	0.00295	0.150259	FHH-5d vs. GFP
ENSG00000134317	GRHL1	2:9951692-10002330	0.271324	3.27216	3.59216	0.00125	0.0879843	FHH-5d vs. GFP
ENSG00000138378	STAT4	2:191021525-191151596	0.637591	3.12487	2.29309	0.0065	0.218049	FHH-5d vs. GFP
ENSG00000143842	SOX13	1:204073087-204127800	2.65661	13.5271	2.34819	0.0005	0.0477328	FHH-5d vs. GFP
ENSG00000146592	CREB5	7:28299320-28825894	0.0759653	4.57125	5.9111	5e-05	0.00727979	FHH-5d vs. GFP
ENSG00000148737	TCF7L2	10:112950249-113167678	3.45016	12.5594	1.86403	0.0094	0.243579	FHH-5d vs. GFP
ENSG00000162772	ATF3	1:212565333-212620777	1.73498	77.9532	5.48962	5e-05	0.00727979	FHH-5d vs. GFP
ENSG00000163435	ELF3	1:201982371-202017188	0.120198	17.5	7.1858	0.00095	0.0741523	FHH-5d vs. GFP
ENSG00000164736	SOX17	8:54457934-54460888	0	0.210397	inf	0.00455	0.186134	FHH-5d vs. GFP
ENSG00000165606	DRGX	10:49364088-49396016	0	0.591503	inf	5e-05	0.00727979	FHH-5d vs. GFP
ENSG00000166949	SMAD3	15:66984107-67195195	5.00092	34.8598	2.8013	5e-05	0.00727979	FHH-5d vs. GFP
ENSG00000178573	MAF	16:79583135-79600791	0.249353	7.95452	4.99551	0.00125	0.0879843	FHH-5d vs. GFP
ENSG00000185022	MAFF	22:38111494-38216511	8.77248	67.9823	2.9541	5e-05	0.00727979	FHH-5d vs. GFP
ENSG00000198517	MAFK	7:1530713-1560821	8.17382	31.4166	1.94244	0.0017	0.106181	FHH-5d vs. GFP
ENSG00000198911	SREBF2	22:41831214-41907308	14.6788	51.0807	1.79905	0.00015	0.0190551	FHH-5d vs. GFP
ENSG00000009950	MLXIPL	7:73593193-73647850	0.250801	32.2006	7.0044	0.00015	0.0190551	FHH-5d vs. FHH-2.25d
ENSG00000073282	TP63	3:189631000-189897437	0.158786	3.21676	4.34045	0.00025	0.0285201	FHH-5d vs. FHH-2.25d
ENSG00000108924	HLF	17:55265011-55325065	0.00661646	0.624913	6.56145	0.00155	0.101069	FHH-5d vs. FHH-2.25d
ENSG00000117595	IRF6	1:209785451-209806175	0.355821	4.11876	3.53299	0.00535	0.196529	FHH-5d vs. FHH-2.25d
ENSG00000146592	CREB5	7:28299320-28825894	0.734584	4.57125	2.63759	0.00235	0.132856	FHH-5d vs. FHH-2.25d
ENSG00000162772	ATF3	1:212565333-212620777	26.2105	77.9532	1.57246	0.0033	0.156931	FHH-5d vs. FHH-2.25d
ENSG00000164736	SOX17	8:54457934-54460888	0	0.210397	inf	0.00455	0.186134	FHH-5d vs. FHH-2.25d
ENSG00000166949	SMAD3	15:66984107-67195195	6.65369	34.8598	2.38934	5e-05	0.00727979	FHH-5d vs. FHH-2.25d
ENSG00000185022	MAFF	22:38111494-38216511	23.4846	67.9823	1.53345	0.0044	0.186134	FHH-5d vs. FHH-2.25d
ENSG00000198911	SREBF2	22:41831214-41907308	14.7788	51.0807	1.78925	0.00055	0.0514282	FHH-5d vs. FHH-2.25d
ENSG00000274529	SEBOX	17:28357580-28407197	3.64574	296.316	6.34478	0.0002	0.0242475	FHH-5d vs. FHH-2.25d

## Sheet: TF-target relations
TF			Target			Reference	TF			Target
Gene name	UniProt ID	Ensembl gene ID	Gene name	UniProt ID	Ensembl gene ID		GFP	FHH-2.25d	FHH-5d	GFP	FHH-2.25d	FHH-5d
HNF1A	P20823	ENSG00000135100	AAT	P01009	ENSG00000197249	3499668	0	279.879	394.275	1.77144	136.723	217.972
ATF3	P18847	ENSG00000162772	GCLC	P48506	ENSG00000001084	15629866	1.73498	26.2105	77.9532	20.7507	17.9595	13.5604
HNF4A	P41235	ENSG00000101076	ABCC2	Q92887	ENSG00000023839	17827783	0	427.471	743.749	0.381708	2.07764	50.136
HNF4A	P41235	ENSG00000101076	CYP2A6	P11509	ENSG00000255974	17827783	0	427.471	743.749	0.0461759	0.0377654	0.862735
MAFK	O60675	ENSG00000198517	HMOX1	P09601	ENSG00000100292	21362551	8.17382	16.4528	31.4166	23.3549	44.7142	91.5544
NR1H3	Q13133	ENSG00000025434	HNF4A	P41235	ENSG00000101076	25073010	3.33849	7.80105	14.0317	0	427.471	743.749
HNF1A	P20823	ENSG00000135100	FOXA3	P55318	ENSG00000170608	29175243	0	279.879	394.275	0.00793196	36.6564	32.4843
HNF1A	P20823	ENSG00000135100	HNF1A	P20823	ENSG00000135100	29175243	0	279.879	394.275	0	279.879	394.275
HNF1A	P20823	ENSG00000135100	HNF4A	P41235	ENSG00000101076	29175243	0	279.879	394.275	0	427.471	743.749
HNF4A	P41235	ENSG00000101076	HNF4A	P41235	ENSG00000101076	29175243	0	427.471	743.749	0	427.471	743.749
STAT4	Q14765	ENSG00000138378	PIM1	P11309	ENSG00000137193	10068671;29087512	0.637591	1.21293	3.12487	1.07843	1.39932	16.9771
SMAD3	P84022	ENSG00000166949	CDKN1A	P38936	ENSG00000124762	10506225;10878024;29087512	5.00092	6.65369	34.8598	139.32	139.722	230.81
STAT4	Q14765	ENSG00000138378	MYC	P01106	ENSG00000136997	10702306;29087512	0.637591	1.21293	3.12487	51.6221	36.5708	35.0688
NR1H3	Q13133	ENSG00000025434	MYC	P01106	ENSG00000136997	10890879;12551904;18983830;20118482;22610535	3.33849	7.80105	14.0317	51.6221	36.5708	35.0688
SREBF2	Q12772	ENSG00000198911	FDFT1	P37268	ENSG00000079459	11008488;11111077;29087512	14.6788	14.7788	51.0807	32.5824	29.7369	102.228
PTTG1	O95997	ENSG00000164611	MYC	P01106	ENSG00000136997	11115508;22475756;29087512	71.818	33.665	15.2673	51.6221	36.5708	35.0688
TCF7L2	Q9NQB0	ENSG00000148737	PTGS2	P35354	ENSG00000073756	11396184;29087512	3.45016	8.57097	12.5594	1.22566	4.77198	1.85638
BCL6	P41182	ENSG00000113916	BCL6	P41182	ENSG00000113916	12407182;29087512	17.611	18.975	51.5956	17.611	18.975	51.5956
HNF4A	P41235	ENSG00000101076	CYP3A4	P08684	ENSG00000160868	12514743;29087512	0	427.471	743.749	0.0132882	0	0.0474122
MYC	P01106	ENSG00000136997	CDKN1A	P38936	ENSG00000124762	12553001;15757889;16738884;17885207;19150257;21042278;22371483;23804320;29087512	51.6221	36.5708	35.0688	139.32	139.722	230.81
FOXA3	P55318	ENSG00000170608	CYP3A4	P08684	ENSG00000160868	12695546;19706729;29087512	0.00793196	36.6564	32.4843	0.0132882	0	0.0474122
HNF1A	P20823	ENSG00000135100	ALB	P02768	ENSG00000163631	1321810;29087512	0	279.879	394.275	0.0711556	0.332327	14.5786
MYC	P01106	ENSG00000136997	CYP3A4	P08684	ENSG00000160868	14575816;29087512	51.6221	36.5708	35.0688	0.0132882	0	0.0474122
BCL6	P41182	ENSG00000113916	CCND2	P30279	ENSG00000118971	15509806;22723377;29087512	17.611	18.975	51.5956	0.794584	0.447302	1.56606
MAF	O75444	ENSG00000178573	CCND2	P30279	ENSG00000118971	15755896;29087512	0.249353	1.61832	7.95452	0.794584	0.447302	1.56606
ELF3	P78545	ENSG00000163435	PTGS2	P35354	ENSG00000073756	15794755;29087512	0.120198	1.69057	17.5	1.22566	4.77198	1.85638
NFE2L2	Q16236	ENSG00000116044	GSS	P48637	ENSG00000100983	15890065;22213475;29087512	54.2527	63.7643	65.4361	26.7668	26.6542	37.4583
NFE2L2	Q16236	ENSG00000116044	GCLC	P48506	ENSG00000001084	15988009;16054171;22459801;29087512	54.2527	63.7643	65.4361	20.7507	17.9595	13.5604
NFE2L1	Q14494	ENSG00000082641	GCLC	P48506	ENSG00000001084	15988009;20805060	89.539	139.479	242.692	20.7507	17.9595	13.5604
TP63	Q9H3D4	ENSG00000073282	CDKN1A	P38936	ENSG00000124762	16007146;29087512	0.154828	0.158786	3.21676	139.32	139.722	230.81
MAF	O75444	ENSG00000178573	GCLC	P48506	ENSG00000001084	16054171;29087512	0.249353	1.61832	7.95452	20.7507	17.9595	13.5604
BCL6	P41182	ENSG00000113916	CDKN1A	P38936	ENSG00000124762	16142238;29087512	17.611	18.975	51.5956	139.32	139.722	230.81
HNF4A	P41235	ENSG00000101076	APOA2	P02652	ENSG00000158874	1639815;29087512	0	427.471	743.749	0.0481108	0	0.739942
NFE2L2	Q16236	ENSG00000116044	HMOX1	P09601	ENSG00000100292	16551619;17942419;21982894;22484158;24035498;29087512	54.2527	63.7643	65.4361	23.3549	44.7142	91.5544
SMAD3	P84022	ENSG00000166949	MYC	P01106	ENSG00000136997	17132729;29087512	5.00092	6.65369	34.8598	51.6221	36.5708	35.0688
SREBF2	Q12772	ENSG00000198911	HMGCR	P04035	ENSG00000113161	17448444;19288057;29087512	14.6788	14.7788	51.0807	16.053	14.0744	41.2044
HNF4A	P41235	ENSG00000101076	CYP2B6	P20813	ENSG00000197408	17827783;18666237;29087512	0	427.471	743.749	0	0.825248	8.00196
HNF4A	P41235	ENSG00000101076	CDKN1A	P38936	ENSG00000124762	17885207;29087512	0	427.471	743.749	139.32	139.722	230.81
SREBF2	Q12772	ENSG00000198911	HNF4A	P41235	ENSG00000101076	19179483;29087512	14.6788	14.7788	51.0807	0	427.471	743.749
MYC	P01106	ENSG00000136997	ASS1	P00966	ENSG00000130707	19934275;29087512	51.6221	36.5708	35.0688	23.3096	63.526	137.072
HNF1A	P20823	ENSG00000135100	FABP1	P07148	ENSG00000163586	20357450;29087512	0	279.879	394.275	0	0	0.705841
MYC	P01106	ENSG00000136997	ATF3	P18847	ENSG00000162772	21384303;29087512	51.6221	36.5708	35.0688	1.73498	26.2105	77.9532
BCL6	P41182	ENSG00000113916	MYC	P01106	ENSG00000136997	21394099;29087512	17.611	18.975	51.5956	51.6221	36.5708	35.0688
SOX17	Q9H6I2	ENSG00000164736	HNF4A	P41235	ENSG00000101076	22068426;29087512	0	0	0.210397	0	427.471	743.749
HNF4A	P41235	ENSG00000101076	MYC	P01106	ENSG00000136997	23714368;29087512	0	427.471	743.749	51.6221	36.5708	35.0688
SMAD3	P84022	ENSG00000166949	CCND2	P30279	ENSG00000118971	24416423;29087512	5.00092	6.65369	34.8598	0.794584	0.447302	1.56606
MYC	P01106	ENSG00000136997	CCND2	P30279	ENSG00000118971	9339900;21790895;29087512	51.6221	36.5708	35.0688	0.794584	0.447302	1.56606
HNF4A	P41235	ENSG00000101076	HNF1A	P20823	ENSG00000135100	9792724;15141028;29087512;29175243	0	427.471	743.749	0	279.879	394.275
HNF1A	P20823	ENSG00000135100	AAT	P01009	ENSG00000197249	JASPAR	0	279.879	394.275	1.77144	136.723	217.972
SOX17	Q9H6I2	ENSG00000164736	AAT	P01009	ENSG00000197249	JASPAR	0	0	0.210397	1.77144	136.723	217.972
NFE2L1	Q14494	ENSG00000082641	AAT	P01009	ENSG00000197249	JASPAR	89.539	139.479	242.692	1.77144	136.723	217.972
HNF4A	P41235	ENSG00000101076	AAT	P01009	ENSG00000197249	JASPAR	0	427.471	743.749	1.77144	136.723	217.972
NKX3-1	Q99801	ENSG00000167034	AAT	P01009	ENSG00000197249	JASPAR	5.38045	20.708	5.68667	1.77144	136.723	217.972
MYC	P01106	ENSG00000136997	AAT	P01009	ENSG00000197249	JASPAR	51.6221	36.5708	35.0688	1.77144	136.723	217.972
BCL6	P41182	ENSG00000113916	AAT	P01009	ENSG00000197249	JASPAR	17.611	18.975	51.5956	1.77144	136.723	217.972
MAF	O75444	ENSG00000178573	AAT	P01009	ENSG00000197249	JASPAR	0.249353	1.61832	7.95452	1.77144	136.723	217.972
TCF7L2	Q9NQB0	ENSG00000148737	AAT	P01009	ENSG00000197249	JASPAR	3.45016	8.57097	12.5594	1.77144	136.723	217.972
SREBF2	Q12772	ENSG00000198911	AAT	P01009	ENSG00000197249	JASPAR	14.6788	14.7788	51.0807	1.77144	136.723	217.972
ATF3	P18847	ENSG00000162772	AAT	P01009	ENSG00000197249	JASPAR	1.73498	26.2105	77.9532	1.77144	136.723	217.972
ELF3	P78545	ENSG00000163435	AAT	P01009	ENSG00000197249	JASPAR	0.120198	1.69057	17.5	1.77144	136.723	217.972
MLXIPL	Q9NP71	ENSG00000009950	AAT	P01009	ENSG00000197249	JASPAR	0.0213104	0.250801	32.2006	1.77144	136.723	217.972
SOX13	Q9UN79	ENSG00000143842	AAT	P01009	ENSG00000197249	JASPAR	2.65661	5.88889	13.5271	1.77144	136.723	217.972
TFDP1	Q14186	ENSG00000198176	AAT	P01009	ENSG00000197249	JASPAR	68.0857	47.4483	37.3189	1.77144	136.723	217.972
HLF	Q16534	ENSG00000108924	ABCC2	Q92887	ENSG00000023839	JASPAR	0.051432	0.00661646	0.624913	0.381708	2.07764	50.136
HNF1A	P20823	ENSG00000135100	ABCC2	Q92887	ENSG00000023839	JASPAR	0	279.879	394.275	0.381708	2.07764	50.136
SOX17	Q9H6I2	ENSG00000164736	ABCC2	Q92887	ENSG00000023839	JASPAR	0	0	0.210397	0.381708	2.07764	50.136
NFE2L1	Q14494	ENSG00000082641	ABCC2	Q92887	ENSG00000023839	JASPAR	89.539	139.479	242.692	0.381708	2.07764	50.136
NKX3-1	Q99801	ENSG00000167034	ABCC2	Q92887	ENSG00000023839	JASPAR	5.38045	20.708	5.68667	0.381708	2.07764	50.136
MYC	P01106	ENSG00000136997	ABCC2	Q92887	ENSG00000023839	JASPAR	51.6221	36.5708	35.0688	0.381708	2.07764	50.136
TCF7L2	Q9NQB0	ENSG00000148737	ABCC2	Q92887	ENSG00000023839	JASPAR	3.45016	8.57097	12.5594	0.381708	2.07764	50.136
SREBF2	Q12772	ENSG00000198911	ABCC2	Q92887	ENSG00000023839	JASPAR	14.6788	14.7788	51.0807	0.381708	2.07764	50.136
ATF3	P18847	ENSG00000162772	ABCC2	Q92887	ENSG00000023839	JASPAR	1.73498	26.2105	77.9532	0.381708	2.07764	50.136
GRHL1	Q9NZI5	ENSG00000134317	ABCC2	Q92887	ENSG00000023839	JASPAR	0.271324	0.6238	3.27216	0.381708	2.07764	50.136
MLXIPL	Q9NP71	ENSG00000009950	ABCC2	Q92887	ENSG00000023839	JASPAR	0.0213104	0.250801	32.2006	0.381708	2.07764	50.136
CREB5	Q02930	ENSG00000146592	ABCC2	Q92887	ENSG00000023839	JASPAR	0.0759653	0.734584	4.57125	0.381708	2.07764	50.136
SOX13	Q9UN79	ENSG00000143842	ABCC2	Q92887	ENSG00000023839	JASPAR	2.65661	5.88889	13.5271	0.381708	2.07764	50.136
TFDP1	Q14186	ENSG00000198176	ABCC2	Q92887	ENSG00000023839	JASPAR	68.0857	47.4483	37.3189	0.381708	2.07764	50.136
HLF	Q16534	ENSG00000108924	ACSL1	P33121	ENSG00000151726	JASPAR	0.051432	0.00661646	0.624913	17.8379	22.4304	33.2645
HNF1A	P20823	ENSG00000135100	ACSL1	P33121	ENSG00000151726	JASPAR	0	279.879	394.275	17.8379	22.4304	33.2645
SOX17	Q9H6I2	ENSG00000164736	ACSL1	P33121	ENSG00000151726	JASPAR	0	0	0.210397	17.8379	22.4304	33.2645
NFE2L1	Q14494	ENSG00000082641	ACSL1	P33121	ENSG00000151726	JASPAR	89.539	139.479	242.692	17.8379	22.4304	33.2645
NKX3-1	Q99801	ENSG00000167034	ACSL1	P33121	ENSG00000151726	JASPAR	5.38045	20.708	5.68667	17.8379	22.4304	33.2645
MYC	P01106	ENSG00000136997	ACSL1	P33121	ENSG00000151726	JASPAR	51.6221	36.5708	35.0688	17.8379	22.4304	33.2645
BCL6	P41182	ENSG00000113916	ACSL1	P33121	ENSG00000151726	JASPAR	17.611	18.975	51.5956	17.8379	22.4304	33.2645
TCF7L2	Q9NQB0	ENSG00000148737	ACSL1	P33121	ENSG00000151726	JASPAR	3.45016	8.57097	12.5594	17.8379	22.4304	33.2645
SREBF2	Q12772	ENSG00000198911	ACSL1	P33121	ENSG00000151726	JASPAR	14.6788	14.7788	51.0807	17.8379	22.4304	33.2645
ATF3	P18847	ENSG00000162772	ACSL1	P33121	ENSG00000151726	JASPAR	1.73498	26.2105	77.9532	17.8379	22.4304	33.2645
GRHL1	Q9NZI5	ENSG00000134317	ACSL1	P33121	ENSG00000151726	JASPAR	0.271324	0.6238	3.27216	17.8379	22.4304	33.2645
SMAD3	P84022	ENSG00000166949	ACSL1	P33121	ENSG00000151726	JASPAR	5.00092	6.65369	34.8598	17.8379	22.4304	33.2645
CREB5	Q02930	ENSG00000146592	ACSL1	P33121	ENSG00000151726	JASPAR	0.0759653	0.734584	4.57125	17.8379	22.4304	33.2645
SOX13	Q9UN79	ENSG00000143842	ACSL1	P33121	ENSG00000151726	JASPAR	2.65661	5.88889	13.5271	17.8379	22.4304	33.2645
TFDP1	Q14186	ENSG00000198176	ACSL1	P33121	ENSG00000151726	JASPAR	68.0857	47.4483	37.3189	17.8379	22.4304	33.2645
HLF	Q16534	ENSG00000108924	ACSL4	O60488	ENSG00000068366	JASPAR	0.051432	0.00661646	0.624913	39.4995	39.521	63.3824
HNF1A	P20823	ENSG00000135100	ACSL4	O60488	ENSG00000068366	JASPAR	0	279.879	394.275	39.4995	39.521	63.3824
SOX17	Q9H6I2	ENSG00000164736	ACSL4	O60488	ENSG00000068366	JASPAR	0	0	0.210397	39.4995	39.521	63.3824
NFE2L1	Q14494	ENSG00000082641	ACSL4	O60488	ENSG00000068366	JASPAR	89.539	139.479	242.692	39.4995	39.521	63.3824
NKX3-1	Q99801	ENSG00000167034	ACSL4	O60488	ENSG00000068366	JASPAR	5.38045	20.708	5.68667	39.4995	39.521	63.3824
BCL6	P41182	ENSG00000113916	ACSL4	O60488	ENSG00000068366	JASPAR	17.611	18.975	51.5956	39.4995	39.521	63.3824
TCF7L2	Q9NQB0	ENSG00000148737	ACSL4	O60488	ENSG00000068366	JASPAR	3.45016	8.57097	12.5594	39.4995	39.521	63.3824
SREBF2	Q12772	ENSG00000198911	ACSL4	O60488	ENSG00000068366	JASPAR	14.6788	14.7788	51.0807	39.4995	39.521	63.3824
ATF3	P18847	ENSG00000162772	ACSL4	O60488	ENSG00000068366	JASPAR	1.73498	26.2105	77.9532	39.4995	39.521	63.3824
GRHL1	Q9NZI5	ENSG00000134317	ACSL4	O60488	ENSG00000068366	JASPAR	0.271324	0.6238	3.27216	39.4995	39.521	63.3824
MLXIPL	Q9NP71	ENSG00000009950	ACSL4	O60488	ENSG00000068366	JASPAR	0.0213104	0.250801	32.2006	39.4995	39.521	63.3824
SMAD3	P84022	ENSG00000166949	ACSL4	O60488	ENSG00000068366	JASPAR	5.00092	6.65369	34.8598	39.4995	39.521	63.3824
CREB5	Q02930	ENSG00000146592	ACSL4	O60488	ENSG00000068366	JASPAR	0.0759653	0.734584	4.57125	39.4995	39.521	63.3824
SOX13	Q9UN79	ENSG00000143842	ACSL4	O60488	ENSG00000068366	JASPAR	2.65661	5.88889	13.5271	39.4995	39.521	63.3824
TFDP1	Q14186	ENSG00000198176	ACSL4	O60488	ENSG00000068366	JASPAR	68.0857	47.4483	37.3189	39.4995	39.521	63.3824
HLF	Q16534	ENSG00000108924	ACSL5	Q9ULC5	ENSG00000197142	JASPAR	0.051432	0.00661646	0.624913	0.569608	1.56298	3.17573
HNF1A	P20823	ENSG00000135100	ACSL5	Q9ULC5	ENSG00000197142	JASPAR	0	279.879	394.275	0.569608	1.56298	3.17573
SOX17	Q9H6I2	ENSG00000164736	ACSL5	Q9ULC5	ENSG00000197142	JASPAR	0	0	0.210397	0.569608	1.56298	3.17573
NFE2L1	Q14494	ENSG00000082641	ACSL5	Q9ULC5	ENSG00000197142	JASPAR	89.539	139.479	242.692	0.569608	1.56298	3.17573
NKX3-1	Q99801	ENSG00000167034	ACSL5	Q9ULC5	ENSG00000197142	JASPAR	5.38045	20.708	5.68667	0.569608	1.56298	3.17573
MYC	P01106	ENSG00000136997	ACSL5	Q9ULC5	ENSG00000197142	JASPAR	51.6221	36.5708	35.0688	0.569608	1.56298	3.17573
BCL6	P41182	ENSG00000113916	ACSL5	Q9ULC5	ENSG00000197142	JASPAR	17.611	18.975	51.5956	0.569608	1.56298	3.17573
MAFK	O60675	ENSG00000198517	ACSL5	Q9ULC5	ENSG00000197142	JASPAR	8.17382	16.4528	31.4166	0.569608	1.56298	3.17573
TCF7L2	Q9NQB0	ENSG00000148737	ACSL5	Q9ULC5	ENSG00000197142	JASPAR	3.45016	8.57097	12.5594	0.569608	1.56298	3.17573
SREBF2	Q12772	ENSG00000198911	ACSL5	Q9ULC5	ENSG00000197142	JASPAR	14.6788	14.7788	51.0807	0.569608	1.56298	3.17573
ATF3	P18847	ENSG00000162772	ACSL5	Q9ULC5	ENSG00000197142	JASPAR	1.73498	26.2105	77.9532	0.569608	1.56298	3.17573
ELF3	P78545	ENSG00000163435	ACSL5	Q9ULC5	ENSG00000197142	JASPAR	0.120198	1.69057	17.5	0.569608	1.56298	3.17573
MLXIPL	Q9NP71	ENSG00000009950	ACSL5	Q9ULC5	ENSG00000197142	JASPAR	0.0213104	0.250801	32.2006	0.569608	1.56298	3.17573
SMAD3	P84022	ENSG00000166949	ACSL5	Q9ULC5	ENSG00000197142	JASPAR	5.00092	6.65369	34.8598	0.569608	1.56298	3.17573
SOX13	Q9UN79	ENSG00000143842	ACSL5	Q9ULC5	ENSG00000197142	JASPAR	2.65661	5.88889	13.5271	0.569608	1.56298	3.17573
TFDP1	Q14186	ENSG00000198176	ACSL5	Q9ULC5	ENSG00000197142	JASPAR	68.0857	47.4483	37.3189	0.569608	1.56298	3.17573
HLF	Q16534	ENSG00000108924	AKR1C1	Q04828	ENSG00000187134	JASPAR	0.051432	0.00661646	0.624913	49.0119	64.3478	120.192
HNF1A	P20823	ENSG00000135100	AKR1C1	Q04828	ENSG00000187134	JASPAR	0	279.879	394.275	49.0119	64.3478	120.192
SOX17	Q9H6I2	ENSG00000164736	AKR1C1	Q04828	ENSG00000187134	JASPAR	0	0	0.210397	49.0119	64.3478	120.192
NFE2L1	Q14494	ENSG00000082641	AKR1C1	Q04828	ENSG00000187134	JASPAR	89.539	139.479	242.692	49.0119	64.3478	120.192
MYC	P01106	ENSG00000136997	AKR1C1	Q04828	ENSG00000187134	JASPAR	51.6221	36.5708	35.0688	49.0119	64.3478	120.192
MAF	O75444	ENSG00000178573	AKR1C1	Q04828	ENSG00000187134	JASPAR	0.249353	1.61832	7.95452	49.0119	64.3478	120.192
TCF7L2	Q9NQB0	ENSG00000148737	AKR1C1	Q04828	ENSG00000187134	JASPAR	3.45016	8.57097	12.5594	49.0119	64.3478	120.192
ATF3	P18847	ENSG00000162772	AKR1C1	Q04828	ENSG00000187134	JASPAR	1.73498	26.2105	77.9532	49.0119	64.3478	120.192
GRHL1	Q9NZI5	ENSG00000134317	AKR1C1	Q04828	ENSG00000187134	JASPAR	0.271324	0.6238	3.27216	49.0119	64.3478	120.192
MLXIPL	Q9NP71	ENSG00000009950	AKR1C1	Q04828	ENSG00000187134	JASPAR	0.0213104	0.250801	32.2006	49.0119	64.3478	120.192
SMAD3	P84022	ENSG00000166949	AKR1C1	Q04828	ENSG00000187134	JASPAR	5.00092	6.65369	34.8598	49.0119	64.3478	120.192
SOX13	Q9UN79	ENSG00000143842	AKR1C1	Q04828	ENSG00000187134	JASPAR	2.65661	5.88889	13.5271	49.0119	64.3478	120.192
HLF	Q16534	ENSG00000108924	AKR1C2	P52895	ENSG00000151632	JASPAR	0.051432	0.00661646	0.624913	25.8889	34.7196	73.5389
HNF1A	P20823	ENSG00000135100	AKR1C2	P52895	ENSG00000151632	JASPAR	0	279.879	394.275	25.8889	34.7196	73.5389
SOX17	Q9H6I2	ENSG00000164736	AKR1C2	P52895	ENSG00000151632	JASPAR	0	0	0.210397	25.8889	34.7196	73.5389
NFE2L1	Q14494	ENSG00000082641	AKR1C2	P52895	ENSG00000151632	JASPAR	89.539	139.479	242.692	25.8889	34.7196	73.5389
NKX3-1	Q99801	ENSG00000167034	AKR1C2	P52895	ENSG00000151632	JASPAR	5.38045	20.708	5.68667	25.8889	34.7196	73.5389
MYC	P01106	ENSG00000136997	AKR1C2	P52895	ENSG00000151632	JASPAR	51.6221	36.5708	35.0688	25.8889	34.7196	73.5389
MAF	O75444	ENSG00000178573	AKR1C2	P52895	ENSG00000151632	JASPAR	0.249353	1.61832	7.95452	25.8889	34.7196	73.5389
TCF7L2	Q9NQB0	ENSG00000148737	AKR1C2	P52895	ENSG00000151632	JASPAR	3.45016	8.57097	12.5594	25.8889	34.7196	73.5389
SREBF2	Q12772	ENSG00000198911	AKR1C2	P52895	ENSG00000151632	JASPAR	14.6788	14.7788	51.0807	25.8889	34.7196	73.5389
GRHL1	Q9NZI5	ENSG00000134317	AKR1C2	P52895	ENSG00000151632	JASPAR	0.271324	0.6238	3.27216	25.8889	34.7196	73.5389
MLXIPL	Q9NP71	ENSG00000009950	AKR1C2	P52895	ENSG00000151632	JASPAR	0.0213104	0.250801	32.2006	25.8889	34.7196	73.5389
CREB5	Q02930	ENSG00000146592	AKR1C2	P52895	ENSG00000151632	JASPAR	0.0759653	0.734584	4.57125	25.8889	34.7196	73.5389
SOX13	Q9UN79	ENSG00000143842	AKR1C2	P52895	ENSG00000151632	JASPAR	2.65661	5.88889	13.5271	25.8889	34.7196	73.5389
HLF	Q16534	ENSG00000108924	AKR1C3	P42330	ENSG00000196139	JASPAR	0.051432	0.00661646	0.624913	49.0119	64.3478	120.192
HNF1A	P20823	ENSG00000135100	AKR1C3	P42330	ENSG00000196139	JASPAR	0	279.879	394.275	49.0119	64.3478	120.192
SOX17	Q9H6I2	ENSG00000164736	AKR1C3	P42330	ENSG00000196139	JASPAR	0	0	0.210397	49.0119	64.3478	120.192
NFE2L1	Q14494	ENSG00000082641	AKR1C3	P42330	ENSG00000196139	JASPAR	89.539	139.479	242.692	49.0119	64.3478	120.192
NKX3-1	Q99801	ENSG00000167034	AKR1C3	P42330	ENSG00000196139	JASPAR	5.38045	20.708	5.68667	49.0119	64.3478	120.192
MYC	P01106	ENSG00000136997	AKR1C3	P42330	ENSG00000196139	JASPAR	51.6221	36.5708	35.0688	49.0119	64.3478	120.192
BCL6	P41182	ENSG00000113916	AKR1C3	P42330	ENSG00000196139	JASPAR	17.611	18.975	51.5956	49.0119	64.3478	120.192
MAFK	O60675	ENSG00000198517	AKR1C3	P42330	ENSG00000196139	JASPAR	8.17382	16.4528	31.4166	49.0119	64.3478	120.192
MAF	O75444	ENSG00000178573	AKR1C3	P42330	ENSG00000196139	JASPAR	0.249353	1.61832	7.95452	49.0119	64.3478	120.192
TCF7L2	Q9NQB0	ENSG00000148737	AKR1C3	P42330	ENSG00000196139	JASPAR	3.45016	8.57097	12.5594	49.0119	64.3478	120.192
GRHL1	Q9NZI5	ENSG00000134317	AKR1C3	P42330	ENSG00000196139	JASPAR	0.271324	0.6238	3.27216	49.0119	64.3478	120.192
MLXIPL	Q9NP71	ENSG00000009950	AKR1C3	P42330	ENSG00000196139	JASPAR	0.0213104	0.250801	32.2006	49.0119	64.3478	120.192
SMAD3	P84022	ENSG00000166949	AKR1C3	P42330	ENSG00000196139	JASPAR	5.00092	6.65369	34.8598	49.0119	64.3478	120.192
SOX13	Q9UN79	ENSG00000143842	AKR1C3	P42330	ENSG00000196139	JASPAR	2.65661	5.88889	13.5271	49.0119	64.3478	120.192
HLF	Q16534	ENSG00000108924	ALB	P02768	ENSG00000163631	JASPAR	0.051432	0.00661646	0.624913	0.0711556	0.332327	14.5786
HNF1A	P20823	ENSG00000135100	ALB	P02768	ENSG00000163631	JASPAR	0	279.879	394.275	0.0711556	0.332327	14.5786
SOX17	Q9H6I2	ENSG00000164736	ALB	P02768	ENSG00000163631	JASPAR	0	0	0.210397	0.0711556	0.332327	14.5786
NFE2L1	Q14494	ENSG00000082641	ALB	P02768	ENSG00000163631	JASPAR	89.539	139.479	242.692	0.0711556	0.332327	14.5786
MYC	P01106	ENSG00000136997	ALB	P02768	ENSG00000163631	JASPAR	51.6221	36.5708	35.0688	0.0711556	0.332327	14.5786
BCL6	P41182	ENSG00000113916	ALB	P02768	ENSG00000163631	JASPAR	17.611	18.975	51.5956	0.0711556	0.332327	14.5786
MAF	O75444	ENSG00000178573	ALB	P02768	ENSG00000163631	JASPAR	0.249353	1.61832	7.95452	0.0711556	0.332327	14.5786
TCF7L2	Q9NQB0	ENSG00000148737	ALB	P02768	ENSG00000163631	JASPAR	3.45016	8.57097	12.5594	0.0711556	0.332327	14.5786
SREBF2	Q12772	ENSG00000198911	ALB	P02768	ENSG00000163631	JASPAR	14.6788	14.7788	51.0807	0.0711556	0.332327	14.5786
ATF3	P18847	ENSG00000162772	ALB	P02768	ENSG00000163631	JASPAR	1.73498	26.2105	77.9532	0.0711556	0.332327	14.5786
ELF3	P78545	ENSG00000163435	ALB	P02768	ENSG00000163631	JASPAR	0.120198	1.69057	17.5	0.0711556	0.332327	14.5786
GRHL1	Q9NZI5	ENSG00000134317	ALB	P02768	ENSG00000163631	JASPAR	0.271324	0.6238	3.27216	0.0711556	0.332327	14.5786
MLXIPL	Q9NP71	ENSG00000009950	ALB	P02768	ENSG00000163631	JASPAR	0.0213104	0.250801	32.2006	0.0711556	0.332327	14.5786
SMAD3	P84022	ENSG00000166949	ALB	P02768	ENSG00000163631	JASPAR	5.00092	6.65369	34.8598	0.0711556	0.332327	14.5786
SOX13	Q9UN79	ENSG00000143842	ALB	P02768	ENSG00000163631	JASPAR	2.65661	5.88889	13.5271	0.0711556	0.332327	14.5786
TFDP1	Q14186	ENSG00000198176	ALB	P02768	ENSG00000163631	JASPAR	68.0857	47.4483	37.3189	0.0711556	0.332327	14.5786
HNF1A	P20823	ENSG00000135100	ALOX15	P16050	ENSG00000161905	JASPAR	0	279.879	394.275	0.00552331	0	0.109049
SOX17	Q9H6I2	ENSG00000164736	ALOX15	P16050	ENSG00000161905	JASPAR	0	0	0.210397	0.00552331	0	0.109049
NFE2L1	Q14494	ENSG00000082641	ALOX15	P16050	ENSG00000161905	JASPAR	89.539	139.479	242.692	0.00552331	0	0.109049
NKX3-1	Q99801	ENSG00000167034	ALOX15	P16050	ENSG00000161905	JASPAR	5.38045	20.708	5.68667	0.00552331	0	0.109049
BCL6	P41182	ENSG00000113916	ALOX15	P16050	ENSG00000161905	JASPAR	17.611	18.975	51.5956	0.00552331	0	0.109049
TCF7L2	Q9NQB0	ENSG00000148737	ALOX15	P16050	ENSG00000161905	JASPAR	3.45016	8.57097	12.5594	0.00552331	0	0.109049
SREBF2	Q12772	ENSG00000198911	ALOX15	P16050	ENSG00000161905	JASPAR	14.6788	14.7788	51.0807	0.00552331	0	0.109049
ELF3	P78545	ENSG00000163435	ALOX15	P16050	ENSG00000161905	JASPAR	0.120198	1.69057	17.5	0.00552331	0	0.109049
MLXIPL	Q9NP71	ENSG00000009950	ALOX15	P16050	ENSG00000161905	JASPAR	0.0213104	0.250801	32.2006	0.00552331	0	0.109049
SMAD3	P84022	ENSG00000166949	ALOX15	P16050	ENSG00000161905	JASPAR	5.00092	6.65369	34.8598	0.00552331	0	0.109049
SOX13	Q9UN79	ENSG00000143842	ALOX15	P16050	ENSG00000161905	JASPAR	2.65661	5.88889	13.5271	0.00552331	0	0.109049
TFDP1	Q14186	ENSG00000198176	ALOX15	P16050	ENSG00000161905	JASPAR	68.0857	47.4483	37.3189	0.00552331	0	0.109049
HNF1A	P20823	ENSG00000135100	ANAPC2	Q9UJX6	ENSG00000176248	JASPAR	0	279.879	394.275	13.7141	12.9454	10.3905
NFE2L1	Q14494	ENSG00000082641	ANAPC2	Q9UJX6	ENSG00000176248	JASPAR	89.539	139.479	242.692	13.7141	12.9454	10.3905
MYC	P01106	ENSG00000136997	ANAPC2	Q9UJX6	ENSG00000176248	JASPAR	51.6221	36.5708	35.0688	13.7141	12.9454	10.3905
TCF7L2	Q9NQB0	ENSG00000148737	ANAPC2	Q9UJX6	ENSG00000176248	JASPAR	3.45016	8.57097	12.5594	13.7141	12.9454	10.3905
SREBF2	Q12772	ENSG00000198911	ANAPC2	Q9UJX6	ENSG00000176248	JASPAR	14.6788	14.7788	51.0807	13.7141	12.9454	10.3905
GRHL1	Q9NZI5	ENSG00000134317	ANAPC2	Q9UJX6	ENSG00000176248	JASPAR	0.271324	0.6238	3.27216	13.7141	12.9454	10.3905
MLXIPL	Q9NP71	ENSG00000009950	ANAPC2	Q9UJX6	ENSG00000176248	JASPAR	0.0213104	0.250801	32.2006	13.7141	12.9454	10.3905
SMAD3	P84022	ENSG00000166949	ANAPC2	Q9UJX6	ENSG00000176248	JASPAR	5.00092	6.65369	34.8598	13.7141	12.9454	10.3905
TFDP1	Q14186	ENSG00000198176	ANAPC2	Q9UJX6	ENSG00000176248	JASPAR	68.0857	47.4483	37.3189	13.7141	12.9454	10.3905
HLF	Q16534	ENSG00000108924	APOA2	P02652	ENSG00000158874	JASPAR	0.051432	0.00661646	0.624913	0.0481108	0	0.739942
HNF1A	P20823	ENSG00000135100	APOA2	P02652	ENSG00000158874	JASPAR	0	279.879	394.275	0.0481108	0	0.739942
SOX17	Q9H6I2	ENSG00000164736	APOA2	P02652	ENSG00000158874	JASPAR	0	0	0.210397	0.0481108	0	0.739942
NFE2L1	Q14494	ENSG00000082641	APOA2	P02652	ENSG00000158874	JASPAR	89.539	139.479	242.692	0.0481108	0	0.739942
NKX3-1	Q99801	ENSG00000167034	APOA2	P02652	ENSG00000158874	JASPAR	5.38045	20.708	5.68667	0.0481108	0	0.739942
MYC	P01106	ENSG00000136997	APOA2	P02652	ENSG00000158874	JASPAR	51.6221	36.5708	35.0688	0.0481108	0	0.739942
BCL6	P41182	ENSG00000113916	APOA2	P02652	ENSG00000158874	JASPAR	17.611	18.975	51.5956	0.0481108	0	0.739942
TCF7L2	Q9NQB0	ENSG00000148737	APOA2	P02652	ENSG00000158874	JASPAR	3.45016	8.57097	12.5594	0.0481108	0	0.739942
SREBF2	Q12772	ENSG00000198911	APOA2	P02652	ENSG00000158874	JASPAR	14.6788	14.7788	51.0807	0.0481108	0	0.739942
ATF3	P18847	ENSG00000162772	APOA2	P02652	ENSG00000158874	JASPAR	1.73498	26.2105	77.9532	0.0481108	0	0.739942
GRHL1	Q9NZI5	ENSG00000134317	APOA2	P02652	ENSG00000158874	JASPAR	0.271324	0.6238	3.27216	0.0481108	0	0.739942
MLXIPL	Q9NP71	ENSG00000009950	APOA2	P02652	ENSG00000158874	JASPAR	0.0213104	0.250801	32.2006	0.0481108	0	0.739942
SMAD3	P84022	ENSG00000166949	APOA2	P02652	ENSG00000158874	JASPAR	5.00092	6.65369	34.8598	0.0481108	0	0.739942
SOX13	Q9UN79	ENSG00000143842	APOA2	P02652	ENSG00000158874	JASPAR	2.65661	5.88889	13.5271	0.0481108	0	0.739942
TFDP1	Q14186	ENSG00000198176	APOA2	P02652	ENSG00000158874	JASPAR	68.0857	47.4483	37.3189	0.0481108	0	0.739942
HLF	Q16534	ENSG00000108924	ARG1	P05089	ENSG00000118520	JASPAR	0.051432	0.00661646	0.624913	0	0.0169953	0.0273667
HNF1A	P20823	ENSG00000135100	ARG1	P05089	ENSG00000118520	JASPAR	0	279.879	394.275	0	0.0169953	0.0273667
SOX17	Q9H6I2	ENSG00000164736	ARG1	P05089	ENSG00000118520	JASPAR	0	0	0.210397	0	0.0169953	0.0273667
NFE2L1	Q14494	ENSG00000082641	ARG1	P05089	ENSG00000118520	JASPAR	89.539	139.479	242.692	0	0.0169953	0.0273667
NKX3-1	Q99801	ENSG00000167034	ARG1	P05089	ENSG00000118520	JASPAR	5.38045	20.708	5.68667	0	0.0169953	0.0273667
MAF	O75444	ENSG00000178573	ARG1	P05089	ENSG00000118520	JASPAR	0.249353	1.61832	7.95452	0	0.0169953	0.0273667
TCF7L2	Q9NQB0	ENSG00000148737	ARG1	P05089	ENSG00000118520	JASPAR	3.45016	8.57097	12.5594	0	0.0169953	0.0273667
TP63	Q9H3D4	ENSG00000073282	ARG1	P05089	ENSG00000118520	JASPAR	0.154828	0.158786	3.21676	0	0.0169953	0.0273667
SREBF2	Q12772	ENSG00000198911	ARG1	P05089	ENSG00000118520	JASPAR	14.6788	14.7788	51.0807	0	0.0169953	0.0273667
ATF3	P18847	ENSG00000162772	ARG1	P05089	ENSG00000118520	JASPAR	1.73498	26.2105	77.9532	0	0.0169953	0.0273667
ELF3	P78545	ENSG00000163435	ARG1	P05089	ENSG00000118520	JASPAR	0.120198	1.69057	17.5	0	0.0169953	0.0273667
GRHL1	Q9NZI5	ENSG00000134317	ARG1	P05089	ENSG00000118520	JASPAR	0.271324	0.6238	3.27216	0	0.0169953	0.0273667
MLXIPL	Q9NP71	ENSG00000009950	ARG1	P05089	ENSG00000118520	JASPAR	0.0213104	0.250801	32.2006	0	0.0169953	0.0273667
CREB5	Q02930	ENSG00000146592	ARG1	P05089	ENSG00000118520	JASPAR	0.0759653	0.734584	4.57125	0	0.0169953	0.0273667
SOX13	Q9UN79	ENSG00000143842	ARG1	P05089	ENSG00000118520	JASPAR	2.65661	5.88889	13.5271	0	0.0169953	0.0273667
TFDP1	Q14186	ENSG00000198176	ARG1	P05089	ENSG00000118520	JASPAR	68.0857	47.4483	37.3189	0	0.0169953	0.0273667
SOX17	Q9H6I2	ENSG00000164736	ASS1	P00966	ENSG00000130707	JASPAR	0	0	0.210397	23.3096	63.526	137.072
NKX3-1	Q99801	ENSG00000167034	ASS1	P00966	ENSG00000130707	JASPAR	5.38045	20.708	5.68667	23.3096	63.526	137.072
MYC	P01106	ENSG00000136997	ASS1	P00966	ENSG00000130707	JASPAR	51.6221	36.5708	35.0688	23.3096	63.526	137.072
TCF7L2	Q9NQB0	ENSG00000148737	ASS1	P00966	ENSG00000130707	JASPAR	3.45016	8.57097	12.5594	23.3096	63.526	137.072
SREBF2	Q12772	ENSG00000198911	ASS1	P00966	ENSG00000130707	JASPAR	14.6788	14.7788	51.0807	23.3096	63.526	137.072
MLXIPL	Q9NP71	ENSG00000009950	ASS1	P00966	ENSG00000130707	JASPAR	0.0213104	0.250801	32.2006	23.3096	63.526	137.072
SOX13	Q9UN79	ENSG00000143842	ASS1	P00966	ENSG00000130707	JASPAR	2.65661	5.88889	13.5271	23.3096	63.526	137.072
TFDP1	Q14186	ENSG00000198176	ASS1	P00966	ENSG00000130707	JASPAR	68.0857	47.4483	37.3189	23.3096	63.526	137.072
HLF	Q16534	ENSG00000108924	ATF3	P18847	ENSG00000162772	JASPAR	0.051432	0.00661646	0.624913	1.73498	26.2105	77.9532
HNF1A	P20823	ENSG00000135100	ATF3	P18847	ENSG00000162772	JASPAR	0	279.879	394.275	1.73498	26.2105	77.9532
SOX17	Q9H6I2	ENSG00000164736	ATF3	P18847	ENSG00000162772	JASPAR	0	0	0.210397	1.73498	26.2105	77.9532
NFE2L1	Q14494	ENSG00000082641	ATF3	P18847	ENSG00000162772	JASPAR	89.539	139.479	242.692	1.73498	26.2105	77.9532
NKX3-1	Q99801	ENSG00000167034	ATF3	P18847	ENSG00000162772	JASPAR	5.38045	20.708	5.68667	1.73498	26.2105	77.9532
MYC	P01106	ENSG00000136997	ATF3	P18847	ENSG00000162772	JASPAR	51.6221	36.5708	35.0688	1.73498	26.2105	77.9532
TCF7L2	Q9NQB0	ENSG00000148737	ATF3	P18847	ENSG00000162772	JASPAR	3.45016	8.57097	12.5594	1.73498	26.2105	77.9532
SREBF2	Q12772	ENSG00000198911	ATF3	P18847	ENSG00000162772	JASPAR	14.6788	14.7788	51.0807	1.73498	26.2105	77.9532
ATF3	P18847	ENSG00000162772	ATF3	P18847	ENSG00000162772	JASPAR	1.73498	26.2105	77.9532	1.73498	26.2105	77.9532
ELF3	P78545	ENSG00000163435	ATF3	P18847	ENSG00000162772	JASPAR	0.120198	1.69057	17.5	1.73498	26.2105	77.9532
GRHL1	Q9NZI5	ENSG00000134317	ATF3	P18847	ENSG00000162772	JASPAR	0.271324	0.6238	3.27216	1.73498	26.2105	77.9532
MLXIPL	Q9NP71	ENSG00000009950	ATF3	P18847	ENSG00000162772	JASPAR	0.0213104	0.250801	32.2006	1.73498	26.2105	77.9532
SMAD3	P84022	ENSG00000166949	ATF3	P18847	ENSG00000162772	JASPAR	5.00092	6.65369	34.8598	1.73498	26.2105	77.9532
CREB5	Q02930	ENSG00000146592	ATF3	P18847	ENSG00000162772	JASPAR	0.0759653	0.734584	4.57125	1.73498	26.2105	77.9532
SOX13	Q9UN79	ENSG00000143842	ATF3	P18847	ENSG00000162772	JASPAR	2.65661	5.88889	13.5271	1.73498	26.2105	77.9532
TFDP1	Q14186	ENSG00000198176	ATF3	P18847	ENSG00000162772	JASPAR	68.0857	47.4483	37.3189	1.73498	26.2105	77.9532
HLF	Q16534	ENSG00000108924	BATF2	Q8N1L9	ENSG00000168062	JASPAR	0.051432	0.00661646	0.624913	2.81251	13.5573	0.219211
HNF1A	P20823	ENSG00000135100	BATF2	Q8N1L9	ENSG00000168062	JASPAR	0	279.879	394.275	2.81251	13.5573	0.219211
HNF4A	P41235	ENSG00000101076	BATF2	Q8N1L9	ENSG00000168062	JASPAR	0	427.471	743.749	2.81251	13.5573	0.219211
NKX3-1	Q99801	ENSG00000167034	BATF2	Q8N1L9	ENSG00000168062	JASPAR	5.38045	20.708	5.68667	2.81251	13.5573	0.219211
MYC	P01106	ENSG00000136997	BATF2	Q8N1L9	ENSG00000168062	JASPAR	51.6221	36.5708	35.0688	2.81251	13.5573	0.219211
BCL6	P41182	ENSG00000113916	BATF2	Q8N1L9	ENSG00000168062	JASPAR	17.611	18.975	51.5956	2.81251	13.5573	0.219211
TCF7L2	Q9NQB0	ENSG00000148737	BATF2	Q8N1L9	ENSG00000168062	JASPAR	3.45016	8.57097	12.5594	2.81251	13.5573	0.219211
SREBF2	Q12772	ENSG00000198911	BATF2	Q8N1L9	ENSG00000168062	JASPAR	14.6788	14.7788	51.0807	2.81251	13.5573	0.219211
GRHL1	Q9NZI5	ENSG00000134317	BATF2	Q8N1L9	ENSG00000168062	JASPAR	0.271324	0.6238	3.27216	2.81251	13.5573	0.219211
MLXIPL	Q9NP71	ENSG00000009950	BATF2	Q8N1L9	ENSG00000168062	JASPAR	0.0213104	0.250801	32.2006	2.81251	13.5573	0.219211
SMAD3	P84022	ENSG00000166949	BATF2	Q8N1L9	ENSG00000168062	JASPAR	5.00092	6.65369	34.8598	2.81251	13.5573	0.219211
CREB5	Q02930	ENSG00000146592	BATF2	Q8N1L9	ENSG00000168062	JASPAR	0.0759653	0.734584	4.57125	2.81251	13.5573	0.219211
SOX13	Q9UN79	ENSG00000143842	BATF2	Q8N1L9	ENSG00000168062	JASPAR	2.65661	5.88889	13.5271	2.81251	13.5573	0.219211
TFDP1	Q14186	ENSG00000198176	BATF2	Q8N1L9	ENSG00000168062	JASPAR	68.0857	47.4483	37.3189	2.81251	13.5573	0.219211
HLF	Q16534	ENSG00000108924	BCL6	P41182	ENSG00000113916	JASPAR	0.051432	0.00661646	0.624913	17.611	18.975	51.5956
HNF1A	P20823	ENSG00000135100	BCL6	P41182	ENSG00000113916	JASPAR	0	279.879	394.275	17.611	18.975	51.5956
NKX3-1	Q99801	ENSG00000167034	BCL6	P41182	ENSG00000113916	JASPAR	5.38045	20.708	5.68667	17.611	18.975	51.5956
MYC	P01106	ENSG00000136997	BCL6	P41182	ENSG00000113916	JASPAR	51.6221	36.5708	35.0688	17.611	18.975	51.5956
BCL6	P41182	ENSG00000113916	BCL6	P41182	ENSG00000113916	JASPAR	17.611	18.975	51.5956	17.611	18.975	51.5956
MAF	O75444	ENSG00000178573	BCL6	P41182	ENSG00000113916	JASPAR	0.249353	1.61832	7.95452	17.611	18.975	51.5956
TCF7L2	Q9NQB0	ENSG00000148737	BCL6	P41182	ENSG00000113916	JASPAR	3.45016	8.57097	12.5594	17.611	18.975	51.5956
SREBF2	Q12772	ENSG00000198911	BCL6	P41182	ENSG00000113916	JASPAR	14.6788	14.7788	51.0807	17.611	18.975	51.5956
GRHL1	Q9NZI5	ENSG00000134317	BCL6	P41182	ENSG00000113916	JASPAR	0.271324	0.6238	3.27216	17.611	18.975	51.5956
MLXIPL	Q9NP71	ENSG00000009950	BCL6	P41182	ENSG00000113916	JASPAR	0.0213104	0.250801	32.2006	17.611	18.975	51.5956
CREB5	Q02930	ENSG00000146592	BCL6	P41182	ENSG00000113916	JASPAR	0.0759653	0.734584	4.57125	17.611	18.975	51.5956
SOX13	Q9UN79	ENSG00000143842	BCL6	P41182	ENSG00000113916	JASPAR	2.65661	5.88889	13.5271	17.611	18.975	51.5956
TFDP1	Q14186	ENSG00000198176	BCL6	P41182	ENSG00000113916	JASPAR	68.0857	47.4483	37.3189	17.611	18.975	51.5956
HLF	Q16534	ENSG00000108924	CBS	P35520	ENSG00000160200	JASPAR	0.051432	0.00661646	0.624913	7.98828	4.25087	3.13059
HNF1A	P20823	ENSG00000135100	CBS	P35520	ENSG00000160200	JASPAR	0	279.879	394.275	7.98828	4.25087	3.13059
SOX17	Q9H6I2	ENSG00000164736	CBS	P35520	ENSG00000160200	JASPAR	0	0	0.210397	7.98828	4.25087	3.13059
NFE2L1	Q14494	ENSG00000082641	CBS	P35520	ENSG00000160200	JASPAR	89.539	139.479	242.692	7.98828	4.25087	3.13059
NKX3-1	Q99801	ENSG00000167034	CBS	P35520	ENSG00000160200	JASPAR	5.38045	20.708	5.68667	7.98828	4.25087	3.13059
MYC	P01106	ENSG00000136997	CBS	P35520	ENSG00000160200	JASPAR	51.6221	36.5708	35.0688	7.98828	4.25087	3.13059
BCL6	P41182	ENSG00000113916	CBS	P35520	ENSG00000160200	JASPAR	17.611	18.975	51.5956	7.98828	4.25087	3.13059
TCF7L2	Q9NQB0	ENSG00000148737	CBS	P35520	ENSG00000160200	JASPAR	3.45016	8.57097	12.5594	7.98828	4.25087	3.13059
TP63	Q9H3D4	ENSG00000073282	CBS	P35520	ENSG00000160200	JASPAR	0.154828	0.158786	3.21676	7.98828	4.25087	3.13059
SREBF2	Q12772	ENSG00000198911	CBS	P35520	ENSG00000160200	JASPAR	14.6788	14.7788	51.0807	7.98828	4.25087	3.13059
ATF3	P18847	ENSG00000162772	CBS	P35520	ENSG00000160200	JASPAR	1.73498	26.2105	77.9532	7.98828	4.25087	3.13059
ELF3	P78545	ENSG00000163435	CBS	P35520	ENSG00000160200	JASPAR	0.120198	1.69057	17.5	7.98828	4.25087	3.13059
GRHL1	Q9NZI5	ENSG00000134317	CBS	P35520	ENSG00000160200	JASPAR	0.271324	0.6238	3.27216	7.98828	4.25087	3.13059
MLXIPL	Q9NP71	ENSG00000009950	CBS	P35520	ENSG00000160200	JASPAR	0.0213104	0.250801	32.2006	7.98828	4.25087	3.13059
SMAD3	P84022	ENSG00000166949	CBS	P35520	ENSG00000160200	JASPAR	5.00092	6.65369	34.8598	7.98828	4.25087	3.13059
CREB5	Q02930	ENSG00000146592	CBS	P35520	ENSG00000160200	JASPAR	0.0759653	0.734584	4.57125	7.98828	4.25087	3.13059
SOX13	Q9UN79	ENSG00000143842	CBS	P35520	ENSG00000160200	JASPAR	2.65661	5.88889	13.5271	7.98828	4.25087	3.13059
HLF	Q16534	ENSG00000108924	CCND2	P30279	ENSG00000118971	JASPAR	0.051432	0.00661646	0.624913	0.794584	0.447302	1.56606
SOX17	Q9H6I2	ENSG00000164736	CCND2	P30279	ENSG00000118971	JASPAR	0	0	0.210397	0.794584	0.447302	1.56606
NFE2L1	Q14494	ENSG00000082641	CCND2	P30279	ENSG00000118971	JASPAR	89.539	139.479	242.692	0.794584	0.447302	1.56606
NKX3-1	Q99801	ENSG00000167034	CCND2	P30279	ENSG00000118971	JASPAR	5.38045	20.708	5.68667	0.794584	0.447302	1.56606
MYC	P01106	ENSG00000136997	CCND2	P30279	ENSG00000118971	JASPAR	51.6221	36.5708	35.0688	0.794584	0.447302	1.56606
BCL6	P41182	ENSG00000113916	CCND2	P30279	ENSG00000118971	JASPAR	17.611	18.975	51.5956	0.794584	0.447302	1.56606
TCF7L2	Q9NQB0	ENSG00000148737	CCND2	P30279	ENSG00000118971	JASPAR	3.45016	8.57097	12.5594	0.794584	0.447302	1.56606
SREBF2	Q12772	ENSG00000198911	CCND2	P30279	ENSG00000118971	JASPAR	14.6788	14.7788	51.0807	0.794584	0.447302	1.56606
ATF3	P18847	ENSG00000162772	CCND2	P30279	ENSG00000118971	JASPAR	1.73498	26.2105	77.9532	0.794584	0.447302	1.56606
MLXIPL	Q9NP71	ENSG00000009950	CCND2	P30279	ENSG00000118971	JASPAR	0.0213104	0.250801	32.2006	0.794584	0.447302	1.56606
CREB5	Q02930	ENSG00000146592	CCND2	P30279	ENSG00000118971	JASPAR	0.0759653	0.734584	4.57125	0.794584	0.447302	1.56606
TFDP1	Q14186	ENSG00000198176	CCND2	P30279	ENSG00000118971	JASPAR	68.0857	47.4483	37.3189	0.794584	0.447302	1.56606
HLF	Q16534	ENSG00000108924	CDC14A	Q9UNH5	ENSG00000079335	JASPAR	0.051432	0.00661646	0.624913	1.24814	2.26839	4.39385
HNF1A	P20823	ENSG00000135100	CDC14A	Q9UNH5	ENSG00000079335	JASPAR	0	279.879	394.275	1.24814	2.26839	4.39385
SOX17	Q9H6I2	ENSG00000164736	CDC14A	Q9UNH5	ENSG00000079335	JASPAR	0	0	0.210397	1.24814	2.26839	4.39385
NFE2L1	Q14494	ENSG00000082641	CDC14A	Q9UNH5	ENSG00000079335	JASPAR	89.539	139.479	242.692	1.24814	2.26839	4.39385
HNF4A	P41235	ENSG00000101076	CDC14A	Q9UNH5	ENSG00000079335	JASPAR	0	427.471	743.749	1.24814	2.26839	4.39385
NKX3-1	Q99801	ENSG00000167034	CDC14A	Q9UNH5	ENSG00000079335	JASPAR	5.38045	20.708	5.68667	1.24814	2.26839	4.39385
MYC	P01106	ENSG00000136997	CDC14A	Q9UNH5	ENSG00000079335	JASPAR	51.6221	36.5708	35.0688	1.24814	2.26839	4.39385
BCL6	P41182	ENSG00000113916	CDC14A	Q9UNH5	ENSG00000079335	JASPAR	17.611	18.975	51.5956	1.24814	2.26839	4.39385
TP63	Q9H3D4	ENSG00000073282	CDC14A	Q9UNH5	ENSG00000079335	JASPAR	0.154828	0.158786	3.21676	1.24814	2.26839	4.39385
SREBF2	Q12772	ENSG00000198911	CDC14A	Q9UNH5	ENSG00000079335	JASPAR	14.6788	14.7788	51.0807	1.24814	2.26839	4.39385
ATF3	P18847	ENSG00000162772	CDC14A	Q9UNH5	ENSG00000079335	JASPAR	1.73498	26.2105	77.9532	1.24814	2.26839	4.39385
GRHL1	Q9NZI5	ENSG00000134317	CDC14A	Q9UNH5	ENSG00000079335	JASPAR	0.271324	0.6238	3.27216	1.24814	2.26839	4.39385
MLXIPL	Q9NP71	ENSG00000009950	CDC14A	Q9UNH5	ENSG00000079335	JASPAR	0.0213104	0.250801	32.2006	1.24814	2.26839	4.39385
SMAD3	P84022	ENSG00000166949	CDC14A	Q9UNH5	ENSG00000079335	JASPAR	5.00092	6.65369	34.8598	1.24814	2.26839	4.39385
CREB5	Q02930	ENSG00000146592	CDC14A	Q9UNH5	ENSG00000079335	JASPAR	0.0759653	0.734584	4.57125	1.24814	2.26839	4.39385
SOX13	Q9UN79	ENSG00000143842	CDC14A	Q9UNH5	ENSG00000079335	JASPAR	2.65661	5.88889	13.5271	1.24814	2.26839	4.39385
HLF	Q16534	ENSG00000108924	CDKN1A	P38936	ENSG00000124762	JASPAR	0.051432	0.00661646	0.624913	139.32	139.722	230.81
HNF1A	P20823	ENSG00000135100	CDKN1A	P38936	ENSG00000124762	JASPAR	0	279.879	394.275	139.32	139.722	230.81
SOX17	Q9H6I2	ENSG00000164736	CDKN1A	P38936	ENSG00000124762	JASPAR	0	0	0.210397	139.32	139.722	230.81
NFE2L1	Q14494	ENSG00000082641	CDKN1A	P38936	ENSG00000124762	JASPAR	89.539	139.479	242.692	139.32	139.722	230.81
NKX3-1	Q99801	ENSG00000167034	CDKN1A	P38936	ENSG00000124762	JASPAR	5.38045	20.708	5.68667	139.32	139.722	230.81
MYC	P01106	ENSG00000136997	CDKN1A	P38936	ENSG00000124762	JASPAR	51.6221	36.5708	35.0688	139.32	139.722	230.81
BCL6	P41182	ENSG00000113916	CDKN1A	P38936	ENSG00000124762	JASPAR	17.611	18.975	51.5956	139.32	139.722	230.81
MAF	O75444	ENSG00000178573	CDKN1A	P38936	ENSG00000124762	JASPAR	0.249353	1.61832	7.95452	139.32	139.722	230.81
TCF7L2	Q9NQB0	ENSG00000148737	CDKN1A	P38936	ENSG00000124762	JASPAR	3.45016	8.57097	12.5594	139.32	139.722	230.81
TP63	Q9H3D4	ENSG00000073282	CDKN1A	P38936	ENSG00000124762	JASPAR	0.154828	0.158786	3.21676	139.32	139.722	230.81
SREBF2	Q12772	ENSG00000198911	CDKN1A	P38936	ENSG00000124762	JASPAR	14.6788	14.7788	51.0807	139.32	139.722	230.81
ATF3	P18847	ENSG00000162772	CDKN1A	P38936	ENSG00000124762	JASPAR	1.73498	26.2105	77.9532	139.32	139.722	230.81
GRHL1	Q9NZI5	ENSG00000134317	CDKN1A	P38936	ENSG00000124762	JASPAR	0.271324	0.6238	3.27216	139.32	139.722	230.81
MLXIPL	Q9NP71	ENSG00000009950	CDKN1A	P38936	ENSG00000124762	JASPAR	0.0213104	0.250801	32.2006	139.32	139.722	230.81
SOX13	Q9UN79	ENSG00000143842	CDKN1A	P38936	ENSG00000124762	JASPAR	2.65661	5.88889	13.5271	139.32	139.722	230.81
TFDP1	Q14186	ENSG00000198176	CDKN1A	P38936	ENSG00000124762	JASPAR	68.0857	47.4483	37.3189	139.32	139.722	230.81
HLF	Q16534	ENSG00000108924	CDKN2A	P42771	ENSG00000147889	JASPAR	0.051432	0.00661646	0.624913	16.3944	14.8962	74.3579
SOX17	Q9H6I2	ENSG00000164736	CDKN2A	P42771	ENSG00000147889	JASPAR	0	0	0.210397	16.3944	14.8962	74.3579
NFE2L1	Q14494	ENSG00000082641	CDKN2A	P42771	ENSG00000147889	JASPAR	89.539	139.479	242.692	16.3944	14.8962	74.3579
NKX3-1	Q99801	ENSG00000167034	CDKN2A	P42771	ENSG00000147889	JASPAR	5.38045	20.708	5.68667	16.3944	14.8962	74.3579
MYC	P01106	ENSG00000136997	CDKN2A	P42771	ENSG00000147889	JASPAR	51.6221	36.5708	35.0688	16.3944	14.8962	74.3579
BCL6	P41182	ENSG00000113916	CDKN2A	P42771	ENSG00000147889	JASPAR	17.611	18.975	51.5956	16.3944	14.8962	74.3579
TCF7L2	Q9NQB0	ENSG00000148737	CDKN2A	P42771	ENSG00000147889	JASPAR	3.45016	8.57097	12.5594	16.3944	14.8962	74.3579
SREBF2	Q12772	ENSG00000198911	CDKN2A	P42771	ENSG00000147889	JASPAR	14.6788	14.7788	51.0807	16.3944	14.8962	74.3579
ATF3	P18847	ENSG00000162772	CDKN2A	P42771	ENSG00000147889	JASPAR	1.73498	26.2105	77.9532	16.3944	14.8962	74.3579
ELF3	P78545	ENSG00000163435	CDKN2A	P42771	ENSG00000147889	JASPAR	0.120198	1.69057	17.5	16.3944	14.8962	74.3579
MLXIPL	Q9NP71	ENSG00000009950	CDKN2A	P42771	ENSG00000147889	JASPAR	0.0213104	0.250801	32.2006	16.3944	14.8962	74.3579
SMAD3	P84022	ENSG00000166949	CDKN2A	P42771	ENSG00000147889	JASPAR	5.00092	6.65369	34.8598	16.3944	14.8962	74.3579
SOX13	Q9UN79	ENSG00000143842	CDKN2A	P42771	ENSG00000147889	JASPAR	2.65661	5.88889	13.5271	16.3944	14.8962	74.3579
TFDP1	Q14186	ENSG00000198176	CDKN2A	P42771	ENSG00000147889	JASPAR	68.0857	47.4483	37.3189	16.3944	14.8962	74.3579
HLF	Q16534	ENSG00000108924	CHAC1	Q9BUX1	ENSG00000128965	JASPAR	0.051432	0.00661646	0.624913	15.918	3.65162	12.4904
HNF1A	P20823	ENSG00000135100	CHAC1	Q9BUX1	ENSG00000128965	JASPAR	0	279.879	394.275	15.918	3.65162	12.4904
SOX17	Q9H6I2	ENSG00000164736	CHAC1	Q9BUX1	ENSG00000128965	JASPAR	0	0	0.210397	15.918	3.65162	12.4904
NFE2L1	Q14494	ENSG00000082641	CHAC1	Q9BUX1	ENSG00000128965	JASPAR	89.539	139.479	242.692	15.918	3.65162	12.4904
HNF4A	P41235	ENSG00000101076	CHAC1	Q9BUX1	ENSG00000128965	JASPAR	0	427.471	743.749	15.918	3.65162	12.4904
NKX3-1	Q99801	ENSG00000167034	CHAC1	Q9BUX1	ENSG00000128965	JASPAR	5.38045	20.708	5.68667	15.918	3.65162	12.4904
MYC	P01106	ENSG00000136997	CHAC1	Q9BUX1	ENSG00000128965	JASPAR	51.6221	36.5708	35.0688	15.918	3.65162	12.4904
BCL6	P41182	ENSG00000113916	CHAC1	Q9BUX1	ENSG00000128965	JASPAR	17.611	18.975	51.5956	15.918	3.65162	12.4904
TCF7L2	Q9NQB0	ENSG00000148737	CHAC1	Q9BUX1	ENSG00000128965	JASPAR	3.45016	8.57097	12.5594	15.918	3.65162	12.4904
SREBF2	Q12772	ENSG00000198911	CHAC1	Q9BUX1	ENSG00000128965	JASPAR	14.6788	14.7788	51.0807	15.918	3.65162	12.4904
ATF3	P18847	ENSG00000162772	CHAC1	Q9BUX1	ENSG00000128965	JASPAR	1.73498	26.2105	77.9532	15.918	3.65162	12.4904
GRHL1	Q9NZI5	ENSG00000134317	CHAC1	Q9BUX1	ENSG00000128965	JASPAR	0.271324	0.6238	3.27216	15.918	3.65162	12.4904
MLXIPL	Q9NP71	ENSG00000009950	CHAC1	Q9BUX1	ENSG00000128965	JASPAR	0.0213104	0.250801	32.2006	15.918	3.65162	12.4904
SMAD3	P84022	ENSG00000166949	CHAC1	Q9BUX1	ENSG00000128965	JASPAR	5.00092	6.65369	34.8598	15.918	3.65162	12.4904
CREB5	Q02930	ENSG00000146592	CHAC1	Q9BUX1	ENSG00000128965	JASPAR	0.0759653	0.734584	4.57125	15.918	3.65162	12.4904
SOX13	Q9UN79	ENSG00000143842	CHAC1	Q9BUX1	ENSG00000128965	JASPAR	2.65661	5.88889	13.5271	15.918	3.65162	12.4904
TFDP1	Q14186	ENSG00000198176	CHAC1	Q9BUX1	ENSG00000128965	JASPAR	68.0857	47.4483	37.3189	15.918	3.65162	12.4904
HLF	Q16534	ENSG00000108924	CISD1	Q9NZ45	ENSG00000122873	JASPAR	0.051432	0.00661646	0.624913	13.8211	16.8097	28.0439
HNF1A	P20823	ENSG00000135100	CISD1	Q9NZ45	ENSG00000122873	JASPAR	0	279.879	394.275	13.8211	16.8097	28.0439
SOX17	Q9H6I2	ENSG00000164736	CISD1	Q9NZ45	ENSG00000122873	JASPAR	0	0	0.210397	13.8211	16.8097	28.0439
NFE2L1	Q14494	ENSG00000082641	CISD1	Q9NZ45	ENSG00000122873	JASPAR	89.539	139.479	242.692	13.8211	16.8097	28.0439
NKX3-1	Q99801	ENSG00000167034	CISD1	Q9NZ45	ENSG00000122873	JASPAR	5.38045	20.708	5.68667	13.8211	16.8097	28.0439
MYC	P01106	ENSG00000136997	CISD1	Q9NZ45	ENSG00000122873	JASPAR	51.6221	36.5708	35.0688	13.8211	16.8097	28.0439
TCF7L2	Q9NQB0	ENSG00000148737	CISD1	Q9NZ45	ENSG00000122873	JASPAR	3.45016	8.57097	12.5594	13.8211	16.8097	28.0439
ATF3	P18847	ENSG00000162772	CISD1	Q9NZ45	ENSG00000122873	JASPAR	1.73498	26.2105	77.9532	13.8211	16.8097	28.0439
GRHL1	Q9NZI5	ENSG00000134317	CISD1	Q9NZ45	ENSG00000122873	JASPAR	0.271324	0.6238	3.27216	13.8211	16.8097	28.0439
SMAD3	P84022	ENSG00000166949	CISD1	Q9NZ45	ENSG00000122873	JASPAR	5.00092	6.65369	34.8598	13.8211	16.8097	28.0439
TFDP1	Q14186	ENSG00000198176	CISD1	Q9NZ45	ENSG00000122873	JASPAR	68.0857	47.4483	37.3189	13.8211	16.8097	28.0439
HLF	Q16534	ENSG00000108924	CP	P00450	ENSG00000047457	JASPAR	0.051432	0.00661646	0.624913	2.83074	3.01231	61.5498
HNF1A	P20823	ENSG00000135100	CP	P00450	ENSG00000047457	JASPAR	0	279.879	394.275	2.83074	3.01231	61.5498
SOX17	Q9H6I2	ENSG00000164736	CP	P00450	ENSG00000047457	JASPAR	0	0	0.210397	2.83074	3.01231	61.5498
NFE2L1	Q14494	ENSG00000082641	CP	P00450	ENSG00000047457	JASPAR	89.539	139.479	242.692	2.83074	3.01231	61.5498
NKX3-1	Q99801	ENSG00000167034	CP	P00450	ENSG00000047457	JASPAR	5.38045	20.708	5.68667	2.83074	3.01231	61.5498
BCL6	P41182	ENSG00000113916	CP	P00450	ENSG00000047457	JASPAR	17.611	18.975	51.5956	2.83074	3.01231	61.5498
TCF7L2	Q9NQB0	ENSG00000148737	CP	P00450	ENSG00000047457	JASPAR	3.45016	8.57097	12.5594	2.83074	3.01231	61.5498
SREBF2	Q12772	ENSG00000198911	CP	P00450	ENSG00000047457	JASPAR	14.6788	14.7788	51.0807	2.83074	3.01231	61.5498
ATF3	P18847	ENSG00000162772	CP	P00450	ENSG00000047457	JASPAR	1.73498	26.2105	77.9532	2.83074	3.01231	61.5498
GRHL1	Q9NZI5	ENSG00000134317	CP	P00450	ENSG00000047457	JASPAR	0.271324	0.6238	3.27216	2.83074	3.01231	61.5498
MLXIPL	Q9NP71	ENSG00000009950	CP	P00450	ENSG00000047457	JASPAR	0.0213104	0.250801	32.2006	2.83074	3.01231	61.5498
CREB5	Q02930	ENSG00000146592	CP	P00450	ENSG00000047457	JASPAR	0.0759653	0.734584	4.57125	2.83074	3.01231	61.5498
SOX13	Q9UN79	ENSG00000143842	CP	P00450	ENSG00000047457	JASPAR	2.65661	5.88889	13.5271	2.83074	3.01231	61.5498
HNF1A	P20823	ENSG00000135100	CREB3L3	Q68CJ9	ENSG00000060566	JASPAR	0	279.879	394.275	0	0.442914	4.99488
SOX17	Q9H6I2	ENSG00000164736	CREB3L3	Q68CJ9	ENSG00000060566	JASPAR	0	0	0.210397	0	0.442914	4.99488
NKX3-1	Q99801	ENSG00000167034	CREB3L3	Q68CJ9	ENSG00000060566	JASPAR	5.38045	20.708	5.68667	0	0.442914	4.99488
MYC	P01106	ENSG00000136997	CREB3L3	Q68CJ9	ENSG00000060566	JASPAR	51.6221	36.5708	35.0688	0	0.442914	4.99488
BCL6	P41182	ENSG00000113916	CREB3L3	Q68CJ9	ENSG00000060566	JASPAR	17.611	18.975	51.5956	0	0.442914	4.99488
TCF7L2	Q9NQB0	ENSG00000148737	CREB3L3	Q68CJ9	ENSG00000060566	JASPAR	3.45016	8.57097	12.5594	0	0.442914	4.99488
SREBF2	Q12772	ENSG00000198911	CREB3L3	Q68CJ9	ENSG00000060566	JASPAR	14.6788	14.7788	51.0807	0	0.442914	4.99488
GRHL1	Q9NZI5	ENSG00000134317	CREB3L3	Q68CJ9	ENSG00000060566	JASPAR	0.271324	0.6238	3.27216	0	0.442914	4.99488
MLXIPL	Q9NP71	ENSG00000009950	CREB3L3	Q68CJ9	ENSG00000060566	JASPAR	0.0213104	0.250801	32.2006	0	0.442914	4.99488
CREB5	Q02930	ENSG00000146592	CREB3L3	Q68CJ9	ENSG00000060566	JASPAR	0.0759653	0.734584	4.57125	0	0.442914	4.99488
SOX13	Q9UN79	ENSG00000143842	CREB3L3	Q68CJ9	ENSG00000060566	JASPAR	2.65661	5.88889	13.5271	0	0.442914	4.99488
TFDP1	Q14186	ENSG00000198176	CREB3L3	Q68CJ9	ENSG00000060566	JASPAR	68.0857	47.4483	37.3189	0	0.442914	4.99488
HNF1A	P20823	ENSG00000135100	CREB5	Q02930	ENSG00000146592	JASPAR	0	279.879	394.275	0.0759653	0.734584	4.57125
SOX17	Q9H6I2	ENSG00000164736	CREB5	Q02930	ENSG00000146592	JASPAR	0	0	0.210397	0.0759653	0.734584	4.57125
NFE2L1	Q14494	ENSG00000082641	CREB5	Q02930	ENSG00000146592	JASPAR	89.539	139.479	242.692	0.0759653	0.734584	4.57125
NKX3-1	Q99801	ENSG00000167034	CREB5	Q02930	ENSG00000146592	JASPAR	5.38045	20.708	5.68667	0.0759653	0.734584	4.57125
MYC	P01106	ENSG00000136997	CREB5	Q02930	ENSG00000146592	JASPAR	51.6221	36.5708	35.0688	0.0759653	0.734584	4.57125
BCL6	P41182	ENSG00000113916	CREB5	Q02930	ENSG00000146592	JASPAR	17.611	18.975	51.5956	0.0759653	0.734584	4.57125
TCF7L2	Q9NQB0	ENSG00000148737	CREB5	Q02930	ENSG00000146592	JASPAR	3.45016	8.57097	12.5594	0.0759653	0.734584	4.57125
ATF3	P18847	ENSG00000162772	CREB5	Q02930	ENSG00000146592	JASPAR	1.73498	26.2105	77.9532	0.0759653	0.734584	4.57125
ELF3	P78545	ENSG00000163435	CREB5	Q02930	ENSG00000146592	JASPAR	0.120198	1.69057	17.5	0.0759653	0.734584	4.57125
GRHL1	Q9NZI5	ENSG00000134317	CREB5	Q02930	ENSG00000146592	JASPAR	0.271324	0.6238	3.27216	0.0759653	0.734584	4.57125
CREB5	Q02930	ENSG00000146592	CREB5	Q02930	ENSG00000146592	JASPAR	0.0759653	0.734584	4.57125	0.0759653	0.734584	4.57125
SOX13	Q9UN79	ENSG00000143842	CREB5	Q02930	ENSG00000146592	JASPAR	2.65661	5.88889	13.5271	0.0759653	0.734584	4.57125
HLF	Q16534	ENSG00000108924	CRYAB	P02511	ENSG00000109846	JASPAR	0.051432	0.00661646	0.624913	87.4461	116.561	104.998
HNF1A	P20823	ENSG00000135100	CRYAB	P02511	ENSG00000109846	JASPAR	0	279.879	394.275	87.4461	116.561	104.998
SOX17	Q9H6I2	ENSG00000164736	CRYAB	P02511	ENSG00000109846	JASPAR	0	0	0.210397	87.4461	116.561	104.998
NFE2L1	Q14494	ENSG00000082641	CRYAB	P02511	ENSG00000109846	JASPAR	89.539	139.479	242.692	87.4461	116.561	104.998
NKX3-1	Q99801	ENSG00000167034	CRYAB	P02511	ENSG00000109846	JASPAR	5.38045	20.708	5.68667	87.4461	116.561	104.998
MYC	P01106	ENSG00000136997	CRYAB	P02511	ENSG00000109846	JASPAR	51.6221	36.5708	35.0688	87.4461	116.561	104.998
BCL6	P41182	ENSG00000113916	CRYAB	P02511	ENSG00000109846	JASPAR	17.611	18.975	51.5956	87.4461	116.561	104.998
MAFK	O60675	ENSG00000198517	CRYAB	P02511	ENSG00000109846	JASPAR	8.17382	16.4528	31.4166	87.4461	116.561	104.998
MAF	O75444	ENSG00000178573	CRYAB	P02511	ENSG00000109846	JASPAR	0.249353	1.61832	7.95452	87.4461	116.561	104.998
TCF7L2	Q9NQB0	ENSG00000148737	CRYAB	P02511	ENSG00000109846	JASPAR	3.45016	8.57097	12.5594	87.4461	116.561	104.998
SREBF2	Q12772	ENSG00000198911	CRYAB	P02511	ENSG00000109846	JASPAR	14.6788	14.7788	51.0807	87.4461	116.561	104.998
GRHL1	Q9NZI5	ENSG00000134317	CRYAB	P02511	ENSG00000109846	JASPAR	0.271324	0.6238	3.27216	87.4461	116.561	104.998
MLXIPL	Q9NP71	ENSG00000009950	CRYAB	P02511	ENSG00000109846	JASPAR	0.0213104	0.250801	32.2006	87.4461	116.561	104.998
CREB5	Q02930	ENSG00000146592	CRYAB	P02511	ENSG00000109846	JASPAR	0.0759653	0.734584	4.57125	87.4461	116.561	104.998
SOX13	Q9UN79	ENSG00000143842	CRYAB	P02511	ENSG00000109846	JASPAR	2.65661	5.88889	13.5271	87.4461	116.561	104.998
TFDP1	Q14186	ENSG00000198176	CRYAB	P02511	ENSG00000109846	JASPAR	68.0857	47.4483	37.3189	87.4461	116.561	104.998
HLF	Q16534	ENSG00000108924	CYP2A6	P11509	ENSG00000255974	JASPAR	0.051432	0.00661646	0.624913	0.0461759	0.0377654	0.862735
SOX17	Q9H6I2	ENSG00000164736	CYP2A6	P11509	ENSG00000255974	JASPAR	0	0	0.210397	0.0461759	0.0377654	0.862735
NFE2L1	Q14494	ENSG00000082641	CYP2A6	P11509	ENSG00000255974	JASPAR	89.539	139.479	242.692	0.0461759	0.0377654	0.862735
HNF4A	P41235	ENSG00000101076	CYP2A6	P11509	ENSG00000255974	JASPAR	0	427.471	743.749	0.0461759	0.0377654	0.862735
NKX3-1	Q99801	ENSG00000167034	CYP2A6	P11509	ENSG00000255974	JASPAR	5.38045	20.708	5.68667	0.0461759	0.0377654	0.862735
MYC	P01106	ENSG00000136997	CYP2A6	P11509	ENSG00000255974	JASPAR	51.6221	36.5708	35.0688	0.0461759	0.0377654	0.862735
BCL6	P41182	ENSG00000113916	CYP2A6	P11509	ENSG00000255974	JASPAR	17.611	18.975	51.5956	0.0461759	0.0377654	0.862735
MAF	O75444	ENSG00000178573	CYP2A6	P11509	ENSG00000255974	JASPAR	0.249353	1.61832	7.95452	0.0461759	0.0377654	0.862735
TCF7L2	Q9NQB0	ENSG00000148737	CYP2A6	P11509	ENSG00000255974	JASPAR	3.45016	8.57097	12.5594	0.0461759	0.0377654	0.862735
TP63	Q9H3D4	ENSG00000073282	CYP2A6	P11509	ENSG00000255974	JASPAR	0.154828	0.158786	3.21676	0.0461759	0.0377654	0.862735
SREBF2	Q12772	ENSG00000198911	CYP2A6	P11509	ENSG00000255974	JASPAR	14.6788	14.7788	51.0807	0.0461759	0.0377654	0.862735
ATF3	P18847	ENSG00000162772	CYP2A6	P11509	ENSG00000255974	JASPAR	1.73498	26.2105	77.9532	0.0461759	0.0377654	0.862735
ELF3	P78545	ENSG00000163435	CYP2A6	P11509	ENSG00000255974	JASPAR	0.120198	1.69057	17.5	0.0461759	0.0377654	0.862735
MLXIPL	Q9NP71	ENSG00000009950	CYP2A6	P11509	ENSG00000255974	JASPAR	0.0213104	0.250801	32.2006	0.0461759	0.0377654	0.862735
SMAD3	P84022	ENSG00000166949	CYP2A6	P11509	ENSG00000255974	JASPAR	5.00092	6.65369	34.8598	0.0461759	0.0377654	0.862735
CREB5	Q02930	ENSG00000146592	CYP2A6	P11509	ENSG00000255974	JASPAR	0.0759653	0.734584	4.57125	0.0461759	0.0377654	0.862735
TFDP1	Q14186	ENSG00000198176	CYP2A6	P11509	ENSG00000255974	JASPAR	68.0857	47.4483	37.3189	0.0461759	0.0377654	0.862735
HLF	Q16534	ENSG00000108924	CYP2B6	P20813	ENSG00000197408	JASPAR	0.051432	0.00661646	0.624913	0	0.825248	8.00196
HNF1A	P20823	ENSG00000135100	CYP2B6	P20813	ENSG00000197408	JASPAR	0	279.879	394.275	0	0.825248	8.00196
SOX17	Q9H6I2	ENSG00000164736	CYP2B6	P20813	ENSG00000197408	JASPAR	0	0	0.210397	0	0.825248	8.00196
NFE2L1	Q14494	ENSG00000082641	CYP2B6	P20813	ENSG00000197408	JASPAR	89.539	139.479	242.692	0	0.825248	8.00196
NKX3-1	Q99801	ENSG00000167034	CYP2B6	P20813	ENSG00000197408	JASPAR	5.38045	20.708	5.68667	0	0.825248	8.00196
MYC	P01106	ENSG00000136997	CYP2B6	P20813	ENSG00000197408	JASPAR	51.6221	36.5708	35.0688	0	0.825248	8.00196
BCL6	P41182	ENSG00000113916	CYP2B6	P20813	ENSG00000197408	JASPAR	17.611	18.975	51.5956	0	0.825248	8.00196
MAF	O75444	ENSG00000178573	CYP2B6	P20813	ENSG00000197408	JASPAR	0.249353	1.61832	7.95452	0	0.825248	8.00196
TCF7L2	Q9NQB0	ENSG00000148737	CYP2B6	P20813	ENSG00000197408	JASPAR	3.45016	8.57097	12.5594	0	0.825248	8.00196
SREBF2	Q12772	ENSG00000198911	CYP2B6	P20813	ENSG00000197408	JASPAR	14.6788	14.7788	51.0807	0	0.825248	8.00196
ATF3	P18847	ENSG00000162772	CYP2B6	P20813	ENSG00000197408	JASPAR	1.73498	26.2105	77.9532	0	0.825248	8.00196
ELF3	P78545	ENSG00000163435	CYP2B6	P20813	ENSG00000197408	JASPAR	0.120198	1.69057	17.5	0	0.825248	8.00196
MLXIPL	Q9NP71	ENSG00000009950	CYP2B6	P20813	ENSG00000197408	JASPAR	0.0213104	0.250801	32.2006	0	0.825248	8.00196
SOX13	Q9UN79	ENSG00000143842	CYP2B6	P20813	ENSG00000197408	JASPAR	2.65661	5.88889	13.5271	0	0.825248	8.00196
HLF	Q16534	ENSG00000108924	CYP3A4	P08684	ENSG00000160868	JASPAR	0.051432	0.00661646	0.624913	0.0132882	0	0.0474122
SOX17	Q9H6I2	ENSG00000164736	CYP3A4	P08684	ENSG00000160868	JASPAR	0	0	0.210397	0.0132882	0	0.0474122
NFE2L1	Q14494	ENSG00000082641	CYP3A4	P08684	ENSG00000160868	JASPAR	89.539	139.479	242.692	0.0132882	0	0.0474122
NKX3-1	Q99801	ENSG00000167034	CYP3A4	P08684	ENSG00000160868	JASPAR	5.38045	20.708	5.68667	0.0132882	0	0.0474122
MYC	P01106	ENSG00000136997	CYP3A4	P08684	ENSG00000160868	JASPAR	51.6221	36.5708	35.0688	0.0132882	0	0.0474122
BCL6	P41182	ENSG00000113916	CYP3A4	P08684	ENSG00000160868	JASPAR	17.611	18.975	51.5956	0.0132882	0	0.0474122
MAFK	O60675	ENSG00000198517	CYP3A4	P08684	ENSG00000160868	JASPAR	8.17382	16.4528	31.4166	0.0132882	0	0.0474122
TCF7L2	Q9NQB0	ENSG00000148737	CYP3A4	P08684	ENSG00000160868	JASPAR	3.45016	8.57097	12.5594	0.0132882	0	0.0474122
SREBF2	Q12772	ENSG00000198911	CYP3A4	P08684	ENSG00000160868	JASPAR	14.6788	14.7788	51.0807	0.0132882	0	0.0474122
ATF3	P18847	ENSG00000162772	CYP3A4	P08684	ENSG00000160868	JASPAR	1.73498	26.2105	77.9532	0.0132882	0	0.0474122
GRHL1	Q9NZI5	ENSG00000134317	CYP3A4	P08684	ENSG00000160868	JASPAR	0.271324	0.6238	3.27216	0.0132882	0	0.0474122
MLXIPL	Q9NP71	ENSG00000009950	CYP3A4	P08684	ENSG00000160868	JASPAR	0.0213104	0.250801	32.2006	0.0132882	0	0.0474122
SMAD3	P84022	ENSG00000166949	CYP3A4	P08684	ENSG00000160868	JASPAR	5.00092	6.65369	34.8598	0.0132882	0	0.0474122
SOX13	Q9UN79	ENSG00000143842	CYP3A4	P08684	ENSG00000160868	JASPAR	2.65661	5.88889	13.5271	0.0132882	0	0.0474122
HLF	Q16534	ENSG00000108924	DRGX	A6NNA5	ENSG00000165606	JASPAR	0.051432	0.00661646	0.624913	0	0.0231347	0.591503
HNF1A	P20823	ENSG00000135100	DRGX	A6NNA5	ENSG00000165606	JASPAR	0	279.879	394.275	0	0.0231347	0.591503
NFE2L1	Q14494	ENSG00000082641	DRGX	A6NNA5	ENSG00000165606	JASPAR	89.539	139.479	242.692	0	0.0231347	0.591503
NKX3-1	Q99801	ENSG00000167034	DRGX	A6NNA5	ENSG00000165606	JASPAR	5.38045	20.708	5.68667	0	0.0231347	0.591503
MYC	P01106	ENSG00000136997	DRGX	A6NNA5	ENSG00000165606	JASPAR	51.6221	36.5708	35.0688	0	0.0231347	0.591503
TCF7L2	Q9NQB0	ENSG00000148737	DRGX	A6NNA5	ENSG00000165606	JASPAR	3.45016	8.57097	12.5594	0	0.0231347	0.591503
SREBF2	Q12772	ENSG00000198911	DRGX	A6NNA5	ENSG00000165606	JASPAR	14.6788	14.7788	51.0807	0	0.0231347	0.591503
ATF3	P18847	ENSG00000162772	DRGX	A6NNA5	ENSG00000165606	JASPAR	1.73498	26.2105	77.9532	0	0.0231347	0.591503
MLXIPL	Q9NP71	ENSG00000009950	DRGX	A6NNA5	ENSG00000165606	JASPAR	0.0213104	0.250801	32.2006	0	0.0231347	0.591503
SMAD3	P84022	ENSG00000166949	DRGX	A6NNA5	ENSG00000165606	JASPAR	5.00092	6.65369	34.8598	0	0.0231347	0.591503
SOX13	Q9UN79	ENSG00000143842	DRGX	A6NNA5	ENSG00000165606	JASPAR	2.65661	5.88889	13.5271	0	0.0231347	0.591503
TFDP1	Q14186	ENSG00000198176	DRGX	A6NNA5	ENSG00000165606	JASPAR	68.0857	47.4483	37.3189	0	0.0231347	0.591503
HNF1A	P20823	ENSG00000135100	ELF3	P78545	ENSG00000163435	JASPAR	0	279.879	394.275	0.120198	1.69057	17.5
SOX17	Q9H6I2	ENSG00000164736	ELF3	P78545	ENSG00000163435	JASPAR	0	0	0.210397	0.120198	1.69057	17.5
NFE2L1	Q14494	ENSG00000082641	ELF3	P78545	ENSG00000163435	JASPAR	89.539	139.479	242.692	0.120198	1.69057	17.5
NKX3-1	Q99801	ENSG00000167034	ELF3	P78545	ENSG00000163435	JASPAR	5.38045	20.708	5.68667	0.120198	1.69057	17.5
MYC	P01106	ENSG00000136997	ELF3	P78545	ENSG00000163435	JASPAR	51.6221	36.5708	35.0688	0.120198	1.69057	17.5
BCL6	P41182	ENSG00000113916	ELF3	P78545	ENSG00000163435	JASPAR	17.611	18.975	51.5956	0.120198	1.69057	17.5
TCF7L2	Q9NQB0	ENSG00000148737	ELF3	P78545	ENSG00000163435	JASPAR	3.45016	8.57097	12.5594	0.120198	1.69057	17.5
SREBF2	Q12772	ENSG00000198911	ELF3	P78545	ENSG00000163435	JASPAR	14.6788	14.7788	51.0807	0.120198	1.69057	17.5
ATF3	P18847	ENSG00000162772	ELF3	P78545	ENSG00000163435	JASPAR	1.73498	26.2105	77.9532	0.120198	1.69057	17.5
GRHL1	Q9NZI5	ENSG00000134317	ELF3	P78545	ENSG00000163435	JASPAR	0.271324	0.6238	3.27216	0.120198	1.69057	17.5
SMAD3	P84022	ENSG00000166949	ELF3	P78545	ENSG00000163435	JASPAR	5.00092	6.65369	34.8598	0.120198	1.69057	17.5
SOX13	Q9UN79	ENSG00000143842	ELF3	P78545	ENSG00000163435	JASPAR	2.65661	5.88889	13.5271	0.120198	1.69057	17.5
TFDP1	Q14186	ENSG00000198176	ELF3	P78545	ENSG00000163435	JASPAR	68.0857	47.4483	37.3189	0.120198	1.69057	17.5
HLF	Q16534	ENSG00000108924	FABP1	P07148	ENSG00000163586	JASPAR	0.051432	0.00661646	0.624913	0	0	0.705841
HNF1A	P20823	ENSG00000135100	FABP1	P07148	ENSG00000163586	JASPAR	0	279.879	394.275	0	0	0.705841
SOX17	Q9H6I2	ENSG00000164736	FABP1	P07148	ENSG00000163586	JASPAR	0	0	0.210397	0	0	0.705841
NFE2L1	Q14494	ENSG00000082641	FABP1	P07148	ENSG00000163586	JASPAR	89.539	139.479	242.692	0	0	0.705841
HNF4A	P41235	ENSG00000101076	FABP1	P07148	ENSG00000163586	JASPAR	0	427.471	743.749	0	0	0.705841
NKX3-1	Q99801	ENSG00000167034	FABP1	P07148	ENSG00000163586	JASPAR	5.38045	20.708	5.68667	0	0	0.705841
MYC	P01106	ENSG00000136997	FABP1	P07148	ENSG00000163586	JASPAR	51.6221	36.5708	35.0688	0	0	0.705841
BCL6	P41182	ENSG00000113916	FABP1	P07148	ENSG00000163586	JASPAR	17.611	18.975	51.5956	0	0	0.705841
TCF7L2	Q9NQB0	ENSG00000148737	FABP1	P07148	ENSG00000163586	JASPAR	3.45016	8.57097	12.5594	0	0	0.705841
TP63	Q9H3D4	ENSG00000073282	FABP1	P07148	ENSG00000163586	JASPAR	0.154828	0.158786	3.21676	0	0	0.705841
SREBF2	Q12772	ENSG00000198911	FABP1	P07148	ENSG00000163586	JASPAR	14.6788	14.7788	51.0807	0	0	0.705841
GRHL1	Q9NZI5	ENSG00000134317	FABP1	P07148	ENSG00000163586	JASPAR	0.271324	0.6238	3.27216	0	0	0.705841
MLXIPL	Q9NP71	ENSG00000009950	FABP1	P07148	ENSG00000163586	JASPAR	0.0213104	0.250801	32.2006	0	0	0.705841
SMAD3	P84022	ENSG00000166949	FABP1	P07148	ENSG00000163586	JASPAR	5.00092	6.65369	34.8598	0	0	0.705841
SOX13	Q9UN79	ENSG00000143842	FABP1	P07148	ENSG00000163586	JASPAR	2.65661	5.88889	13.5271	0	0	0.705841
TFDP1	Q14186	ENSG00000198176	FABP1	P07148	ENSG00000163586	JASPAR	68.0857	47.4483	37.3189	0	0	0.705841
HLF	Q16534	ENSG00000108924	FDFT1	P37268	ENSG00000079459	JASPAR	0.051432	0.00661646	0.624913	32.5824	29.7369	102.228
HNF1A	P20823	ENSG00000135100	FDFT1	P37268	ENSG00000079459	JASPAR	0	279.879	394.275	32.5824	29.7369	102.228
NFE2L1	Q14494	ENSG00000082641	FDFT1	P37268	ENSG00000079459	JASPAR	89.539	139.479	242.692	32.5824	29.7369	102.228
NKX3-1	Q99801	ENSG00000167034	FDFT1	P37268	ENSG00000079459	JASPAR	5.38045	20.708	5.68667	32.5824	29.7369	102.228
MYC	P01106	ENSG00000136997	FDFT1	P37268	ENSG00000079459	JASPAR	51.6221	36.5708	35.0688	32.5824	29.7369	102.228
BCL6	P41182	ENSG00000113916	FDFT1	P37268	ENSG00000079459	JASPAR	17.611	18.975	51.5956	32.5824	29.7369	102.228
TCF7L2	Q9NQB0	ENSG00000148737	FDFT1	P37268	ENSG00000079459	JASPAR	3.45016	8.57097	12.5594	32.5824	29.7369	102.228
SREBF2	Q12772	ENSG00000198911	FDFT1	P37268	ENSG00000079459	JASPAR	14.6788	14.7788	51.0807	32.5824	29.7369	102.228
MLXIPL	Q9NP71	ENSG00000009950	FDFT1	P37268	ENSG00000079459	JASPAR	0.0213104	0.250801	32.2006	32.5824	29.7369	102.228
SMAD3	P84022	ENSG00000166949	FDFT1	P37268	ENSG00000079459	JASPAR	5.00092	6.65369	34.8598	32.5824	29.7369	102.228
CREB5	Q02930	ENSG00000146592	FDFT1	P37268	ENSG00000079459	JASPAR	0.0759653	0.734584	4.57125	32.5824	29.7369	102.228
SOX13	Q9UN79	ENSG00000143842	FDFT1	P37268	ENSG00000079459	JASPAR	2.65661	5.88889	13.5271	32.5824	29.7369	102.228
TFDP1	Q14186	ENSG00000198176	FDFT1	P37268	ENSG00000079459	JASPAR	68.0857	47.4483	37.3189	32.5824	29.7369	102.228
NFE2L1	Q14494	ENSG00000082641	FOXA3	P55318	ENSG00000170608	JASPAR	89.539	139.479	242.692	0.00793196	36.6564	32.4843
NKX3-1	Q99801	ENSG00000167034	FOXA3	P55318	ENSG00000170608	JASPAR	5.38045	20.708	5.68667	0.00793196	36.6564	32.4843
MYC	P01106	ENSG00000136997	FOXA3	P55318	ENSG00000170608	JASPAR	51.6221	36.5708	35.0688	0.00793196	36.6564	32.4843
BCL6	P41182	ENSG00000113916	FOXA3	P55318	ENSG00000170608	JASPAR	17.611	18.975	51.5956	0.00793196	36.6564	32.4843
TCF7L2	Q9NQB0	ENSG00000148737	FOXA3	P55318	ENSG00000170608	JASPAR	3.45016	8.57097	12.5594	0.00793196	36.6564	32.4843
TP63	Q9H3D4	ENSG00000073282	FOXA3	P55318	ENSG00000170608	JASPAR	0.154828	0.158786	3.21676	0.00793196	36.6564	32.4843
SREBF2	Q12772	ENSG00000198911	FOXA3	P55318	ENSG00000170608	JASPAR	14.6788	14.7788	51.0807	0.00793196	36.6564	32.4843
ATF3	P18847	ENSG00000162772	FOXA3	P55318	ENSG00000170608	JASPAR	1.73498	26.2105	77.9532	0.00793196	36.6564	32.4843
MLXIPL	Q9NP71	ENSG00000009950	FOXA3	P55318	ENSG00000170608	JASPAR	0.0213104	0.250801	32.2006	0.00793196	36.6564	32.4843
SOX13	Q9UN79	ENSG00000143842	FOXA3	P55318	ENSG00000170608	JASPAR	2.65661	5.88889	13.5271	0.00793196	36.6564	32.4843
TFDP1	Q14186	ENSG00000198176	FOXA3	P55318	ENSG00000170608	JASPAR	68.0857	47.4483	37.3189	0.00793196	36.6564	32.4843
HNF1A	P20823	ENSG00000135100	FTH1	P02794	ENSG00000167996	JASPAR	0	279.879	394.275	3668.07	3512.35	5384.11
SOX17	Q9H6I2	ENSG00000164736	FTH1	P02794	ENSG00000167996	JASPAR	0	0	0.210397	3668.07	3512.35	5384.11
NFE2L1	Q14494	ENSG00000082641	FTH1	P02794	ENSG00000167996	JASPAR	89.539	139.479	242.692	3668.07	3512.35	5384.11
NKX3-1	Q99801	ENSG00000167034	FTH1	P02794	ENSG00000167996	JASPAR	5.38045	20.708	5.68667	3668.07	3512.35	5384.11
MYC	P01106	ENSG00000136997	FTH1	P02794	ENSG00000167996	JASPAR	51.6221	36.5708	35.0688	3668.07	3512.35	5384.11
BCL6	P41182	ENSG00000113916	FTH1	P02794	ENSG00000167996	JASPAR	17.611	18.975	51.5956	3668.07	3512.35	5384.11
TCF7L2	Q9NQB0	ENSG00000148737	FTH1	P02794	ENSG00000167996	JASPAR	3.45016	8.57097	12.5594	3668.07	3512.35	5384.11
SREBF2	Q12772	ENSG00000198911	FTH1	P02794	ENSG00000167996	JASPAR	14.6788	14.7788	51.0807	3668.07	3512.35	5384.11
ATF3	P18847	ENSG00000162772	FTH1	P02794	ENSG00000167996	JASPAR	1.73498	26.2105	77.9532	3668.07	3512.35	5384.11
MLXIPL	Q9NP71	ENSG00000009950	FTH1	P02794	ENSG00000167996	JASPAR	0.0213104	0.250801	32.2006	3668.07	3512.35	5384.11
SOX13	Q9UN79	ENSG00000143842	FTH1	P02794	ENSG00000167996	JASPAR	2.65661	5.88889	13.5271	3668.07	3512.35	5384.11
TFDP1	Q14186	ENSG00000198176	FTH1	P02794	ENSG00000167996	JASPAR	68.0857	47.4483	37.3189	3668.07	3512.35	5384.11
HLF	Q16534	ENSG00000108924	FTL	P02792	ENSG00000087086	JASPAR	0.051432	0.00661646	0.624913	1295.33	1559.04	1139.67
HNF1A	P20823	ENSG00000135100	FTL	P02792	ENSG00000087086	JASPAR	0	279.879	394.275	1295.33	1559.04	1139.67
NFE2L1	Q14494	ENSG00000082641	FTL	P02792	ENSG00000087086	JASPAR	89.539	139.479	242.692	1295.33	1559.04	1139.67
NKX3-1	Q99801	ENSG00000167034	FTL	P02792	ENSG00000087086	JASPAR	5.38045	20.708	5.68667	1295.33	1559.04	1139.67
MYC	P01106	ENSG00000136997	FTL	P02792	ENSG00000087086	JASPAR	51.6221	36.5708	35.0688	1295.33	1559.04	1139.67
MAF	O75444	ENSG00000178573	FTL	P02792	ENSG00000087086	JASPAR	0.249353	1.61832	7.95452	1295.33	1559.04	1139.67
TCF7L2	Q9NQB0	ENSG00000148737	FTL	P02792	ENSG00000087086	JASPAR	3.45016	8.57097	12.5594	1295.33	1559.04	1139.67
SREBF2	Q12772	ENSG00000198911	FTL	P02792	ENSG00000087086	JASPAR	14.6788	14.7788	51.0807	1295.33	1559.04	1139.67
ATF3	P18847	ENSG00000162772	FTL	P02792	ENSG00000087086	JASPAR	1.73498	26.2105	77.9532	1295.33	1559.04	1139.67
MLXIPL	Q9NP71	ENSG00000009950	FTL	P02792	ENSG00000087086	JASPAR	0.0213104	0.250801	32.2006	1295.33	1559.04	1139.67
CREB5	Q02930	ENSG00000146592	FTL	P02792	ENSG00000087086	JASPAR	0.0759653	0.734584	4.57125	1295.33	1559.04	1139.67
SOX13	Q9UN79	ENSG00000143842	FTL	P02792	ENSG00000087086	JASPAR	2.65661	5.88889	13.5271	1295.33	1559.04	1139.67
TFDP1	Q14186	ENSG00000198176	FTL	P02792	ENSG00000087086	JASPAR	68.0857	47.4483	37.3189	1295.33	1559.04	1139.67
HLF	Q16534	ENSG00000108924	GCLC	P48506	ENSG00000001084	JASPAR	0.051432	0.00661646	0.624913	20.7507	17.9595	13.5604
HNF1A	P20823	ENSG00000135100	GCLC	P48506	ENSG00000001084	JASPAR	0	279.879	394.275	20.7507	17.9595	13.5604
SOX17	Q9H6I2	ENSG00000164736	GCLC	P48506	ENSG00000001084	JASPAR	0	0	0.210397	20.7507	17.9595	13.5604
NKX3-1	Q99801	ENSG00000167034	GCLC	P48506	ENSG00000001084	JASPAR	5.38045	20.708	5.68667	20.7507	17.9595	13.5604
MYC	P01106	ENSG00000136997	GCLC	P48506	ENSG00000001084	JASPAR	51.6221	36.5708	35.0688	20.7507	17.9595	13.5604
BCL6	P41182	ENSG00000113916	GCLC	P48506	ENSG00000001084	JASPAR	17.611	18.975	51.5956	20.7507	17.9595	13.5604
MAF	O75444	ENSG00000178573	GCLC	P48506	ENSG00000001084	JASPAR	0.249353	1.61832	7.95452	20.7507	17.9595	13.5604
TCF7L2	Q9NQB0	ENSG00000148737	GCLC	P48506	ENSG00000001084	JASPAR	3.45016	8.57097	12.5594	20.7507	17.9595	13.5604
SREBF2	Q12772	ENSG00000198911	GCLC	P48506	ENSG00000001084	JASPAR	14.6788	14.7788	51.0807	20.7507	17.9595	13.5604
ATF3	P18847	ENSG00000162772	GCLC	P48506	ENSG00000001084	JASPAR	1.73498	26.2105	77.9532	20.7507	17.9595	13.5604
ELF3	P78545	ENSG00000163435	GCLC	P48506	ENSG00000001084	JASPAR	0.120198	1.69057	17.5	20.7507	17.9595	13.5604
MLXIPL	Q9NP71	ENSG00000009950	GCLC	P48506	ENSG00000001084	JASPAR	0.0213104	0.250801	32.2006	20.7507	17.9595	13.5604
CREB5	Q02930	ENSG00000146592	GCLC	P48506	ENSG00000001084	JASPAR	0.0759653	0.734584	4.57125	20.7507	17.9595	13.5604
SOX13	Q9UN79	ENSG00000143842	GCLC	P48506	ENSG00000001084	JASPAR	2.65661	5.88889	13.5271	20.7507	17.9595	13.5604
TFDP1	Q14186	ENSG00000198176	GCLC	P48506	ENSG00000001084	JASPAR	68.0857	47.4483	37.3189	20.7507	17.9595	13.5604
HLF	Q16534	ENSG00000108924	GCLM	P48507	ENSG00000023909	JASPAR	0.051432	0.00661646	0.624913	36.453	36.7936	41.993
HNF1A	P20823	ENSG00000135100	GCLM	P48507	ENSG00000023909	JASPAR	0	279.879	394.275	36.453	36.7936	41.993
SOX17	Q9H6I2	ENSG00000164736	GCLM	P48507	ENSG00000023909	JASPAR	0	0	0.210397	36.453	36.7936	41.993
NKX3-1	Q99801	ENSG00000167034	GCLM	P48507	ENSG00000023909	JASPAR	5.38045	20.708	5.68667	36.453	36.7936	41.993
MYC	P01106	ENSG00000136997	GCLM	P48507	ENSG00000023909	JASPAR	51.6221	36.5708	35.0688	36.453	36.7936	41.993
BCL6	P41182	ENSG00000113916	GCLM	P48507	ENSG00000023909	JASPAR	17.611	18.975	51.5956	36.453	36.7936	41.993
TCF7L2	Q9NQB0	ENSG00000148737	GCLM	P48507	ENSG00000023909	JASPAR	3.45016	8.57097	12.5594	36.453	36.7936	41.993
TP63	Q9H3D4	ENSG00000073282	GCLM	P48507	ENSG00000023909	JASPAR	0.154828	0.158786	3.21676	36.453	36.7936	41.993
SREBF2	Q12772	ENSG00000198911	GCLM	P48507	ENSG00000023909	JASPAR	14.6788	14.7788	51.0807	36.453	36.7936	41.993
ATF3	P18847	ENSG00000162772	GCLM	P48507	ENSG00000023909	JASPAR	1.73498	26.2105	77.9532	36.453	36.7936	41.993
GRHL1	Q9NZI5	ENSG00000134317	GCLM	P48507	ENSG00000023909	JASPAR	0.271324	0.6238	3.27216	36.453	36.7936	41.993
MLXIPL	Q9NP71	ENSG00000009950	GCLM	P48507	ENSG00000023909	JASPAR	0.0213104	0.250801	32.2006	36.453	36.7936	41.993
SMAD3	P84022	ENSG00000166949	GCLM	P48507	ENSG00000023909	JASPAR	5.00092	6.65369	34.8598	36.453	36.7936	41.993
SOX13	Q9UN79	ENSG00000143842	GCLM	P48507	ENSG00000023909	JASPAR	2.65661	5.88889	13.5271	36.453	36.7936	41.993
TFDP1	Q14186	ENSG00000198176	GCLM	P48507	ENSG00000023909	JASPAR	68.0857	47.4483	37.3189	36.453	36.7936	41.993
SOX17	Q9H6I2	ENSG00000164736	GJA5	P36382	ENSG00000265107	JASPAR	0	0	0.210397	0.0683404	0.00825161	0.0260785
NFE2L1	Q14494	ENSG00000082641	GJA5	P36382	ENSG00000265107	JASPAR	89.539	139.479	242.692	0.0683404	0.00825161	0.0260785
NKX3-1	Q99801	ENSG00000167034	GJA5	P36382	ENSG00000265107	JASPAR	5.38045	20.708	5.68667	0.0683404	0.00825161	0.0260785
BCL6	P41182	ENSG00000113916	GJA5	P36382	ENSG00000265107	JASPAR	17.611	18.975	51.5956	0.0683404	0.00825161	0.0260785
TCF7L2	Q9NQB0	ENSG00000148737	GJA5	P36382	ENSG00000265107	JASPAR	3.45016	8.57097	12.5594	0.0683404	0.00825161	0.0260785
SREBF2	Q12772	ENSG00000198911	GJA5	P36382	ENSG00000265107	JASPAR	14.6788	14.7788	51.0807	0.0683404	0.00825161	0.0260785
ATF3	P18847	ENSG00000162772	GJA5	P36382	ENSG00000265107	JASPAR	1.73498	26.2105	77.9532	0.0683404	0.00825161	0.0260785
ELF3	P78545	ENSG00000163435	GJA5	P36382	ENSG00000265107	JASPAR	0.120198	1.69057	17.5	0.0683404	0.00825161	0.0260785
GRHL1	Q9NZI5	ENSG00000134317	GJA5	P36382	ENSG00000265107	JASPAR	0.271324	0.6238	3.27216	0.0683404	0.00825161	0.0260785
MLXIPL	Q9NP71	ENSG00000009950	GJA5	P36382	ENSG00000265107	JASPAR	0.0213104	0.250801	32.2006	0.0683404	0.00825161	0.0260785
SOX13	Q9UN79	ENSG00000143842	GJA5	P36382	ENSG00000265107	JASPAR	2.65661	5.88889	13.5271	0.0683404	0.00825161	0.0260785
TFDP1	Q14186	ENSG00000198176	GJA5	P36382	ENSG00000265107	JASPAR	68.0857	47.4483	37.3189	0.0683404	0.00825161	0.0260785
HLF	Q16534	ENSG00000108924	GJB1	P08034	ENSG00000169562	JASPAR	0.051432	0.00661646	0.624913	0	0.030034	9.87618
HNF1A	P20823	ENSG00000135100	GJB1	P08034	ENSG00000169562	JASPAR	0	279.879	394.275	0	0.030034	9.87618
SOX17	Q9H6I2	ENSG00000164736	GJB1	P08034	ENSG00000169562	JASPAR	0	0	0.210397	0	0.030034	9.87618
NFE2L1	Q14494	ENSG00000082641	GJB1	P08034	ENSG00000169562	JASPAR	89.539	139.479	242.692	0	0.030034	9.87618
NKX3-1	Q99801	ENSG00000167034	GJB1	P08034	ENSG00000169562	JASPAR	5.38045	20.708	5.68667	0	0.030034	9.87618
MYC	P01106	ENSG00000136997	GJB1	P08034	ENSG00000169562	JASPAR	51.6221	36.5708	35.0688	0	0.030034	9.87618
BCL6	P41182	ENSG00000113916	GJB1	P08034	ENSG00000169562	JASPAR	17.611	18.975	51.5956	0	0.030034	9.87618
TCF7L2	Q9NQB0	ENSG00000148737	GJB1	P08034	ENSG00000169562	JASPAR	3.45016	8.57097	12.5594	0	0.030034	9.87618
SREBF2	Q12772	ENSG00000198911	GJB1	P08034	ENSG00000169562	JASPAR	14.6788	14.7788	51.0807	0	0.030034	9.87618
ATF3	P18847	ENSG00000162772	GJB1	P08034	ENSG00000169562	JASPAR	1.73498	26.2105	77.9532	0	0.030034	9.87618
MLXIPL	Q9NP71	ENSG00000009950	GJB1	P08034	ENSG00000169562	JASPAR	0.0213104	0.250801	32.2006	0	0.030034	9.87618
SOX13	Q9UN79	ENSG00000143842	GJB1	P08034	ENSG00000169562	JASPAR	2.65661	5.88889	13.5271	0	0.030034	9.87618
TFDP1	Q14186	ENSG00000198176	GJB1	P08034	ENSG00000169562	JASPAR	68.0857	47.4483	37.3189	0	0.030034	9.87618
HLF	Q16534	ENSG00000108924	GPX4	P36969	ENSG00000167468	JASPAR	0.051432	0.00661646	0.624913	111.272	123.438	302.627
HNF1A	P20823	ENSG00000135100	GPX4	P36969	ENSG00000167468	JASPAR	0	279.879	394.275	111.272	123.438	302.627
SOX17	Q9H6I2	ENSG00000164736	GPX4	P36969	ENSG00000167468	JASPAR	0	0	0.210397	111.272	123.438	302.627
NFE2L1	Q14494	ENSG00000082641	GPX4	P36969	ENSG00000167468	JASPAR	89.539	139.479	242.692	111.272	123.438	302.627
HNF4A	P41235	ENSG00000101076	GPX4	P36969	ENSG00000167468	JASPAR	0	427.471	743.749	111.272	123.438	302.627
NKX3-1	Q99801	ENSG00000167034	GPX4	P36969	ENSG00000167468	JASPAR	5.38045	20.708	5.68667	111.272	123.438	302.627
MYC	P01106	ENSG00000136997	GPX4	P36969	ENSG00000167468	JASPAR	51.6221	36.5708	35.0688	111.272	123.438	302.627
BCL6	P41182	ENSG00000113916	GPX4	P36969	ENSG00000167468	JASPAR	17.611	18.975	51.5956	111.272	123.438	302.627
MAFF	Q9ULX9	ENSG00000185022	GPX4	P36969	ENSG00000167468	JASPAR	8.77248	23.4846	67.9823	111.272	123.438	302.627
MAFK	O60675	ENSG00000198517	GPX4	P36969	ENSG00000167468	JASPAR	8.17382	16.4528	31.4166	111.272	123.438	302.627
MAF	O75444	ENSG00000178573	GPX4	P36969	ENSG00000167468	JASPAR	0.249353	1.61832	7.95452	111.272	123.438	302.627
SREBF2	Q12772	ENSG00000198911	GPX4	P36969	ENSG00000167468	JASPAR	14.6788	14.7788	51.0807	111.272	123.438	302.627
ATF3	P18847	ENSG00000162772	GPX4	P36969	ENSG00000167468	JASPAR	1.73498	26.2105	77.9532	111.272	123.438	302.627
ELF3	P78545	ENSG00000163435	GPX4	P36969	ENSG00000167468	JASPAR	0.120198	1.69057	17.5	111.272	123.438	302.627
MLXIPL	Q9NP71	ENSG00000009950	GPX4	P36969	ENSG00000167468	JASPAR	0.0213104	0.250801	32.2006	111.272	123.438	302.627
SMAD3	P84022	ENSG00000166949	GPX4	P36969	ENSG00000167468	JASPAR	5.00092	6.65369	34.8598	111.272	123.438	302.627
SOX13	Q9UN79	ENSG00000143842	GPX4	P36969	ENSG00000167468	JASPAR	2.65661	5.88889	13.5271	111.272	123.438	302.627
TFDP1	Q14186	ENSG00000198176	GPX4	P36969	ENSG00000167468	JASPAR	68.0857	47.4483	37.3189	111.272	123.438	302.627
HLF	Q16534	ENSG00000108924	GRHL1	Q9NZI5	ENSG00000134317	JASPAR	0.051432	0.00661646	0.624913	0.271324	0.6238	3.27216
HNF1A	P20823	ENSG00000135100	GRHL1	Q9NZI5	ENSG00000134317	JASPAR	0	279.879	394.275	0.271324	0.6238	3.27216
NFE2L1	Q14494	ENSG00000082641	GRHL1	Q9NZI5	ENSG00000134317	JASPAR	89.539	139.479	242.692	0.271324	0.6238	3.27216
NKX3-1	Q99801	ENSG00000167034	GRHL1	Q9NZI5	ENSG00000134317	JASPAR	5.38045	20.708	5.68667	0.271324	0.6238	3.27216
MYC	P01106	ENSG00000136997	GRHL1	Q9NZI5	ENSG00000134317	JASPAR	51.6221	36.5708	35.0688	0.271324	0.6238	3.27216
BCL6	P41182	ENSG00000113916	GRHL1	Q9NZI5	ENSG00000134317	JASPAR	17.611	18.975	51.5956	0.271324	0.6238	3.27216
TCF7L2	Q9NQB0	ENSG00000148737	GRHL1	Q9NZI5	ENSG00000134317	JASPAR	3.45016	8.57097	12.5594	0.271324	0.6238	3.27216
SREBF2	Q12772	ENSG00000198911	GRHL1	Q9NZI5	ENSG00000134317	JASPAR	14.6788	14.7788	51.0807	0.271324	0.6238	3.27216
ATF3	P18847	ENSG00000162772	GRHL1	Q9NZI5	ENSG00000134317	JASPAR	1.73498	26.2105	77.9532	0.271324	0.6238	3.27216
SMAD3	P84022	ENSG00000166949	GRHL1	Q9NZI5	ENSG00000134317	JASPAR	5.00092	6.65369	34.8598	0.271324	0.6238	3.27216
CREB5	Q02930	ENSG00000146592	GRHL1	Q9NZI5	ENSG00000134317	JASPAR	0.0759653	0.734584	4.57125	0.271324	0.6238	3.27216
TFDP1	Q14186	ENSG00000198176	GRHL1	Q9NZI5	ENSG00000134317	JASPAR	68.0857	47.4483	37.3189	0.271324	0.6238	3.27216
HLF	Q16534	ENSG00000108924	GSS	P48637	ENSG00000100983	JASPAR	0.051432	0.00661646	0.624913	26.7668	26.6542	37.4583
HNF1A	P20823	ENSG00000135100	GSS	P48637	ENSG00000100983	JASPAR	0	279.879	394.275	26.7668	26.6542	37.4583
SOX17	Q9H6I2	ENSG00000164736	GSS	P48637	ENSG00000100983	JASPAR	0	0	0.210397	26.7668	26.6542	37.4583
NKX3-1	Q99801	ENSG00000167034	GSS	P48637	ENSG00000100983	JASPAR	5.38045	20.708	5.68667	26.7668	26.6542	37.4583
MYC	P01106	ENSG00000136997	GSS	P48637	ENSG00000100983	JASPAR	51.6221	36.5708	35.0688	26.7668	26.6542	37.4583
BCL6	P41182	ENSG00000113916	GSS	P48637	ENSG00000100983	JASPAR	17.611	18.975	51.5956	26.7668	26.6542	37.4583
MAF	O75444	ENSG00000178573	GSS	P48637	ENSG00000100983	JASPAR	0.249353	1.61832	7.95452	26.7668	26.6542	37.4583
TCF7L2	Q9NQB0	ENSG00000148737	GSS	P48637	ENSG00000100983	JASPAR	3.45016	8.57097	12.5594	26.7668	26.6542	37.4583
SREBF2	Q12772	ENSG00000198911	GSS	P48637	ENSG00000100983	JASPAR	14.6788	14.7788	51.0807	26.7668	26.6542	37.4583
ELF3	P78545	ENSG00000163435	GSS	P48637	ENSG00000100983	JASPAR	0.120198	1.69057	17.5	26.7668	26.6542	37.4583
GRHL1	Q9NZI5	ENSG00000134317	GSS	P48637	ENSG00000100983	JASPAR	0.271324	0.6238	3.27216	26.7668	26.6542	37.4583
MLXIPL	Q9NP71	ENSG00000009950	GSS	P48637	ENSG00000100983	JASPAR	0.0213104	0.250801	32.2006	26.7668	26.6542	37.4583
SOX13	Q9UN79	ENSG00000143842	GSS	P48637	ENSG00000100983	JASPAR	2.65661	5.88889	13.5271	26.7668	26.6542	37.4583
TFDP1	Q14186	ENSG00000198176	GSS	P48637	ENSG00000100983	JASPAR	68.0857	47.4483	37.3189	26.7668	26.6542	37.4583
HLF	Q16534	ENSG00000108924	HLF	Q16534	ENSG00000108924	JASPAR	0.051432	0.00661646	0.624913	0.051432	0.00661646	0.624913
HNF1A	P20823	ENSG00000135100	HLF	Q16534	ENSG00000108924	JASPAR	0	279.879	394.275	0.051432	0.00661646	0.624913
NKX3-1	Q99801	ENSG00000167034	HLF	Q16534	ENSG00000108924	JASPAR	5.38045	20.708	5.68667	0.051432	0.00661646	0.624913
MYC	P01106	ENSG00000136997	HLF	Q16534	ENSG00000108924	JASPAR	51.6221	36.5708	35.0688	0.051432	0.00661646	0.624913
BCL6	P41182	ENSG00000113916	HLF	Q16534	ENSG00000108924	JASPAR	17.611	18.975	51.5956	0.051432	0.00661646	0.624913
TCF7L2	Q9NQB0	ENSG00000148737	HLF	Q16534	ENSG00000108924	JASPAR	3.45016	8.57097	12.5594	0.051432	0.00661646	0.624913
SREBF2	Q12772	ENSG00000198911	HLF	Q16534	ENSG00000108924	JASPAR	14.6788	14.7788	51.0807	0.051432	0.00661646	0.624913
ATF3	P18847	ENSG00000162772	HLF	Q16534	ENSG00000108924	JASPAR	1.73498	26.2105	77.9532	0.051432	0.00661646	0.624913
CREB5	Q02930	ENSG00000146592	HLF	Q16534	ENSG00000108924	JASPAR	0.0759653	0.734584	4.57125	0.051432	0.00661646	0.624913
SOX13	Q9UN79	ENSG00000143842	HLF	Q16534	ENSG00000108924	JASPAR	2.65661	5.88889	13.5271	0.051432	0.00661646	0.624913
TFDP1	Q14186	ENSG00000198176	HLF	Q16534	ENSG00000108924	JASPAR	68.0857	47.4483	37.3189	0.051432	0.00661646	0.624913
HLF	Q16534	ENSG00000108924	HMGCR	P04035	ENSG00000113161	JASPAR	0.051432	0.00661646	0.624913	16.053	14.0744	41.2044
HNF1A	P20823	ENSG00000135100	HMGCR	P04035	ENSG00000113161	JASPAR	0	279.879	394.275	16.053	14.0744	41.2044
SOX17	Q9H6I2	ENSG00000164736	HMGCR	P04035	ENSG00000113161	JASPAR	0	0	0.210397	16.053	14.0744	41.2044
NFE2L1	Q14494	ENSG00000082641	HMGCR	P04035	ENSG00000113161	JASPAR	89.539	139.479	242.692	16.053	14.0744	41.2044
HNF4A	P41235	ENSG00000101076	HMGCR	P04035	ENSG00000113161	JASPAR	0	427.471	743.749	16.053	14.0744	41.2044
BCL6	P41182	ENSG00000113916	HMGCR	P04035	ENSG00000113161	JASPAR	17.611	18.975	51.5956	16.053	14.0744	41.2044
MAF	O75444	ENSG00000178573	HMGCR	P04035	ENSG00000113161	JASPAR	0.249353	1.61832	7.95452	16.053	14.0744	41.2044
TCF7L2	Q9NQB0	ENSG00000148737	HMGCR	P04035	ENSG00000113161	JASPAR	3.45016	8.57097	12.5594	16.053	14.0744	41.2044
SREBF2	Q12772	ENSG00000198911	HMGCR	P04035	ENSG00000113161	JASPAR	14.6788	14.7788	51.0807	16.053	14.0744	41.2044
ELF3	P78545	ENSG00000163435	HMGCR	P04035	ENSG00000113161	JASPAR	0.120198	1.69057	17.5	16.053	14.0744	41.2044
GRHL1	Q9NZI5	ENSG00000134317	HMGCR	P04035	ENSG00000113161	JASPAR	0.271324	0.6238	3.27216	16.053	14.0744	41.2044
MLXIPL	Q9NP71	ENSG00000009950	HMGCR	P04035	ENSG00000113161	JASPAR	0.0213104	0.250801	32.2006	16.053	14.0744	41.2044
SMAD3	P84022	ENSG00000166949	HMGCR	P04035	ENSG00000113161	JASPAR	5.00092	6.65369	34.8598	16.053	14.0744	41.2044
HNF1A	P20823	ENSG00000135100	HMOX1	P09601	ENSG00000100292	JASPAR	0	279.879	394.275	23.3549	44.7142	91.5544
SOX17	Q9H6I2	ENSG00000164736	HMOX1	P09601	ENSG00000100292	JASPAR	0	0	0.210397	23.3549	44.7142	91.5544
NFE2L1	Q14494	ENSG00000082641	HMOX1	P09601	ENSG00000100292	JASPAR	89.539	139.479	242.692	23.3549	44.7142	91.5544
NKX3-1	Q99801	ENSG00000167034	HMOX1	P09601	ENSG00000100292	JASPAR	5.38045	20.708	5.68667	23.3549	44.7142	91.5544
MYC	P01106	ENSG00000136997	HMOX1	P09601	ENSG00000100292	JASPAR	51.6221	36.5708	35.0688	23.3549	44.7142	91.5544
BCL6	P41182	ENSG00000113916	HMOX1	P09601	ENSG00000100292	JASPAR	17.611	18.975	51.5956	23.3549	44.7142	91.5544
MAF	O75444	ENSG00000178573	HMOX1	P09601	ENSG00000100292	JASPAR	0.249353	1.61832	7.95452	23.3549	44.7142	91.5544
TCF7L2	Q9NQB0	ENSG00000148737	HMOX1	P09601	ENSG00000100292	JASPAR	3.45016	8.57097	12.5594	23.3549	44.7142	91.5544
SREBF2	Q12772	ENSG00000198911	HMOX1	P09601	ENSG00000100292	JASPAR	14.6788	14.7788	51.0807	23.3549	44.7142	91.5544
ATF3	P18847	ENSG00000162772	HMOX1	P09601	ENSG00000100292	JASPAR	1.73498	26.2105	77.9532	23.3549	44.7142	91.5544
ELF3	P78545	ENSG00000163435	HMOX1	P09601	ENSG00000100292	JASPAR	0.120198	1.69057	17.5	23.3549	44.7142	91.5544
MLXIPL	Q9NP71	ENSG00000009950	HMOX1	P09601	ENSG00000100292	JASPAR	0.0213104	0.250801	32.2006	23.3549	44.7142	91.5544
TFDP1	Q14186	ENSG00000198176	HMOX1	P09601	ENSG00000100292	JASPAR	68.0857	47.4483	37.3189	23.3549	44.7142	91.5544
HLF	Q16534	ENSG00000108924	HNF1A	P20823	ENSG00000135100	JASPAR	0.051432	0.00661646	0.624913	0	279.879	394.275
HNF1A	P20823	ENSG00000135100	HNF1A	P20823	ENSG00000135100	JASPAR	0	279.879	394.275	0	279.879	394.275
SOX17	Q9H6I2	ENSG00000164736	HNF1A	P20823	ENSG00000135100	JASPAR	0	0	0.210397	0	279.879	394.275
NFE2L1	Q14494	ENSG00000082641	HNF1A	P20823	ENSG00000135100	JASPAR	89.539	139.479	242.692	0	279.879	394.275
HNF4A	P41235	ENSG00000101076	HNF1A	P20823	ENSG00000135100	JASPAR	0	427.471	743.749	0	279.879	394.275
NKX3-1	Q99801	ENSG00000167034	HNF1A	P20823	ENSG00000135100	JASPAR	5.38045	20.708	5.68667	0	279.879	394.275
MYC	P01106	ENSG00000136997	HNF1A	P20823	ENSG00000135100	JASPAR	51.6221	36.5708	35.0688	0	279.879	394.275
MAFK	O60675	ENSG00000198517	HNF1A	P20823	ENSG00000135100	JASPAR	8.17382	16.4528	31.4166	0	279.879	394.275
MAF	O75444	ENSG00000178573	HNF1A	P20823	ENSG00000135100	JASPAR	0.249353	1.61832	7.95452	0	279.879	394.275
TCF7L2	Q9NQB0	ENSG00000148737	HNF1A	P20823	ENSG00000135100	JASPAR	3.45016	8.57097	12.5594	0	279.879	394.275
TP63	Q9H3D4	ENSG00000073282	HNF1A	P20823	ENSG00000135100	JASPAR	0.154828	0.158786	3.21676	0	279.879	394.275
SREBF2	Q12772	ENSG00000198911	HNF1A	P20823	ENSG00000135100	JASPAR	14.6788	14.7788	51.0807	0	279.879	394.275
ATF3	P18847	ENSG00000162772	HNF1A	P20823	ENSG00000135100	JASPAR	1.73498	26.2105	77.9532	0	279.879	394.275
ELF3	P78545	ENSG00000163435	HNF1A	P20823	ENSG00000135100	JASPAR	0.120198	1.69057	17.5	0	279.879	394.275
MLXIPL	Q9NP71	ENSG00000009950	HNF1A	P20823	ENSG00000135100	JASPAR	0.0213104	0.250801	32.2006	0	279.879	394.275
SMAD3	P84022	ENSG00000166949	HNF1A	P20823	ENSG00000135100	JASPAR	5.00092	6.65369	34.8598	0	279.879	394.275
SOX13	Q9UN79	ENSG00000143842	HNF1A	P20823	ENSG00000135100	JASPAR	2.65661	5.88889	13.5271	0	279.879	394.275
TFDP1	Q14186	ENSG00000198176	HNF1A	P20823	ENSG00000135100	JASPAR	68.0857	47.4483	37.3189	0	279.879	394.275
HLF	Q16534	ENSG00000108924	HNF4A	P41235	ENSG00000101076	JASPAR	0.051432	0.00661646	0.624913	0	427.471	743.749
HNF1A	P20823	ENSG00000135100	HNF4A	P41235	ENSG00000101076	JASPAR	0	279.879	394.275	0	427.471	743.749
SOX17	Q9H6I2	ENSG00000164736	HNF4A	P41235	ENSG00000101076	JASPAR	0	0	0.210397	0	427.471	743.749
NFE2L1	Q14494	ENSG00000082641	HNF4A	P41235	ENSG00000101076	JASPAR	89.539	139.479	242.692	0	427.471	743.749
NKX3-1	Q99801	ENSG00000167034	HNF4A	P41235	ENSG00000101076	JASPAR	5.38045	20.708	5.68667	0	427.471	743.749
MYC	P01106	ENSG00000136997	HNF4A	P41235	ENSG00000101076	JASPAR	51.6221	36.5708	35.0688	0	427.471	743.749
BCL6	P41182	ENSG00000113916	HNF4A	P41235	ENSG00000101076	JASPAR	17.611	18.975	51.5956	0	427.471	743.749
TCF7L2	Q9NQB0	ENSG00000148737	HNF4A	P41235	ENSG00000101076	JASPAR	3.45016	8.57097	12.5594	0	427.471	743.749
SREBF2	Q12772	ENSG00000198911	HNF4A	P41235	ENSG00000101076	JASPAR	14.6788	14.7788	51.0807	0	427.471	743.749
ATF3	P18847	ENSG00000162772	HNF4A	P41235	ENSG00000101076	JASPAR	1.73498	26.2105	77.9532	0	427.471	743.749
MLXIPL	Q9NP71	ENSG00000009950	HNF4A	P41235	ENSG00000101076	JASPAR	0.0213104	0.250801	32.2006	0	427.471	743.749
SMAD3	P84022	ENSG00000166949	HNF4A	P41235	ENSG00000101076	JASPAR	5.00092	6.65369	34.8598	0	427.471	743.749
CREB5	Q02930	ENSG00000146592	HNF4A	P41235	ENSG00000101076	JASPAR	0.0759653	0.734584	4.57125	0	427.471	743.749
SOX13	Q9UN79	ENSG00000143842	HNF4A	P41235	ENSG00000101076	JASPAR	2.65661	5.88889	13.5271	0	427.471	743.749
HLF	Q16534	ENSG00000108924	HSPB1	P04792	ENSG00000106211	JASPAR	0.051432	0.00661646	0.624913	388.94	311.83	534.704
HNF1A	P20823	ENSG00000135100	HSPB1	P04792	ENSG00000106211	JASPAR	0	279.879	394.275	388.94	311.83	534.704
SOX17	Q9H6I2	ENSG00000164736	HSPB1	P04792	ENSG00000106211	JASPAR	0	0	0.210397	388.94	311.83	534.704
NFE2L1	Q14494	ENSG00000082641	HSPB1	P04792	ENSG00000106211	JASPAR	89.539	139.479	242.692	388.94	311.83	534.704
HNF4A	P41235	ENSG00000101076	HSPB1	P04792	ENSG00000106211	JASPAR	0	427.471	743.749	388.94	311.83	534.704
NKX3-1	Q99801	ENSG00000167034	HSPB1	P04792	ENSG00000106211	JASPAR	5.38045	20.708	5.68667	388.94	311.83	534.704
MYC	P01106	ENSG00000136997	HSPB1	P04792	ENSG00000106211	JASPAR	51.6221	36.5708	35.0688	388.94	311.83	534.704
BCL6	P41182	ENSG00000113916	HSPB1	P04792	ENSG00000106211	JASPAR	17.611	18.975	51.5956	388.94	311.83	534.704
TCF7L2	Q9NQB0	ENSG00000148737	HSPB1	P04792	ENSG00000106211	JASPAR	3.45016	8.57097	12.5594	388.94	311.83	534.704
SREBF2	Q12772	ENSG00000198911	HSPB1	P04792	ENSG00000106211	JASPAR	14.6788	14.7788	51.0807	388.94	311.83	534.704
HNF1A	P20823	ENSG00000135100	IRF6	O14896	ENSG00000117595	JASPAR	0	279.879	394.275	0.267002	0.355821	4.11876
SOX17	Q9H6I2	ENSG00000164736	IRF6	O14896	ENSG00000117595	JASPAR	0	0	0.210397	0.267002	0.355821	4.11876
NFE2L1	Q14494	ENSG00000082641	IRF6	O14896	ENSG00000117595	JASPAR	89.539	139.479	242.692	0.267002	0.355821	4.11876
NKX3-1	Q99801	ENSG00000167034	IRF6	O14896	ENSG00000117595	JASPAR	5.38045	20.708	5.68667	0.267002	0.355821	4.11876
MYC	P01106	ENSG00000136997	IRF6	O14896	ENSG00000117595	JASPAR	51.6221	36.5708	35.0688	0.267002	0.355821	4.11876
BCL6	P41182	ENSG00000113916	IRF6	O14896	ENSG00000117595	JASPAR	17.611	18.975	51.5956	0.267002	0.355821	4.11876
TCF7L2	Q9NQB0	ENSG00000148737	IRF6	O14896	ENSG00000117595	JASPAR	3.45016	8.57097	12.5594	0.267002	0.355821	4.11876
SREBF2	Q12772	ENSG00000198911	IRF6	O14896	ENSG00000117595	JASPAR	14.6788	14.7788	51.0807	0.267002	0.355821	4.11876
ATF3	P18847	ENSG00000162772	IRF6	O14896	ENSG00000117595	JASPAR	1.73498	26.2105	77.9532	0.267002	0.355821	4.11876
ELF3	P78545	ENSG00000163435	IRF6	O14896	ENSG00000117595	JASPAR	0.120198	1.69057	17.5	0.267002	0.355821	4.11876
GRHL1	Q9NZI5	ENSG00000134317	IRF6	O14896	ENSG00000117595	JASPAR	0.271324	0.6238	3.27216	0.267002	0.355821	4.11876
MLXIPL	Q9NP71	ENSG00000009950	IRF6	O14896	ENSG00000117595	JASPAR	0.0213104	0.250801	32.2006	0.267002	0.355821	4.11876
SOX13	Q9UN79	ENSG00000143842	IRF6	O14896	ENSG00000117595	JASPAR	2.65661	5.88889	13.5271	0.267002	0.355821	4.11876
TFDP1	Q14186	ENSG00000198176	IRF6	O14896	ENSG00000117595	JASPAR	68.0857	47.4483	37.3189	0.267002	0.355821	4.11876
HLF	Q16534	ENSG00000108924	LPCAT3	Q6P1A2	ENSG00000111684	JASPAR	0.051432	0.00661646	0.624913	15.89	19.3965	53.7126
HNF1A	P20823	ENSG00000135100	LPCAT3	Q6P1A2	ENSG00000111684	JASPAR	0	279.879	394.275	15.89	19.3965	53.7126
NFE2L1	Q14494	ENSG00000082641	LPCAT3	Q6P1A2	ENSG00000111684	JASPAR	89.539	139.479	242.692	15.89	19.3965	53.7126
NKX3-1	Q99801	ENSG00000167034	LPCAT3	Q6P1A2	ENSG00000111684	JASPAR	5.38045	20.708	5.68667	15.89	19.3965	53.7126
MYC	P01106	ENSG00000136997	LPCAT3	Q6P1A2	ENSG00000111684	JASPAR	51.6221	36.5708	35.0688	15.89	19.3965	53.7126
BCL6	P41182	ENSG00000113916	LPCAT3	Q6P1A2	ENSG00000111684	JASPAR	17.611	18.975	51.5956	15.89	19.3965	53.7126
TCF7L2	Q9NQB0	ENSG00000148737	LPCAT3	Q6P1A2	ENSG00000111684	JASPAR	3.45016	8.57097	12.5594	15.89	19.3965	53.7126
TP63	Q9H3D4	ENSG00000073282	LPCAT3	Q6P1A2	ENSG00000111684	JASPAR	0.154828	0.158786	3.21676	15.89	19.3965	53.7126
SREBF2	Q12772	ENSG00000198911	LPCAT3	Q6P1A2	ENSG00000111684	JASPAR	14.6788	14.7788	51.0807	15.89	19.3965	53.7126
GRHL1	Q9NZI5	ENSG00000134317	LPCAT3	Q6P1A2	ENSG00000111684	JASPAR	0.271324	0.6238	3.27216	15.89	19.3965	53.7126
MLXIPL	Q9NP71	ENSG00000009950	LPCAT3	Q6P1A2	ENSG00000111684	JASPAR	0.0213104	0.250801	32.2006	15.89	19.3965	53.7126
SMAD3	P84022	ENSG00000166949	LPCAT3	Q6P1A2	ENSG00000111684	JASPAR	5.00092	6.65369	34.8598	15.89	19.3965	53.7126
CREB5	Q02930	ENSG00000146592	LPCAT3	Q6P1A2	ENSG00000111684	JASPAR	0.0759653	0.734584	4.57125	15.89	19.3965	53.7126
SOX13	Q9UN79	ENSG00000143842	LPCAT3	Q6P1A2	ENSG00000111684	JASPAR	2.65661	5.88889	13.5271	15.89	19.3965	53.7126
TFDP1	Q14186	ENSG00000198176	LPCAT3	Q6P1A2	ENSG00000111684	JASPAR	68.0857	47.4483	37.3189	15.89	19.3965	53.7126
HLF	Q16534	ENSG00000108924	MAF	O75444	ENSG00000178573	JASPAR	0.051432	0.00661646	0.624913	0.249353	1.61832	7.95452
HNF1A	P20823	ENSG00000135100	MAF	O75444	ENSG00000178573	JASPAR	0	279.879	394.275	0.249353	1.61832	7.95452
SOX17	Q9H6I2	ENSG00000164736	MAF	O75444	ENSG00000178573	JASPAR	0	0	0.210397	0.249353	1.61832	7.95452
HNF4A	P41235	ENSG00000101076	MAF	O75444	ENSG00000178573	JASPAR	0	427.471	743.749	0.249353	1.61832	7.95452
NKX3-1	Q99801	ENSG00000167034	MAF	O75444	ENSG00000178573	JASPAR	5.38045	20.708	5.68667	0.249353	1.61832	7.95452
MYC	P01106	ENSG00000136997	MAF	O75444	ENSG00000178573	JASPAR	51.6221	36.5708	35.0688	0.249353	1.61832	7.95452
TCF7L2	Q9NQB0	ENSG00000148737	MAF	O75444	ENSG00000178573	JASPAR	3.45016	8.57097	12.5594	0.249353	1.61832	7.95452
SREBF2	Q12772	ENSG00000198911	MAF	O75444	ENSG00000178573	JASPAR	14.6788	14.7788	51.0807	0.249353	1.61832	7.95452
ATF3	P18847	ENSG00000162772	MAF	O75444	ENSG00000178573	JASPAR	1.73498	26.2105	77.9532	0.249353	1.61832	7.95452
GRHL1	Q9NZI5	ENSG00000134317	MAF	O75444	ENSG00000178573	JASPAR	0.271324	0.6238	3.27216	0.249353	1.61832	7.95452
MLXIPL	Q9NP71	ENSG00000009950	MAF	O75444	ENSG00000178573	JASPAR	0.0213104	0.250801	32.2006	0.249353	1.61832	7.95452
CREB5	Q02930	ENSG00000146592	MAF	O75444	ENSG00000178573	JASPAR	0.0759653	0.734584	4.57125	0.249353	1.61832	7.95452
SOX13	Q9UN79	ENSG00000143842	MAF	O75444	ENSG00000178573	JASPAR	2.65661	5.88889	13.5271	0.249353	1.61832	7.95452
TFDP1	Q14186	ENSG00000198176	MAF	O75444	ENSG00000178573	JASPAR	68.0857	47.4483	37.3189	0.249353	1.61832	7.95452
HLF	Q16534	ENSG00000108924	MAFF	Q9ULX9	ENSG00000185022	JASPAR	0.051432	0.00661646	0.624913	8.77248	23.4846	67.9823
HNF1A	P20823	ENSG00000135100	MAFF	Q9ULX9	ENSG00000185022	JASPAR	0	279.879	394.275	8.77248	23.4846	67.9823
SOX17	Q9H6I2	ENSG00000164736	MAFF	Q9ULX9	ENSG00000185022	JASPAR	0	0	0.210397	8.77248	23.4846	67.9823
NKX3-1	Q99801	ENSG00000167034	MAFF	Q9ULX9	ENSG00000185022	JASPAR	5.38045	20.708	5.68667	8.77248	23.4846	67.9823
MYC	P01106	ENSG00000136997	MAFF	Q9ULX9	ENSG00000185022	JASPAR	51.6221	36.5708	35.0688	8.77248	23.4846	67.9823
MAF	O75444	ENSG00000178573	MAFF	Q9ULX9	ENSG00000185022	JASPAR	0.249353	1.61832	7.95452	8.77248	23.4846	67.9823
TCF7L2	Q9NQB0	ENSG00000148737	MAFF	Q9ULX9	ENSG00000185022	JASPAR	3.45016	8.57097	12.5594	8.77248	23.4846	67.9823
SREBF2	Q12772	ENSG00000198911	MAFF	Q9ULX9	ENSG00000185022	JASPAR	14.6788	14.7788	51.0807	8.77248	23.4846	67.9823
ATF3	P18847	ENSG00000162772	MAFF	Q9ULX9	ENSG00000185022	JASPAR	1.73498	26.2105	77.9532	8.77248	23.4846	67.9823
MLXIPL	Q9NP71	ENSG00000009950	MAFF	Q9ULX9	ENSG00000185022	JASPAR	0.0213104	0.250801	32.2006	8.77248	23.4846	67.9823
SOX13	Q9UN79	ENSG00000143842	MAFF	Q9ULX9	ENSG00000185022	JASPAR	2.65661	5.88889	13.5271	8.77248	23.4846	67.9823
TFDP1	Q14186	ENSG00000198176	MAFF	Q9ULX9	ENSG00000185022	JASPAR	68.0857	47.4483	37.3189	8.77248	23.4846	67.9823
HNF1A	P20823	ENSG00000135100	MAFK	O60675	ENSG00000198517	JASPAR	0	279.879	394.275	8.17382	16.4528	31.4166
SOX17	Q9H6I2	ENSG00000164736	MAFK	O60675	ENSG00000198517	JASPAR	0	0	0.210397	8.17382	16.4528	31.4166
NKX3-1	Q99801	ENSG00000167034	MAFK	O60675	ENSG00000198517	JASPAR	5.38045	20.708	5.68667	8.17382	16.4528	31.4166
MYC	P01106	ENSG00000136997	MAFK	O60675	ENSG00000198517	JASPAR	51.6221	36.5708	35.0688	8.17382	16.4528	31.4166
TCF7L2	Q9NQB0	ENSG00000148737	MAFK	O60675	ENSG00000198517	JASPAR	3.45016	8.57097	12.5594	8.17382	16.4528	31.4166
TP63	Q9H3D4	ENSG00000073282	MAFK	O60675	ENSG00000198517	JASPAR	0.154828	0.158786	3.21676	8.17382	16.4528	31.4166
SREBF2	Q12772	ENSG00000198911	MAFK	O60675	ENSG00000198517	JASPAR	14.6788	14.7788	51.0807	8.17382	16.4528	31.4166
ATF3	P18847	ENSG00000162772	MAFK	O60675	ENSG00000198517	JASPAR	1.73498	26.2105	77.9532	8.17382	16.4528	31.4166
ELF3	P78545	ENSG00000163435	MAFK	O60675	ENSG00000198517	JASPAR	0.120198	1.69057	17.5	8.17382	16.4528	31.4166
GRHL1	Q9NZI5	ENSG00000134317	MAFK	O60675	ENSG00000198517	JASPAR	0.271324	0.6238	3.27216	8.17382	16.4528	31.4166
MLXIPL	Q9NP71	ENSG00000009950	MAFK	O60675	ENSG00000198517	JASPAR	0.0213104	0.250801	32.2006	8.17382	16.4528	31.4166
SOX13	Q9UN79	ENSG00000143842	MAFK	O60675	ENSG00000198517	JASPAR	2.65661	5.88889	13.5271	8.17382	16.4528	31.4166
TFDP1	Q14186	ENSG00000198176	MAFK	O60675	ENSG00000198517	JASPAR	68.0857	47.4483	37.3189	8.17382	16.4528	31.4166
HLF	Q16534	ENSG00000108924	MCM2	P49736	ENSG00000073111	JASPAR	0.051432	0.00661646	0.624913	10.6377	8.85137	2.61072
HNF1A	P20823	ENSG00000135100	MCM2	P49736	ENSG00000073111	JASPAR	0	279.879	394.275	10.6377	8.85137	2.61072
SOX17	Q9H6I2	ENSG00000164736	MCM2	P49736	ENSG00000073111	JASPAR	0	0	0.210397	10.6377	8.85137	2.61072
NFE2L1	Q14494	ENSG00000082641	MCM2	P49736	ENSG00000073111	JASPAR	89.539	139.479	242.692	10.6377	8.85137	2.61072
NKX3-1	Q99801	ENSG00000167034	MCM2	P49736	ENSG00000073111	JASPAR	5.38045	20.708	5.68667	10.6377	8.85137	2.61072
MYC	P01106	ENSG00000136997	MCM2	P49736	ENSG00000073111	JASPAR	51.6221	36.5708	35.0688	10.6377	8.85137	2.61072
BCL6	P41182	ENSG00000113916	MCM2	P49736	ENSG00000073111	JASPAR	17.611	18.975	51.5956	10.6377	8.85137	2.61072
SREBF2	Q12772	ENSG00000198911	MCM2	P49736	ENSG00000073111	JASPAR	14.6788	14.7788	51.0807	10.6377	8.85137	2.61072
MLXIPL	Q9NP71	ENSG00000009950	MCM2	P49736	ENSG00000073111	JASPAR	0.0213104	0.250801	32.2006	10.6377	8.85137	2.61072
SOX13	Q9UN79	ENSG00000143842	MCM2	P49736	ENSG00000073111	JASPAR	2.65661	5.88889	13.5271	10.6377	8.85137	2.61072
TFDP1	Q14186	ENSG00000198176	MCM2	P49736	ENSG00000073111	JASPAR	68.0857	47.4483	37.3189	10.6377	8.85137	2.61072
HLF	Q16534	ENSG00000108924	MGST1	P10620	ENSG00000008394	JASPAR	0.051432	0.00661646	0.624913	147.12	231.088	794.456
HNF1A	P20823	ENSG00000135100	MGST1	P10620	ENSG00000008394	JASPAR	0	279.879	394.275	147.12	231.088	794.456
SOX17	Q9H6I2	ENSG00000164736	MGST1	P10620	ENSG00000008394	JASPAR	0	0	0.210397	147.12	231.088	794.456
NFE2L1	Q14494	ENSG00000082641	MGST1	P10620	ENSG00000008394	JASPAR	89.539	139.479	242.692	147.12	231.088	794.456
NKX3-1	Q99801	ENSG00000167034	MGST1	P10620	ENSG00000008394	JASPAR	5.38045	20.708	5.68667	147.12	231.088	794.456
BCL6	P41182	ENSG00000113916	MGST1	P10620	ENSG00000008394	JASPAR	17.611	18.975	51.5956	147.12	231.088	794.456
MAFK	O60675	ENSG00000198517	MGST1	P10620	ENSG00000008394	JASPAR	8.17382	16.4528	31.4166	147.12	231.088	794.456
TCF7L2	Q9NQB0	ENSG00000148737	MGST1	P10620	ENSG00000008394	JASPAR	3.45016	8.57097	12.5594	147.12	231.088	794.456
SREBF2	Q12772	ENSG00000198911	MGST1	P10620	ENSG00000008394	JASPAR	14.6788	14.7788	51.0807	147.12	231.088	794.456
ELF3	P78545	ENSG00000163435	MGST1	P10620	ENSG00000008394	JASPAR	0.120198	1.69057	17.5	147.12	231.088	794.456
GRHL1	Q9NZI5	ENSG00000134317	MGST1	P10620	ENSG00000008394	JASPAR	0.271324	0.6238	3.27216	147.12	231.088	794.456
MLXIPL	Q9NP71	ENSG00000009950	MGST1	P10620	ENSG00000008394	JASPAR	0.0213104	0.250801	32.2006	147.12	231.088	794.456
CREB5	Q02930	ENSG00000146592	MGST1	P10620	ENSG00000008394	JASPAR	0.0759653	0.734584	4.57125	147.12	231.088	794.456
SOX13	Q9UN79	ENSG00000143842	MGST1	P10620	ENSG00000008394	JASPAR	2.65661	5.88889	13.5271	147.12	231.088	794.456
TFDP1	Q14186	ENSG00000198176	MGST1	P10620	ENSG00000008394	JASPAR	68.0857	47.4483	37.3189	147.12	231.088	794.456
HLF	Q16534	ENSG00000108924	MLXIPL	Q9NP71	ENSG00000009950	JASPAR	0.051432	0.00661646	0.624913	0.0213104	0.250801	32.2006
HNF1A	P20823	ENSG00000135100	MLXIPL	Q9NP71	ENSG00000009950	JASPAR	0	279.879	394.275	0.0213104	0.250801	32.2006
SOX17	Q9H6I2	ENSG00000164736	MLXIPL	Q9NP71	ENSG00000009950	JASPAR	0	0	0.210397	0.0213104	0.250801	32.2006
NKX3-1	Q99801	ENSG00000167034	MLXIPL	Q9NP71	ENSG00000009950	JASPAR	5.38045	20.708	5.68667	0.0213104	0.250801	32.2006
BCL6	P41182	ENSG00000113916	MLXIPL	Q9NP71	ENSG00000009950	JASPAR	17.611	18.975	51.5956	0.0213104	0.250801	32.2006
TCF7L2	Q9NQB0	ENSG00000148737	MLXIPL	Q9NP71	ENSG00000009950	JASPAR	3.45016	8.57097	12.5594	0.0213104	0.250801	32.2006
SREBF2	Q12772	ENSG00000198911	MLXIPL	Q9NP71	ENSG00000009950	JASPAR	14.6788	14.7788	51.0807	0.0213104	0.250801	32.2006
GRHL1	Q9NZI5	ENSG00000134317	MLXIPL	Q9NP71	ENSG00000009950	JASPAR	0.271324	0.6238	3.27216	0.0213104	0.250801	32.2006
MLXIPL	Q9NP71	ENSG00000009950	MLXIPL	Q9NP71	ENSG00000009950	JASPAR	0.0213104	0.250801	32.2006	0.0213104	0.250801	32.2006
SOX13	Q9UN79	ENSG00000143842	MLXIPL	Q9NP71	ENSG00000009950	JASPAR	2.65661	5.88889	13.5271	0.0213104	0.250801	32.2006
TFDP1	Q14186	ENSG00000198176	MLXIPL	Q9NP71	ENSG00000009950	JASPAR	68.0857	47.4483	37.3189	0.0213104	0.250801	32.2006
HLF	Q16534	ENSG00000108924	MT1G	P13640	ENSG00000125144	JASPAR	0.051432	0.00661646	0.624913	3.05841	14.5323	25.3893
SOX17	Q9H6I2	ENSG00000164736	MT1G	P13640	ENSG00000125144	JASPAR	0	0	0.210397	3.05841	14.5323	25.3893
NKX3-1	Q99801	ENSG00000167034	MT1G	P13640	ENSG00000125144	JASPAR	5.38045	20.708	5.68667	3.05841	14.5323	25.3893
MYC	P01106	ENSG00000136997	MT1G	P13640	ENSG00000125144	JASPAR	51.6221	36.5708	35.0688	3.05841	14.5323	25.3893
BCL6	P41182	ENSG00000113916	MT1G	P13640	ENSG00000125144	JASPAR	17.611	18.975	51.5956	3.05841	14.5323	25.3893
TCF7L2	Q9NQB0	ENSG00000148737	MT1G	P13640	ENSG00000125144	JASPAR	3.45016	8.57097	12.5594	3.05841	14.5323	25.3893
SREBF2	Q12772	ENSG00000198911	MT1G	P13640	ENSG00000125144	JASPAR	14.6788	14.7788	51.0807	3.05841	14.5323	25.3893
ELF3	P78545	ENSG00000163435	MT1G	P13640	ENSG00000125144	JASPAR	0.120198	1.69057	17.5	3.05841	14.5323	25.3893
GRHL1	Q9NZI5	ENSG00000134317	MT1G	P13640	ENSG00000125144	JASPAR	0.271324	0.6238	3.27216	3.05841	14.5323	25.3893
MLXIPL	Q9NP71	ENSG00000009950	MT1G	P13640	ENSG00000125144	JASPAR	0.0213104	0.250801	32.2006	3.05841	14.5323	25.3893
SMAD3	P84022	ENSG00000166949	MT1G	P13640	ENSG00000125144	JASPAR	5.00092	6.65369	34.8598	3.05841	14.5323	25.3893
CREB5	Q02930	ENSG00000146592	MT1G	P13640	ENSG00000125144	JASPAR	0.0759653	0.734584	4.57125	3.05841	14.5323	25.3893
TFDP1	Q14186	ENSG00000198176	MT1G	P13640	ENSG00000125144	JASPAR	68.0857	47.4483	37.3189	3.05841	14.5323	25.3893
HNF1A	P20823	ENSG00000135100	MYC	P01106	ENSG00000136997	JASPAR	0	279.879	394.275	51.6221	36.5708	35.0688
SOX17	Q9H6I2	ENSG00000164736	MYC	P01106	ENSG00000136997	JASPAR	0	0	0.210397	51.6221	36.5708	35.0688
NFE2L1	Q14494	ENSG00000082641	MYC	P01106	ENSG00000136997	JASPAR	89.539	139.479	242.692	51.6221	36.5708	35.0688
NKX3-1	Q99801	ENSG00000167034	MYC	P01106	ENSG00000136997	JASPAR	5.38045	20.708	5.68667	51.6221	36.5708	35.0688
MYC	P01106	ENSG00000136997	MYC	P01106	ENSG00000136997	JASPAR	51.6221	36.5708	35.0688	51.6221	36.5708	35.0688
BCL6	P41182	ENSG00000113916	MYC	P01106	ENSG00000136997	JASPAR	17.611	18.975	51.5956	51.6221	36.5708	35.0688
TCF7L2	Q9NQB0	ENSG00000148737	MYC	P01106	ENSG00000136997	JASPAR	3.45016	8.57097	12.5594	51.6221	36.5708	35.0688
SREBF2	Q12772	ENSG00000198911	MYC	P01106	ENSG00000136997	JASPAR	14.6788	14.7788	51.0807	51.6221	36.5708	35.0688
ATF3	P18847	ENSG00000162772	MYC	P01106	ENSG00000136997	JASPAR	1.73498	26.2105	77.9532	51.6221	36.5708	35.0688
ELF3	P78545	ENSG00000163435	MYC	P01106	ENSG00000136997	JASPAR	0.120198	1.69057	17.5	51.6221	36.5708	35.0688
GRHL1	Q9NZI5	ENSG00000134317	MYC	P01106	ENSG00000136997	JASPAR	0.271324	0.6238	3.27216	51.6221	36.5708	35.0688
MLXIPL	Q9NP71	ENSG00000009950	MYC	P01106	ENSG00000136997	JASPAR	0.0213104	0.250801	32.2006	51.6221	36.5708	35.0688
TFDP1	Q14186	ENSG00000198176	MYC	P01106	ENSG00000136997	JASPAR	68.0857	47.4483	37.3189	51.6221	36.5708	35.0688
HLF	Q16534	ENSG00000108924	NFE2L1	Q14494	ENSG00000082641	JASPAR	0.051432	0.00661646	0.624913	89.539	139.479	242.692
HNF1A	P20823	ENSG00000135100	NFE2L1	Q14494	ENSG00000082641	JASPAR	0	279.879	394.275	89.539	139.479	242.692
SOX17	Q9H6I2	ENSG00000164736	NFE2L1	Q14494	ENSG00000082641	JASPAR	0	0	0.210397	89.539	139.479	242.692
NFE2L1	Q14494	ENSG00000082641	NFE2L1	Q14494	ENSG00000082641	JASPAR	89.539	139.479	242.692	89.539	139.479	242.692
NKX3-1	Q99801	ENSG00000167034	NFE2L1	Q14494	ENSG00000082641	JASPAR	5.38045	20.708	5.68667	89.539	139.479	242.692
MYC	P01106	ENSG00000136997	NFE2L1	Q14494	ENSG00000082641	JASPAR	51.6221	36.5708	35.0688	89.539	139.479	242.692
BCL6	P41182	ENSG00000113916	NFE2L1	Q14494	ENSG00000082641	JASPAR	17.611	18.975	51.5956	89.539	139.479	242.692
MAFF	Q9ULX9	ENSG00000185022	NFE2L1	Q14494	ENSG00000082641	JASPAR	8.77248	23.4846	67.9823	89.539	139.479	242.692
MAFK	O60675	ENSG00000198517	NFE2L1	Q14494	ENSG00000082641	JASPAR	8.17382	16.4528	31.4166	89.539	139.479	242.692
MAF	O75444	ENSG00000178573	NFE2L1	Q14494	ENSG00000082641	JASPAR	0.249353	1.61832	7.95452	89.539	139.479	242.692
TCF7L2	Q9NQB0	ENSG00000148737	NFE2L1	Q14494	ENSG00000082641	JASPAR	3.45016	8.57097	12.5594	89.539	139.479	242.692
SREBF2	Q12772	ENSG00000198911	NFE2L1	Q14494	ENSG00000082641	JASPAR	14.6788	14.7788	51.0807	89.539	139.479	242.692
GRHL1	Q9NZI5	ENSG00000134317	NFE2L1	Q14494	ENSG00000082641	JASPAR	0.271324	0.6238	3.27216	89.539	139.479	242.692
CREB5	Q02930	ENSG00000146592	NFE2L1	Q14494	ENSG00000082641	JASPAR	0.0759653	0.734584	4.57125	89.539	139.479	242.692
SOX13	Q9UN79	ENSG00000143842	NFE2L1	Q14494	ENSG00000082641	JASPAR	2.65661	5.88889	13.5271	89.539	139.479	242.692
TFDP1	Q14186	ENSG00000198176	NFE2L1	Q14494	ENSG00000082641	JASPAR	68.0857	47.4483	37.3189	89.539	139.479	242.692
HLF	Q16534	ENSG00000108924	NFE2L2	Q16236	ENSG00000116044	JASPAR	0.051432	0.00661646	0.624913	54.2527	63.7643	65.4361
HNF1A	P20823	ENSG00000135100	NFE2L2	Q16236	ENSG00000116044	JASPAR	0	279.879	394.275	54.2527	63.7643	65.4361
SOX17	Q9H6I2	ENSG00000164736	NFE2L2	Q16236	ENSG00000116044	JASPAR	0	0	0.210397	54.2527	63.7643	65.4361
NFE2L1	Q14494	ENSG00000082641	NFE2L2	Q16236	ENSG00000116044	JASPAR	89.539	139.479	242.692	54.2527	63.7643	65.4361
NKX3-1	Q99801	ENSG00000167034	NFE2L2	Q16236	ENSG00000116044	JASPAR	5.38045	20.708	5.68667	54.2527	63.7643	65.4361
MYC	P01106	ENSG00000136997	NFE2L2	Q16236	ENSG00000116044	JASPAR	51.6221	36.5708	35.0688	54.2527	63.7643	65.4361
BCL6	P41182	ENSG00000113916	NFE2L2	Q16236	ENSG00000116044	JASPAR	17.611	18.975	51.5956	54.2527	63.7643	65.4361
MAF	O75444	ENSG00000178573	NFE2L2	Q16236	ENSG00000116044	JASPAR	0.249353	1.61832	7.95452	54.2527	63.7643	65.4361
TCF7L2	Q9NQB0	ENSG00000148737	NFE2L2	Q16236	ENSG00000116044	JASPAR	3.45016	8.57097	12.5594	54.2527	63.7643	65.4361
ATF3	P18847	ENSG00000162772	NFE2L2	Q16236	ENSG00000116044	JASPAR	1.73498	26.2105	77.9532	54.2527	63.7643	65.4361
GRHL1	Q9NZI5	ENSG00000134317	NFE2L2	Q16236	ENSG00000116044	JASPAR	0.271324	0.6238	3.27216	54.2527	63.7643	65.4361
SMAD3	P84022	ENSG00000166949	NFE2L2	Q16236	ENSG00000116044	JASPAR	5.00092	6.65369	34.8598	54.2527	63.7643	65.4361
SOX13	Q9UN79	ENSG00000143842	NFE2L2	Q16236	ENSG00000116044	JASPAR	2.65661	5.88889	13.5271	54.2527	63.7643	65.4361
TFDP1	Q14186	ENSG00000198176	NFE2L2	Q16236	ENSG00000116044	JASPAR	68.0857	47.4483	37.3189	54.2527	63.7643	65.4361
HNF1A	P20823	ENSG00000135100	NKX3-1	Q99801	ENSG00000167034	JASPAR	0	279.879	394.275	5.38045	20.708	5.68667
SOX17	Q9H6I2	ENSG00000164736	NKX3-1	Q99801	ENSG00000167034	JASPAR	0	0	0.210397	5.38045	20.708	5.68667
NFE2L1	Q14494	ENSG00000082641	NKX3-1	Q99801	ENSG00000167034	JASPAR	89.539	139.479	242.692	5.38045	20.708	5.68667
NKX3-1	Q99801	ENSG00000167034	NKX3-1	Q99801	ENSG00000167034	JASPAR	5.38045	20.708	5.68667	5.38045	20.708	5.68667
BCL6	P41182	ENSG00000113916	NKX3-1	Q99801	ENSG00000167034	JASPAR	17.611	18.975	51.5956	5.38045	20.708	5.68667
TCF7L2	Q9NQB0	ENSG00000148737	NKX3-1	Q99801	ENSG00000167034	JASPAR	3.45016	8.57097	12.5594	5.38045	20.708	5.68667
SREBF2	Q12772	ENSG00000198911	NKX3-1	Q99801	ENSG00000167034	JASPAR	14.6788	14.7788	51.0807	5.38045	20.708	5.68667
ATF3	P18847	ENSG00000162772	NKX3-1	Q99801	ENSG00000167034	JASPAR	1.73498	26.2105	77.9532	5.38045	20.708	5.68667
ELF3	P78545	ENSG00000163435	NKX3-1	Q99801	ENSG00000167034	JASPAR	0.120198	1.69057	17.5	5.38045	20.708	5.68667
GRHL1	Q9NZI5	ENSG00000134317	NKX3-1	Q99801	ENSG00000167034	JASPAR	0.271324	0.6238	3.27216	5.38045	20.708	5.68667
MLXIPL	Q9NP71	ENSG00000009950	NKX3-1	Q99801	ENSG00000167034	JASPAR	0.0213104	0.250801	32.2006	5.38045	20.708	5.68667
SMAD3	P84022	ENSG00000166949	NKX3-1	Q99801	ENSG00000167034	JASPAR	5.00092	6.65369	34.8598	5.38045	20.708	5.68667
CREB5	Q02930	ENSG00000146592	NKX3-1	Q99801	ENSG00000167034	JASPAR	0.0759653	0.734584	4.57125	5.38045	20.708	5.68667
SOX13	Q9UN79	ENSG00000143842	NKX3-1	Q99801	ENSG00000167034	JASPAR	2.65661	5.88889	13.5271	5.38045	20.708	5.68667
TFDP1	Q14186	ENSG00000198176	NKX3-1	Q99801	ENSG00000167034	JASPAR	68.0857	47.4483	37.3189	5.38045	20.708	5.68667
HLF	Q16534	ENSG00000108924	NR1H3	Q13133	ENSG00000025434	JASPAR	0.051432	0.00661646	0.624913	3.33849	7.80105	14.0317
NFE2L1	Q14494	ENSG00000082641	NR1H3	Q13133	ENSG00000025434	JASPAR	89.539	139.479	242.692	3.33849	7.80105	14.0317
NKX3-1	Q99801	ENSG00000167034	NR1H3	Q13133	ENSG00000025434	JASPAR	5.38045	20.708	5.68667	3.33849	7.80105	14.0317
MYC	P01106	ENSG00000136997	NR1H3	Q13133	ENSG00000025434	JASPAR	51.6221	36.5708	35.0688	3.33849	7.80105	14.0317
BCL6	P41182	ENSG00000113916	NR1H3	Q13133	ENSG00000025434	JASPAR	17.611	18.975	51.5956	3.33849	7.80105	14.0317
TCF7L2	Q9NQB0	ENSG00000148737	NR1H3	Q13133	ENSG00000025434	JASPAR	3.45016	8.57097	12.5594	3.33849	7.80105	14.0317
ELF3	P78545	ENSG00000163435	NR1H3	Q13133	ENSG00000025434	JASPAR	0.120198	1.69057	17.5	3.33849	7.80105	14.0317
MLXIPL	Q9NP71	ENSG00000009950	NR1H3	Q13133	ENSG00000025434	JASPAR	0.0213104	0.250801	32.2006	3.33849	7.80105	14.0317
CREB5	Q02930	ENSG00000146592	NR1H3	Q13133	ENSG00000025434	JASPAR	0.0759653	0.734584	4.57125	3.33849	7.80105	14.0317
SOX13	Q9UN79	ENSG00000143842	NR1H3	Q13133	ENSG00000025434	JASPAR	2.65661	5.88889	13.5271	3.33849	7.80105	14.0317
TFDP1	Q14186	ENSG00000198176	NR1H3	Q13133	ENSG00000025434	JASPAR	68.0857	47.4483	37.3189	3.33849	7.80105	14.0317
SOX17	Q9H6I2	ENSG00000164736	PIM1	P11309	ENSG00000137193	JASPAR	0	0	0.210397	1.07843	1.39932	16.9771
NFE2L1	Q14494	ENSG00000082641	PIM1	P11309	ENSG00000137193	JASPAR	89.539	139.479	242.692	1.07843	1.39932	16.9771
NKX3-1	Q99801	ENSG00000167034	PIM1	P11309	ENSG00000137193	JASPAR	5.38045	20.708	5.68667	1.07843	1.39932	16.9771
MYC	P01106	ENSG00000136997	PIM1	P11309	ENSG00000137193	JASPAR	51.6221	36.5708	35.0688	1.07843	1.39932	16.9771
BCL6	P41182	ENSG00000113916	PIM1	P11309	ENSG00000137193	JASPAR	17.611	18.975	51.5956	1.07843	1.39932	16.9771
MAFK	O60675	ENSG00000198517	PIM1	P11309	ENSG00000137193	JASPAR	8.17382	16.4528	31.4166	1.07843	1.39932	16.9771
TCF7L2	Q9NQB0	ENSG00000148737	PIM1	P11309	ENSG00000137193	JASPAR	3.45016	8.57097	12.5594	1.07843	1.39932	16.9771
GRHL1	Q9NZI5	ENSG00000134317	PIM1	P11309	ENSG00000137193	JASPAR	0.271324	0.6238	3.27216	1.07843	1.39932	16.9771
MLXIPL	Q9NP71	ENSG00000009950	PIM1	P11309	ENSG00000137193	JASPAR	0.0213104	0.250801	32.2006	1.07843	1.39932	16.9771
CREB5	Q02930	ENSG00000146592	PIM1	P11309	ENSG00000137193	JASPAR	0.0759653	0.734584	4.57125	1.07843	1.39932	16.9771
SOX13	Q9UN79	ENSG00000143842	PIM1	P11309	ENSG00000137193	JASPAR	2.65661	5.88889	13.5271	1.07843	1.39932	16.9771
TFDP1	Q14186	ENSG00000198176	PIM1	P11309	ENSG00000137193	JASPAR	68.0857	47.4483	37.3189	1.07843	1.39932	16.9771
HNF1A	P20823	ENSG00000135100	PIM2	Q9P1W9	ENSG00000102096	JASPAR	0	279.879	394.275	3.10741	1.43111	1.00045
SOX17	Q9H6I2	ENSG00000164736	PIM2	Q9P1W9	ENSG00000102096	JASPAR	0	0	0.210397	3.10741	1.43111	1.00045
NKX3-1	Q99801	ENSG00000167034	PIM2	Q9P1W9	ENSG00000102096	JASPAR	5.38045	20.708	5.68667	3.10741	1.43111	1.00045
MYC	P01106	ENSG00000136997	PIM2	Q9P1W9	ENSG00000102096	JASPAR	51.6221	36.5708	35.0688	3.10741	1.43111	1.00045
BCL6	P41182	ENSG00000113916	PIM2	Q9P1W9	ENSG00000102096	JASPAR	17.611	18.975	51.5956	3.10741	1.43111	1.00045
MAFK	O60675	ENSG00000198517	PIM2	Q9P1W9	ENSG00000102096	JASPAR	8.17382	16.4528	31.4166	3.10741	1.43111	1.00045
MAF	O75444	ENSG00000178573	PIM2	Q9P1W9	ENSG00000102096	JASPAR	0.249353	1.61832	7.95452	3.10741	1.43111	1.00045
TCF7L2	Q9NQB0	ENSG00000148737	PIM2	Q9P1W9	ENSG00000102096	JASPAR	3.45016	8.57097	12.5594	3.10741	1.43111	1.00045
SREBF2	Q12772	ENSG00000198911	PIM2	Q9P1W9	ENSG00000102096	JASPAR	14.6788	14.7788	51.0807	3.10741	1.43111	1.00045
ATF3	P18847	ENSG00000162772	PIM2	Q9P1W9	ENSG00000102096	JASPAR	1.73498	26.2105	77.9532	3.10741	1.43111	1.00045
GRHL1	Q9NZI5	ENSG00000134317	PIM2	Q9P1W9	ENSG00000102096	JASPAR	0.271324	0.6238	3.27216	3.10741	1.43111	1.00045
MLXIPL	Q9NP71	ENSG00000009950	PIM2	Q9P1W9	ENSG00000102096	JASPAR	0.0213104	0.250801	32.2006	3.10741	1.43111	1.00045
SMAD3	P84022	ENSG00000166949	PIM2	Q9P1W9	ENSG00000102096	JASPAR	5.00092	6.65369	34.8598	3.10741	1.43111	1.00045
SOX13	Q9UN79	ENSG00000143842	PIM2	Q9P1W9	ENSG00000102096	JASPAR	2.65661	5.88889	13.5271	3.10741	1.43111	1.00045
TFDP1	Q14186	ENSG00000198176	PIM2	Q9P1W9	ENSG00000102096	JASPAR	68.0857	47.4483	37.3189	3.10741	1.43111	1.00045
HLF	Q16534	ENSG00000108924	PRNP	P04156	ENSG00000171867	JASPAR	0.051432	0.00661646	0.624913	118.461	144.946	190.884
HNF1A	P20823	ENSG00000135100	PRNP	P04156	ENSG00000171867	JASPAR	0	279.879	394.275	118.461	144.946	190.884
SOX17	Q9H6I2	ENSG00000164736	PRNP	P04156	ENSG00000171867	JASPAR	0	0	0.210397	118.461	144.946	190.884
NFE2L1	Q14494	ENSG00000082641	PRNP	P04156	ENSG00000171867	JASPAR	89.539	139.479	242.692	118.461	144.946	190.884
NKX3-1	Q99801	ENSG00000167034	PRNP	P04156	ENSG00000171867	JASPAR	5.38045	20.708	5.68667	118.461	144.946	190.884
MYC	P01106	ENSG00000136997	PRNP	P04156	ENSG00000171867	JASPAR	51.6221	36.5708	35.0688	118.461	144.946	190.884
TCF7L2	Q9NQB0	ENSG00000148737	PRNP	P04156	ENSG00000171867	JASPAR	3.45016	8.57097	12.5594	118.461	144.946	190.884
SREBF2	Q12772	ENSG00000198911	PRNP	P04156	ENSG00000171867	JASPAR	14.6788	14.7788	51.0807	118.461	144.946	190.884
ATF3	P18847	ENSG00000162772	PRNP	P04156	ENSG00000171867	JASPAR	1.73498	26.2105	77.9532	118.461	144.946	190.884
MLXIPL	Q9NP71	ENSG00000009950	PRNP	P04156	ENSG00000171867	JASPAR	0.0213104	0.250801	32.2006	118.461	144.946	190.884
CREB5	Q02930	ENSG00000146592	PRNP	P04156	ENSG00000171867	JASPAR	0.0759653	0.734584	4.57125	118.461	144.946	190.884
SOX13	Q9UN79	ENSG00000143842	PRNP	P04156	ENSG00000171867	JASPAR	2.65661	5.88889	13.5271	118.461	144.946	190.884
TFDP1	Q14186	ENSG00000198176	PRNP	P04156	ENSG00000171867	JASPAR	68.0857	47.4483	37.3189	118.461	144.946	190.884
HLF	Q16534	ENSG00000108924	PTGS2	P35354	ENSG00000073756	JASPAR	0.051432	0.00661646	0.624913	1.22566	4.77198	1.85638
HNF1A	P20823	ENSG00000135100	PTGS2	P35354	ENSG00000073756	JASPAR	0	279.879	394.275	1.22566	4.77198	1.85638
SOX17	Q9H6I2	ENSG00000164736	PTGS2	P35354	ENSG00000073756	JASPAR	0	0	0.210397	1.22566	4.77198	1.85638
NKX3-1	Q99801	ENSG00000167034	PTGS2	P35354	ENSG00000073756	JASPAR	5.38045	20.708	5.68667	1.22566	4.77198	1.85638
MYC	P01106	ENSG00000136997	PTGS2	P35354	ENSG00000073756	JASPAR	51.6221	36.5708	35.0688	1.22566	4.77198	1.85638
BCL6	P41182	ENSG00000113916	PTGS2	P35354	ENSG00000073756	JASPAR	17.611	18.975	51.5956	1.22566	4.77198	1.85638
TCF7L2	Q9NQB0	ENSG00000148737	PTGS2	P35354	ENSG00000073756	JASPAR	3.45016	8.57097	12.5594	1.22566	4.77198	1.85638
SREBF2	Q12772	ENSG00000198911	PTGS2	P35354	ENSG00000073756	JASPAR	14.6788	14.7788	51.0807	1.22566	4.77198	1.85638
ATF3	P18847	ENSG00000162772	PTGS2	P35354	ENSG00000073756	JASPAR	1.73498	26.2105	77.9532	1.22566	4.77198	1.85638
GRHL1	Q9NZI5	ENSG00000134317	PTGS2	P35354	ENSG00000073756	JASPAR	0.271324	0.6238	3.27216	1.22566	4.77198	1.85638
MLXIPL	Q9NP71	ENSG00000009950	PTGS2	P35354	ENSG00000073756	JASPAR	0.0213104	0.250801	32.2006	1.22566	4.77198	1.85638
SMAD3	P84022	ENSG00000166949	PTGS2	P35354	ENSG00000073756	JASPAR	5.00092	6.65369	34.8598	1.22566	4.77198	1.85638
CREB5	Q02930	ENSG00000146592	PTGS2	P35354	ENSG00000073756	JASPAR	0.0759653	0.734584	4.57125	1.22566	4.77198	1.85638
SOX13	Q9UN79	ENSG00000143842	PTGS2	P35354	ENSG00000073756	JASPAR	2.65661	5.88889	13.5271	1.22566	4.77198	1.85638
TFDP1	Q14186	ENSG00000198176	PTGS2	P35354	ENSG00000073756	JASPAR	68.0857	47.4483	37.3189	1.22566	4.77198	1.85638
HLF	Q16534	ENSG00000108924	PTTG1	O95997	ENSG00000164611	JASPAR	0.051432	0.00661646	0.624913	71.818	33.665	15.2673
HNF1A	P20823	ENSG00000135100	PTTG1	O95997	ENSG00000164611	JASPAR	0	279.879	394.275	71.818	33.665	15.2673
SOX17	Q9H6I2	ENSG00000164736	PTTG1	O95997	ENSG00000164611	JASPAR	0	0	0.210397	71.818	33.665	15.2673
NFE2L1	Q14494	ENSG00000082641	PTTG1	O95997	ENSG00000164611	JASPAR	89.539	139.479	242.692	71.818	33.665	15.2673
NKX3-1	Q99801	ENSG00000167034	PTTG1	O95997	ENSG00000164611	JASPAR	5.38045	20.708	5.68667	71.818	33.665	15.2673
BCL6	P41182	ENSG00000113916	PTTG1	O95997	ENSG00000164611	JASPAR	17.611	18.975	51.5956	71.818	33.665	15.2673
TCF7L2	Q9NQB0	ENSG00000148737	PTTG1	O95997	ENSG00000164611	JASPAR	3.45016	8.57097	12.5594	71.818	33.665	15.2673
SREBF2	Q12772	ENSG00000198911	PTTG1	O95997	ENSG00000164611	JASPAR	14.6788	14.7788	51.0807	71.818	33.665	15.2673
ATF3	P18847	ENSG00000162772	PTTG1	O95997	ENSG00000164611	JASPAR	1.73498	26.2105	77.9532	71.818	33.665	15.2673
ELF3	P78545	ENSG00000163435	PTTG1	O95997	ENSG00000164611	JASPAR	0.120198	1.69057	17.5	71.818	33.665	15.2673
CREB5	Q02930	ENSG00000146592	PTTG1	O95997	ENSG00000164611	JASPAR	0.0759653	0.734584	4.57125	71.818	33.665	15.2673
SOX13	Q9UN79	ENSG00000143842	PTTG1	O95997	ENSG00000164611	JASPAR	2.65661	5.88889	13.5271	71.818	33.665	15.2673
TFDP1	Q14186	ENSG00000198176	PTTG1	O95997	ENSG00000164611	JASPAR	68.0857	47.4483	37.3189	71.818	33.665	15.2673
HLF	Q16534	ENSG00000108924	PTTG2	Q9NZH5	ENSG00000250254	JASPAR	0.051432	0.00661646	0.624913	0.0527713	0.24387	0
HNF1A	P20823	ENSG00000135100	PTTG2	Q9NZH5	ENSG00000250254	JASPAR	0	279.879	394.275	0.0527713	0.24387	0
SOX17	Q9H6I2	ENSG00000164736	PTTG2	Q9NZH5	ENSG00000250254	JASPAR	0	0	0.210397	0.0527713	0.24387	0
NKX3-1	Q99801	ENSG00000167034	PTTG2	Q9NZH5	ENSG00000250254	JASPAR	5.38045	20.708	5.68667	0.0527713	0.24387	0
BCL6	P41182	ENSG00000113916	PTTG2	Q9NZH5	ENSG00000250254	JASPAR	17.611	18.975	51.5956	0.0527713	0.24387	0
MAF	O75444	ENSG00000178573	PTTG2	Q9NZH5	ENSG00000250254	JASPAR	0.249353	1.61832	7.95452	0.0527713	0.24387	0
TCF7L2	Q9NQB0	ENSG00000148737	PTTG2	Q9NZH5	ENSG00000250254	JASPAR	3.45016	8.57097	12.5594	0.0527713	0.24387	0
SREBF2	Q12772	ENSG00000198911	PTTG2	Q9NZH5	ENSG00000250254	JASPAR	14.6788	14.7788	51.0807	0.0527713	0.24387	0
ATF3	P18847	ENSG00000162772	PTTG2	Q9NZH5	ENSG00000250254	JASPAR	1.73498	26.2105	77.9532	0.0527713	0.24387	0
GRHL1	Q9NZI5	ENSG00000134317	PTTG2	Q9NZH5	ENSG00000250254	JASPAR	0.271324	0.6238	3.27216	0.0527713	0.24387	0
MLXIPL	Q9NP71	ENSG00000009950	PTTG2	Q9NZH5	ENSG00000250254	JASPAR	0.0213104	0.250801	32.2006	0.0527713	0.24387	0
SMAD3	P84022	ENSG00000166949	PTTG2	Q9NZH5	ENSG00000250254	JASPAR	5.00092	6.65369	34.8598	0.0527713	0.24387	0
CREB5	Q02930	ENSG00000146592	PTTG2	Q9NZH5	ENSG00000250254	JASPAR	0.0759653	0.734584	4.57125	0.0527713	0.24387	0
SOX13	Q9UN79	ENSG00000143842	PTTG2	Q9NZH5	ENSG00000250254	JASPAR	2.65661	5.88889	13.5271	0.0527713	0.24387	0
HLF	Q16534	ENSG00000108924	RB1	P06400	ENSG00000139687	JASPAR	0.051432	0.00661646	0.624913	221.885	308.217	291.815
HNF1A	P20823	ENSG00000135100	RB1	P06400	ENSG00000139687	JASPAR	0	279.879	394.275	221.885	308.217	291.815
NFE2L1	Q14494	ENSG00000082641	RB1	P06400	ENSG00000139687	JASPAR	89.539	139.479	242.692	221.885	308.217	291.815
NKX3-1	Q99801	ENSG00000167034	RB1	P06400	ENSG00000139687	JASPAR	5.38045	20.708	5.68667	221.885	308.217	291.815
MYC	P01106	ENSG00000136997	RB1	P06400	ENSG00000139687	JASPAR	51.6221	36.5708	35.0688	221.885	308.217	291.815
BCL6	P41182	ENSG00000113916	RB1	P06400	ENSG00000139687	JASPAR	17.611	18.975	51.5956	221.885	308.217	291.815
MAF	O75444	ENSG00000178573	RB1	P06400	ENSG00000139687	JASPAR	0.249353	1.61832	7.95452	221.885	308.217	291.815
TCF7L2	Q9NQB0	ENSG00000148737	RB1	P06400	ENSG00000139687	JASPAR	3.45016	8.57097	12.5594	221.885	308.217	291.815
SREBF2	Q12772	ENSG00000198911	RB1	P06400	ENSG00000139687	JASPAR	14.6788	14.7788	51.0807	221.885	308.217	291.815
ATF3	P18847	ENSG00000162772	RB1	P06400	ENSG00000139687	JASPAR	1.73498	26.2105	77.9532	221.885	308.217	291.815
ELF3	P78545	ENSG00000163435	RB1	P06400	ENSG00000139687	JASPAR	0.120198	1.69057	17.5	221.885	308.217	291.815
GRHL1	Q9NZI5	ENSG00000134317	RB1	P06400	ENSG00000139687	JASPAR	0.271324	0.6238	3.27216	221.885	308.217	291.815
MLXIPL	Q9NP71	ENSG00000009950	RB1	P06400	ENSG00000139687	JASPAR	0.0213104	0.250801	32.2006	221.885	308.217	291.815
SMAD3	P84022	ENSG00000166949	RB1	P06400	ENSG00000139687	JASPAR	5.00092	6.65369	34.8598	221.885	308.217	291.815
CREB5	Q02930	ENSG00000146592	RB1	P06400	ENSG00000139687	JASPAR	0.0759653	0.734584	4.57125	221.885	308.217	291.815
SOX13	Q9UN79	ENSG00000143842	RB1	P06400	ENSG00000139687	JASPAR	2.65661	5.88889	13.5271	221.885	308.217	291.815
TFDP1	Q14186	ENSG00000198176	RB1	P06400	ENSG00000139687	JASPAR	68.0857	47.4483	37.3189	221.885	308.217	291.815
HLF	Q16534	ENSG00000108924	SAT1	P21673	ENSG00000130066	JASPAR	0.051432	0.00661646	0.624913	70.7717	207.31	702.844
HNF1A	P20823	ENSG00000135100	SAT1	P21673	ENSG00000130066	JASPAR	0	279.879	394.275	70.7717	207.31	702.844
SOX17	Q9H6I2	ENSG00000164736	SAT1	P21673	ENSG00000130066	JASPAR	0	0	0.210397	70.7717	207.31	702.844
NFE2L1	Q14494	ENSG00000082641	SAT1	P21673	ENSG00000130066	JASPAR	89.539	139.479	242.692	70.7717	207.31	702.844
HNF4A	P41235	ENSG00000101076	SAT1	P21673	ENSG00000130066	JASPAR	0	427.471	743.749	70.7717	207.31	702.844
NKX3-1	Q99801	ENSG00000167034	SAT1	P21673	ENSG00000130066	JASPAR	5.38045	20.708	5.68667	70.7717	207.31	702.844
MYC	P01106	ENSG00000136997	SAT1	P21673	ENSG00000130066	JASPAR	51.6221	36.5708	35.0688	70.7717	207.31	702.844
BCL6	P41182	ENSG00000113916	SAT1	P21673	ENSG00000130066	JASPAR	17.611	18.975	51.5956	70.7717	207.31	702.844
MAF	O75444	ENSG00000178573	SAT1	P21673	ENSG00000130066	JASPAR	0.249353	1.61832	7.95452	70.7717	207.31	702.844
TCF7L2	Q9NQB0	ENSG00000148737	SAT1	P21673	ENSG00000130066	JASPAR	3.45016	8.57097	12.5594	70.7717	207.31	702.844
SREBF2	Q12772	ENSG00000198911	SAT1	P21673	ENSG00000130066	JASPAR	14.6788	14.7788	51.0807	70.7717	207.31	702.844
ATF3	P18847	ENSG00000162772	SAT1	P21673	ENSG00000130066	JASPAR	1.73498	26.2105	77.9532	70.7717	207.31	702.844
ELF3	P78545	ENSG00000163435	SAT1	P21673	ENSG00000130066	JASPAR	0.120198	1.69057	17.5	70.7717	207.31	702.844
GRHL1	Q9NZI5	ENSG00000134317	SAT1	P21673	ENSG00000130066	JASPAR	0.271324	0.6238	3.27216	70.7717	207.31	702.844
MLXIPL	Q9NP71	ENSG00000009950	SAT1	P21673	ENSG00000130066	JASPAR	0.0213104	0.250801	32.2006	70.7717	207.31	702.844
SMAD3	P84022	ENSG00000166949	SAT1	P21673	ENSG00000130066	JASPAR	5.00092	6.65369	34.8598	70.7717	207.31	702.844
CREB5	Q02930	ENSG00000146592	SAT1	P21673	ENSG00000130066	JASPAR	0.0759653	0.734584	4.57125	70.7717	207.31	702.844
HNF1A	P20823	ENSG00000135100	SEBOX	Q9HB31	ENSG00000274529	JASPAR	0	279.879	394.275	0.414119	3.64574	296.316
SOX17	Q9H6I2	ENSG00000164736	SEBOX	Q9HB31	ENSG00000274529	JASPAR	0	0	0.210397	0.414119	3.64574	296.316
NFE2L1	Q14494	ENSG00000082641	SEBOX	Q9HB31	ENSG00000274529	JASPAR	89.539	139.479	242.692	0.414119	3.64574	296.316
NKX3-1	Q99801	ENSG00000167034	SEBOX	Q9HB31	ENSG00000274529	JASPAR	5.38045	20.708	5.68667	0.414119	3.64574	296.316
BCL6	P41182	ENSG00000113916	SEBOX	Q9HB31	ENSG00000274529	JASPAR	17.611	18.975	51.5956	0.414119	3.64574	296.316
MAF	O75444	ENSG00000178573	SEBOX	Q9HB31	ENSG00000274529	JASPAR	0.249353	1.61832	7.95452	0.414119	3.64574	296.316
TCF7L2	Q9NQB0	ENSG00000148737	SEBOX	Q9HB31	ENSG00000274529	JASPAR	3.45016	8.57097	12.5594	0.414119	3.64574	296.316
SREBF2	Q12772	ENSG00000198911	SEBOX	Q9HB31	ENSG00000274529	JASPAR	14.6788	14.7788	51.0807	0.414119	3.64574	296.316
ATF3	P18847	ENSG00000162772	SEBOX	Q9HB31	ENSG00000274529	JASPAR	1.73498	26.2105	77.9532	0.414119	3.64574	296.316
GRHL1	Q9NZI5	ENSG00000134317	SEBOX	Q9HB31	ENSG00000274529	JASPAR	0.271324	0.6238	3.27216	0.414119	3.64574	296.316
MLXIPL	Q9NP71	ENSG00000009950	SEBOX	Q9HB31	ENSG00000274529	JASPAR	0.0213104	0.250801	32.2006	0.414119	3.64574	296.316
SMAD3	P84022	ENSG00000166949	SEBOX	Q9HB31	ENSG00000274529	JASPAR	5.00092	6.65369	34.8598	0.414119	3.64574	296.316
CREB5	Q02930	ENSG00000146592	SEBOX	Q9HB31	ENSG00000274529	JASPAR	0.0759653	0.734584	4.57125	0.414119	3.64574	296.316
TFDP1	Q14186	ENSG00000198176	SEBOX	Q9HB31	ENSG00000274529	JASPAR	68.0857	47.4483	37.3189	0.414119	3.64574	296.316
HLF	Q16534	ENSG00000108924	SLC3A2	P08195	ENSG00000168003	JASPAR	0.051432	0.00661646	0.624913	92.3904	99.1759	77.8052
HNF1A	P20823	ENSG00000135100	SLC3A2	P08195	ENSG00000168003	JASPAR	0	279.879	394.275	92.3904	99.1759	77.8052
SOX17	Q9H6I2	ENSG00000164736	SLC3A2	P08195	ENSG00000168003	JASPAR	0	0	0.210397	92.3904	99.1759	77.8052
NFE2L1	Q14494	ENSG00000082641	SLC3A2	P08195	ENSG00000168003	JASPAR	89.539	139.479	242.692	92.3904	99.1759	77.8052
NKX3-1	Q99801	ENSG00000167034	SLC3A2	P08195	ENSG00000168003	JASPAR	5.38045	20.708	5.68667	92.3904	99.1759	77.8052
MYC	P01106	ENSG00000136997	SLC3A2	P08195	ENSG00000168003	JASPAR	51.6221	36.5708	35.0688	92.3904	99.1759	77.8052
BCL6	P41182	ENSG00000113916	SLC3A2	P08195	ENSG00000168003	JASPAR	17.611	18.975	51.5956	92.3904	99.1759	77.8052
TCF7L2	Q9NQB0	ENSG00000148737	SLC3A2	P08195	ENSG00000168003	JASPAR	3.45016	8.57097	12.5594	92.3904	99.1759	77.8052
TP63	Q9H3D4	ENSG00000073282	SLC3A2	P08195	ENSG00000168003	JASPAR	0.154828	0.158786	3.21676	92.3904	99.1759	77.8052
SREBF2	Q12772	ENSG00000198911	SLC3A2	P08195	ENSG00000168003	JASPAR	14.6788	14.7788	51.0807	92.3904	99.1759	77.8052
ATF3	P18847	ENSG00000162772	SLC3A2	P08195	ENSG00000168003	JASPAR	1.73498	26.2105	77.9532	92.3904	99.1759	77.8052
CREB5	Q02930	ENSG00000146592	SLC3A2	P08195	ENSG00000168003	JASPAR	0.0759653	0.734584	4.57125	92.3904	99.1759	77.8052
SOX13	Q9UN79	ENSG00000143842	SLC3A2	P08195	ENSG00000168003	JASPAR	2.65661	5.88889	13.5271	92.3904	99.1759	77.8052
TFDP1	Q14186	ENSG00000198176	SLC3A2	P08195	ENSG00000168003	JASPAR	68.0857	47.4483	37.3189	92.3904	99.1759	77.8052
HLF	Q16534	ENSG00000108924	SLC40A1	Q9NP59	ENSG00000138449	JASPAR	0.051432	0.00661646	0.624913	0.309775	1.06178	7.58645
HNF1A	P20823	ENSG00000135100	SLC40A1	Q9NP59	ENSG00000138449	JASPAR	0	279.879	394.275	0.309775	1.06178	7.58645
SOX17	Q9H6I2	ENSG00000164736	SLC40A1	Q9NP59	ENSG00000138449	JASPAR	0	0	0.210397	0.309775	1.06178	7.58645
NFE2L1	Q14494	ENSG00000082641	SLC40A1	Q9NP59	ENSG00000138449	JASPAR	89.539	139.479	242.692	0.309775	1.06178	7.58645
NKX3-1	Q99801	ENSG00000167034	SLC40A1	Q9NP59	ENSG00000138449	JASPAR	5.38045	20.708	5.68667	0.309775	1.06178	7.58645
MYC	P01106	ENSG00000136997	SLC40A1	Q9NP59	ENSG00000138449	JASPAR	51.6221	36.5708	35.0688	0.309775	1.06178	7.58645
BCL6	P41182	ENSG00000113916	SLC40A1	Q9NP59	ENSG00000138449	JASPAR	17.611	18.975	51.5956	0.309775	1.06178	7.58645
MAF	O75444	ENSG00000178573	SLC40A1	Q9NP59	ENSG00000138449	JASPAR	0.249353	1.61832	7.95452	0.309775	1.06178	7.58645
TCF7L2	Q9NQB0	ENSG00000148737	SLC40A1	Q9NP59	ENSG00000138449	JASPAR	3.45016	8.57097	12.5594	0.309775	1.06178	7.58645
SREBF2	Q12772	ENSG00000198911	SLC40A1	Q9NP59	ENSG00000138449	JASPAR	14.6788	14.7788	51.0807	0.309775	1.06178	7.58645
ATF3	P18847	ENSG00000162772	SLC40A1	Q9NP59	ENSG00000138449	JASPAR	1.73498	26.2105	77.9532	0.309775	1.06178	7.58645
GRHL1	Q9NZI5	ENSG00000134317	SLC40A1	Q9NP59	ENSG00000138449	JASPAR	0.271324	0.6238	3.27216	0.309775	1.06178	7.58645
MLXIPL	Q9NP71	ENSG00000009950	SLC40A1	Q9NP59	ENSG00000138449	JASPAR	0.0213104	0.250801	32.2006	0.309775	1.06178	7.58645
SMAD3	P84022	ENSG00000166949	SLC40A1	Q9NP59	ENSG00000138449	JASPAR	5.00092	6.65369	34.8598	0.309775	1.06178	7.58645
SOX13	Q9UN79	ENSG00000143842	SLC40A1	Q9NP59	ENSG00000138449	JASPAR	2.65661	5.88889	13.5271	0.309775	1.06178	7.58645
TFDP1	Q14186	ENSG00000198176	SLC40A1	Q9NP59	ENSG00000138449	JASPAR	68.0857	47.4483	37.3189	0.309775	1.06178	7.58645
HLF	Q16534	ENSG00000108924	SLC7A11	Q9UPY5	ENSG00000151012	JASPAR	0.051432	0.00661646	0.624913	4.66255	3.01561	8.15308
HNF1A	P20823	ENSG00000135100	SLC7A11	Q9UPY5	ENSG00000151012	JASPAR	0	279.879	394.275	4.66255	3.01561	8.15308
SOX17	Q9H6I2	ENSG00000164736	SLC7A11	Q9UPY5	ENSG00000151012	JASPAR	0	0	0.210397	4.66255	3.01561	8.15308
NFE2L1	Q14494	ENSG00000082641	SLC7A11	Q9UPY5	ENSG00000151012	JASPAR	89.539	139.479	242.692	4.66255	3.01561	8.15308
NKX3-1	Q99801	ENSG00000167034	SLC7A11	Q9UPY5	ENSG00000151012	JASPAR	5.38045	20.708	5.68667	4.66255	3.01561	8.15308
BCL6	P41182	ENSG00000113916	SLC7A11	Q9UPY5	ENSG00000151012	JASPAR	17.611	18.975	51.5956	4.66255	3.01561	8.15308
TCF7L2	Q9NQB0	ENSG00000148737	SLC7A11	Q9UPY5	ENSG00000151012	JASPAR	3.45016	8.57097	12.5594	4.66255	3.01561	8.15308
SREBF2	Q12772	ENSG00000198911	SLC7A11	Q9UPY5	ENSG00000151012	JASPAR	14.6788	14.7788	51.0807	4.66255	3.01561	8.15308
GRHL1	Q9NZI5	ENSG00000134317	SLC7A11	Q9UPY5	ENSG00000151012	JASPAR	0.271324	0.6238	3.27216	4.66255	3.01561	8.15308
MLXIPL	Q9NP71	ENSG00000009950	SLC7A11	Q9UPY5	ENSG00000151012	JASPAR	0.0213104	0.250801	32.2006	4.66255	3.01561	8.15308
CREB5	Q02930	ENSG00000146592	SLC7A11	Q9UPY5	ENSG00000151012	JASPAR	0.0759653	0.734584	4.57125	4.66255	3.01561	8.15308
SOX13	Q9UN79	ENSG00000143842	SLC7A11	Q9UPY5	ENSG00000151012	JASPAR	2.65661	5.88889	13.5271	4.66255	3.01561	8.15308
HLF	Q16534	ENSG00000108924	SMAD3	P84022	ENSG00000166949	JASPAR	0.051432	0.00661646	0.624913	5.00092	6.65369	34.8598
HNF1A	P20823	ENSG00000135100	SMAD3	P84022	ENSG00000166949	JASPAR	0	279.879	394.275	5.00092	6.65369	34.8598
SOX17	Q9H6I2	ENSG00000164736	SMAD3	P84022	ENSG00000166949	JASPAR	0	0	0.210397	5.00092	6.65369	34.8598
NFE2L1	Q14494	ENSG00000082641	SMAD3	P84022	ENSG00000166949	JASPAR	89.539	139.479	242.692	5.00092	6.65369	34.8598
NKX3-1	Q99801	ENSG00000167034	SMAD3	P84022	ENSG00000166949	JASPAR	5.38045	20.708	5.68667	5.00092	6.65369	34.8598
MYC	P01106	ENSG00000136997	SMAD3	P84022	ENSG00000166949	JASPAR	51.6221	36.5708	35.0688	5.00092	6.65369	34.8598
TCF7L2	Q9NQB0	ENSG00000148737	SMAD3	P84022	ENSG00000166949	JASPAR	3.45016	8.57097	12.5594	5.00092	6.65369	34.8598
SREBF2	Q12772	ENSG00000198911	SMAD3	P84022	ENSG00000166949	JASPAR	14.6788	14.7788	51.0807	5.00092	6.65369	34.8598
ATF3	P18847	ENSG00000162772	SMAD3	P84022	ENSG00000166949	JASPAR	1.73498	26.2105	77.9532	5.00092	6.65369	34.8598
ELF3	P78545	ENSG00000163435	SMAD3	P84022	ENSG00000166949	JASPAR	0.120198	1.69057	17.5	5.00092	6.65369	34.8598
MLXIPL	Q9NP71	ENSG00000009950	SMAD3	P84022	ENSG00000166949	JASPAR	0.0213104	0.250801	32.2006	5.00092	6.65369	34.8598
SOX13	Q9UN79	ENSG00000143842	SMAD3	P84022	ENSG00000166949	JASPAR	2.65661	5.88889	13.5271	5.00092	6.65369	34.8598
TFDP1	Q14186	ENSG00000198176	SMAD3	P84022	ENSG00000166949	JASPAR	68.0857	47.4483	37.3189	5.00092	6.65369	34.8598
HNF1A	P20823	ENSG00000135100	SOX13	Q9UN79	ENSG00000143842	JASPAR	0	279.879	394.275	2.65661	5.88889	13.5271
SOX17	Q9H6I2	ENSG00000164736	SOX13	Q9UN79	ENSG00000143842	JASPAR	0	0	0.210397	2.65661	5.88889	13.5271
NFE2L1	Q14494	ENSG00000082641	SOX13	Q9UN79	ENSG00000143842	JASPAR	89.539	139.479	242.692	2.65661	5.88889	13.5271
NKX3-1	Q99801	ENSG00000167034	SOX13	Q9UN79	ENSG00000143842	JASPAR	5.38045	20.708	5.68667	2.65661	5.88889	13.5271
MYC	P01106	ENSG00000136997	SOX13	Q9UN79	ENSG00000143842	JASPAR	51.6221	36.5708	35.0688	2.65661	5.88889	13.5271
BCL6	P41182	ENSG00000113916	SOX13	Q9UN79	ENSG00000143842	JASPAR	17.611	18.975	51.5956	2.65661	5.88889	13.5271
TCF7L2	Q9NQB0	ENSG00000148737	SOX13	Q9UN79	ENSG00000143842	JASPAR	3.45016	8.57097	12.5594	2.65661	5.88889	13.5271
SREBF2	Q12772	ENSG00000198911	SOX13	Q9UN79	ENSG00000143842	JASPAR	14.6788	14.7788	51.0807	2.65661	5.88889	13.5271
GRHL1	Q9NZI5	ENSG00000134317	SOX13	Q9UN79	ENSG00000143842	JASPAR	0.271324	0.6238	3.27216	2.65661	5.88889	13.5271
MLXIPL	Q9NP71	ENSG00000009950	SOX13	Q9UN79	ENSG00000143842	JASPAR	0.0213104	0.250801	32.2006	2.65661	5.88889	13.5271
SMAD3	P84022	ENSG00000166949	SOX13	Q9UN79	ENSG00000143842	JASPAR	5.00092	6.65369	34.8598	2.65661	5.88889	13.5271
SOX13	Q9UN79	ENSG00000143842	SOX13	Q9UN79	ENSG00000143842	JASPAR	2.65661	5.88889	13.5271	2.65661	5.88889	13.5271
TFDP1	Q14186	ENSG00000198176	SOX13	Q9UN79	ENSG00000143842	JASPAR	68.0857	47.4483	37.3189	2.65661	5.88889	13.5271
HLF	Q16534	ENSG00000108924	SOX17	Q9H6I2	ENSG00000164736	JASPAR	0.051432	0.00661646	0.624913	0	0	0.210397
HNF1A	P20823	ENSG00000135100	SOX17	Q9H6I2	ENSG00000164736	JASPAR	0	279.879	394.275	0	0	0.210397
SOX17	Q9H6I2	ENSG00000164736	SOX17	Q9H6I2	ENSG00000164736	JASPAR	0	0	0.210397	0	0	0.210397
NKX3-1	Q99801	ENSG00000167034	SOX17	Q9H6I2	ENSG00000164736	JASPAR	5.38045	20.708	5.68667	0	0	0.210397
BCL6	P41182	ENSG00000113916	SOX17	Q9H6I2	ENSG00000164736	JASPAR	17.611	18.975	51.5956	0	0	0.210397
TCF7L2	Q9NQB0	ENSG00000148737	SOX17	Q9H6I2	ENSG00000164736	JASPAR	3.45016	8.57097	12.5594	0	0	0.210397
ATF3	P18847	ENSG00000162772	SOX17	Q9H6I2	ENSG00000164736	JASPAR	1.73498	26.2105	77.9532	0	0	0.210397
GRHL1	Q9NZI5	ENSG00000134317	SOX17	Q9H6I2	ENSG00000164736	JASPAR	0.271324	0.6238	3.27216	0	0	0.210397
MLXIPL	Q9NP71	ENSG00000009950	SOX17	Q9H6I2	ENSG00000164736	JASPAR	0.0213104	0.250801	32.2006	0	0	0.210397
SMAD3	P84022	ENSG00000166949	SOX17	Q9H6I2	ENSG00000164736	JASPAR	5.00092	6.65369	34.8598	0	0	0.210397
SOX13	Q9UN79	ENSG00000143842	SOX17	Q9H6I2	ENSG00000164736	JASPAR	2.65661	5.88889	13.5271	0	0	0.210397
TFDP1	Q14186	ENSG00000198176	SOX17	Q9H6I2	ENSG00000164736	JASPAR	68.0857	47.4483	37.3189	0	0	0.210397
HLF	Q16534	ENSG00000108924	SREBF2	Q12772	ENSG00000198911	JASPAR	0.051432	0.00661646	0.624913	14.6788	14.7788	51.0807
HNF1A	P20823	ENSG00000135100	SREBF2	Q12772	ENSG00000198911	JASPAR	0	279.879	394.275	14.6788	14.7788	51.0807
SOX17	Q9H6I2	ENSG00000164736	SREBF2	Q12772	ENSG00000198911	JASPAR	0	0	0.210397	14.6788	14.7788	51.0807
NFE2L1	Q14494	ENSG00000082641	SREBF2	Q12772	ENSG00000198911	JASPAR	89.539	139.479	242.692	14.6788	14.7788	51.0807
HNF4A	P41235	ENSG00000101076	SREBF2	Q12772	ENSG00000198911	JASPAR	0	427.471	743.749	14.6788	14.7788	51.0807
NKX3-1	Q99801	ENSG00000167034	SREBF2	Q12772	ENSG00000198911	JASPAR	5.38045	20.708	5.68667	14.6788	14.7788	51.0807
MYC	P01106	ENSG00000136997	SREBF2	Q12772	ENSG00000198911	JASPAR	51.6221	36.5708	35.0688	14.6788	14.7788	51.0807
BCL6	P41182	ENSG00000113916	SREBF2	Q12772	ENSG00000198911	JASPAR	17.611	18.975	51.5956	14.6788	14.7788	51.0807
MAFK	O60675	ENSG00000198517	SREBF2	Q12772	ENSG00000198911	JASPAR	8.17382	16.4528	31.4166	14.6788	14.7788	51.0807
MAF	O75444	ENSG00000178573	SREBF2	Q12772	ENSG00000198911	JASPAR	0.249353	1.61832	7.95452	14.6788	14.7788	51.0807
TCF7L2	Q9NQB0	ENSG00000148737	SREBF2	Q12772	ENSG00000198911	JASPAR	3.45016	8.57097	12.5594	14.6788	14.7788	51.0807
SREBF2	Q12772	ENSG00000198911	SREBF2	Q12772	ENSG00000198911	JASPAR	14.6788	14.7788	51.0807	14.6788	14.7788	51.0807
ATF3	P18847	ENSG00000162772	SREBF2	Q12772	ENSG00000198911	JASPAR	1.73498	26.2105	77.9532	14.6788	14.7788	51.0807
GRHL1	Q9NZI5	ENSG00000134317	SREBF2	Q12772	ENSG00000198911	JASPAR	0.271324	0.6238	3.27216	14.6788	14.7788	51.0807
MLXIPL	Q9NP71	ENSG00000009950	SREBF2	Q12772	ENSG00000198911	JASPAR	0.0213104	0.250801	32.2006	14.6788	14.7788	51.0807
CREB5	Q02930	ENSG00000146592	SREBF2	Q12772	ENSG00000198911	JASPAR	0.0759653	0.734584	4.57125	14.6788	14.7788	51.0807
TFDP1	Q14186	ENSG00000198176	SREBF2	Q12772	ENSG00000198911	JASPAR	68.0857	47.4483	37.3189	14.6788	14.7788	51.0807
HLF	Q16534	ENSG00000108924	STAT4	Q14765	ENSG00000138378	JASPAR	0.051432	0.00661646	0.624913	0.637591	1.21293	3.12487
HNF1A	P20823	ENSG00000135100	STAT4	Q14765	ENSG00000138378	JASPAR	0	279.879	394.275	0.637591	1.21293	3.12487
SOX17	Q9H6I2	ENSG00000164736	STAT4	Q14765	ENSG00000138378	JASPAR	0	0	0.210397	0.637591	1.21293	3.12487
NKX3-1	Q99801	ENSG00000167034	STAT4	Q14765	ENSG00000138378	JASPAR	5.38045	20.708	5.68667	0.637591	1.21293	3.12487
BCL6	P41182	ENSG00000113916	STAT4	Q14765	ENSG00000138378	JASPAR	17.611	18.975	51.5956	0.637591	1.21293	3.12487
TCF7L2	Q9NQB0	ENSG00000148737	STAT4	Q14765	ENSG00000138378	JASPAR	3.45016	8.57097	12.5594	0.637591	1.21293	3.12487
SREBF2	Q12772	ENSG00000198911	STAT4	Q14765	ENSG00000138378	JASPAR	14.6788	14.7788	51.0807	0.637591	1.21293	3.12487
ATF3	P18847	ENSG00000162772	STAT4	Q14765	ENSG00000138378	JASPAR	1.73498	26.2105	77.9532	0.637591	1.21293	3.12487
ELF3	P78545	ENSG00000163435	STAT4	Q14765	ENSG00000138378	JASPAR	0.120198	1.69057	17.5	0.637591	1.21293	3.12487
GRHL1	Q9NZI5	ENSG00000134317	STAT4	Q14765	ENSG00000138378	JASPAR	0.271324	0.6238	3.27216	0.637591	1.21293	3.12487
MLXIPL	Q9NP71	ENSG00000009950	STAT4	Q14765	ENSG00000138378	JASPAR	0.0213104	0.250801	32.2006	0.637591	1.21293	3.12487
CREB5	Q02930	ENSG00000146592	STAT4	Q14765	ENSG00000138378	JASPAR	0.0759653	0.734584	4.57125	0.637591	1.21293	3.12487
SOX13	Q9UN79	ENSG00000143842	STAT4	Q14765	ENSG00000138378	JASPAR	2.65661	5.88889	13.5271	0.637591	1.21293	3.12487
TFDP1	Q14186	ENSG00000198176	STAT4	Q14765	ENSG00000138378	JASPAR	68.0857	47.4483	37.3189	0.637591	1.21293	3.12487
HLF	Q16534	ENSG00000108924	TAT	P17735	ENSG00000198650	JASPAR	0.051432	0.00661646	0.624913	0	0.0396603	0.768151
HNF1A	P20823	ENSG00000135100	TAT	P17735	ENSG00000198650	JASPAR	0	279.879	394.275	0	0.0396603	0.768151
SOX17	Q9H6I2	ENSG00000164736	TAT	P17735	ENSG00000198650	JASPAR	0	0	0.210397	0	0.0396603	0.768151
NFE2L1	Q14494	ENSG00000082641	TAT	P17735	ENSG00000198650	JASPAR	89.539	139.479	242.692	0	0.0396603	0.768151
NKX3-1	Q99801	ENSG00000167034	TAT	P17735	ENSG00000198650	JASPAR	5.38045	20.708	5.68667	0	0.0396603	0.768151
MYC	P01106	ENSG00000136997	TAT	P17735	ENSG00000198650	JASPAR	51.6221	36.5708	35.0688	0	0.0396603	0.768151
BCL6	P41182	ENSG00000113916	TAT	P17735	ENSG00000198650	JASPAR	17.611	18.975	51.5956	0	0.0396603	0.768151
TCF7L2	Q9NQB0	ENSG00000148737	TAT	P17735	ENSG00000198650	JASPAR	3.45016	8.57097	12.5594	0	0.0396603	0.768151
SREBF2	Q12772	ENSG00000198911	TAT	P17735	ENSG00000198650	JASPAR	14.6788	14.7788	51.0807	0	0.0396603	0.768151
ATF3	P18847	ENSG00000162772	TAT	P17735	ENSG00000198650	JASPAR	1.73498	26.2105	77.9532	0	0.0396603	0.768151
ELF3	P78545	ENSG00000163435	TAT	P17735	ENSG00000198650	JASPAR	0.120198	1.69057	17.5	0	0.0396603	0.768151
GRHL1	Q9NZI5	ENSG00000134317	TAT	P17735	ENSG00000198650	JASPAR	0.271324	0.6238	3.27216	0	0.0396603	0.768151
MLXIPL	Q9NP71	ENSG00000009950	TAT	P17735	ENSG00000198650	JASPAR	0.0213104	0.250801	32.2006	0	0.0396603	0.768151
SMAD3	P84022	ENSG00000166949	TAT	P17735	ENSG00000198650	JASPAR	5.00092	6.65369	34.8598	0	0.0396603	0.768151
TFDP1	Q14186	ENSG00000198176	TAT	P17735	ENSG00000198650	JASPAR	68.0857	47.4483	37.3189	0	0.0396603	0.768151
HLF	Q16534	ENSG00000108924	TCF7L2	Q9NQB0	ENSG00000148737	JASPAR	0.051432	0.00661646	0.624913	3.45016	8.57097	12.5594
HNF1A	P20823	ENSG00000135100	TCF7L2	Q9NQB0	ENSG00000148737	JASPAR	0	279.879	394.275	3.45016	8.57097	12.5594
SOX17	Q9H6I2	ENSG00000164736	TCF7L2	Q9NQB0	ENSG00000148737	JASPAR	0	0	0.210397	3.45016	8.57097	12.5594
NFE2L1	Q14494	ENSG00000082641	TCF7L2	Q9NQB0	ENSG00000148737	JASPAR	89.539	139.479	242.692	3.45016	8.57097	12.5594
NKX3-1	Q99801	ENSG00000167034	TCF7L2	Q9NQB0	ENSG00000148737	JASPAR	5.38045	20.708	5.68667	3.45016	8.57097	12.5594
MYC	P01106	ENSG00000136997	TCF7L2	Q9NQB0	ENSG00000148737	JASPAR	51.6221	36.5708	35.0688	3.45016	8.57097	12.5594
BCL6	P41182	ENSG00000113916	TCF7L2	Q9NQB0	ENSG00000148737	JASPAR	17.611	18.975	51.5956	3.45016	8.57097	12.5594
TCF7L2	Q9NQB0	ENSG00000148737	TCF7L2	Q9NQB0	ENSG00000148737	JASPAR	3.45016	8.57097	12.5594	3.45016	8.57097	12.5594
SREBF2	Q12772	ENSG00000198911	TCF7L2	Q9NQB0	ENSG00000148737	JASPAR	14.6788	14.7788	51.0807	3.45016	8.57097	12.5594
ATF3	P18847	ENSG00000162772	TCF7L2	Q9NQB0	ENSG00000148737	JASPAR	1.73498	26.2105	77.9532	3.45016	8.57097	12.5594
GRHL1	Q9NZI5	ENSG00000134317	TCF7L2	Q9NQB0	ENSG00000148737	JASPAR	0.271324	0.6238	3.27216	3.45016	8.57097	12.5594
SMAD3	P84022	ENSG00000166949	TCF7L2	Q9NQB0	ENSG00000148737	JASPAR	5.00092	6.65369	34.8598	3.45016	8.57097	12.5594
TFDP1	Q14186	ENSG00000198176	TCF7L2	Q9NQB0	ENSG00000148737	JASPAR	68.0857	47.4483	37.3189	3.45016	8.57097	12.5594
HLF	Q16534	ENSG00000108924	TF	P02787	ENSG00000091513	JASPAR	0.051432	0.00661646	0.624913	0.0320484	0.22102	1.62211
HNF1A	P20823	ENSG00000135100	TF	P02787	ENSG00000091513	JASPAR	0	279.879	394.275	0.0320484	0.22102	1.62211
SOX17	Q9H6I2	ENSG00000164736	TF	P02787	ENSG00000091513	JASPAR	0	0	0.210397	0.0320484	0.22102	1.62211
NFE2L1	Q14494	ENSG00000082641	TF	P02787	ENSG00000091513	JASPAR	89.539	139.479	242.692	0.0320484	0.22102	1.62211
NKX3-1	Q99801	ENSG00000167034	TF	P02787	ENSG00000091513	JASPAR	5.38045	20.708	5.68667	0.0320484	0.22102	1.62211
MYC	P01106	ENSG00000136997	TF	P02787	ENSG00000091513	JASPAR	51.6221	36.5708	35.0688	0.0320484	0.22102	1.62211
BCL6	P41182	ENSG00000113916	TF	P02787	ENSG00000091513	JASPAR	17.611	18.975	51.5956	0.0320484	0.22102	1.62211
MAF	O75444	ENSG00000178573	TF	P02787	ENSG00000091513	JASPAR	0.249353	1.61832	7.95452	0.0320484	0.22102	1.62211
SREBF2	Q12772	ENSG00000198911	TF	P02787	ENSG00000091513	JASPAR	14.6788	14.7788	51.0807	0.0320484	0.22102	1.62211
ATF3	P18847	ENSG00000162772	TF	P02787	ENSG00000091513	JASPAR	1.73498	26.2105	77.9532	0.0320484	0.22102	1.62211
GRHL1	Q9NZI5	ENSG00000134317	TF	P02787	ENSG00000091513	JASPAR	0.271324	0.6238	3.27216	0.0320484	0.22102	1.62211
MLXIPL	Q9NP71	ENSG00000009950	TF	P02787	ENSG00000091513	JASPAR	0.0213104	0.250801	32.2006	0.0320484	0.22102	1.62211
SOX13	Q9UN79	ENSG00000143842	TF	P02787	ENSG00000091513	JASPAR	2.65661	5.88889	13.5271	0.0320484	0.22102	1.62211
TFDP1	Q14186	ENSG00000198176	TF	P02787	ENSG00000091513	JASPAR	68.0857	47.4483	37.3189	0.0320484	0.22102	1.62211
HLF	Q16534	ENSG00000108924	TFDP1	Q14186	ENSG00000198176	JASPAR	0.051432	0.00661646	0.624913	68.0857	47.4483	37.3189
NKX3-1	Q99801	ENSG00000167034	TFDP1	Q14186	ENSG00000198176	JASPAR	5.38045	20.708	5.68667	68.0857	47.4483	37.3189
MYC	P01106	ENSG00000136997	TFDP1	Q14186	ENSG00000198176	JASPAR	51.6221	36.5708	35.0688	68.0857	47.4483	37.3189
TCF7L2	Q9NQB0	ENSG00000148737	TFDP1	Q14186	ENSG00000198176	JASPAR	3.45016	8.57097	12.5594	68.0857	47.4483	37.3189
SREBF2	Q12772	ENSG00000198911	TFDP1	Q14186	ENSG00000198176	JASPAR	14.6788	14.7788	51.0807	68.0857	47.4483	37.3189
MLXIPL	Q9NP71	ENSG00000009950	TFDP1	Q14186	ENSG00000198176	JASPAR	0.0213104	0.250801	32.2006	68.0857	47.4483	37.3189
SOX13	Q9UN79	ENSG00000143842	TFDP1	Q14186	ENSG00000198176	JASPAR	2.65661	5.88889	13.5271	68.0857	47.4483	37.3189
TFDP1	Q14186	ENSG00000198176	TFDP1	Q14186	ENSG00000198176	JASPAR	68.0857	47.4483	37.3189	68.0857	47.4483	37.3189
HNF1A	P20823	ENSG00000135100	TGFB2	P61812	ENSG00000092969	JASPAR	0	279.879	394.275	0.336699	0.592648	2.85047
SOX17	Q9H6I2	ENSG00000164736	TGFB2	P61812	ENSG00000092969	JASPAR	0	0	0.210397	0.336699	0.592648	2.85047
NFE2L1	Q14494	ENSG00000082641	TGFB2	P61812	ENSG00000092969	JASPAR	89.539	139.479	242.692	0.336699	0.592648	2.85047
NKX3-1	Q99801	ENSG00000167034	TGFB2	P61812	ENSG00000092969	JASPAR	5.38045	20.708	5.68667	0.336699	0.592648	2.85047
MYC	P01106	ENSG00000136997	TGFB2	P61812	ENSG00000092969	JASPAR	51.6221	36.5708	35.0688	0.336699	0.592648	2.85047
BCL6	P41182	ENSG00000113916	TGFB2	P61812	ENSG00000092969	JASPAR	17.611	18.975	51.5956	0.336699	0.592648	2.85047
MAFF	Q9ULX9	ENSG00000185022	TGFB2	P61812	ENSG00000092969	JASPAR	8.77248	23.4846	67.9823	0.336699	0.592648	2.85047
MAFK	O60675	ENSG00000198517	TGFB2	P61812	ENSG00000092969	JASPAR	8.17382	16.4528	31.4166	0.336699	0.592648	2.85047
MAF	O75444	ENSG00000178573	TGFB2	P61812	ENSG00000092969	JASPAR	0.249353	1.61832	7.95452	0.336699	0.592648	2.85047
TCF7L2	Q9NQB0	ENSG00000148737	TGFB2	P61812	ENSG00000092969	JASPAR	3.45016	8.57097	12.5594	0.336699	0.592648	2.85047
SREBF2	Q12772	ENSG00000198911	TGFB2	P61812	ENSG00000092969	JASPAR	14.6788	14.7788	51.0807	0.336699	0.592648	2.85047
ATF3	P18847	ENSG00000162772	TGFB2	P61812	ENSG00000092969	JASPAR	1.73498	26.2105	77.9532	0.336699	0.592648	2.85047
GRHL1	Q9NZI5	ENSG00000134317	TGFB2	P61812	ENSG00000092969	JASPAR	0.271324	0.6238	3.27216	0.336699	0.592648	2.85047
MLXIPL	Q9NP71	ENSG00000009950	TGFB2	P61812	ENSG00000092969	JASPAR	0.0213104	0.250801	32.2006	0.336699	0.592648	2.85047
SMAD3	P84022	ENSG00000166949	TGFB2	P61812	ENSG00000092969	JASPAR	5.00092	6.65369	34.8598	0.336699	0.592648	2.85047
SOX13	Q9UN79	ENSG00000143842	TGFB2	P61812	ENSG00000092969	JASPAR	2.65661	5.88889	13.5271	0.336699	0.592648	2.85047
TFDP1	Q14186	ENSG00000198176	TGFB2	P61812	ENSG00000092969	JASPAR	68.0857	47.4483	37.3189	0.336699	0.592648	2.85047
HLF	Q16534	ENSG00000108924	TP63	Q9H3D4	ENSG00000073282	JASPAR	0.051432	0.00661646	0.624913	0.154828	0.158786	3.21676
HNF1A	P20823	ENSG00000135100	TP63	Q9H3D4	ENSG00000073282	JASPAR	0	279.879	394.275	0.154828	0.158786	3.21676
SOX17	Q9H6I2	ENSG00000164736	TP63	Q9H3D4	ENSG00000073282	JASPAR	0	0	0.210397	0.154828	0.158786	3.21676
NKX3-1	Q99801	ENSG00000167034	TP63	Q9H3D4	ENSG00000073282	JASPAR	5.38045	20.708	5.68667	0.154828	0.158786	3.21676
MYC	P01106	ENSG00000136997	TP63	Q9H3D4	ENSG00000073282	JASPAR	51.6221	36.5708	35.0688	0.154828	0.158786	3.21676
BCL6	P41182	ENSG00000113916	TP63	Q9H3D4	ENSG00000073282	JASPAR	17.611	18.975	51.5956	0.154828	0.158786	3.21676
TCF7L2	Q9NQB0	ENSG00000148737	TP63	Q9H3D4	ENSG00000073282	JASPAR	3.45016	8.57097	12.5594	0.154828	0.158786	3.21676
SREBF2	Q12772	ENSG00000198911	TP63	Q9H3D4	ENSG00000073282	JASPAR	14.6788	14.7788	51.0807	0.154828	0.158786	3.21676
ELF3	P78545	ENSG00000163435	TP63	Q9H3D4	ENSG00000073282	JASPAR	0.120198	1.69057	17.5	0.154828	0.158786	3.21676
GRHL1	Q9NZI5	ENSG00000134317	TP63	Q9H3D4	ENSG00000073282	JASPAR	0.271324	0.6238	3.27216	0.154828	0.158786	3.21676
SMAD3	P84022	ENSG00000166949	TP63	Q9H3D4	ENSG00000073282	JASPAR	5.00092	6.65369	34.8598	0.154828	0.158786	3.21676
CREB5	Q02930	ENSG00000146592	TP63	Q9H3D4	ENSG00000073282	JASPAR	0.0759653	0.734584	4.57125	0.154828	0.158786	3.21676
SOX13	Q9UN79	ENSG00000143842	TP63	Q9H3D4	ENSG00000073282	JASPAR	2.65661	5.88889	13.5271	0.154828	0.158786	3.21676
TFDP1	Q14186	ENSG00000198176	TP63	Q9H3D4	ENSG00000073282	JASPAR	68.0857	47.4483	37.3189	0.154828	0.158786	3.21676
HLF	Q16534	ENSG00000108924	TTR	P02766	ENSG00000118271	JASPAR	0.051432	0.00661646	0.624913	0.0341753	0.19042	2.41046
HNF1A	P20823	ENSG00000135100	TTR	P02766	ENSG00000118271	JASPAR	0	279.879	394.275	0.0341753	0.19042	2.41046
SOX17	Q9H6I2	ENSG00000164736	TTR	P02766	ENSG00000118271	JASPAR	0	0	0.210397	0.0341753	0.19042	2.41046
NFE2L1	Q14494	ENSG00000082641	TTR	P02766	ENSG00000118271	JASPAR	89.539	139.479	242.692	0.0341753	0.19042	2.41046
NKX3-1	Q99801	ENSG00000167034	TTR	P02766	ENSG00000118271	JASPAR	5.38045	20.708	5.68667	0.0341753	0.19042	2.41046
MYC	P01106	ENSG00000136997	TTR	P02766	ENSG00000118271	JASPAR	51.6221	36.5708	35.0688	0.0341753	0.19042	2.41046
BCL6	P41182	ENSG00000113916	TTR	P02766	ENSG00000118271	JASPAR	17.611	18.975	51.5956	0.0341753	0.19042	2.41046
MAFF	Q9ULX9	ENSG00000185022	TTR	P02766	ENSG00000118271	JASPAR	8.77248	23.4846	67.9823	0.0341753	0.19042	2.41046
MAFK	O60675	ENSG00000198517	TTR	P02766	ENSG00000118271	JASPAR	8.17382	16.4528	31.4166	0.0341753	0.19042	2.41046
MAF	O75444	ENSG00000178573	TTR	P02766	ENSG00000118271	JASPAR	0.249353	1.61832	7.95452	0.0341753	0.19042	2.41046
TCF7L2	Q9NQB0	ENSG00000148737	TTR	P02766	ENSG00000118271	JASPAR	3.45016	8.57097	12.5594	0.0341753	0.19042	2.41046
SREBF2	Q12772	ENSG00000198911	TTR	P02766	ENSG00000118271	JASPAR	14.6788	14.7788	51.0807	0.0341753	0.19042	2.41046
ATF3	P18847	ENSG00000162772	TTR	P02766	ENSG00000118271	JASPAR	1.73498	26.2105	77.9532	0.0341753	0.19042	2.41046
GRHL1	Q9NZI5	ENSG00000134317	TTR	P02766	ENSG00000118271	JASPAR	0.271324	0.6238	3.27216	0.0341753	0.19042	2.41046
MLXIPL	Q9NP71	ENSG00000009950	TTR	P02766	ENSG00000118271	JASPAR	0.0213104	0.250801	32.2006	0.0341753	0.19042	2.41046
SOX13	Q9UN79	ENSG00000143842	TTR	P02766	ENSG00000118271	JASPAR	2.65661	5.88889	13.5271	0.0341753	0.19042	2.41046
TFDP1	Q14186	ENSG00000198176	TTR	P02766	ENSG00000118271	JASPAR	68.0857	47.4483	37.3189	0.0341753	0.19042	2.41046

## Sheet: ssKSRs
Central PK			Phosphoprotein			Position	AA	Reference	Phosphoprotein
Gene name	UniProt ID	Ensembl gene ID	Gene name	UniProt ID	Ensembl gene ID				GFP	FHH-2.25d	FHH-5d
PIM2	Q9P1W9	ENSG00000102096	MYC	P01106	ENSG00000136997	329	S	18438430	N/A	N/A	N/A
PIM1	P11309	ENSG00000137193	SMAD3	P84022	ENSG00000166949	N/A	N/A	29472550	N/A	N/A	N/A
PIM1	P11309	ENSG00000137193	CDKN1A	P38936	ENSG00000124762	145	T	11231573;11463845;15001356;12431783;17855660;20307683;16982699;11756412;UniProt	N/A	N/A	N/A
PIM2	Q9P1W9	ENSG00000102096	CDKN1A	P38936	ENSG00000124762	145	T	11231573;11463845;15001356;12431783;17855660;20307683;16982699;11756412;UniProt	N/A	N/A	N/A
PIM1	P11309	ENSG00000137193	CDKN1A	P38936	ENSG00000124762	146	S	17855660;11756412;10753973;UniProt	N/A	N/A	N/A
PIM1	P11309	ENSG00000137193	MYC	P01106	ENSG00000136997	62	S	18438430;29472550	N/A	N/A	N/A
PIM1	P11309	ENSG00000137193	NKX3-1	Q99801	ENSG00000167034	185	S	23129228;PhosphoSitePlus	N/A	N/A	N/A
PIM1	P11309	ENSG00000137193	NKX3-1	Q99801	ENSG00000167034	89	T	23129228;PhosphoSitePlus	N/A	N/A	N/A
PIM1	P11309	ENSG00000137193	NKX3-1	Q99801	ENSG00000167034	186	S	23129228;PhosphoSitePlus	N/A	N/A	N/A
PIM1	P11309	ENSG00000137193	NKX3-1	Q99801	ENSG00000167034	195	S	23129228;PhosphoSitePlus	N/A	N/A	N/A
PIM1	P11309	ENSG00000137193	NKX3-1	Q99801	ENSG00000167034	196	S	23129228;PhosphoSitePlus	N/A	N/A	N/A
PIM1	P11309	ENSG00000137193	AAT	P01009	ENSG00000197249	309	S	iGPS	N/A	N/A	N/A
PIM2	Q9P1W9	ENSG00000102096	AAT	P01009	ENSG00000197249	309	S	iGPS	N/A	N/A	N/A
PIM1	P11309	ENSG00000137193	ATF3	P18847	ENSG00000162772	59	S	iGPS	N/A	N/A	N/A
PIM1	P11309	ENSG00000137193	ATF3	P18847	ENSG00000162772	60	S	iGPS	N/A	N/A	N/A
PIM1	P11309	ENSG00000137193	ATF3	P18847	ENSG00000162772	64	S	iGPS	N/A	N/A	N/A
PIM1	P11309	ENSG00000137193	ATF3	P18847	ENSG00000162772	111	T	iGPS	N/A	N/A	N/A
PIM1	P11309	ENSG00000137193	ATF3	P18847	ENSG00000162772	123	S	iGPS	N/A	N/A	N/A
PIM2	Q9P1W9	ENSG00000102096	ATF3	P18847	ENSG00000162772	59	S	iGPS	N/A	N/A	N/A
PIM2	Q9P1W9	ENSG00000102096	ATF3	P18847	ENSG00000162772	60	S	iGPS	N/A	N/A	N/A
PIM2	Q9P1W9	ENSG00000102096	ATF3	P18847	ENSG00000162772	64	S	iGPS	N/A	N/A	N/A
PIM2	Q9P1W9	ENSG00000102096	ATF3	P18847	ENSG00000162772	111	T	iGPS	N/A	N/A	N/A
PIM2	Q9P1W9	ENSG00000102096	ATF3	P18847	ENSG00000162772	123	S	iGPS	N/A	N/A	N/A
PIM1	P11309	ENSG00000137193	BCL6	P41182	ENSG00000113916	27	S	iGPS	N/A	N/A	N/A
PIM1	P11309	ENSG00000137193	BCL6	P41182	ENSG00000113916	70	S	iGPS	N/A	N/A	N/A
PIM1	P11309	ENSG00000137193	BCL6	P41182	ENSG00000113916	307	S	iGPS	N/A	N/A	N/A
PIM1	P11309	ENSG00000137193	BCL6	P41182	ENSG00000113916	308	S	iGPS	N/A	N/A	N/A
PIM1	P11309	ENSG00000137193	BCL6	P41182	ENSG00000113916	409	T	iGPS	N/A	N/A	N/A
PIM1	P11309	ENSG00000137193	BCL6	P41182	ENSG00000113916	432	S	iGPS	N/A	N/A	N/A
PIM1	P11309	ENSG00000137193	BCL6	P41182	ENSG00000113916	434	S	iGPS	N/A	N/A	N/A
PIM1	P11309	ENSG00000137193	BCL6	P41182	ENSG00000113916	453	S	iGPS	N/A	N/A	N/A
PIM1	P11309	ENSG00000137193	BCL6	P41182	ENSG00000113916	455	T	iGPS	N/A	N/A	N/A
PIM1	P11309	ENSG00000137193	BCL6	P41182	ENSG00000113916	457	S	iGPS	N/A	N/A	N/A
PIM1	P11309	ENSG00000137193	BCL6	P41182	ENSG00000113916	460	S	iGPS	N/A	N/A	N/A
PIM1	P11309	ENSG00000137193	BCL6	P41182	ENSG00000113916	462	S	iGPS	N/A	N/A	N/A
PIM1	P11309	ENSG00000137193	BCL6	P41182	ENSG00000113916	537	T	iGPS	N/A	N/A	N/A
PIM1	P11309	ENSG00000137193	BCL6	P41182	ENSG00000113916	597	S	iGPS	N/A	N/A	N/A
PIM1	P11309	ENSG00000137193	BCL6	P41182	ENSG00000113916	671	S	iGPS	N/A	N/A	N/A
PIM1	P11309	ENSG00000137193	BCL6	P41182	ENSG00000113916	694	S	iGPS	N/A	N/A	N/A
PIM2	Q9P1W9	ENSG00000102096	BCL6	P41182	ENSG00000113916	27	S	iGPS	N/A	N/A	N/A
PIM2	Q9P1W9	ENSG00000102096	BCL6	P41182	ENSG00000113916	70	S	iGPS	N/A	N/A	N/A
PIM2	Q9P1W9	ENSG00000102096	BCL6	P41182	ENSG00000113916	307	S	iGPS	N/A	N/A	N/A
PIM2	Q9P1W9	ENSG00000102096	BCL6	P41182	ENSG00000113916	308	S	iGPS	N/A	N/A	N/A
PIM2	Q9P1W9	ENSG00000102096	BCL6	P41182	ENSG00000113916	409	T	iGPS	N/A	N/A	N/A
PIM2	Q9P1W9	ENSG00000102096	BCL6	P41182	ENSG00000113916	432	S	iGPS	N/A	N/A	N/A
PIM2	Q9P1W9	ENSG00000102096	BCL6	P41182	ENSG00000113916	434	S	iGPS	N/A	N/A	N/A
PIM2	Q9P1W9	ENSG00000102096	BCL6	P41182	ENSG00000113916	453	S	iGPS	N/A	N/A	N/A
PIM2	Q9P1W9	ENSG00000102096	BCL6	P41182	ENSG00000113916	455	T	iGPS	N/A	N/A	N/A
PIM2	Q9P1W9	ENSG00000102096	BCL6	P41182	ENSG00000113916	457	S	iGPS	N/A	N/A	N/A
PIM2	Q9P1W9	ENSG00000102096	BCL6	P41182	ENSG00000113916	460	S	iGPS	N/A	N/A	N/A
PIM2	Q9P1W9	ENSG00000102096	BCL6	P41182	ENSG00000113916	462	S	iGPS	N/A	N/A	N/A
PIM2	Q9P1W9	ENSG00000102096	BCL6	P41182	ENSG00000113916	537	T	iGPS	N/A	N/A	N/A
PIM2	Q9P1W9	ENSG00000102096	BCL6	P41182	ENSG00000113916	597	S	iGPS	N/A	N/A	N/A
PIM2	Q9P1W9	ENSG00000102096	BCL6	P41182	ENSG00000113916	671	S	iGPS	N/A	N/A	N/A
PIM2	Q9P1W9	ENSG00000102096	BCL6	P41182	ENSG00000113916	694	S	iGPS	N/A	N/A	N/A
PIM1	P11309	ENSG00000137193	CCND2	P30279	ENSG00000118971	175	S	iGPS	N/A	N/A	N/A
PIM1	P11309	ENSG00000137193	CCND2	P30279	ENSG00000118971	269	S	iGPS	N/A	N/A	N/A
PIM1	P11309	ENSG00000137193	CCND2	P30279	ENSG00000118971	271	S	iGPS	N/A	N/A	N/A
PIM2	Q9P1W9	ENSG00000102096	CCND2	P30279	ENSG00000118971	175	S	iGPS	N/A	N/A	N/A
PIM2	Q9P1W9	ENSG00000102096	CCND2	P30279	ENSG00000118971	269	S	iGPS	N/A	N/A	N/A
PIM2	Q9P1W9	ENSG00000102096	CCND2	P30279	ENSG00000118971	271	S	iGPS	N/A	N/A	N/A
PIM1	P11309	ENSG00000137193	CDKN1A	P38936	ENSG00000124762	2	S	iGPS	N/A	N/A	N/A
PIM1	P11309	ENSG00000137193	CDKN1A	P38936	ENSG00000124762	97	T	iGPS	N/A	N/A	N/A
PIM1	P11309	ENSG00000137193	CDKN1A	P38936	ENSG00000124762	145	T	iGPS	N/A	N/A	N/A
PIM1	P11309	ENSG00000137193	CDKN1A	P38936	ENSG00000124762	146	S	iGPS	N/A	N/A	N/A
PIM1	P11309	ENSG00000137193	CDKN1A	P38936	ENSG00000124762	160	S	iGPS	N/A	N/A	N/A
PIM2	Q9P1W9	ENSG00000102096	CDKN1A	P38936	ENSG00000124762	2	S	iGPS	N/A	N/A	N/A
PIM2	Q9P1W9	ENSG00000102096	CDKN1A	P38936	ENSG00000124762	97	T	iGPS	N/A	N/A	N/A
PIM2	Q9P1W9	ENSG00000102096	CDKN1A	P38936	ENSG00000124762	145	T	iGPS	N/A	N/A	N/A
PIM2	Q9P1W9	ENSG00000102096	CDKN1A	P38936	ENSG00000124762	146	S	iGPS	N/A	N/A	N/A
PIM2	Q9P1W9	ENSG00000102096	CDKN1A	P38936	ENSG00000124762	160	S	iGPS	N/A	N/A	N/A
PIM1	P11309	ENSG00000137193	FTH1	P02794	ENSG00000167996	2	T	iGPS	N/A	N/A	N/A
PIM1	P11309	ENSG00000137193	FTH1	P02794	ENSG00000167996	5	S	iGPS	N/A	N/A	N/A
PIM2	Q9P1W9	ENSG00000102096	FTH1	P02794	ENSG00000167996	2	T	iGPS	N/A	N/A	N/A
PIM2	Q9P1W9	ENSG00000102096	FTH1	P02794	ENSG00000167996	5	S	iGPS	N/A	N/A	N/A
PIM1	P11309	ENSG00000137193	FTL	P02792	ENSG00000087086	2	S	iGPS	N/A	N/A	N/A
PIM1	P11309	ENSG00000137193	FTL	P02792	ENSG00000087086	3	S	iGPS	N/A	N/A	N/A
PIM1	P11309	ENSG00000137193	FTL	P02792	ENSG00000087086	10	S	iGPS	N/A	N/A	N/A
PIM1	P11309	ENSG00000137193	FTL	P02792	ENSG00000087086	171	T	iGPS	N/A	N/A	N/A
PIM2	Q9P1W9	ENSG00000102096	FTL	P02792	ENSG00000087086	2	S	iGPS	N/A	N/A	N/A
PIM2	Q9P1W9	ENSG00000102096	FTL	P02792	ENSG00000087086	3	S	iGPS	N/A	N/A	N/A
PIM2	Q9P1W9	ENSG00000102096	FTL	P02792	ENSG00000087086	10	S	iGPS	N/A	N/A	N/A
PIM2	Q9P1W9	ENSG00000102096	FTL	P02792	ENSG00000087086	171	T	iGPS	N/A	N/A	N/A
PIM1	P11309	ENSG00000137193	GCLC	P48506	ENSG00000001084	70	S	iGPS	N/A	N/A	N/A
PIM1	P11309	ENSG00000137193	GCLC	P48506	ENSG00000001084	132	T	iGPS	N/A	N/A	N/A
PIM1	P11309	ENSG00000137193	GCLC	P48506	ENSG00000001084	133	S	iGPS	N/A	N/A	N/A
PIM1	P11309	ENSG00000137193	GCLC	P48506	ENSG00000001084	188	T	iGPS	N/A	N/A	N/A
PIM1	P11309	ENSG00000137193	GCLC	P48506	ENSG00000001084	325	S	iGPS	N/A	N/A	N/A
PIM1	P11309	ENSG00000137193	GCLC	P48506	ENSG00000001084	331	S	iGPS	N/A	N/A	N/A
PIM1	P11309	ENSG00000137193	GCLC	P48506	ENSG00000001084	567	S	iGPS	N/A	N/A	N/A
PIM1	P11309	ENSG00000137193	GCLC	P48506	ENSG00000001084	631	S	iGPS	N/A	N/A	N/A
PIM1	P11309	ENSG00000137193	GCLC	P48506	ENSG00000001084	635	S	iGPS	N/A	N/A	N/A
PIM2	Q9P1W9	ENSG00000102096	GCLC	P48506	ENSG00000001084	70	S	iGPS	N/A	N/A	N/A
PIM2	Q9P1W9	ENSG00000102096	GCLC	P48506	ENSG00000001084	132	T	iGPS	N/A	N/A	N/A
PIM2	Q9P1W9	ENSG00000102096	GCLC	P48506	ENSG00000001084	133	S	iGPS	N/A	N/A	N/A
PIM2	Q9P1W9	ENSG00000102096	GCLC	P48506	ENSG00000001084	188	T	iGPS	N/A	N/A	N/A
PIM2	Q9P1W9	ENSG00000102096	GCLC	P48506	ENSG00000001084	325	S	iGPS	N/A	N/A	N/A
PIM2	Q9P1W9	ENSG00000102096	GCLC	P48506	ENSG00000001084	331	S	iGPS	N/A	N/A	N/A
PIM2	Q9P1W9	ENSG00000102096	GCLC	P48506	ENSG00000001084	567	S	iGPS	N/A	N/A	N/A
PIM2	Q9P1W9	ENSG00000102096	GCLC	P48506	ENSG00000001084	631	S	iGPS	N/A	N/A	N/A
PIM2	Q9P1W9	ENSG00000102096	GCLC	P48506	ENSG00000001084	635	S	iGPS	N/A	N/A	N/A
PIM1	P11309	ENSG00000137193	GCLM	P48507	ENSG00000023909	17	T	iGPS	N/A	N/A	N/A
PIM1	P11309	ENSG00000137193	GCLM	P48507	ENSG00000023909	37	S	iGPS	N/A	N/A	N/A
PIM1	P11309	ENSG00000137193	GCLM	P48507	ENSG00000023909	92	S	iGPS	N/A	N/A	N/A
PIM1	P11309	ENSG00000137193	GCLM	P48507	ENSG00000023909	102	S	iGPS	N/A	N/A	N/A
PIM1	P11309	ENSG00000137193	GCLM	P48507	ENSG00000023909	222	S	iGPS	N/A	N/A	N/A
PIM1	P11309	ENSG00000137193	GCLM	P48507	ENSG00000023909	225	S	iGPS	N/A	N/A	N/A
PIM1	P11309	ENSG00000137193	GCLM	P48507	ENSG00000023909	274	S	iGPS	N/A	N/A	N/A
PIM2	Q9P1W9	ENSG00000102096	GCLM	P48507	ENSG00000023909	17	T	iGPS	N/A	N/A	N/A
PIM2	Q9P1W9	ENSG00000102096	GCLM	P48507	ENSG00000023909	37	S	iGPS	N/A	N/A	N/A
PIM2	Q9P1W9	ENSG00000102096	GCLM	P48507	ENSG00000023909	92	S	iGPS	N/A	N/A	N/A
PIM2	Q9P1W9	ENSG00000102096	GCLM	P48507	ENSG00000023909	102	S	iGPS	N/A	N/A	N/A
PIM2	Q9P1W9	ENSG00000102096	GCLM	P48507	ENSG00000023909	222	S	iGPS	N/A	N/A	N/A
PIM2	Q9P1W9	ENSG00000102096	GCLM	P48507	ENSG00000023909	225	S	iGPS	N/A	N/A	N/A
PIM2	Q9P1W9	ENSG00000102096	GCLM	P48507	ENSG00000023909	274	S	iGPS	N/A	N/A	N/A
PIM1	P11309	ENSG00000137193	HMOX1	P09601	ENSG00000100292	8	S	iGPS	N/A	N/A	N/A
PIM1	P11309	ENSG00000137193	HMOX1	P09601	ENSG00000100292	14	S	iGPS	N/A	N/A	N/A
PIM1	P11309	ENSG00000137193	HMOX1	P09601	ENSG00000100292	184	S	iGPS	N/A	N/A	N/A
PIM1	P11309	ENSG00000137193	HMOX1	P09601	ENSG00000100292	188	S	iGPS	N/A	N/A	N/A
PIM1	P11309	ENSG00000137193	HMOX1	P09601	ENSG00000100292	231	S	iGPS	N/A	N/A	N/A
PIM1	P11309	ENSG00000137193	HMOX1	P09601	ENSG00000100292	241	S	iGPS	65154	58571	58787
PIM1	P11309	ENSG00000137193	HMOX1	P09601	ENSG00000100292	252	T	iGPS	N/A	N/A	N/A
PIM1	P11309	ENSG00000137193	HSPB1	P04792	ENSG00000106211	15	S	iGPS	568610	661670	1054900
PIM1	P11309	ENSG00000137193	HSPB1	P04792	ENSG00000106211	78	S	iGPS	N/A	N/A	N/A
PIM1	P11309	ENSG00000137193	HSPB1	P04792	ENSG00000106211	82	S	iGPS	148330	126690	198630
PIM1	P11309	ENSG00000137193	HSPB1	P04792	ENSG00000106211	83	S	iGPS	54955	40388	73862
PIM1	P11309	ENSG00000137193	HSPB1	P04792	ENSG00000106211	86	S	iGPS	103030	81365	116660
PIM1	P11309	ENSG00000137193	HSPB1	P04792	ENSG00000106211	143	T	iGPS	N/A	N/A	N/A
PIM1	P11309	ENSG00000137193	HSPB1	P04792	ENSG00000106211	158	S	iGPS	N/A	N/A	N/A
PIM2	Q9P1W9	ENSG00000102096	HSPB1	P04792	ENSG00000106211	15	S	iGPS	568610	661670	1054900
PIM2	Q9P1W9	ENSG00000102096	HSPB1	P04792	ENSG00000106211	78	S	iGPS	N/A	N/A	N/A
PIM2	Q9P1W9	ENSG00000102096	HSPB1	P04792	ENSG00000106211	82	S	iGPS	148330	126690	198630
PIM2	Q9P1W9	ENSG00000102096	HSPB1	P04792	ENSG00000106211	83	S	iGPS	54955	40388	73862
PIM2	Q9P1W9	ENSG00000102096	HSPB1	P04792	ENSG00000106211	86	S	iGPS	103030	81365	116660
PIM2	Q9P1W9	ENSG00000102096	HSPB1	P04792	ENSG00000106211	143	T	iGPS	N/A	N/A	N/A
PIM2	Q9P1W9	ENSG00000102096	HSPB1	P04792	ENSG00000106211	158	S	iGPS	N/A	N/A	N/A
PIM1	P11309	ENSG00000137193	IRF6	O14896	ENSG00000117595	424	S	iGPS	N/A	N/A	N/A
PIM2	Q9P1W9	ENSG00000102096	IRF6	O14896	ENSG00000117595	424	S	iGPS	N/A	N/A	N/A
PIM1	P11309	ENSG00000137193	LPCAT3	Q6P1A2	ENSG00000111684	4	S	iGPS	N/A	N/A	N/A
PIM1	P11309	ENSG00000137193	LPCAT3	Q6P1A2	ENSG00000111684	34	S	iGPS	N/A	N/A	N/A
PIM1	P11309	ENSG00000137193	LPCAT3	Q6P1A2	ENSG00000111684	112	T	iGPS	N/A	N/A	N/A
PIM1	P11309	ENSG00000137193	LPCAT3	Q6P1A2	ENSG00000111684	117	T	iGPS	N/A	N/A	N/A
PIM1	P11309	ENSG00000137193	LPCAT3	Q6P1A2	ENSG00000111684	168	S	iGPS	N/A	N/A	N/A
PIM1	P11309	ENSG00000137193	LPCAT3	Q6P1A2	ENSG00000111684	170	S	iGPS	N/A	N/A	N/A
PIM2	Q9P1W9	ENSG00000102096	LPCAT3	Q6P1A2	ENSG00000111684	4	S	iGPS	N/A	N/A	N/A
PIM2	Q9P1W9	ENSG00000102096	LPCAT3	Q6P1A2	ENSG00000111684	34	S	iGPS	N/A	N/A	N/A
PIM2	Q9P1W9	ENSG00000102096	LPCAT3	Q6P1A2	ENSG00000111684	112	T	iGPS	N/A	N/A	N/A
PIM2	Q9P1W9	ENSG00000102096	LPCAT3	Q6P1A2	ENSG00000111684	117	T	iGPS	N/A	N/A	N/A
PIM2	Q9P1W9	ENSG00000102096	LPCAT3	Q6P1A2	ENSG00000111684	168	S	iGPS	N/A	N/A	N/A
PIM2	Q9P1W9	ENSG00000102096	LPCAT3	Q6P1A2	ENSG00000111684	170	S	iGPS	N/A	N/A	N/A
PIM1	P11309	ENSG00000137193	MAF	O75444	ENSG00000178573	3	S	iGPS	N/A	N/A	N/A
PIM1	P11309	ENSG00000137193	MAF	O75444	ENSG00000178573	44	S	iGPS	N/A	N/A	N/A
PIM1	P11309	ENSG00000137193	MAF	O75444	ENSG00000178573	62	T	iGPS	N/A	N/A	N/A
PIM1	P11309	ENSG00000137193	MAF	O75444	ENSG00000178573	72	S	iGPS	N/A	N/A	N/A
PIM1	P11309	ENSG00000137193	MAF	O75444	ENSG00000178573	270	S	iGPS	N/A	N/A	N/A
PIM1	P11309	ENSG00000137193	MAF	O75444	ENSG00000178573	282	S	iGPS	N/A	N/A	N/A
PIM1	P11309	ENSG00000137193	MAF	O75444	ENSG00000178573	295	T	iGPS	N/A	N/A	N/A
PIM1	P11309	ENSG00000137193	MAF	O75444	ENSG00000178573	335	S	iGPS	N/A	N/A	N/A
PIM1	P11309	ENSG00000137193	MAF	O75444	ENSG00000178573	361	S	iGPS	N/A	N/A	N/A
PIM1	P11309	ENSG00000137193	MAF	O75444	ENSG00000178573	362	S	iGPS	N/A	N/A	N/A
PIM1	P11309	ENSG00000137193	MAFF	Q9ULX9	ENSG00000185022	2	S	iGPS	N/A	N/A	N/A
PIM1	P11309	ENSG00000137193	MAFF	Q9ULX9	ENSG00000185022	18	S	iGPS	N/A	N/A	N/A
PIM1	P11309	ENSG00000137193	MAFF	Q9ULX9	ENSG00000185022	45	S	iGPS	N/A	N/A	N/A
PIM1	P11309	ENSG00000137193	MAFF	Q9ULX9	ENSG00000185022	58	T	iGPS	N/A	N/A	N/A
PIM1	P11309	ENSG00000137193	MAFF	Q9ULX9	ENSG00000185022	84	S	iGPS	N/A	N/A	N/A
PIM2	Q9P1W9	ENSG00000102096	MAFF	Q9ULX9	ENSG00000185022	2	S	iGPS	N/A	N/A	N/A
PIM2	Q9P1W9	ENSG00000102096	MAFF	Q9ULX9	ENSG00000185022	18	S	iGPS	N/A	N/A	N/A
PIM2	Q9P1W9	ENSG00000102096	MAFF	Q9ULX9	ENSG00000185022	45	S	iGPS	N/A	N/A	N/A
PIM2	Q9P1W9	ENSG00000102096	MAFF	Q9ULX9	ENSG00000185022	58	T	iGPS	N/A	N/A	N/A
PIM2	Q9P1W9	ENSG00000102096	MAFF	Q9ULX9	ENSG00000185022	84	S	iGPS	N/A	N/A	N/A
PIM1	P11309	ENSG00000137193	MLXIPL	Q9NP71	ENSG00000009950	20	S	iGPS	N/A	N/A	N/A
PIM1	P11309	ENSG00000137193	MLXIPL	Q9NP71	ENSG00000009950	23	S	iGPS	N/A	N/A	N/A
PIM1	P11309	ENSG00000137193	MLXIPL	Q9NP71	ENSG00000009950	37	S	iGPS	N/A	N/A	N/A
PIM1	P11309	ENSG00000137193	MLXIPL	Q9NP71	ENSG00000009950	61	S	iGPS	N/A	N/A	N/A
PIM1	P11309	ENSG00000137193	MLXIPL	Q9NP71	ENSG00000009950	71	S	iGPS	N/A	N/A	N/A
PIM1	P11309	ENSG00000137193	MLXIPL	Q9NP71	ENSG00000009950	140	S	iGPS	N/A	N/A	N/A
PIM1	P11309	ENSG00000137193	MLXIPL	Q9NP71	ENSG00000009950	196	S	iGPS	N/A	N/A	N/A
PIM1	P11309	ENSG00000137193	MLXIPL	Q9NP71	ENSG00000009950	322	S	iGPS	N/A	N/A	N/A
PIM1	P11309	ENSG00000137193	MLXIPL	Q9NP71	ENSG00000009950	361	S	iGPS	N/A	N/A	N/A
PIM1	P11309	ENSG00000137193	MLXIPL	Q9NP71	ENSG00000009950	499	S	iGPS	N/A	N/A	N/A
PIM1	P11309	ENSG00000137193	MLXIPL	Q9NP71	ENSG00000009950	506	S	iGPS	N/A	N/A	N/A
PIM1	P11309	ENSG00000137193	MLXIPL	Q9NP71	ENSG00000009950	556	S	iGPS	N/A	N/A	N/A
PIM1	P11309	ENSG00000137193	MLXIPL	Q9NP71	ENSG00000009950	602	S	iGPS	N/A	N/A	N/A
PIM1	P11309	ENSG00000137193	MLXIPL	Q9NP71	ENSG00000009950	614	S	iGPS	N/A	N/A	N/A
PIM1	P11309	ENSG00000137193	MLXIPL	Q9NP71	ENSG00000009950	644	S	iGPS	N/A	N/A	N/A
PIM1	P11309	ENSG00000137193	MLXIPL	Q9NP71	ENSG00000009950	653	T	iGPS	N/A	N/A	N/A
PIM1	P11309	ENSG00000137193	MLXIPL	Q9NP71	ENSG00000009950	684	S	iGPS	N/A	N/A	N/A
PIM1	P11309	ENSG00000137193	MLXIPL	Q9NP71	ENSG00000009950	688	S	iGPS	N/A	N/A	N/A
PIM1	P11309	ENSG00000137193	MLXIPL	Q9NP71	ENSG00000009950	692	T	iGPS	N/A	N/A	N/A
PIM1	P11309	ENSG00000137193	MLXIPL	Q9NP71	ENSG00000009950	787	S	iGPS	N/A	N/A	N/A
PIM1	P11309	ENSG00000137193	MLXIPL	Q9NP71	ENSG00000009950	790	S	iGPS	N/A	N/A	N/A
PIM1	P11309	ENSG00000137193	MLXIPL	Q9NP71	ENSG00000009950	798	S	iGPS	N/A	N/A	N/A
PIM1	P11309	ENSG00000137193	MLXIPL	Q9NP71	ENSG00000009950	824	T	iGPS	N/A	N/A	N/A
PIM1	P11309	ENSG00000137193	MLXIPL	Q9NP71	ENSG00000009950	825	S	iGPS	N/A	N/A	N/A
PIM1	P11309	ENSG00000137193	MLXIPL	Q9NP71	ENSG00000009950	827	S	iGPS	N/A	N/A	N/A
PIM1	P11309	ENSG00000137193	MLXIPL	Q9NP71	ENSG00000009950	844	T	iGPS	N/A	N/A	N/A
PIM2	Q9P1W9	ENSG00000102096	MLXIPL	Q9NP71	ENSG00000009950	20	S	iGPS	N/A	N/A	N/A
PIM2	Q9P1W9	ENSG00000102096	MLXIPL	Q9NP71	ENSG00000009950	23	S	iGPS	N/A	N/A	N/A
PIM2	Q9P1W9	ENSG00000102096	MLXIPL	Q9NP71	ENSG00000009950	37	S	iGPS	N/A	N/A	N/A
PIM2	Q9P1W9	ENSG00000102096	MLXIPL	Q9NP71	ENSG00000009950	61	S	iGPS	N/A	N/A	N/A
PIM2	Q9P1W9	ENSG00000102096	MLXIPL	Q9NP71	ENSG00000009950	71	S	iGPS	N/A	N/A	N/A
PIM2	Q9P1W9	ENSG00000102096	MLXIPL	Q9NP71	ENSG00000009950	140	S	iGPS	N/A	N/A	N/A
PIM2	Q9P1W9	ENSG00000102096	MLXIPL	Q9NP71	ENSG00000009950	196	S	iGPS	N/A	N/A	N/A
PIM2	Q9P1W9	ENSG00000102096	MLXIPL	Q9NP71	ENSG00000009950	322	S	iGPS	N/A	N/A	N/A
PIM2	Q9P1W9	ENSG00000102096	MLXIPL	Q9NP71	ENSG00000009950	361	S	iGPS	N/A	N/A	N/A
PIM2	Q9P1W9	ENSG00000102096	MLXIPL	Q9NP71	ENSG00000009950	499	S	iGPS	N/A	N/A	N/A
PIM2	Q9P1W9	ENSG00000102096	MLXIPL	Q9NP71	ENSG00000009950	506	S	iGPS	N/A	N/A	N/A
PIM2	Q9P1W9	ENSG00000102096	MLXIPL	Q9NP71	ENSG00000009950	556	S	iGPS	N/A	N/A	N/A
PIM2	Q9P1W9	ENSG00000102096	MLXIPL	Q9NP71	ENSG00000009950	602	S	iGPS	N/A	N/A	N/A
PIM2	Q9P1W9	ENSG00000102096	MLXIPL	Q9NP71	ENSG00000009950	614	S	iGPS	N/A	N/A	N/A
PIM2	Q9P1W9	ENSG00000102096	MLXIPL	Q9NP71	ENSG00000009950	644	S	iGPS	N/A	N/A	N/A
PIM2	Q9P1W9	ENSG00000102096	MLXIPL	Q9NP71	ENSG00000009950	653	T	iGPS	N/A	N/A	N/A
PIM2	Q9P1W9	ENSG00000102096	MLXIPL	Q9NP71	ENSG00000009950	684	S	iGPS	N/A	N/A	N/A
PIM2	Q9P1W9	ENSG00000102096	MLXIPL	Q9NP71	ENSG00000009950	688	S	iGPS	N/A	N/A	N/A
PIM2	Q9P1W9	ENSG00000102096	MLXIPL	Q9NP71	ENSG00000009950	692	T	iGPS	N/A	N/A	N/A
PIM2	Q9P1W9	ENSG00000102096	MLXIPL	Q9NP71	ENSG00000009950	787	S	iGPS	N/A	N/A	N/A
PIM2	Q9P1W9	ENSG00000102096	MLXIPL	Q9NP71	ENSG00000009950	790	S	iGPS	N/A	N/A	N/A
PIM2	Q9P1W9	ENSG00000102096	MLXIPL	Q9NP71	ENSG00000009950	798	S	iGPS	N/A	N/A	N/A
PIM2	Q9P1W9	ENSG00000102096	MLXIPL	Q9NP71	ENSG00000009950	824	T	iGPS	N/A	N/A	N/A
PIM2	Q9P1W9	ENSG00000102096	MLXIPL	Q9NP71	ENSG00000009950	825	S	iGPS	N/A	N/A	N/A
PIM2	Q9P1W9	ENSG00000102096	MLXIPL	Q9NP71	ENSG00000009950	827	S	iGPS	N/A	N/A	N/A
PIM2	Q9P1W9	ENSG00000102096	MLXIPL	Q9NP71	ENSG00000009950	844	T	iGPS	N/A	N/A	N/A
PIM1	P11309	ENSG00000137193	MYC	P01106	ENSG00000136997	6	S	iGPS	N/A	N/A	N/A
PIM1	P11309	ENSG00000137193	MYC	P01106	ENSG00000136997	67	S	iGPS	N/A	N/A	N/A
PIM1	P11309	ENSG00000137193	MYC	P01106	ENSG00000136997	146	S	iGPS	N/A	N/A	N/A
PIM1	P11309	ENSG00000137193	MYC	P01106	ENSG00000136997	159	S	iGPS	N/A	N/A	N/A
PIM1	P11309	ENSG00000137193	MYC	P01106	ENSG00000136997	169	S	iGPS	N/A	N/A	N/A
PIM1	P11309	ENSG00000137193	MYC	P01106	ENSG00000136997	225	S	iGPS	N/A	N/A	N/A
PIM1	P11309	ENSG00000137193	MYC	P01106	ENSG00000136997	226	S	iGPS	N/A	N/A	N/A
PIM1	P11309	ENSG00000137193	MYC	P01106	ENSG00000136997	249	S	iGPS	N/A	N/A	N/A
PIM1	P11309	ENSG00000137193	MYC	P01106	ENSG00000136997	250	S	iGPS	N/A	N/A	N/A
PIM1	P11309	ENSG00000137193	MYC	P01106	ENSG00000136997	252	S	iGPS	N/A	N/A	N/A
PIM1	P11309	ENSG00000137193	MYC	P01106	ENSG00000136997	277	S	iGPS	N/A	N/A	N/A
PIM1	P11309	ENSG00000137193	MYC	P01106	ENSG00000136997	279	S	iGPS	N/A	N/A	N/A
PIM1	P11309	ENSG00000137193	MYC	P01106	ENSG00000136997	329	S	iGPS	N/A	N/A	N/A
PIM1	P11309	ENSG00000137193	MYC	P01106	ENSG00000136997	337	S	iGPS	N/A	N/A	N/A
PIM1	P11309	ENSG00000137193	MYC	P01106	ENSG00000136997	343	T	iGPS	N/A	N/A	N/A
PIM1	P11309	ENSG00000137193	MYC	P01106	ENSG00000136997	344	S	iGPS	N/A	N/A	N/A
PIM1	P11309	ENSG00000137193	MYC	P01106	ENSG00000136997	347	S	iGPS	N/A	N/A	N/A
PIM1	P11309	ENSG00000137193	MYC	P01106	ENSG00000136997	348	S	iGPS	N/A	N/A	N/A
PIM1	P11309	ENSG00000137193	MYC	P01106	ENSG00000136997	350	T	iGPS	N/A	N/A	N/A
PIM1	P11309	ENSG00000137193	MYC	P01106	ENSG00000136997	358	T	iGPS	N/A	N/A	N/A
PIM1	P11309	ENSG00000137193	MYC	P01106	ENSG00000136997	405	S	iGPS	N/A	N/A	N/A
PIM1	P11309	ENSG00000137193	MYC	P01106	ENSG00000136997	415	S	iGPS	N/A	N/A	N/A
PIM1	P11309	ENSG00000137193	MYC	P01106	ENSG00000136997	437	S	iGPS	N/A	N/A	N/A
PIM2	Q9P1W9	ENSG00000102096	MYC	P01106	ENSG00000136997	6	S	iGPS	N/A	N/A	N/A
PIM2	Q9P1W9	ENSG00000102096	MYC	P01106	ENSG00000136997	67	S	iGPS	N/A	N/A	N/A
PIM2	Q9P1W9	ENSG00000102096	MYC	P01106	ENSG00000136997	146	S	iGPS	N/A	N/A	N/A
PIM2	Q9P1W9	ENSG00000102096	MYC	P01106	ENSG00000136997	159	S	iGPS	N/A	N/A	N/A
PIM2	Q9P1W9	ENSG00000102096	MYC	P01106	ENSG00000136997	169	S	iGPS	N/A	N/A	N/A
PIM2	Q9P1W9	ENSG00000102096	MYC	P01106	ENSG00000136997	225	S	iGPS	N/A	N/A	N/A
PIM2	Q9P1W9	ENSG00000102096	MYC	P01106	ENSG00000136997	226	S	iGPS	N/A	N/A	N/A
PIM2	Q9P1W9	ENSG00000102096	MYC	P01106	ENSG00000136997	249	S	iGPS	N/A	N/A	N/A
PIM2	Q9P1W9	ENSG00000102096	MYC	P01106	ENSG00000136997	250	S	iGPS	N/A	N/A	N/A
PIM2	Q9P1W9	ENSG00000102096	MYC	P01106	ENSG00000136997	252	S	iGPS	N/A	N/A	N/A
PIM2	Q9P1W9	ENSG00000102096	MYC	P01106	ENSG00000136997	277	S	iGPS	N/A	N/A	N/A
PIM2	Q9P1W9	ENSG00000102096	MYC	P01106	ENSG00000136997	279	S	iGPS	N/A	N/A	N/A
PIM2	Q9P1W9	ENSG00000102096	MYC	P01106	ENSG00000136997	329	S	iGPS	N/A	N/A	N/A
PIM2	Q9P1W9	ENSG00000102096	MYC	P01106	ENSG00000136997	337	S	iGPS	N/A	N/A	N/A
PIM2	Q9P1W9	ENSG00000102096	MYC	P01106	ENSG00000136997	343	T	iGPS	N/A	N/A	N/A
PIM2	Q9P1W9	ENSG00000102096	MYC	P01106	ENSG00000136997	344	S	iGPS	N/A	N/A	N/A
PIM2	Q9P1W9	ENSG00000102096	MYC	P01106	ENSG00000136997	347	S	iGPS	N/A	N/A	N/A
PIM2	Q9P1W9	ENSG00000102096	MYC	P01106	ENSG00000136997	348	S	iGPS	N/A	N/A	N/A
PIM2	Q9P1W9	ENSG00000102096	MYC	P01106	ENSG00000136997	350	T	iGPS	N/A	N/A	N/A
PIM2	Q9P1W9	ENSG00000102096	MYC	P01106	ENSG00000136997	358	T	iGPS	N/A	N/A	N/A
PIM2	Q9P1W9	ENSG00000102096	MYC	P01106	ENSG00000136997	405	S	iGPS	N/A	N/A	N/A
PIM2	Q9P1W9	ENSG00000102096	MYC	P01106	ENSG00000136997	415	S	iGPS	N/A	N/A	N/A
PIM2	Q9P1W9	ENSG00000102096	MYC	P01106	ENSG00000136997	437	S	iGPS	N/A	N/A	N/A
PIM1	P11309	ENSG00000137193	PRNP	P04156	ENSG00000171867	231	S	iGPS	N/A	N/A	N/A
PIM2	Q9P1W9	ENSG00000102096	PRNP	P04156	ENSG00000171867	231	S	iGPS	N/A	N/A	N/A
PIM1	P11309	ENSG00000137193	PTGS2	P35354	ENSG00000073756	434	S	iGPS	N/A	N/A	N/A
PIM1	P11309	ENSG00000137193	PTGS2	P35354	ENSG00000073756	437	S	iGPS	N/A	N/A	N/A
PIM1	P11309	ENSG00000137193	PTGS2	P35354	ENSG00000073756	448	S	iGPS	N/A	N/A	N/A
PIM1	P11309	ENSG00000137193	PTGS2	P35354	ENSG00000073756	578	T	iGPS	N/A	N/A	N/A
PIM1	P11309	ENSG00000137193	PTGS2	P35354	ENSG00000073756	601	S	iGPS	N/A	N/A	N/A
PIM1	P11309	ENSG00000137193	PTGS2	P35354	ENSG00000073756	602	T	iGPS	N/A	N/A	N/A
PIM2	Q9P1W9	ENSG00000102096	PTGS2	P35354	ENSG00000073756	434	S	iGPS	N/A	N/A	N/A
PIM2	Q9P1W9	ENSG00000102096	PTGS2	P35354	ENSG00000073756	437	S	iGPS	N/A	N/A	N/A
PIM2	Q9P1W9	ENSG00000102096	PTGS2	P35354	ENSG00000073756	448	S	iGPS	N/A	N/A	N/A
PIM2	Q9P1W9	ENSG00000102096	PTGS2	P35354	ENSG00000073756	578	T	iGPS	N/A	N/A	N/A
PIM2	Q9P1W9	ENSG00000102096	PTGS2	P35354	ENSG00000073756	601	S	iGPS	N/A	N/A	N/A
PIM2	Q9P1W9	ENSG00000102096	PTGS2	P35354	ENSG00000073756	602	T	iGPS	N/A	N/A	N/A
PIM1	P11309	ENSG00000137193	PTTG1	O95997	ENSG00000164611	87	S	iGPS	N/A	N/A	N/A
PIM1	P11309	ENSG00000137193	PTTG1	O95997	ENSG00000164611	89	S	iGPS	N/A	N/A	N/A
PIM1	P11309	ENSG00000137193	PTTG1	O95997	ENSG00000164611	102	S	iGPS	N/A	N/A	N/A
PIM1	P11309	ENSG00000137193	PTTG1	O95997	ENSG00000164611	103	S	iGPS	N/A	N/A	N/A
PIM1	P11309	ENSG00000137193	PTTG1	O95997	ENSG00000164611	183	S	iGPS	N/A	N/A	N/A
PIM2	Q9P1W9	ENSG00000102096	PTTG1	O95997	ENSG00000164611	87	S	iGPS	N/A	N/A	N/A
PIM2	Q9P1W9	ENSG00000102096	PTTG1	O95997	ENSG00000164611	89	S	iGPS	N/A	N/A	N/A
PIM2	Q9P1W9	ENSG00000102096	PTTG1	O95997	ENSG00000164611	102	S	iGPS	N/A	N/A	N/A
PIM2	Q9P1W9	ENSG00000102096	PTTG1	O95997	ENSG00000164611	103	S	iGPS	N/A	N/A	N/A
PIM2	Q9P1W9	ENSG00000102096	PTTG1	O95997	ENSG00000164611	183	S	iGPS	N/A	N/A	N/A
PIM1	P11309	ENSG00000137193	PTTG2	Q9NZH5	ENSG00000250254	28	S	iGPS	N/A	N/A	N/A
PIM1	P11309	ENSG00000137193	PTTG2	Q9NZH5	ENSG00000250254	31	S	iGPS	N/A	N/A	N/A
PIM1	P11309	ENSG00000137193	PTTG2	Q9NZH5	ENSG00000250254	74	S	iGPS	N/A	N/A	N/A
PIM1	P11309	ENSG00000137193	PTTG2	Q9NZH5	ENSG00000250254	87	S	iGPS	N/A	N/A	N/A
PIM1	P11309	ENSG00000137193	PTTG2	Q9NZH5	ENSG00000250254	89	S	iGPS	N/A	N/A	N/A
PIM1	P11309	ENSG00000137193	PTTG2	Q9NZH5	ENSG00000250254	102	S	iGPS	N/A	N/A	N/A
PIM1	P11309	ENSG00000137193	PTTG2	Q9NZH5	ENSG00000250254	103	S	iGPS	N/A	N/A	N/A
PIM2	Q9P1W9	ENSG00000102096	PTTG2	Q9NZH5	ENSG00000250254	28	S	iGPS	N/A	N/A	N/A
PIM2	Q9P1W9	ENSG00000102096	PTTG2	Q9NZH5	ENSG00000250254	31	S	iGPS	N/A	N/A	N/A
PIM2	Q9P1W9	ENSG00000102096	PTTG2	Q9NZH5	ENSG00000250254	74	S	iGPS	N/A	N/A	N/A
PIM2	Q9P1W9	ENSG00000102096	PTTG2	Q9NZH5	ENSG00000250254	87	S	iGPS	N/A	N/A	N/A
PIM2	Q9P1W9	ENSG00000102096	PTTG2	Q9NZH5	ENSG00000250254	89	S	iGPS	N/A	N/A	N/A
PIM2	Q9P1W9	ENSG00000102096	PTTG2	Q9NZH5	ENSG00000250254	102	S	iGPS	N/A	N/A	N/A
PIM2	Q9P1W9	ENSG00000102096	PTTG2	Q9NZH5	ENSG00000250254	103	S	iGPS	N/A	N/A	N/A
PIM1	P11309	ENSG00000137193	RB1	P06400	ENSG00000139687	180	S	iGPS	N/A	N/A	N/A
PIM1	P11309	ENSG00000137193	RB1	P06400	ENSG00000139687	260	S	iGPS	N/A	N/A	N/A
PIM1	P11309	ENSG00000137193	RB1	P06400	ENSG00000139687	347	S	iGPS	N/A	N/A	N/A
PIM1	P11309	ENSG00000137193	RB1	P06400	ENSG00000139687	360	S	iGPS	N/A	N/A	N/A
PIM1	P11309	ENSG00000137193	RB1	P06400	ENSG00000139687	469	S	iGPS	N/A	N/A	N/A
PIM1	P11309	ENSG00000137193	RB1	P06400	ENSG00000139687	499	S	iGPS	N/A	N/A	N/A
PIM1	P11309	ENSG00000137193	RB1	P06400	ENSG00000139687	501	S	iGPS	N/A	N/A	N/A
PIM1	P11309	ENSG00000137193	RB1	P06400	ENSG00000139687	503	S	iGPS	N/A	N/A	N/A
PIM1	P11309	ENSG00000137193	RB1	P06400	ENSG00000139687	618	S	iGPS	N/A	N/A	N/A
PIM1	P11309	ENSG00000137193	RB1	P06400	ENSG00000139687	619	T	iGPS	N/A	N/A	N/A
PIM1	P11309	ENSG00000137193	RB1	P06400	ENSG00000139687	624	S	iGPS	N/A	N/A	N/A
PIM1	P11309	ENSG00000137193	RB1	P06400	ENSG00000139687	671	S	iGPS	N/A	N/A	N/A
PIM1	P11309	ENSG00000137193	RB1	P06400	ENSG00000139687	862	S	iGPS	N/A	N/A	N/A
PIM1	P11309	ENSG00000137193	RB1	P06400	ENSG00000139687	905	T	iGPS	N/A	N/A	N/A
PIM1	P11309	ENSG00000137193	RB1	P06400	ENSG00000139687	906	S	iGPS	N/A	N/A	N/A
PIM1	P11309	ENSG00000137193	RB1	P06400	ENSG00000139687	919	S	iGPS	N/A	N/A	N/A
PIM2	Q9P1W9	ENSG00000102096	RB1	P06400	ENSG00000139687	180	S	iGPS	N/A	N/A	N/A
PIM2	Q9P1W9	ENSG00000102096	RB1	P06400	ENSG00000139687	260	S	iGPS	N/A	N/A	N/A
PIM2	Q9P1W9	ENSG00000102096	RB1	P06400	ENSG00000139687	347	S	iGPS	N/A	N/A	N/A
PIM2	Q9P1W9	ENSG00000102096	RB1	P06400	ENSG00000139687	360	S	iGPS	N/A	N/A	N/A
PIM2	Q9P1W9	ENSG00000102096	RB1	P06400	ENSG00000139687	469	S	iGPS	N/A	N/A	N/A
PIM2	Q9P1W9	ENSG00000102096	RB1	P06400	ENSG00000139687	499	S	iGPS	N/A	N/A	N/A
PIM2	Q9P1W9	ENSG00000102096	RB1	P06400	ENSG00000139687	501	S	iGPS	N/A	N/A	N/A
PIM2	Q9P1W9	ENSG00000102096	RB1	P06400	ENSG00000139687	503	S	iGPS	N/A	N/A	N/A
PIM2	Q9P1W9	ENSG00000102096	RB1	P06400	ENSG00000139687	618	S	iGPS	N/A	N/A	N/A
PIM2	Q9P1W9	ENSG00000102096	RB1	P06400	ENSG00000139687	619	T	iGPS	N/A	N/A	N/A
PIM2	Q9P1W9	ENSG00000102096	RB1	P06400	ENSG00000139687	624	S	iGPS	N/A	N/A	N/A
PIM2	Q9P1W9	ENSG00000102096	RB1	P06400	ENSG00000139687	671	S	iGPS	N/A	N/A	N/A
PIM2	Q9P1W9	ENSG00000102096	RB1	P06400	ENSG00000139687	862	S	iGPS	N/A	N/A	N/A
PIM2	Q9P1W9	ENSG00000102096	RB1	P06400	ENSG00000139687	905	T	iGPS	N/A	N/A	N/A
PIM2	Q9P1W9	ENSG00000102096	RB1	P06400	ENSG00000139687	906	S	iGPS	N/A	N/A	N/A
PIM2	Q9P1W9	ENSG00000102096	RB1	P06400	ENSG00000139687	919	S	iGPS	N/A	N/A	N/A
PIM1	P11309	ENSG00000137193	SLC3A2	P08195	ENSG00000168003	24	S	iGPS	N/A	N/A	N/A
PIM1	P11309	ENSG00000137193	SLC3A2	P08195	ENSG00000168003	85	S	iGPS	N/A	N/A	N/A
PIM1	P11309	ENSG00000137193	SLC3A2	P08195	ENSG00000168003	103	S	iGPS	N/A	N/A	N/A
PIM1	P11309	ENSG00000137193	SLC3A2	P08195	ENSG00000168003	371	S	iGPS	N/A	N/A	N/A
PIM1	P11309	ENSG00000137193	SLC3A2	P08195	ENSG00000168003	390	S	iGPS	N/A	N/A	N/A
PIM1	P11309	ENSG00000137193	SLC3A2	P08195	ENSG00000168003	527	S	iGPS	N/A	N/A	N/A
PIM1	P11309	ENSG00000137193	SLC3A2	P08195	ENSG00000168003	531	S	iGPS	N/A	N/A	N/A
PIM1	P11309	ENSG00000137193	SLC3A2	P08195	ENSG00000168003	535	S	iGPS	N/A	N/A	N/A
PIM1	P11309	ENSG00000137193	SLC3A2	P08195	ENSG00000168003	588	S	iGPS	N/A	N/A	N/A
PIM2	Q9P1W9	ENSG00000102096	SLC3A2	P08195	ENSG00000168003	24	S	iGPS	N/A	N/A	N/A
PIM2	Q9P1W9	ENSG00000102096	SLC3A2	P08195	ENSG00000168003	85	S	iGPS	N/A	N/A	N/A
PIM2	Q9P1W9	ENSG00000102096	SLC3A2	P08195	ENSG00000168003	103	S	iGPS	N/A	N/A	N/A
PIM2	Q9P1W9	ENSG00000102096	SLC3A2	P08195	ENSG00000168003	371	S	iGPS	N/A	N/A	N/A
PIM2	Q9P1W9	ENSG00000102096	SLC3A2	P08195	ENSG00000168003	390	S	iGPS	N/A	N/A	N/A
PIM2	Q9P1W9	ENSG00000102096	SLC3A2	P08195	ENSG00000168003	527	S	iGPS	N/A	N/A	N/A
PIM2	Q9P1W9	ENSG00000102096	SLC3A2	P08195	ENSG00000168003	531	S	iGPS	N/A	N/A	N/A
PIM2	Q9P1W9	ENSG00000102096	SLC3A2	P08195	ENSG00000168003	535	S	iGPS	N/A	N/A	N/A
PIM2	Q9P1W9	ENSG00000102096	SLC3A2	P08195	ENSG00000168003	588	S	iGPS	N/A	N/A	N/A
PIM1	P11309	ENSG00000137193	SLC7A11	Q9UPY5	ENSG00000151012	26	S	iGPS	108050	109010	102720
PIM1	P11309	ENSG00000137193	SLC7A11	Q9UPY5	ENSG00000151012	45	T	iGPS	N/A	N/A	N/A
PIM1	P11309	ENSG00000137193	SLC7A11	Q9UPY5	ENSG00000151012	183	S	iGPS	N/A	N/A	N/A
PIM1	P11309	ENSG00000137193	SLC7A11	Q9UPY5	ENSG00000151012	231	S	iGPS	N/A	N/A	N/A
PIM1	P11309	ENSG00000137193	SLC7A11	Q9UPY5	ENSG00000151012	457	T	iGPS	N/A	N/A	N/A
PIM1	P11309	ENSG00000137193	SLC7A11	Q9UPY5	ENSG00000151012	481	S	iGPS	N/A	N/A	N/A
PIM2	Q9P1W9	ENSG00000102096	SLC7A11	Q9UPY5	ENSG00000151012	26	S	iGPS	108050	109010	102720
PIM2	Q9P1W9	ENSG00000102096	SLC7A11	Q9UPY5	ENSG00000151012	45	T	iGPS	N/A	N/A	N/A
PIM2	Q9P1W9	ENSG00000102096	SLC7A11	Q9UPY5	ENSG00000151012	183	S	iGPS	N/A	N/A	N/A
PIM2	Q9P1W9	ENSG00000102096	SLC7A11	Q9UPY5	ENSG00000151012	231	S	iGPS	N/A	N/A	N/A
PIM2	Q9P1W9	ENSG00000102096	SLC7A11	Q9UPY5	ENSG00000151012	457	T	iGPS	N/A	N/A	N/A
PIM2	Q9P1W9	ENSG00000102096	SLC7A11	Q9UPY5	ENSG00000151012	481	S	iGPS	N/A	N/A	N/A
PIM1	P11309	ENSG00000137193	SMAD3	P84022	ENSG00000166949	56	T	iGPS	N/A	N/A	N/A
PIM1	P11309	ENSG00000137193	SMAD3	P84022	ENSG00000166949	371	T	iGPS	N/A	N/A	N/A
PIM1	P11309	ENSG00000137193	SMAD3	P84022	ENSG00000166949	388	T	iGPS	N/A	N/A	N/A
PIM1	P11309	ENSG00000137193	SMAD3	P84022	ENSG00000166949	412	T	iGPS	N/A	N/A	N/A
PIM1	P11309	ENSG00000137193	SMAD3	P84022	ENSG00000166949	416	S	iGPS	N/A	N/A	N/A
PIM1	P11309	ENSG00000137193	SMAD3	P84022	ENSG00000166949	423	S	iGPS	N/A	N/A	N/A
PIM1	P11309	ENSG00000137193	SMAD3	P84022	ENSG00000166949	425	S	iGPS	N/A	N/A	N/A
PIM2	Q9P1W9	ENSG00000102096	SMAD3	P84022	ENSG00000166949	56	T	iGPS	N/A	N/A	N/A
PIM2	Q9P1W9	ENSG00000102096	SMAD3	P84022	ENSG00000166949	371	T	iGPS	N/A	N/A	N/A
PIM2	Q9P1W9	ENSG00000102096	SMAD3	P84022	ENSG00000166949	388	T	iGPS	N/A	N/A	N/A
PIM2	Q9P1W9	ENSG00000102096	SMAD3	P84022	ENSG00000166949	412	T	iGPS	N/A	N/A	N/A
PIM2	Q9P1W9	ENSG00000102096	SMAD3	P84022	ENSG00000166949	416	S	iGPS	N/A	N/A	N/A
PIM2	Q9P1W9	ENSG00000102096	SMAD3	P84022	ENSG00000166949	423	S	iGPS	N/A	N/A	N/A
PIM2	Q9P1W9	ENSG00000102096	SMAD3	P84022	ENSG00000166949	425	S	iGPS	N/A	N/A	N/A
PIM1	P11309	ENSG00000137193	STAT4	Q14765	ENSG00000138378	2	S	iGPS	N/A	N/A	N/A
PIM1	P11309	ENSG00000137193	STAT4	Q14765	ENSG00000138378	130	S	iGPS	N/A	N/A	N/A
PIM1	P11309	ENSG00000137193	STAT4	Q14765	ENSG00000138378	133	S	iGPS	N/A	N/A	N/A
PIM1	P11309	ENSG00000137193	STAT4	Q14765	ENSG00000138378	134	S	iGPS	N/A	N/A	N/A
PIM1	P11309	ENSG00000137193	STAT4	Q14765	ENSG00000138378	135	S	iGPS	N/A	N/A	N/A
PIM1	P11309	ENSG00000137193	STAT4	Q14765	ENSG00000138378	137	S	iGPS	N/A	N/A	N/A
PIM1	P11309	ENSG00000137193	STAT4	Q14765	ENSG00000138378	153	S	iGPS	N/A	N/A	N/A
PIM1	P11309	ENSG00000137193	STAT4	Q14765	ENSG00000138378	177	T	iGPS	N/A	N/A	N/A
PIM1	P11309	ENSG00000137193	STAT4	Q14765	ENSG00000138378	362	S	iGPS	N/A	N/A	N/A
PIM1	P11309	ENSG00000137193	STAT4	Q14765	ENSG00000138378	368	S	iGPS	N/A	N/A	N/A
PIM1	P11309	ENSG00000137193	STAT4	Q14765	ENSG00000138378	386	S	iGPS	N/A	N/A	N/A
PIM1	P11309	ENSG00000137193	STAT4	Q14765	ENSG00000138378	527	S	iGPS	N/A	N/A	N/A
PIM1	P11309	ENSG00000137193	STAT4	Q14765	ENSG00000138378	624	S	iGPS	N/A	N/A	N/A
PIM1	P11309	ENSG00000137193	STAT4	Q14765	ENSG00000138378	708	S	iGPS	N/A	N/A	N/A
PIM1	P11309	ENSG00000137193	STAT4	Q14765	ENSG00000138378	723	S	iGPS	N/A	N/A	N/A
PIM1	P11309	ENSG00000137193	STAT4	Q14765	ENSG00000138378	733	S	iGPS	N/A	N/A	N/A
PIM1	P11309	ENSG00000137193	STAT4	Q14765	ENSG00000138378	746	S	iGPS	N/A	N/A	N/A
PIM2	Q9P1W9	ENSG00000102096	STAT4	Q14765	ENSG00000138378	2	S	iGPS	N/A	N/A	N/A
PIM2	Q9P1W9	ENSG00000102096	STAT4	Q14765	ENSG00000138378	130	S	iGPS	N/A	N/A	N/A
PIM2	Q9P1W9	ENSG00000102096	STAT4	Q14765	ENSG00000138378	133	S	iGPS	N/A	N/A	N/A
PIM2	Q9P1W9	ENSG00000102096	STAT4	Q14765	ENSG00000138378	134	S	iGPS	N/A	N/A	N/A
PIM2	Q9P1W9	ENSG00000102096	STAT4	Q14765	ENSG00000138378	135	S	iGPS	N/A	N/A	N/A
PIM2	Q9P1W9	ENSG00000102096	STAT4	Q14765	ENSG00000138378	137	S	iGPS	N/A	N/A	N/A
PIM2	Q9P1W9	ENSG00000102096	STAT4	Q14765	ENSG00000138378	153	S	iGPS	N/A	N/A	N/A
PIM2	Q9P1W9	ENSG00000102096	STAT4	Q14765	ENSG00000138378	177	T	iGPS	N/A	N/A	N/A
PIM2	Q9P1W9	ENSG00000102096	STAT4	Q14765	ENSG00000138378	362	S	iGPS	N/A	N/A	N/A
PIM2	Q9P1W9	ENSG00000102096	STAT4	Q14765	ENSG00000138378	368	S	iGPS	N/A	N/A	N/A
PIM2	Q9P1W9	ENSG00000102096	STAT4	Q14765	ENSG00000138378	386	S	iGPS	N/A	N/A	N/A
PIM2	Q9P1W9	ENSG00000102096	STAT4	Q14765	ENSG00000138378	527	S	iGPS	N/A	N/A	N/A
PIM2	Q9P1W9	ENSG00000102096	STAT4	Q14765	ENSG00000138378	624	S	iGPS	N/A	N/A	N/A
PIM2	Q9P1W9	ENSG00000102096	STAT4	Q14765	ENSG00000138378	708	S	iGPS	N/A	N/A	N/A
PIM2	Q9P1W9	ENSG00000102096	STAT4	Q14765	ENSG00000138378	723	S	iGPS	N/A	N/A	N/A
PIM2	Q9P1W9	ENSG00000102096	STAT4	Q14765	ENSG00000138378	733	S	iGPS	N/A	N/A	N/A
PIM2	Q9P1W9	ENSG00000102096	STAT4	Q14765	ENSG00000138378	746	S	iGPS	N/A	N/A	N/A
PIM1	P11309	ENSG00000137193	TAT	P17735	ENSG00000198650	29	S	iGPS	N/A	N/A	N/A
PIM1	P11309	ENSG00000137193	TAT	P17735	ENSG00000198650	42	S	iGPS	N/A	N/A	N/A
PIM1	P11309	ENSG00000137193	TAT	P17735	ENSG00000198650	401	S	iGPS	N/A	N/A	N/A
PIM2	Q9P1W9	ENSG00000102096	TAT	P17735	ENSG00000198650	29	S	iGPS	N/A	N/A	N/A
PIM2	Q9P1W9	ENSG00000102096	TAT	P17735	ENSG00000198650	42	S	iGPS	N/A	N/A	N/A
PIM2	Q9P1W9	ENSG00000102096	TAT	P17735	ENSG00000198650	401	S	iGPS	N/A	N/A	N/A
PIM1	P11309	ENSG00000137193	TF	P02787	ENSG00000091513	685	S	iGPS	N/A	N/A	N/A
PIM1	P11309	ENSG00000137193	TF	P02787	ENSG00000091513	686	T	iGPS	N/A	N/A	N/A
PIM1	P11309	ENSG00000137193	TF	P02787	ENSG00000091513	694	T	iGPS	N/A	N/A	N/A
PIM2	Q9P1W9	ENSG00000102096	TF	P02787	ENSG00000091513	685	S	iGPS	N/A	N/A	N/A
PIM2	Q9P1W9	ENSG00000102096	TF	P02787	ENSG00000091513	686	T	iGPS	N/A	N/A	N/A
PIM2	Q9P1W9	ENSG00000102096	TF	P02787	ENSG00000091513	694	T	iGPS	N/A	N/A	N/A
PIM1	P11309	ENSG00000137193	TP63	Q9H3D4	ENSG00000073282	39	T	iGPS	N/A	N/A	N/A
PIM1	P11309	ENSG00000137193	TP63	Q9H3D4	ENSG00000073282	41	S	iGPS	N/A	N/A	N/A
PIM1	P11309	ENSG00000137193	TP63	Q9H3D4	ENSG00000073282	119	S	iGPS	N/A	N/A	N/A
PIM1	P11309	ENSG00000137193	TP63	Q9H3D4	ENSG00000073282	129	S	iGPS	N/A	N/A	N/A
PIM1	P11309	ENSG00000137193	TP63	Q9H3D4	ENSG00000073282	142	S	iGPS	N/A	N/A	N/A
PIM1	P11309	ENSG00000137193	TP63	Q9H3D4	ENSG00000073282	285	S	iGPS	N/A	N/A	N/A
PIM1	P11309	ENSG00000137193	TP63	Q9H3D4	ENSG00000073282	358	S	iGPS	N/A	N/A	N/A
PIM1	P11309	ENSG00000137193	TP63	Q9H3D4	ENSG00000073282	365	S	iGPS	N/A	N/A	N/A
PIM1	P11309	ENSG00000137193	TP63	Q9H3D4	ENSG00000073282	382	T	iGPS	N/A	N/A	N/A
PIM1	P11309	ENSG00000137193	TP63	Q9H3D4	ENSG00000073282	395	S	iGPS	N/A	N/A	N/A
PIM1	P11309	ENSG00000137193	TP63	Q9H3D4	ENSG00000073282	451	T	iGPS	N/A	N/A	N/A
PIM1	P11309	ENSG00000137193	TP63	Q9H3D4	ENSG00000073282	452	S	iGPS	N/A	N/A	N/A
PIM1	P11309	ENSG00000137193	TP63	Q9H3D4	ENSG00000073282	458	S	iGPS	N/A	N/A	N/A
PIM1	P11309	ENSG00000137193	TP63	Q9H3D4	ENSG00000073282	471	S	iGPS	N/A	N/A	N/A
PIM1	P11309	ENSG00000137193	TP63	Q9H3D4	ENSG00000073282	477	S	iGPS	N/A	N/A	N/A
PIM1	P11309	ENSG00000137193	TP63	Q9H3D4	ENSG00000073282	535	S	iGPS	N/A	N/A	N/A
PIM1	P11309	ENSG00000137193	TP63	Q9H3D4	ENSG00000073282	621	S	iGPS	N/A	N/A	N/A
PIM1	P11309	ENSG00000137193	TP63	Q9H3D4	ENSG00000073282	622	S	iGPS	N/A	N/A	N/A
PIM1	P11309	ENSG00000137193	TP63	Q9H3D4	ENSG00000073282	627	S	iGPS	N/A	N/A	N/A
PIM1	P11309	ENSG00000137193	TP63	Q9H3D4	ENSG00000073282	649	T	iGPS	N/A	N/A	N/A
PIM1	P11309	ENSG00000137193	TP63	Q9H3D4	ENSG00000073282	651	S	iGPS	N/A	N/A	N/A
PIM2	Q9P1W9	ENSG00000102096	TP63	Q9H3D4	ENSG00000073282	39	T	iGPS	N/A	N/A	N/A
PIM2	Q9P1W9	ENSG00000102096	TP63	Q9H3D4	ENSG00000073282	41	S	iGPS	N/A	N/A	N/A
PIM2	Q9P1W9	ENSG00000102096	TP63	Q9H3D4	ENSG00000073282	119	S	iGPS	N/A	N/A	N/A
PIM2	Q9P1W9	ENSG00000102096	TP63	Q9H3D4	ENSG00000073282	129	S	iGPS	N/A	N/A	N/A
PIM2	Q9P1W9	ENSG00000102096	TP63	Q9H3D4	ENSG00000073282	142	S	iGPS	N/A	N/A	N/A
PIM2	Q9P1W9	ENSG00000102096	TP63	Q9H3D4	ENSG00000073282	285	S	iGPS	N/A	N/A	N/A
PIM2	Q9P1W9	ENSG00000102096	TP63	Q9H3D4	ENSG00000073282	358	S	iGPS	N/A	N/A	N/A
PIM2	Q9P1W9	ENSG00000102096	TP63	Q9H3D4	ENSG00000073282	365	S	iGPS	N/A	N/A	N/A
PIM2	Q9P1W9	ENSG00000102096	TP63	Q9H3D4	ENSG00000073282	382	T	iGPS	N/A	N/A	N/A
PIM2	Q9P1W9	ENSG00000102096	TP63	Q9H3D4	ENSG00000073282	395	S	iGPS	N/A	N/A	N/A
PIM2	Q9P1W9	ENSG00000102096	TP63	Q9H3D4	ENSG00000073282	451	T	iGPS	N/A	N/A	N/A
PIM2	Q9P1W9	ENSG00000102096	TP63	Q9H3D4	ENSG00000073282	452	S	iGPS	N/A	N/A	N/A
PIM2	Q9P1W9	ENSG00000102096	TP63	Q9H3D4	ENSG00000073282	458	S	iGPS	N/A	N/A	N/A
PIM2	Q9P1W9	ENSG00000102096	TP63	Q9H3D4	ENSG00000073282	471	S	iGPS	N/A	N/A	N/A
PIM2	Q9P1W9	ENSG00000102096	TP63	Q9H3D4	ENSG00000073282	477	S	iGPS	N/A	N/A	N/A
PIM2	Q9P1W9	ENSG00000102096	TP63	Q9H3D4	ENSG00000073282	535	S	iGPS	N/A	N/A	N/A
PIM2	Q9P1W9	ENSG00000102096	TP63	Q9H3D4	ENSG00000073282	621	S	iGPS	N/A	N/A	N/A
PIM2	Q9P1W9	ENSG00000102096	TP63	Q9H3D4	ENSG00000073282	622	S	iGPS	N/A	N/A	N/A
PIM2	Q9P1W9	ENSG00000102096	TP63	Q9H3D4	ENSG00000073282	627	S	iGPS	N/A	N/A	N/A
PIM2	Q9P1W9	ENSG00000102096	TP63	Q9H3D4	ENSG00000073282	649	T	iGPS	N/A	N/A	N/A
PIM2	Q9P1W9	ENSG00000102096	TP63	Q9H3D4	ENSG00000073282	651	S	iGPS	N/A	N/A	N/A
PIM2	Q9P1W9	ENSG00000102096	CDKN1A	P38936	ENSG00000124762	146	S	PhosphoSitePlus	N/A	N/A	N/A
