# Supplementary material for: PIM1 promotes hepatic conversion by suppressing reprogramming-induced ferroptosis and cell cycle arrest
Source: Nat Commun. 2022 Sep 6;13:5237. doi: 10.1038/s41467-022-32976-9 (PMC9448736; doi:10.1038/s41467-022-32976-9)
Supplement: Supplementary file 10 — Supplementary Data 7 [file 41467_2022_32976_MOESM10_ESM.xlsx]

## Sheet: Summary
Supplementary Data 7. Clone primers, shRNA oligos, and qRT-PCR primers in this study.
Sheet	Description
Clone primers	The list of clone primers in this study.
shRNA oligos	The list of shRNA oligos in this study.
qRT-PCR primers	The list of qRT-PCR primers in this study.

## Sheet: Clone primers
Primer name	Sequence 5'-3'
PCDH-PIM1-F	acctccatagaagattctagaATGCTCTTGTCCAAAATCAACTCG
PCDH-PIM1-R	gatccttgcggccgcggatccCTATTTGCTGGGCCCCGG
PCDH-PIM2-F	acctccatagaagattctagaATGTTGACCAAGCCTCTACAGGG
PCDH-PIM2-R	gatccttgcggccgcggatccTTAGGGTAGCAAGGACCAGGC
PCDH-PIM3-F	acctccatagaagattctagaATGCTGCTCTCCAAGTTCGG
PCDH-PIM3-R	gatccttgcggccgcggatccTCACAAGCTCTCGCTGCTGG
PCDH-PLK1-F	acctccatagaagattctagaATGAGTGCTGCAGTGACTGCAG
PCDH-PLK1-R	gatccttgcggccgcggatccTTAGGAGGCCTTGAGACGGTT
PCDH-PLK2-F	acctccatagaagattctagaATGGAGCTTTTGCGGACTATCA
PCDH-PLK2-R	gatccttgcggccgcggatccTCAGTTACATCTTTGTAAGAGCATGTTC
PCDH-PLK4-F	acctccatagaagattctagaATGGCGACCTGCATCGGG
PCDH-PLK4-R	gatccttgcggccgcggatccTACCTAGTTGTTTGACCATTTGGTG
PCDH-TSSK2-F	acctccatagaagattctagaATGGACGATGCCACAGTCCTA
PCDH-TSSK2-R	gatccttgcggccgcggatccCTAGGTGCTTGCTTTCCCCA
PCDH-TSSK3-F	acctccatagaagattctagaATGGAGGACTTTCTGCTCTCCA
PCDH-TSSK3-R	gatccttgcggccgcggatccTCAAGTGCTTGCTAGCCATGG
PCDH-NEK2-F	acctccatagaagattctagaATGCCTTCCCGGGCTGAG
PCDH-NEK2-R	gatccttgcggccgcggatccCTAGCGCATGCCCAGGATC
PCDH-PSKH1-F	acctccatagaagattctagaATGGGCTGTGGGACAAGCA
PCDH-PSKH1-R	gatccttgcggccgcggatccTCAGCCATTGTATTGCTGCTGG
PCDH-ROCK2-F	acctccatagaagattctagaATGGAAATAGATATGACATACCAACTAAAA
PCDH-ROCK2-R	gatccttgcggccgcggatccTTAGCTAGGTTTGTTTGGGGCA
PCDH-TRIB2-F	acctccatagaagattctagaATGAACATACACAGGTCTACCCCC
PCDH-TRIB2-R	gatccttgcggccgcggatccTCAGTTAAAGAAAGGGTCCAAGTTC
PCDH-CAMKV-F	acctccatagaagattctagaTCGGAGGTGACTGACAGATAT
PCDH-CAMKV-R	gatccttgcggccgcggatccGCCTCTTCCCCTTTACTAGAG
Akt3-EcoRI-F	CCGGAATTCATGAGCGATGTTACCATTGTGAAAGAAG
Akt3-NotI-R	ATTTGCGGCCGCTTATTCCCGTCCGCTTGCAG
Rps6kb2-EcoRI-F	CCGGAATTCATGGCGGCCGTATTTGATTTAGAC
Rps6kb2-NotI-R	ATTTGCGGCCGCCTAACGCCCTGAGCGGC
Cilk1-EcoRI-F	CCGGAATTCATGAATAGATACACAACGATCAAGCAGCT
Cilk1-NotI-R	ATTTGCGGCCGCTCACCGCCGGGATGG
Cdkl1-EcoRI-F	CCGGAATTCATGGAAAAATATGAAAAAATTGGAAAGATTGGAGA
Cdkl1-NotI-R	ATTTGCGGCCGCTTAAATATTTGGAAAATGGTAGTTAAATCTCTTGGTAC
Mok-EcoRI-F	CCGGAATTCATGAAGAACTACAAAGCAATTGGCAAGA
Mok-NotI-R	ATTTGCGGCCGCTCAGTATTCGCCCCCTTTCCT
Cdk5-EcoRI-F	CCGGAATTCATGCAGAAATACGAGAAACTGGAGAAGAT
Cdk5-NotI-R	ATTTGCGGCCGCCTATGGGGGACAGAAGTCAGAGAAG
Bmpr1a-EcoRI-F	CCGGAATTCATGACTCAGCTATACACTTACATCAGATTACTGG
Bmpr1a-NotI-R	ATTTGCGGCCGCTCAAATCTTTACATCCTGGGATTCAACCA
Cdkl3-XbaI-F	TGCTCTAGAATGGAGATGTATGAAACCCTTGGAAAAGT
Cdkl3-NotI-R	ATTTGCGGCCGCTCAAATTCTTCCCCTCACAATCGC
Akt1-EcoRI-F	CCGGAATTCATGAATGAGGTATCTGTCATCAAAGAAGGC
Akt1-NotI-R	ATTTGCGGCCGCTCAGGCTGTGCCACTGG
Akt2-EcoRI-F	CCGGAATTCATGAATGAGGTATCTGTCATCAAAGAAGGC
Akt2-NotI-R	ATTTGCGGCCGCTCACTCTCGGATGCTGGCT
Prkacb-EcoRI-F	CCGGAATTCATGGGGAACACTGCGATCG
Prkacb-NotI-R	ATTTGCGGCCGCCTAAAATTCACAAAATTCCTTTCCACATTTTTCT
Prkaca-XbaI-F	TGCTCTAGAATGGGCAACGCCGCC
Prkaca-NotI-R	ATTTGCGGCCGCCTAAAACTCAGTAAACTCCTTGCCACACT
Rps6ka1-EcoRI-F	CCGGAATTCATGCCGCTCGCCCAG
Rps6ka1-NotI-R	ATTTGCGGCCGCTCACAGGGTGGTGGATGGC
Rps6kb1-EcoRI-F	CCGGAATTCATGAGGCGACGACGGAGG
Rps6kb1-NotI-R	ATTTGCGGCCGCTCATAGATTCATCCGCAGGTGCT
Sgk2-EcoRI-F	CCGGAATTCATGGCCTCCAGCCCAGT
Sgk2-NotI-R	ATTTGCGGCCGCTCAAGAGTCCAAAATGTCATCATCAT
Sgk1-EcoRI-F	CCGGAATTCATGAAACAGAGAAGGATGGGCCT
Sgk1-NotI-R	ATTTGCGGCCGCTCAAGAGTCCAAAATGTCATCATCAT
Prkaa2-EcoRI-F	CCGGAATTCATGGCTGAGAAGCAGAAGCAC
Prkaa2-NotI-R	ATTTGCGGCCGCTCAACGAGCTAAAGCAGTGATAAG
Prkaa1-XbaI-F	TGCTCTAGAATGCGCAGACTCAGTTCCTG
Prkaa1-NotI-R	ATTTGCGGCCGCTTACTGTGCAAGAATTTTAATTAGATTTGCAC
Csnk1e-EcoRI-F	CCGGAATTCATGGAGTTGCGTGTGGGAAATAAG
Csnk1e-NotI-R	ATTTGCGGCCGCTCATTTCCCAAGATGGTCAAATGGC
Clk2-XbaI-F	TGCTCTAGAATGCCCCATCCCCGAAGG
Clk2-NotI-R	ATTTGCGGCCGCTCACCGACTGATATCCCGACT
Cdkl2-XbaI-F	TGCTCTAGAATGGAGAAGTACGAGAACCTAGGA
Cdkl2-NotI-R	ATTTGCGGCCGCTCAGTGTTGGTGTTCCATCCG
Mak-XbaI-F	TGCTCTAGAATGAACCGATACACAACCATGAAGC
Mak-NotI-R	ATTTGCGGCCGCCTACCGGTGGCCTCCATACT
Acvrl1-EcoRI-F	CCGGAATTCATGACCTTGGGGAGCTTCAG
Acvrl1-NotI-R	ATTTGCGGCCGCCTAGTGAATCACTTTGGGCTTCTCTG
Sgk3-EcoRI-F	CCGGAATTCATGCAGAGGGATTGTATCATGGACTACA
Sgk3-NotI-R	ATTTGCGGCCGCTCACAAAAATAAGTCTTCCGAAGGAGGG
Prkx-EcoRI-F	CCGGAATTCATGGAGCCGCCCGC
Prkx-NotI-R	ATTTGCGGCCGCTCAGAAATTTTTGAATGTTTCCAGGTCTTTGT

## Sheet: shRNA oligos
shRNA name	Sequence 5'-3'
shNT	CCGGCCTAAGGTTAAGTCGCCCTCGggatccCGAGGGCGACTTAACCTTAGGTTTTTG
shNT	AATTCAAAAACCTAAGGTTAAGTCGCCCTCGggatccCGAGGGCGACTTAACCTTAGG
PIM1-sh1F	CCGGACATCCTTATCGACCTCAATCggatccGATTGAGGTCGATAAGGATGTTTTTTG
PIM1-sh1R	AATTCAAAAAACATCCTTATCGACCTCAATCggatccGATTGAGGTCGATAAGGATGT
PIM1-sh2F	CCGGGATACTCTCTTCTTCTCATAGggatccCTATGAGAAGAAGAGAGTATCTTTTTTG
PIM1-sh2R	AATTCAAAAAAGATACTCTCTTCTTCTCATAGggatccCTATGAGAAGAAGAGAGTATC
PIM2-sh1F	CCGGGATGAACCCTACACTGACTTTggatccAAAGTCAGTGTAGGGTTCATCTTTTT
PIM2-sh1R	AATTAAAAAGATGAACCCTACACTGACTTTggatccAAAGTCAGTGTAGGGTTCATC
PIM2-sh2F	CCGGCCAGGATCTCTTTGACTATATggatccATATAGTCAAAGAGATCCTGGTTTTT
PIM2-sh2R	AATTAAAAACCAGGATCTCTTTGACTATATggatccATATAGTCAAAGAGATCCTGG
PLK1-sh1F	CCGGCCCGAGGTGCTGAGCAAGAAAggatccTTTCTTGCTCAGCACCTCGGGTTTTTG
PLK1-sh1R	AATTCAAAAACCCGAGGTGCTGAGCAAGAAAggatccTTTCTTGCTCAGCACCTCGGG
PLK1-sh2F	CCGGGCTCATCTTGTGCCCACTGATggatccATCAGTGGGCACAAGATGAGCTTTTTG
PLK1-sh2R	AATTCAAAAAGCTCATCTTGTGCCCACTGATggatccATCAGTGGGCACAAGATGAGC
PLK4-sh1F	CCGGGACCTTATTCACCAGTTACTTggatccAAGTAACTGGTGAATAAGGTCTTTTTG
PLK4-sh1R	AATTCAAAAAGACCTTATTCACCAGTTACTTggatccAAGTAACTGGTGAATAAGGTC
PLK4-sh2F	CCGGCGTTGGTTGCTCACAGGTTAAggatccTTAACCTGTGAGCAACCAACGTTTTT
PLK4-sh2R	AATTAAAAACGTTGGTTGCTCACAGGTTAAggatccTTAACCTGTGAGCAACCAACG
NEK2-sh1F	CCGGCGTTACTCTGATGAATTGAATggatccATTCAATTCATCAGAGTAACGTTTTTG
NEK2-sh1R	AATTCAAAAACGTTACTCTGATGAATTGAATggatccATTCAATTCATCAGAGTAACG
NEK2-sh2F	CCGGTGATGGTGGTCATACCGTATTggatccAATACGGTATGACCACCATCATTTTTG
NEK2-sh2R	AATTCAAAAATGATGGTGGTCATACCGTATTggatccAATACGGTATGACCACCATCA

## Sheet: qRT-PCR primers
Primer name	Sequence 5'-3'
GAPDH-F	TGGTATCGTGGAAGGACTCATGAC
GAPDH-R	ATGCCAGTGAGCTTCCCGTTCAGC
FOXA3-F	GAACTCCATTCGCCACTC
FOXA3-R	AGGTAGCAGCCATTCTCA
HNF1A-F	CTATGAGAGGCAGAAGAACC
HNF1A-R	AGTTGTAGACACGCACCT
HNF4A-F	TGACAATGAGTATGCCTACC
HNF4A-R	GGTCGTTGATGTAGTCCTC
ALB-F	GCACAATGAAGTGGGTAA
ALB-R	TACTGAGCAAAGGCAATC
AAT-F	TATGATGAAGCGTTTAGGC
AAT-R	CAGTAATGGACAGTTTGGGT
ABCC2-F	AGCGTCCTCTGACACTCG
ABCC2-R	GGCATCTTGGCTTTGACT
TTR-F	TGGGAGCCATTTGCCTCTG
TTR-R	AGCCGTGGTGGAATAGGAGTA
TF-F	TGTCTACATAGCGGGCAAGT
TF-R	GTTCCAGCCAGCGGTTCT
APOA2-F	CTGATGGAGAAGGTCAAGAGC
APOA2-R	AGGCTGTGTTCCAAGTTCC
CYP3A4-F	TTCAGCAAGAAGAACAAGGACAA
CYP3A4-R	GGTTGAAGAAGTCCTCCTAAGC
ARG1-F	CGCCAAGTCCAGAACCATAG
ARG1-R	TCCCCATAATCCTTCACATCAC
GJA5-F	AATCAGTGCCTGGAGAATGG
GJA5-R	ACGAACCTGGATGAAACCTTC
eHNF1A-F	CCAGGACAAGCATGGTCCCACAT
eHNF1A-R	TCCACCGCATTTCTCCTTGACTTTA
eFOXA3-F	TAACATCTGGGTGGGTCT
eFOXA3-R	CAGTGGATTAGCCAATAACA
eHNF4A-F	CAACCCAACCTCATCCTC
eHNF4A-R	GTCCCATCTCACCTGCTC
SLC7A11-F	TTTTGTACGAGTCTGGGTGG
SLC7A11-R	CGCAAGTTCAGGGATTTCAC
PTGS2-F	ACAGGCTTCCATTGACCAG
PTGS2-R	TCACCATAGAGTGCTTCCAAC
ACSL4-F	CCAAAGAACACCATTGCCATC
ACSL4-R	AGCCTCAGATTCATTTAGCCC
HMOX1-F	TCAGGCAGAGGGTGATAGAAG
HMOX1-R	TTGGTGTCATGGGTCAGC
PIM1-F	GAGTGGATCCGCTACCATCG
PIM1-R	GGCCCCTGATGATCTCTTCG
PIM2-F	TGACTTTGATGGGACAAGGGT
PIM2-R	GGAATGTCCCCACACACCAT
PLK1-F	TTCGTGTTCGTGGTGTTGGA
PLK1-R	GCCAAGCACAATTTGCCGTA
PLK4-F	CTGCATCGGGGAGAAGATCG
PLK4-R	ACCAGTGTGAATGGACTCAGC
NEK2-R	TGGTTGCAGACGAGCAAAGA
NEK2-F	CGCTCTCGCTCCTGTAACTG
