# Supplementary material for: PIM1 promotes hepatic conversion by suppressing reprogramming-induced ferroptosis and cell cycle arrest
Source: Nat Commun. 2022 Sep 6;13:5237. doi: 10.1038/s41467-022-32976-9 (PMC9448736; doi:10.1038/s41467-022-32976-9)
Supplement: Supplementary file 12 — Source Data [file 41467_2022_32976_MOESM12_ESM.xlsx]

## Sheet: Figure 2
	Figure 2e
		CLiP-BEC					CLiP-Hep
	Genes	Sample1	Sample2	Sample3	mean	SD	Sample1	Sample2	Sample3	mean	SD
	Aat	0.85	1.79	0.37	1	0.72	6.61	4.21	4.95	5.26	1.23
	Alb	1.18	1.39	0.42	1	0.51	6.38	5.11	5.36	5.62	0.67
	Ae2	4.84	3.36	3.47	3.89	0.83	1.54	0.57	0.89	1	0.5
	Aqp1	4.18	4.67	3.01	3.96	0.85	1.87	0.59	0.53	1	0.76
	Cftr	15.83	15.08	12.42	14.45	1.79	1.31	0.55	1.13	1	0.4
	Ck19	10.63	18.32	11.86	13.6	4.13	1.83	0.45	0.72	1	0.73
	Figure 2k
	Genes	Cps1					Alb					PAH					Pck1					Adh1					ApoA5					Cyp7a1
	Samples	Sample1	Sample2	Sample3	mean	SD	Sample1	Sample2	Sample3	mean	SD	Sample1	Sample2	Sample3	mean	SD	Sample1	Sample2	Sample3	mean	SD	Sample1	Sample2	Sample3	mean	SD	Sample1	Sample2	Sample3	mean	SD	Sample1	Sample2	Sample3	mean	SD
	Prkx	17.18	18.93	11.96	16.02	3.63	1.45	1.36	1.27	1.36	0.09	45	51.76	40.05	45.6	5.87	39.1	39.98	38.57	39.22	0.71	4.76	1.74	1.98	2.83	1.68	26.34	21.26	15.48	21.03	5.43	9.87	10.43	5.74	8.68	2.56
	Cdkl3	1.1	1.25	1.42	1.26	0.16	0.92	1.07	1.04	1.01	0.08	0.11	0.1	0.12	0.11	0.01	0.17	0.37	0.27	0.27	0.1	0.28	0.41	0.08	0.26	0.16	0.83	0.85	0.8	0.82	0.03	0.04	0.06	0.02	0.04	0.02
	Akt1	0.61	0.6	0.58	0.6	0.02	1	0.94	1.04	0.99	0.05	0.15	0.15	0.19	0.16	0.02	0	0.01	0.01	0.01	0	2.34	1.53	1.87	1.91	0.41	2.73	3.32	3.15	3.07	0.3	0.18	0.13	0.36	0.22	0.12
	Akt2	0.39	0.32	0.41	0.37	0.05	0.84	0.8	1.66	1.1	0.48	0.47	0.6	0.41	0.49	0.1	0	0	0.01	0.01	0	1.59	2.05	1.15	1.6	0.45	3.99	2.03	2.25	2.76	1.07	0.02	0.96	0.06	0.35	0.53
	Akt3	1.4	1.19	1.34	1.31	0.11	1.11	0.95	0.87	0.98	0.12	0.12	0.15	0.21	0.16	0.04	0.4	0.21	0.22	0.28	0.1	0.14	0.21	0.05	0.13	0.08	1.13	0.76	0.72	0.87	0.22	0.01	0.11	0.09	0.07	0.05
	Prkacb	37.27	17.58	19.51	24.79	10.85	0.46	0.25	0.3	0.34	0.11	52.97	27.81	44.6	41.79	12.81	66.33	29.61	106.61	67.52	38.51	6.24	4.37	5.29	5.3	0.93	17.33	11.2	1.81	10.11	7.82	3.3	0.92	1.24	1.82	1.29
	Prkaca	8.52	10.77	13.48	10.92	2.49	0.22	0.21	0.23	0.22	0.01	36.85	41.93	48.44	42.41	5.81	68.31	83.05	84.78	78.71	9.05	2.24	2.37	2.75	2.46	0.27	4.06	4.68	5.82	4.86	0.89	0.1	0.45	2.24	0.93	1.15
	Rps6ka1	0.68	0.64	0.86	0.73	0.12	0.54	0.62	0.7	0.62	0.08	1.05	3	1.45	1.83	1.03	0.05	0.06	0.05	0.05	0	0.96	0.31	0.32	0.53	0.37	8.85	1.11	16.02	8.66	7.46	0.06	0.32	0.21	0.19	0.13
	Rps6kb2	0.6	1.58	1.15	1.11	0.49	0.79	0.78	0.94	0.84	0.09	0.07	0.13	0.15	0.12	0.04	0.01	0.02	0.02	0.01	0.01	0.3	0.74	0.48	0.51	0.22	0.9	3.93	1.66	2.17	1.58	0.84	0.14	0.46	0.48	0.35
	Rps6kb1	1.32	0.81	0.86	1	0.29	0.96	0.77	0.94	0.89	0.1	0.07	0.03	0.03	0.04	0.03	0.02	0.01	0.04	0.02	0.02	2.47	1.09	0.81	1.46	0.89	10.39	2.46	2.02	4.96	4.71	0.21	0.03	0.11	0.12	0.09
	Sgk3	0.46	1.5	1.86	1.28	0.73	0.59	0.67	0.57	0.61	0.05	0.03	0.03	0.04	0.04	0	0.02	0.03	0.02	0.02	0.01	0.51	0.55	1.04	0.7	0.29	1.12	4.09	6.85	4.02	2.86	0.41	0.01	0.49	0.31	0.26
	Sgk2	1.22	0.99	0.75	0.99	0.24	0.76	0.65	0.74	0.72	0.06	0.08	0.12	0.11	0.1	0.02	0.02	0.02	0.01	0.01	0.01	0.58	0.72	0.5	0.6	0.11	3.14	3.19	1.91	2.75	0.72	0.39	0.47	0.31	0.39	0.08
	Sgk1	0.62	0.36	1.2	0.73	0.43	1.01	0.84	0.88	0.91	0.09	0.07	0.09	0.06	0.07	0.02	0.01	0.03	0.01	0.02	0.01	0.8	0.8	0.51	0.7	0.17	1.42	0.75	1.6	1.26	0.45	0.35	0.19	0.06	0.2	0.15
	Prkaa2	2.04	1.68	1.63	1.78	0.22	0.96	1.14	1.07	1.06	0.09	0.04	0.03	0.05	0.04	0.01	0.02	0.02	0.02	0.02	0	1.2	1.62	0.65	1.15	0.49	4.76	2.62	3.37	3.58	1.08	0.05	0.2	0.25	0.17	0.1
	Csnk1e	1.06	1.58	1.37	1.33	0.26	1.89	1.36	1.25	1.5	0.34	0.03	0.04	0.04	0.04	0	0.25	0.27	0.26	0.26	0.01	0.07	0.1	0.18	0.11	0.05	0.83	1	0.83	0.89	0.1	0.01	0.01	0.05	0.02	0.02
	Clk2	1.34	1.75	1.51	1.53	0.21	0.92	1.05	1.17	1.04	0.12	0.04	0.04	0.04	0.04	0	0.44	0.41	0.66	0.5	0.14	0.31	0.08	0.16	0.18	0.12	0.76	1.37	1.24	1.13	0.32	0.78	0.05	0.01	0.28	0.44
	Cilk1	0.77	1.32	0.8	0.96	0.31	1.07	0.91	1.22	1.07	0.15	0.04	0.25	0.04	0.11	0.12	0.19	0.18	1.73	0.7	0.89	1.05	0.26	1.24	0.85	0.52	0.36	1.01	0.39	0.59	0.37	0.02	0.04	0.07	0.04	0.02
	Cdkl1	1.43	1.29	1.25	1.33	0.1	1.17	0.88	1.21	1.08	0.18	0.15	0.03	0.04	0.07	0.07	0.26	0.47	0.86	0.53	0.3	0.23	10.58	1.14	3.98	5.73	1.09	0.51	0.49	0.7	0.34	0.05	0.12	0.08	0.09	0.04
	Mok	1.4	1.2	1.53	1.38	0.17	1.22	1.92	2.03	1.72	0.44	0.13	0.03	0.06	0.07	0.05	11.11	2.41	0.69	4.74	5.59	0.1	0.08	0.09	0.09	0.01	0.71	0.35	0.67	0.58	0.2	0.06	0.03	0.07	0.05	0.02
	Cdkl2	0.89	0.93	0.73	0.85	0.1	1.65	1.43	1.31	1.46	0.17	0.01	0.03	0.02	0.02	0.01	6.21	0.52	0.07	2.27	3.42	0.08	0.1	0.07	0.08	0.02	0.34	0.41	0.11	0.29	0.16	0.28	0.03	0.01	0.11	0.15
	Mak	1.21	0	1.45	1.33	0.17	1.21	1.56	1.19	1.32	0.21	0.05	0.04	0.08	0.06	0.02	0.36	0.32	0.45	0.38	0.07	0.05	0.08	0.11	0.08	0.03	0.81	0.88	0.89	0.86	0.04	0.04	0.14	0.03	0.07	0.06
	Cdk5	1.24	1.29	1.44	1.32	0.1	1.03	1.17	1.17	1.12	0.08	0.04	0.04	0.04	0.04	0	0.86	0.45	0.34	0.55	0.27	0.07	0.25	0.18	0.17	0.09	0.72	0.73	0.81	0.75	0.05	0.12	0.07	0.1	0.1	0.03
	Bmpr1a	1.46	1.66	1.35	1.49	0.16	2.23	1.74	2.77	2.25	0.51	0.09	0.09	0.07	0.08	0.01	1.05	0.56	0.73	0.78	0.25	0.22	0.09	0.12	0.14	0.07	0.69	1	1.02	0.9	0.19	0.03	0.06	0.05	0.04	0.01
	Acvrl1	1.1	1.3	0.4	0.94	0.47	3.51	2.29	1.05	2.28	1.23	0.13	0.18	0.06	0.12	0.06	0.65	1.4	3.76	1.93	1.62	0.11	0.25	0.25	0.2	0.08	0.31	0.74	0.35	0.47	0.24	0.61	0.05	0.3	0.32	0.28
	Pak3	1.47	3.72	2.83	2.67	1.13	1.05	0.85	0.49	0.8	0.28	1.07	0.96	0.97	1	0.06	1.01	1.83	1.11	1.32	0.45	1.11	2.4	1.09	1.53	0.75	0.86	1.22	0.57	0.88	0.33	0.54	1.43	0.48	0.82	0.53
	GFP	1.18	0.88	0.94	1	0.16	0.92	1.01	1.07	1	0.07	1.09	0.38	1.53	1	0.58	0.56	0.71	1.72	1	0.63	0.19	1.68	1.13	1	0.76	1.33	0.88	0.78	1	0.29	1.18	0.82	1.02	1.01	0.18

## Sheet: Figure 3
	Figure 3c
	Genes	ALB					AAT					ARG
	Samples	Sample1	Sample2	Sample3	mean	SD	Sample1	Sample2	Sample3	mean	SD	Sample1	Sample2	Sample3	mean	SD
	GFP	0.966	0.937	1.096	1	0.085	0.807	1.098	1.094	1	0.167	0.7	1.434	0.865	1	0.385
	PLK1	0.863	0.773	0.575	0.737	0.147	0.959	0.044	0.791	0.598	0.487	0.864	0.881	0.935	0.893	0.037
	PLK2	0.737	0.615	0.946	0.766	0.167	1.345	1.333	1.096	1.258	0.14	1.18	0.659	0.624	0.821	0.312
	PLK4	0.896	0.675	0.977	0.849	0.156	0.953	1.293	1.005	1.084	0.183	1.456	1.143	0.61	1.069	0.428
	PIM1	3.911	3.628	3.962	3.834	0.18	13.002	13.385	13.558	13.315	0.285	2.64	2.779	2.554	2.658	0.113
	PIM2	1.774	1.54	1.954	1.756	0.208	1.509	1.487	1.642	1.546	0.084	2.42	1.852	2.351	2.208	0.31
	PIM3	0.919	0.771	0.847	0.846	0.074	1.793	1.91	2.115	1.939	0.163	4.788	4.615	4.916	4.773	0.151
	TRIB2	0.339	0.517	0.304	0.386	0.115	1.009	1.31	1.069	1.129	0.159	1.388	1.076	1.626	1.363	0.276
	ROCK2	1.009	0.788	0.728	0.842	0.148	1.057	1.12	1.74	1.306	0.377	1.449	1.612	2.235	1.765	0.415
	NEK2	0.698	0.896	0.551	0.715	0.173	1.107	1.415	1.503	1.342	0.208	0.655	0.854	0.741	0.75	0.1
	TSSK2	1.681	1.615	1.284	1.527	0.213	0.323	0.288	0.387	0.333	0.05	0.782	0.464	0.488	0.578	0.177
	TSSK3	0.525	0.715	0.652	0.631	0.096	0.264	0.35	0.013	0.209	0.175	0.642	1.423	1.026	1.03	0.391
	PSKH1	1.143	0.809	0.698	0.883	0.231	0.552	0.686	0.585	0.607	0.069	0.814	0.494	0.975	0.761	0.244
	CAMKV	0.873	1.081	1.106	1.02	0.128	0.49	0.556	0.514	0.52	0.033	0.471	0.605	0.807	0.627	0.169
	Figure 3e
	Genes	ALB					AAT					ARG
	Samples	Sample1	Sample2	Sample3	mean	SD	Sample1	Sample2	Sample3	mean	SD	Sample1	Sample2	Sample3	mean	SD
	shNT	1.185	0.861	0.954	1	0.167	0.941	1.199	0.86	1	0.177	1.111	0.883	1.006	1	0.114
	shPLK1	0.156	0.201	0.17	0.176	0.023	0.245	0.144	0.524	0.304	0.197	0.674	0.788	0.586	0.683	0.101
	shPLK2	0.293	0.372	0.116	0.261	0.131	0.534	0.368	0.299	0.4	0.121	0.225	0.385	0.326	0.312	0.081
	shPLK4	8.082	9.998	9.299	9.126	0.97	4.575	3.475	2.846	3.632	0.875	2.456	1.577	1.407	1.813	0.563
	shPIM1	0.048	0.05	0.052	0.05	0.002	0.347	0.487	0.563	0.465	0.11	0.103	0.082	0.08	0.088	0.013
	shPIM2	0.607	0.742	0.709	0.686	0.07	0.063	0.068	0.144	0.092	0.046	0.568	0.633	0.215	0.472	0.225
	shPIM3	1.521	0.644	0.735	0.967	0.483	1.257	0.647	0.6	0.834	0.367	0.554	0.847	0.736	0.712	0.148
	shTRIB2	1.622	1.245	1.738	1.535	0.257	1.035	1.277	1.119	1.143	0.123	1.032	1.11	0.935	1.026	0.088
	shROCK2	2.643	1.952	1.853	2.149	0.43	3.785	1.598	1.988	2.457	1.167	1.807	1.861	1.657	1.775	0.106
	shNEK2	0.023	0.013	0.079	0.039	0.035	0.459	0.242	0.177	0.293	0.148	0.524	0.359	0.461	0.448	0.083
	shTSSK2	0.883	0.671	0.989	0.848	0.162	1.524	0.791	0.736	1.017	0.44	0.578	0.799	0.937	0.771	0.181
	shTSSK3	1.19	1.563	1.889	1.547	0.35	1.446	1.524	1.215	1.395	0.161	1.691	1.357	1.625	1.557	0.177
	shPSKH1	0.348	1.023	0.667	0.68	0.338	1.315	1.146	0.747	1.069	0.291	1.143	0.807	1.362	1.104	0.28
	shCAMKV	1.337	1.034	0.895	1.089	0.226	1.245	1.119	0.836	1.066	0.21	0.845	0.76	0.978	0.861	0.11

## Sheet: Figure 4
	Figure 4a
	Genes	PIM1
	Samples	Sample1	Sample2	Sample3	mean	SD
	HDF+FHH_0d	0.86	0.88	1.26	1	0.23
	HDF+FHH_2.25d	1.56	1.38	1.56	1.5	0.11
	HDF+FHH_5d	7.85	6.62	7.18	7.22	0.61
	Figure 4b
	Figure 4c
	Genes	ALB					TTR					APOA2
	Samples	Sample1	Sample2	Sample3	mean	SD	Sample1	Sample2	Sample3	mean	SD	Sample1	Sample2	Sample3	mean	SD
	HDF+FHH+shNT_0d	n.d.	n.d.	n.d.	n.a.	n.a.	0.00172472	0.000800768	0.001076	0.0012005	0.000474391	n.d.	n.d.	n.d.	n.a.	n.a.
	HDF+FHH+shPIM1_0d	n.d.	n.d.	n.d.	n.a.	n.a.	0.000299357	0.000133715	0.000946236	0.000459769	0.000429356	n.d.	n.d.	n.d.	n.a.	n.a.
	HDF+FHH+shNT_3d	0.0833083	0.0539408	0.0854448	0.0742313	0.0176045	0.0783036	0.0922021	0.0663254	0.0789437	0.0129502	0.298505	0.281165	0.221132	0.266934	0.0406021
	HDF+FHH+shPIM1_3d	0.00716811	0.00572594	0.00425576	0.0057166	0.0014562	0.0630733	0.0751662	0.0510149	0.0630848	0.0120757	0.276957	0.163318	0.101312	0.180529	0.0890785
	HDF+FHH+shNT_4d	0.536346	0.444658	0.560213	0.513739	0.0610043	0.471019	0.451173	0.457466	0.459886	0.0101417	0.462345	0.496839	0.471612	0.476932	0.0178516
	HDF+FHH+shPIM1_4d	0.00988746	0.0162712	0.02998	0.0187129	0.0102664	0.22481	0.29211	0.282232	0.266384	0.0363416	0.167923	0.267246	0.232759	0.222642	0.0504283
	HDF+FHH+shNT_5d	0.915464	1.0237	1.06084	1	0.0755293	0.903603	0.966006	1.13039	1	0.117153	1.08477	0.871931	1.0433	1	0.112832
	HDF+FHH+shPIM1_5d	0.0213672	0.0319213	0.0527881	0.0353588	0.01599	0.614902	0.565765	0.647421	0.609363	0.041109	0.530612	0.391957	0.322228	0.414933	0.106075
	Figure 4e
	Genes	ALB					AAT					ARG1					CYP3A4					TTR					APOA2					GJA5
	Samples	Sample1	Sample2	Sample3	mean	SD	Sample1	Sample2	Sample3	mean	SD	Sample1	Sample2	Sample3	mean	SD	Sample1	Sample2	Sample3	mean	SD	Sample1	Sample2	Sample3	mean	SD	Sample1	Sample2	Sample3	mean	SD	Sample1	Sample2	Sample3	mean	SD
	HDF+FHH+GFP	1.0578	0.973783	0.968421	1	0.0501249	1.12072	0.892879	0.986398	1	0.11453	1.14291	1.00849	0.8486	1	0.147337	1.17494	0.646863	1.17819	1	0.30583	1.14799	1.01564	0.836375	1	0.156393	0.918194	1.2835	0.798307	1	0.252729	0.101398	2.78547	0.113135	1	1.54627
	HDF+FHH+PIM1	3.911	3.62803	3.96196	3.83366	0.179898	4.08731	4.12266	4.80799	4.33932	0.406265	4.1734	3.63076	3.52997	3.77804	0.346079	2.51729	6.04726	5.30228	4.62228	1.86064	5.59575	3.21359	3.85279	4.22071	1.23296	3.20529	3.03291	3.42457	3.22092	0.196298	9.56341	5.55894	14.585	9.90244	4.52256
	Figure 4f
	Genes	enHNF4A					enFOXA3					enHNF1A
	Samples	Sample1	Sample2	Sample3	mean	SD	Sample1	Sample2	Sample3	mean	SD	Sample1	Sample2	Sample3	mean	SD
	HDF+FHH+GFP	0.938715	0.939126	1.12216	1	0.105793	0.914461	1.06487	1.02067	1	0.0773044	0.930824	0.861463	1.20771	1	0.183198
	HDF+FHH+PIM1	8.08402	6.21879	6.30082	6.86788	1.05401	0.678765	1.00073	1.21129	0.963595	0.268197	0.686382	1.11157	1.23424	1.01073	0.287513
	Figure 4g
		ALBUMIN+ (%)
	Samples	Sample1	Sample2	Sample3	Sample4	Sample5	mean	SD
	HDF+FHH+GFP	8.8	7.4	8.6	7.1	7.9	7.96	0.736885
	HDF+FHH+PIM1	14.5	13.8	13.5	13.2	14.2	13.84	0.522494

## Sheet: Figure 5
	Figure 5d
		Cell number (x105)
	Samples	Sample1	Sample2	Sample3	Sample4	mean	SD
	HDF+GFP	12.2	12.15	12.25	-	12.2	0.05
	HDF+FHH	8.85	9.75	9.7	-	9.43	0.51
	HDF+FHH+GFP	8.7	7.58	9.53	9.23	8.76	0.86
	HDF+FHH+PIM1	12.9	12.83	13.43	12.68	12.96	0.33
	Figure 5f
		EdU+ cells (%)
	Samples	Sample1	Sample2	Sample3	mean	SD
	HDF+GFP	2.3	2.9	2.8	2.7	0.3
	HDF+FHH	1.7	2.1	1.8	1.9	0.2
	Figure 5h
		EdU+ cells (%)
	Samples	Sample1	Sample2	Sample3	mean	SD
	HDF+FHH+GFP	1.7	1.5	1.6	1.6	0.1
	HDF+FHH+PIM1	5.3	5.4	5.4	5.4	0.1
	Figure 5i
	Figure 5j

## Sheet: Figure 6
	Figure 6b
		7-AAD+ Annecin V+ (%)
	Samples	Sample1	Sample2	Sample3	Sample4	Sample5	mean	SD
	HDF+GFP	5.1	5.5	4.7	4.8	5.3	5.08	0.334664
	HDF+FHH	14.6	15.6	15.4	16.5	14.8	15.38	0.749667
	Figure 6c
	Genes	SLC7A11					PTGS2					ACSL4					HMOX1
	Samples	Sample1	Sample2	Sample3	mean	SD	Sample1	Sample2	Sample3	mean	SD	Sample1	Sample2	Sample3	mean	SD	Sample1	Sample2	Sample3	mean	SD
	HDF+GFP	1.02	1.12	0.86	1	0.13	1.01	1.2	0.79	1	0.21	1.04	1.21	0.75	1	0.24	0.9	1.11	0.98	1	0.11
	HDF+FHH	13.13	11.03	15.84	13.33	2.41	3.43	3.4	4.17	3.67	0.43	2.55	2.3	2.77	2.54	0.24	10.23	10.51	10.95	10.56	0.36
	Figure 6d
	Genes	SLC7A11					PTGS2					ACSL4					HMOX1
	Samples	Sample1	Sample2	Sample3	mean	SD	Sample1	Sample2	Sample3	mean	SD	Sample1	Sample2	Sample3	mean	SD	Sample1	Sample2	Sample3	mean	SD
	HDF+FHH+shNT	1.03544	0.957937	1.00663	1	0.0391718	1.04661	1.01344	0.939953	1	0.0545822	1.09603	0.925282	0.978687	1	0.0873471	1.02226	0.998784	0.97896	1	0.0216731
	HDF+FHH+shPIM1	1.819	1.75766	2.12846	1.90171	0.198751	3.13088	3.69975	3.20626	3.34563	0.308988	1.29264	1.25581	1.43993	1.32946	0.0974245	2.04046	1.88855	2.15272	2.02724	0.132575
	Figure 6e
	Genes	SLC7A11					PTGS2					ACSL4					HMOX1
	Samples	Sample1	Sample2	Sample3	mean	SD	Sample1	Sample2	Sample3	mean	SD	Sample1	Sample2	Sample3	mean	SD	Sample1	Sample2	Sample3	mean	SD
	HDF+FHH+GFP	1.06	0.89	1.05	1	0.09	0.95	0.95	1.1	1	0.09	0.94	1.02	1.04	1	0.05	0.91	1.1	1	1	0.1
	HDF+FHH+PIM1	0.73	0.67	0.68	0.69	0.03	0.52	0.37	0.41	0.44	0.08	0.79	0.75	0.72	0.75	0.03	0.75	0.72	0.68	0.72	0.03
	Figure 6g
	Genes	ALB					CYP3A4
	Samples	Sample1	Sample2	Sample3	mean	SD	Sample1	Sample2	Sample3	mean	SD
	HDF+FHH+DMSO	0.9002	1.4933	0.606495	1	0.45175	1.1024	1.18211	0.715487	1	0.249598
	HDF+FHH+NAC	2.52465	2.84118	3.07776	2.81453	0.277512	6.08739	7.89982	7.27861	7.08861	0.921037
	HDF+FHH+DMSO	1.04738	0.913285	1.03933	1	0.0752054	0.96123	0.999664	1.03911	1	0.0389389
	HDF+FHH+Fer1	1.40773	1.48895	1.471	1.45589	0.0426651	2.18381	2.26293	1.99861	2.14845	0.13566
	HDF+FHH+DMSO	1.04738	0.913285	1.03933	1	0.0752054	0.96123	0.999664	1.03911	1	0.0389389
	HDF+FHH+Lip1	1.38447	1.17298	1.39727	1.31824	0.125959	2.1937	1.41057	1.55896	1.72108	0.415976
	Figure 6h
	Genes	NADPH					NADP+					NADPH/NADP+
	Samples	Sample1	Sample2	Sample3	mean	SD	Sample1	Sample2	Sample3	mean	SD	Sample1	Sample2	Sample3	mean	SD
	HDF+GFP+FHH	1.22	1.12	1.31	1.22	0.1	2.57	2.8	2.68	2.68	0.12	0.47	0.4	0.49	0.45	0.05
	HDF+PIM1+FHH	1.71	1.89	1.81	1.8	0.09	2.8	2.88	2.84	2.84	0.04	0.61	0.66	0.64	0.63	0.02
	Figure 6i
	Genes	Total glutathione
	Samples	Sample1	Sample2	Sample3	Sample4	Sample5	mean	SD
	HDF+GFP+FHH	107.56	99.85	110.34	106.82	111.32	107.18	4.5
	HDF+PIM1+FHH	143.15	143.99	156	183.95	164.43	158.3	16.84

## Sheet: Supplementary Figure 4
	Supplementary Figure 4a
	Days	HNF1A	HNF4A	FOXA3
	0	0.00175666	0.00124037	0.00129764
	0.5	1.14493	0.348016	0.370237
	1	1.10819	0.64393	0.360229
	1.5	0.356403	0.36098	0.2286
	2	0.339764	0.272056	0.488964
	2.5	0.94989	0.59934	1.27592
	3	2.21894	1.44678	1.96424
	3.5	1.13424	0.983259	1.36042
	4	1.12375	0.996056	0.910522
	4.5	0.92382	2.55221	0.897948
	5	1	1	1
	Supplementary Figure 4b
	Days	ALB	AAT	ABCC2	TTR	TF
	0	0.0116789	0.00066855	0.0198664	0.00169808	0.00263704
	0.5	0.00909868	0.00054295	0.00926024	0.00444348	0.0042121
	1	0.00064473	0	0.0064156	0.00582447	0.00536349
	1.5	0.00041437	0.00013968	0.00648044	0.00261552	0.00089582
	2	0.00257889	0.00088948	0.0147808	0.00444915	0.00070352
	2.5	0.279591	0.160282	0.0418519	0.0112156	0.0174447
	3	0.603477	0.504028	0.234474	0.11308	0.1312
	3.5	0.686203	0.64805	0.410337	0.312829	0.150351
	4	0.784577	0.90266	0.554299	0.62673	0.708152
	4.5	0.798077	1.03434	0.645516	0.712651	0.90207
	5	1	1	1	1	1
	Supplementary Figure 4c
	Genes	ALB					AAT					TTR					GJA5					TF
	Samples	Sample1	Sample2	Sample3	mean	SD	Sample1	Sample2	Sample3	mean	SD	Sample1	Sample2	Sample3	mean	SD	Sample1	Sample2	Sample3	mean	SD	Sample1	Sample2	Sample3	mean	SD
	HDF+FHH+DMSO	1.04	1.02	0.94	1	0.052915	1.06	0.92	1.02	1	0.072111	1.02	1.03	0.95	1	0.043589	1.09	1.03	0.88	1	0.108167	1.01	1.01	0.98	1	0.0173205
	HDF+FHH+Staurosporine	0.019	0.027	0.022	0.0226667	0.00404145	0.022	0.021	0.016	0.0196667	0.00321455	0.42	0.5	0.45	0.456667	0.0404145	0.14	0.12	0.11	0.123333	0.0152753	0.23	0.21	0.2	0.213333	0.0152753
	Supplementary Figure 4d
	Genes	ALB					AAT					TTR					GJA5					TF
	Samples	Sample1	Sample2	Sample3	mean	SD	Sample1	Sample2	Sample3	mean	SD	Sample1	Sample2	Sample3	mean	SD	Sample1	Sample2	Sample3	mean	SD	Sample1	Sample2	Sample3	mean	SD
	HDF+FHH+DMSO	0.96	0.92	1.12	1	0.10583	1.08	0.89	1.03	1	0.0984886	1.15	0.89	0.96	1	0.134536	0.91	1.07	1.02	1	0.0818535	1.1	1.05	0.85	1	0.132288
	HDF+FHH+Genistein	0.35	0.64	0.52	0.503333	0.145717	0.89	1.12	0.76	0.923333	0.1823	0.23	0.66	0.41	0.433333	0.215948	0.29	0.54	0.41	0.413333	0.125033	0.76	0.63	0.41	0.6	0.176918

## Sheet: Supplementary Figure 6
	Supplementary Figure 6a
	Genes	PLK1						Genes	PLK2
	Samples	Sample1	Sample2	Sample3	mean	SD		Samples	Sample1	Sample2	Sample3	mean	SD
	shNT	0.788	1.147	1.065	1	0.188		shNT	1.055	0.795	1.15	1	0.184
	shPLK1	0.016	0.012	0.022	0.017	0.005		shPLK2	0.123	0.128	0.178	0.143	0.03
	Genes	PLK4						Genes	PIM1
	Samples	Sample1	Sample2	Sample3	mean	SD		Samples	Sample1	Sample2	Sample3	mean	SD
	shNT	0.962	0.803	1.235	1	0.218		shNT	1.055	0.795	1.15	1	0.184
	shPLK4	0.077	0.297	0.464	0.279	0.194		shPIM1	0.123	0.128	0.178	0.143	0.03
	Genes	PIM2						Genes	PIM3
	Samples	Sample1	Sample2	Sample3	mean	SD		Samples	Sample1	Sample2	Sample3	mean	SD
	shNT	1.01	0.877	1.113	1	0.118		shNT	1.423	0.73	0.847	1	0.371
	shPIM2	0.064	0.087	0.073	0.075	0.012		shPIM3	0.237	0.185	0.304	0.242	0.06
	Genes	TRIB2						Genes	ROCK2
	Samples	Sample1	Sample2	Sample3	mean	SD		Samples	Sample1	Sample2	Sample3	mean	SD
	shNT	0.876	1.338	0.786	1	0.296		shNT	1.199	0.936	0.865	1	0.176
	shTRIB2	0.124	0.094	0.154	0.124	0.03		shROCK2	0.044	0.065	0.022	0.044	0.022
	Genes	NEK2						Genes	TSSK2
	Samples	Sample1	Sample2	Sample3	mean	SD		Samples	Sample1	Sample2	Sample3	mean	SD
	shNT	0.976	1.253	0.771	1	0.242		shNT	1.101	1.058	0.841	1	0.14
	shNEK2	0.05	0.038	0.074	0.054	0.019		shTSSK2	0.327	0.234	0.276	0.279	0.047
	Genes	TSSK3						Genes	PSKH1
	Samples	Sample1	Sample2	Sample3	mean	SD		Samples	Sample1	Sample2	Sample3	mean	SD
	shNT	0.833	1.133	1.034	1	0.153		shNT	1.294	0.915	0.791	1	0.262
	shTSSK3	0.325	0.113	0.145	0.194	0.114		shPSKH1	0.003	0.011	0.002	0.006	0.005
	Genes	CAMKV
	Samples	Sample1	Sample2	Sample3	mean	SD
	shNT	0.856	1.06	1.084	1	0.125
	shCAMKV	0.124	0.094	0.082	0.1	0.022

## Sheet: Supplementary Figure 8
	Supplementary Figure 8g
		EdU+ALB+ cells / ALB+ cells (%)
	Samples	Sample1	Sample2	Sample3	mean	SD
	HDF+FHH+GFP	2.3	12.5	28.6	14.4667	13.2598
	HDF+FHH+PIM1	47.3	57.1	51	51.8	4.94874
	Supplementary Figure 8h

## Sheet: Supplementary Figure 9
	Supplementary Figure 9b
		Cell Survival - ATP level (%)
	Samples	Sample1	Sample2	Sample3	Sample4	mean	SD
	HDF+FHH+shNT	98.5	95.4	103.3	102.8	100	3.7
	HDF+FHH+shPIM1	23.3	31.7	26.7	25.3	26.8	3.6
	Supplementary Figure 9d
		Cell Survival - ATP level (%)
	Samples	Sample1	Sample2	Sample3	mean	SD
	HDF+FHH+GFP	55.13	46.18	53.37	51.56	4.74
	HDF+FHH+PIM1	111.06	88.41	103.44	100.97	11.52
	Supplementary Figure 9f
		Cell Survival - ATP level (%)
	Samples	Sample1	Sample2	Sample3	mean	SD
	HDF+FHH+DMSO	94.93	97.27	107.79	100	6.85
	HDF+FHH+Nec-1s	97.41	107.7	98.52	101.21	5.65
	HDF+FHH+z-VAD	108.39	114.48	104.72	109.2	4.93
	Supplementary Figure 9g
		Cell Survival - ATP level (%)
	Samples	Sample1	Sample2	Sample3	mean	SD
	U2-OS+GFP(RSL3 treatment)	21.49	21.7	21.45	21.55	0.14
	U2-OS+PIM1(RSL3 treatment)	39.16	40.95	41.56	40.56	1.25
		Cell Survival - ATP level (%)
	Samples	Sample1	Sample2	Sample3	mean	SD
	HDF+GFP(Erastin treatment)	51.43	47.8	50.82	50.02	1.94
	HDF+PIM1(Erastin treatment)	88.44	74.76	93.18	85.46	9.56
	Supplementary Figure 9h
	Genes	NADPH					NADP+					NADPH/NADP+
	Samples	Sample1	Sample2	Sample3	mean	SD	Sample1	Sample2	Sample3	mean	SD	Sample1	Sample2	Sample3	mean	SD
	HDF+GFP	1.1	1.04	1.01	1.05	0.04	2.51	1.86	2.45	2.27	0.36	0.44	0.56	0.41	0.47	0.08
	HDF+PIM1	1.37	1.37	1.22	1.32	0.09	1.88	1.9	2.04	1.94	0.09	0.73	0.72	0.6	0.68	0.07
	Supplementary Figure 9i
	Genes	Total glutathione
	Samples	Sample1	Sample2	Sample3	Sample4	Sample5	mean	SD
	HDF+GFP	141.24	136.24	145.59	153.45	149.35	145.17	6.73
	HDF+PIM1	166.55	161.35	157.43	162.47	169.35	163.43	4.64
	Supplementary Figure 9j
	Genes	NADPH					NADP+					NADPH/NADP+
	Samples	Sample1	Sample2	Sample3	mean	SD	Sample1	Sample2	Sample3	mean	SD	Sample1	Sample2	Sample3	mean	SD
	HDF+shNT+FHH	1.67	1.26	1.22	1.38	0.25	2.99	2.27	2.43	2.56	0.38	0.56	0.56	0.5	0.54	0.03
	HDF+shPIM1+FHH	1.14	1.19	1.12	1.15	0.03	3.56	3.51	3.83	3.64	0.17	0.32	0.34	0.29	0.32	0.02
	Supplementary Figure 9k
	Genes	Total glutathione
	Samples	Sample1	Sample2	Sample3	Sample4	Sample5	mean	SD
	HDF+shNT+FHH	106.82	104.6	102.99	112.24	100.59	105.45	4.42
	HDF+shPIM1+FHH	68.92	78.87	84.77	81.35	80.27	78.83	5.96
